# Supplementary material for: Effects of myocardial ischemia/reperfusion injury on plasma metabolomic profile during aging
Source: Aging Cell. 2020 Dec 29;20(1):e13284. doi: 10.1111/acel.13284 (PMC7811846; doi:10.1111/acel.13284)
Supplement: Supplementary file 2 — Table S1‐S4 [file ACEL-20-e13284-s002.XLSX]

## Sheet: Suppl. Table 1
		BASELINE				1 WEEK				4 WEEKS				8 WEEKS
		Sham_Young	Sham-Old	I/R_Young	I/R_Old	Sham_Young	Sham-Old	I/R_Young	I/R_Old	Sham_Young	Sham-Old	I/R_Young	I/R_Old	Sham_Young	Sham-Old	I/R_Young	I/R_Old
	EF (%)	58.93±2.87	47.40±2.40	59.25±2.45	47.54±2.23	57.50±2.00	46.80±3.34	42.58±2.53	41.31±2.58	62.21±1.58	49.90±2.75	38.75±2.14	36.54±2.70	59.36±2.74	46.50±1.98	41.67±2.08	37.69±2.50
	FS (%)	32.18±1.98	24.43±1.55	34.17±1.68	23.94±0.82	34.46±1.33	25.46±1.81	22.94±1.11	22.95±1.34	34.46±1.33	25.10±1.49	23.44±0.99	20.89±1.40	36.03±1.94	25.43±1.31	21.37±0.78	20.69±1.51
	LVIDd (mm)	3.67±0.12	4.05±0.10	3.56±0.13	4.04±0.08	3.63±0.09	3.93±0.11	4.11±0.08	4.21±0.13	3.63±0.09	3.92±0.14	4.00±0.10	4.43±0.19	3.58±0.08	4.00±0.06	4.14±0.08	4.58±0.16
	LVIDs (mm)	2.51±0.14	3.07±0.11	2.37±0.14	3.08±0.08	2.39±0.10	2.95±0.15	3.17±0.09	3.26±0.15	2.39±0.10	2.93±0.11	3.07±0.11	3.54±0.22	2.30±0.11	2.98±0.05	3.25±0.08	3.66±0.21
	Vol d (uL)	58.14±4.38	72.81±4.14	54.27±4.65	72.43±3.07	56.21±3.55	68.04±4.57	75.23±3.51	80.34±6.42	56.21±3.55	71.63±4.09	70.92±4.23	92.17±10.35	54.14±3.08	70.34±2.41	76.31±3.72	98.27±8.94
	Vol s (uL)	24.18±2.90	37.72±3.38	20.84±3.19	37.85±2.24	20.66±2.18	34.77±4.15	40.70±2.70	44.56±5.27	20.66±2.18	35.26±2.94	38.09±3.42	56.03±10.03	19.12±2.33	34.65±1.40	43.08±2.71	59.94±10.20
	LVAW d (mm)	0.92±0.04	0.89±0.06	0.91±0.04	0.91±0.05	0.94±0.05	0.91±0.06	0.81±0.06	0.86±0.04	0.94±0.05	0.83±0.05	0.85±0.05	0.82±0.05	0.94±0.03	0.84±0.04	0.83±0.04	0.84±0.07
	LVAW s (mm)	1.29±0.05	1.29±0.06	1.34±0.05	1.29±0.05	1.41±0.06	1.29±0.06	1.17±0.08	1.20±0.06	1.41±0.06	1.25±0.07	1.24±0.08	1.18±0.06	1.43±0.04	1.26±0.04	1.19±0.06	1.16±0.11
	LVPW d (mm)	0.76±0.02	0.82±0.07	0.76±0.02	0.76±0.04	0.77±0.02	0.89±0.04	0.82±0.06	0.84±0.05	0.77±0.02	0.79±0.04	0.83±0.05	0.82±0.06	0.83±0.05	0.78±0.05	0.75±0.05	0.77±0.06
	LVPW s (mm)	1.05±0.04	1.18±0.05	1.10±0.03	1.05±0.03	1.07±0.03	1.18±0.05	1.09±0.09	1.12±0.06	1.07±0.03	1.04±0.07	1.06±0.07	1.10±0.08	1.14±0.07	1.04±0.05	0.98±0.06	0.99±0.06
	HR (bpm)	495.3±18.6	481.0±14.2	501.2±18.2	479.3±14.0	521.5±13.6	524.3±15.9	530.8±19.1	499.0±17.9	521.5±13.6	509.5±19.3	558.3±13.3	515.2±23.0	518.5±13.6	502.9±11.60	513.2±17.4	516.8±14.5

## Sheet: Suppl. Table 2
	EF
	Groups	Time-point	Mean difference	SE	df	t.ratio	p.value
	Sham_old - Sham_Young	Baseline	-11.5286	3.564	158.811	-3.2347	0.008
	(I/R_Young) - Sham_Young	Baseline	0.3214	3.3864	158.811	0.0949	0.9997
	(I/R_Young) - Sham_old	Baseline	11.85	3.6857	158.811	3.2151	0.0085
	(I/R_old) - Sham_Young	Baseline	-11.3901	3.3155	158.811	-3.4354	0.0042
	(I/R_old) - Sham_old	Baseline	0.1385	3.6207	158.811	0.0382	1
	(I/R_old) - (I/R_Young)	Baseline	-11.7115	3.4459	158.811	-3.3986	0.0047
	Sham_old - Sham_Young	1ws	-10.7	3.564	158.811	-3.0022	0.0163
	(I/R_Young) - Sham_Young	1ws	-14.9167	3.3864	158.811	-4.4049	0.0001
	(I/R_Young) - Sham_old	1ws	-4.2167	3.6857	158.811	-1.1441	0.6628
	(I/R_old) - Sham_Young	1ws	-16.1923	3.3155	158.811	-4.8838	<0.0001
	(I/R_old) - Sham_old	1ws	-5.4923	3.6207	158.811	-1.5169	0.4298
	(I/R_old) - (I/R_Young)	1ws	-1.2756	3.4459	158.811	-0.3702	0.9826
	Sham_old - Sham_Young	4ws	-12.3143	3.564	158.811	-3.4552	0.0039
	(I/R_Young) - Sham_Young	4ws	-23.4643	3.3864	158.811	-6.9291	<0.0001
	(I/R_Young) - Sham_old	4ws	-11.15	3.6857	158.811	-3.0252	0.0152
	(I/R_old) - Sham_Young	4ws	-25.6758	3.3155	158.811	-7.7442	<0.0001
	(I/R_old) - Sham_old	4ws	-13.3615	3.6207	158.811	-3.6903	0.0017
	(I/R_old) - (I/R_Young)	4ws	-2.2115	3.4459	158.811	-0.6418	0.9183
	Sham_old - Sham_Young	8ws	-12.8571	3.564	158.811	-3.6075	0.0023
	(I/R_Young) - Sham_Young	8ws	-17.6905	3.3864	158.811	-5.224	<0.0001
	(I/R_Young) - Sham_old	8ws	-4.8333	3.6857	158.811	-1.3114	0.5571
	(I/R_old) - Sham_Young	8ws	-21.6648	3.3155	158.811	-6.5344	<0.0001
	(I/R_old) - Sham_old	8ws	-8.8077	3.6207	158.811	-2.4326	0.0751
	(I/R_old) - (I/R_Young)	8ws	-3.9744	3.4459	158.811	-1.1533	0.6571
	LVIDd
	Groups	Time-point	Mean difference	SE	df	t.ratio	p.value
	Sham_old - Sham_Young	Baseline	0.386	0.1701	126.587	2.2698	0.1107
	(I/R_Young) - Sham_Young	Baseline	-0.1038	0.1616	126.587	-0.6423	0.9181
	(I/R_Young) - Sham_old	Baseline	-0.4898	0.1759	126.587	-2.7849	0.031
	(I/R_old) - Sham_Young	Baseline	0.3804	0.1582	126.587	2.4048	0.0813
	(I/R_old) - Sham_old	Baseline	-0.0056	0.1728	126.587	-0.0322	1
	(I/R_old) - (I/R_Young)	Baseline	0.4842	0.1644	126.587	2.9449	0.0199
	Sham_old - Sham_Young	1ws	0.3056	0.1701	126.587	1.7972	0.2795
	(I/R_Young) - Sham_Young	1ws	0.4825	0.1616	126.587	2.9858	0.0176
	(I/R_Young) - Sham_old	1ws	0.1768	0.1759	126.587	1.0055	0.7465
	(I/R_old) - Sham_Young	1ws	0.5778	0.1582	126.587	3.6521	0.0021
	(I/R_old) - Sham_old	1ws	0.2721	0.1728	126.587	1.5752	0.3964
	(I/R_old) - (I/R_Young)	1ws	0.0953	0.1644	126.587	0.5796	0.938
	Sham_old - Sham_Young	4ws	0.3474	0.1701	126.587	2.043	0.1779
	(I/R_Young) - Sham_Young	4ws	0.4286	0.1616	126.587	2.6525	0.0441
	(I/R_Young) - Sham_old	4ws	0.0812	0.1759	126.587	0.4615	0.9672
	(I/R_old) - Sham_Young	4ws	0.8594	0.1582	126.587	5.4322	<0.0001
	(I/R_old) - Sham_old	4ws	0.512	0.1728	126.587	2.9633	0.0188
	(I/R_old) - (I/R_Young)	4ws	0.4308	0.1644	126.587	2.6199	0.0479
	Sham_old - Sham_Young	8ws	0.4275	0.1701	126.587	2.514	0.0626
	(I/R_Young) - Sham_Young	8ws	0.5613	0.1616	126.587	3.4738	0.0039
	(I/R_Young) - Sham_old	8ws	0.1338	0.1759	126.587	0.7607	0.8719
	(I/R_old) - Sham_Young	8ws	1.0022	0.1582	126.587	6.3351	<0.0001
	(I/R_old) - Sham_old	8ws	0.5747	0.1728	126.587	3.3265	0.0063
	(I/R_old) - (I/R_Young)	8ws	0.4409	0.1644	126.587	2.6815	0.0409

## Sheet: Suppl. Table 3
	Sham_Old vs Sham_Young
	Mass feature	Observed m/z	Ion	Theoretical m/z	Error (ppm)	Molecular formula	LogFC	Adj p-value	Predicted Metabolite ID
	9.17_262.1394n	262.139	[M+H]+	262.14	-1.14443	C10H19N3O5	0.9918	0.001879	lys-asp
	6.24_204.0898n	205.097	[M+H]+	205.097	-0.487574	C11H12N2O2	0.63	0.0006831	tryptophan
	7.78_229.1544m/z	229.154	[M+H]+	229.155	-1.30916	C11H20N2O3	0.6764	0.004744	pro-leu or L,L-TMAP
	9.56_229.1543m/z	229.154	[M+H]+	229.155	-1.74555	C11H20N2O3	0.7715	0.005143	pro-leu or L,L-TMAP
	7.78_125.0149n	126.022	[M+H]+	126.022	1.58702	C2H7NO3S	0.94	0.0003945	taurine
	3.85_113.0596n	114.067	[M+H]+	114.066	6.6628	C4H7N3O	0.97	0.0213	creatinine
	9.17_132.0766m/z	132.077	[M+H]+	132.077	-5.29993	C4H9N3O2	0.9081	0.0005405	creatine
	7.57_118.0882m/z	118.088	[M+H]+	118.086	16.0899	C5H11NO2	0.3671	0.008872	valine
	10.70_148.0642m/z	148.064	[M+H]+	148.06	29.0422	C5H9NO4	0.5742	0.00213	glutamic acid
	6.32_132.1025m/z	132.102	[M+H]+	132.102	3.78495	C6H13NO2	0.7385	0.001736	leucine or isoleucine
	6.66_132.1022m/z	132.102	[M+H]+	132.102	1.51398	C6H13NO2	0.75	0.001122	leucine or isoleucine
	6.61_110.0606m/z	110.061	[M+H]+	110.06	4.54297	C6H7NO	1.357	0.07341	aminophenol
	6.74_144.1019m/z	144.102	[M+H]+	144.102	0	C7H13NO2	0.5021	0.003155	proline betaine
	9.48_175.1060m/z	175.106	[M+H]+	175.108	-9.70831	C7H14N2O3	0.68	0.002645	N-acetyl-ornithine
	7.71_174.1231m/z	174.123	[M+H]+	174.124	-4.02013	C7H15N3O2	0.6976	0.0001417	N-Iminoethylornithine
	9.19_162.1122m/z	162.112	[M+H]+	162.113	-1.85057	C7H15NO3	0.4458	0.001345	carnitine
	7.71_138.0567m/z	138.057	[M+H]+	138.055	12.3139	C7H7NO2	0.29	0.05592	trigonelline
	6.19_166.0863m/z	166.086	[M+H]+	166.086	0	C9H11NO2	0.33	0.02588	phenylalanine
	I/R_Old vs I/R_Young
	Mass feature	Observed m/z	Ion	Theoretical m/z	Error (ppm)	Molecular formula	LogFC	Adj p-value	Predicted Metabolite ID
	6.24_204.0898n	205.097	[M+H]+	205.097	-0.487574	C11H12N2O2	0.54	0.0006831	tryptophan
	7.78_125.0149n	126.022	[M+H]+	126.022	1.58702	C2H7NO3S	0.76	0.00184	taurine
	9.98_106.0502m/z	106.05	[M+H]+	106.05	2.82886	C3H7NO3	0.28	0.05643	serine
	3.85_113.0596n	114.067	[M+H]+	114.066	6.6628	C4H7N3O	0.85	0.04176	creatinine
	9.17_132.0766m/z	132.077	[M+H]+	132.077	-5.29993	C4H9N3O2	0.5612	0.01759	creatine
	7.57_118.0882m/z	118.088	[M+H]+	118.086	16.0899	C5H11NO2	0.2505	0.07396	valine
	10.70_148.0642m/z	148.064	[M+H]+	148.06	29.0422	C5H9NO4	0.3157	0.0833	glutamic acid
	7.50_180.0640n	203.053	[M+Na]+	203.053	2.9549	C6H12O6	-0.2892	0.03714	hexose
	6.32_132.1025m/z	132.102	[M+H]+	132.102	3.78495	C6H13NO2	0.5249	0.0205	leucine or isoleucine
	6.66_132.1022m/z	132.102	[M+H]+	132.102	1.51398	C6H13NO2	0.55	0.01316	leucine or isoleucine
	7.71_174.1231m/z	174.123	[M+H]+	174.124	-4.02013	C7H15N3O2	0.465	0.005105	N-Iminoethylornithine
	9.19_162.1122m/z	162.112	[M+H]+	162.113	-1.85057	C7H15NO3	0.4891	0.001018	carnitine
	7.71_138.0567m/z	138.057	[M+H]+	138.055	12.3139	C7H7NO2	0.35	0.02056	trigonelline
	6.19_166.0863m/z	166.086	[M+H]+	166.086	0	C9H11NO2	0.53	0.001034	phenylalanine

## Sheet: Suppl. Table 4
	Sham_Old vs Sham_Young
	Mass feature	Observed m/z	Ion	Theoretical m/z	Error (ppm)	Molecular formula	LogFC	Adj p-value	Predicted Metabolite ID
	6.15_203.0834m/z	203.083	[M-H]-	203.083	3.93928	C11H12N2O2	0.7821	0.0001696	tryptophan
	7.43_457.2415m/z	457.241	[M-H]-	457.236	11.8101	C23H39O7P	-1.004	8.499e-05	glycerophospholipid, LPA(20:4)
	2.67_500.2792m/z	500.279	[M-H]-	500.278	1.799	C25H44NO7P	1.952	0.06112	glycerophospholipid, PE(0:0/20:4)
	4.02_500.2779m/z	500.278	[M-H]-	500.278	-0.799555	C25H44NO7P	0.61	0.00138	Phosphatidylethanolamine lyso 20:4
	2.25_714.5060m/z	714.506	[M-H]-	714.508	2.65917	C39H74NO8P	-0.8861	0.1063	glycerophospholipid, PE(16:0/18:2)
	5.71_89.0262m/z	89.0262	[M-H]-	89.0244	20.2192	C3H6O3	0.7145	0.006381	lactic acid
	9.85_145.0624m/z	145.062	[M-H]-	145.062	3.4468	C5H10N2O3	0.3073	0.02979	glutamine
	7.44_179.0572m/z	179.057	[M-H]-	179.056	-6.14329	C6H12O6	-0.4158	0.0035	hexose
	7.78_179.0568m/z	179.057	[M-H]-	179.056	3.90939	C6H12O6	-0.2324	0.02617	hexose
	9.84_195.0527m/z	195.053	[M-H]-	195.051	8.71567	C6H12O7	-0.6	0.01117	gluconic acid
	9.87_165.0392m/z	165.042	[M-H]-	165.039	15.7538	C6H6N4O2	0.6675	0.002417	methylxanthine
	10.55_191.0205m/z	191.02	[M-H]-	191.02	4.18805	C6H8O7	0.66	0.0002622	citric acid
	11.78_191.0205m/z	191.021	[M-H]-	191.02	7.32909	C6H8O7	0.4315	0.007181	citric acid
	10.24_203.0624m/z	203.062	[M-H]-	203.067	-24.1299	C7H12N2O5	-0.61	0.01348	Glu Gly, dipeptide
	3.01_151.0461m/z	151.046	[M-H]-	151.04	39.7246	C8H8O3	-1.16	0.06112	benzenoid, anisic acid or hydroxy-phenylacetic acid
	6.10_164.0729m/z	164.073		164.071	10.3612	C9H11NO2	0.4854	0.01653	phenylalanine
	I/R_Old vs I/R_Young
	Mass feature	Observed m/z		Theoretical m/z	Error (ppm)	Molecular formula	LogFC	Adj p-value	Predicted Metabolite ID
	6.15_203.0834m/z	203.083	[M-H]-	203.083	3.93928	C11H12N2O2	0.6272	0.003369	tryptophan
	3.01_476.2785m/z	476.279	[M-H]-	476.278	0.4	C23H43NO7P	-2.31	0.04193	LPE 18:2
	3.08_452.2784m/z	452.278	[M-H]-	452.278	0.221103	C21H44NO7P	-2.1	0.03955	Phosphatidylethanolamine lyso 16:0
	7.43_457.2415m/z	457.241	[M-H]-	457.236	11.8101	C23H39O7P	-0.5308	0.0285	glycerophospholipid, LPA(20:4)
	2.67_500.2792m/z	500.279	[M-H]-	500.278	1.799	C25H44NO7P	-2.129	0.06031	glycerophospholipid, PE(0:0/20:4)
	4.02_500.2779m/z	500.278	[M-H]-	500.278	-0.799555	C25H44NO7P	0.51	0.01016	Phosphatidylethanolamine lyso 20:4
	2.53_524.2784m/z	524.278	[M-H]-	524.278	-0.190738	C27H43NO7P	-1.81	0.05134	Phosphatidylethanolamine lyso 22:6
	2.25_714.5060m/z	714.506	[M-H]-	714.508	2.65917	C39H74NO8P	-1.152	0.05271	glycerophospholipid, PE(16:0/18:2)
	5.71_89.0262m/z	89.0262	[M-H]-	89.0244	20.2192	C3H6O3	0.5792	0.04141	lactic acid
	9.85_145.0624m/z	145.062	[M-H]-	145.062	3.4468	C5H10N2O3	0.4118	0.008179	glutamine
	9.84_195.0527m/z	195.053	[M-H]-	195.051	8.71567	C6H12O7	-0.9	0.001302	gluconic acid
	9.87_165.0392m/z	165.042	[M-H]-	165.039	15.7538	C6H6N4O2	0.5863	0.01023	methylxanthine
	10.55_191.0205m/z	191.02	[M-H]-	191.02	4.18805	C6H8O7	0.57	0.003203	citric acid
	11.78_191.0205m/z	191.021	[M-H]-	191.02	7.32909	C6H8O7	0.4386	0.01023	citric acid
	6.10_164.0729m/z	164.073	[M-H]-	164.071	10.3612	C9H11NO2	0.5968	0.008179	phenylalanine
	I/R_Young vs Sham_Young
	Mass feature	Observed m/z		Theoretical m/z	Error (ppm)	Molecular formula	LogFC	Adj p-value	Predicted Metabolite ID
	3.01_476.2785m/z	476.279	[M-H]-	476.278	0.419923	C23H43NO7P	2.664	0.06834	LPE 18:2
	2.67_500.2792m/z	500.279	[M-H]-	500.278	1.799	C25H43NO7P	2.694	0.06834	lysophosphatidylethanolamine, LysoPE(20:4)
	2.53_524.2784m/z	524.278	[M-H]-	524.278	-0.190738	C27H43NO7P	2.236	0.06834	Phosphatidylethanolamine lyso 22:6
	2.20_151.0414m/z	151.041	[M-H]-	151.04	8.60699	C8H8O3	-3.556	0.01563	benzenoid, anisic acid or hydroxy-phenylacetic acid
	3.01_151.0461m/z	151.046	[M-H]-	151.04	39.7246	C8H8O3	-1.934	0.01563	benzenoid, anisic acid or hydroxy-phenylacetic acid
