# Supplementary material for: Effects of myocardial ischemia/reperfusion injury on plasma metabolomic profile during aging
Source: Aging Cell. 2020 Dec 29;20(1):e13284. doi: 10.1111/acel.13284 (PMC7811846; doi:10.1111/acel.13284)
Supplement: Supplementary file 3 — Appendix S1 [file ACEL-20-e13284-s003.xlsx]

## Sheet: UWMRC code
UWMRC	ABBREV.	ID	GROUP
1	I-O	25	I/R Old
2	I-O	34	I/R Old
3	I/Y	126	I/R Young
4	I/Y	101	I/R Young
5	I-O	6	I/R Old
6	I/Y	131	I/R Young
7	S/O	123	Sham Old
8	S/Y	108	Sham Young
9	S/O	31	Sham Old
10	I-O	5	I/R Old
11	I/Y	102	I/R Young
12	S/Y	115	Sham Young
13	S/Y	106	Sham Young
14	S/O	2	Sham Old
15	S/O	112	Sham Old
16	S/O	121	Sham Old
17	I-O	4	I/R Old
18	S/Y	112	Sham Young
19	S/O	1	Sham Old
20	I-O	27	I/R Old
21	I-O	21	I/R Old
22	S/O	115	Sham Old
23	S/Y	110	Sham Young
24	S/Y	114	Sham Young
25	S/Y	107	Sham Young
26	I/Y	133	I/R Young
27	I-O	23	I/R Old
28	I/Y	123	I/R Young
29	S/Y	111	Sham Young
30	S/Y	113	Sham Young
31	I/Y	132	I/R Young
32	S/O	3	Sham Old
33	I/Y	121	I/R Young
34	I/Y	134	I/R Young
35	I-O	3	I/R Old
36	I-O	33	I/R Old
37	I-O	22	I/R Old
38	S/Y	109	Sham Young
39	I/Y	120	I/R Young
40	I/Y	118	I/R Young

## Sheet: measurement POS mode
					Raw abundance
					Blank								Sample
Compound	m/z	Charge	Retention time (min)	Chromatographic peak width (min)	blank001	blank002	blank003	blank004	blank005	blank006	blank007	blank008	POS_001	POS_002	POS_003	POS_004	POS_005	POS_006	POS_007	POS_008	POS_009	POS_010	POS_011	POS_012	POS_013	POS_014	POS_015	POS_016	POS_017	POS_018	POS_019	POS_020	POS_021	POS_022	POS_023	POS_024	POS_025	POS_026	POS_027	POS_028	POS_029	POS_030	POS_031	POS_032	POS_033	POS_034	POS_035	POS_036	POS_037
13.47_199.0162n	200.024	1	13.4696	6.24068	274015	232712	270104	226036	328811	263929	346774	305771	778539	744946	733942	721693	755574	949371	756247	721718	757545	751328	719041	738515	714868	760947	737619	1.18057e+06	731286	680349	726519	706803	737957	797530	746026	765806	751056	758277	752866	733941	688868	681754	693647	700353	696112	687982	728822	728261	692094
7.03_750.7465n	768.78	1	7.03487	0.113167	2.136	2.55019	0.629125	3.9786	13.8487	9.94675	0	0.00155919	442.285	539.827	367.189	756.714	183.243	456.76	563.87	821.374	535.367	574.941	401.346	600.885	316.792	723.412	525.594	1344.9	795.398	821.841	678.665	653.12	769.936	637.046	644.132	557.682	557.663	672.731	659.757	744.348	730.536	510.514	577.282	685.59	564.435	635.694	480.15	515.846	555.35
4.50_573.3840n	591.418	1	4.49657	0.582033	8759.58	4819.29	7329.03	2280.02	6300.54	3931.8	2191.55	1171.22	16241.5	15745.4	10482.8	12323.3	120026	7945.4	9930.28	16021.5	9861.21	9999.11	12594.1	11343.7	10349.8	8714.81	9763.19	7911.54	9510.69	9684.87	8821.74	9180.16	13966.2	6826.15	7450.08	4845.82	6987.66	7484.06	4974.33	7382.97	6005.45	12549.8	8489.14	7291.34	6109.2	16354	7313.45	4600.18	4792.14
4.32_886.5574n	887.565	1	4.31873	0.889217	1930.22	1186.84	2141.17	746.38	2214	3467.48	457.96	487.996	141710	143168	160231	138431	99400.3	103005	146255	180595	167854	161484	144107	125462	160801	112889	144411	78515.8	141166	109282	130245	133415	138945	101823	152416	79501.7	147717	101338	80407.6	151940	116740	129462	131025	65423.8	136297	121368	119492	71768.8	136958
10.54_345.0033n	346.011	1	10.5433	1.5844	2728.31	29110.1	11214.1	15765.8	4750.1	20383.2	3774.67	13950.7	377797	353454	296300	229895	247329	319092	188828	197105	192754	245766	203964	181895	190236	175094	181409	259267	293119	233784	240271	184083	183221	158473	173854	138310	138775	135554	146730	150073	140058	146352	159109	185480	133773	141664	145087	123178	142099
7.78_125.0149n	126.022	1	7.77857	1.42277	1896.07	2462.61	1414.57	1412.95	1572.43	1933.27	2006.16	1507.51	222101	50648.7	56584.8	58509.5	139040	47520.6	224671	63096.6	71684.9	74844.5	53014.4	49788.3	52126.6	85457.3	104565	129850	84876.6	47523.5	84920.7	53570.6	55841.1	205703	49724.2	42405.8	55783.1	54213.5	92675.6	50044.1	49948.2	57139.9	42554.9	146534	37508.6	47438.4	120548	126321	92633.4
10.54_690.0047n	691.012	1	10.5433	0.51735	60.5848	185.72	62.9675	55.9666	14.6453	223.202	63.1734	211.923	61597.3	59878.7	47206.7	38879.5	42201.3	53376.9	30487.5	33149.1	31771.4	41919.8	34704.3	30798.3	32178.8	27301.2	29132.1	32449.4	50491.1	39701.1	39422.8	29651	29727.8	26823.5	28633.5	23382.4	23532.2	22284.1	23940.5	25505.4	23605.6	24795.4	27522.7	29598.6	23631.8	23663.3	24583.1	21063.8	25944.5
4.37_858.5284n	876.562	1	4.36723	0.856883	2031.13	1180.78	1742.64	711.672	1701.95	2659.31	319.594	288.443	46798.9	39920.3	51992.4	50875.2	27967.1	32119.6	42956	48096.2	53448.9	44048.9	49365.1	44388.1	48267.8	38254.3	51218.1	34456.2	45046.8	30920.3	43117	39453.2	38290.2	43242.2	44191.5	26798.4	44327.9	36101.4	29210.1	40972	33429.2	35283.8	44208.9	16687.4	35847.4	42262.5	57157.7	25523.1	42734.7
3.20_834.5410n	835.548	1	3.20317	1.68142	8698.45	5133.37	4783.84	8654.88	4440.96	17202	17637	1305.21	33809.6	25430.2	34080.9	40776.1	34574.9	42162	28174	37119.1	29601.6	31215.8	41765.8	37122.3	35618.4	27919.7	29100.9	15586.2	30800.4	26219.6	27983.5	28443.7	18845.1	16991.3	27853.9	12503.2	28865.7	20368.2	10228.4	25787.2	24283.9	25852.2	31394.8	19169.7	24626.1	30910.7	30571.3	7837.94	20865.4
7.96_854.4614n	872.495	1	7.95642	0.33955	32.2994	21.0701	14.8224	0	12.113	30.3824	9.76892	11.4486	4053.4	4050.09	4144.16	3566.85	3503.78	3769.73	4243.04	3605.56	3759.65	3730.35	3302.91	3678.27	3631.95	3631.44	3397.89	4063.11	3982.07	4225.48	3466.75	3376.23	2822.29	2868.6	2694.93	2865.65	2955.75	2792.77	2696.22	2469.53	2876.78	2909.57	2460.16	2936.77	2483.81	2705.07	2751.21	2879.18	2875.8
7.89_617.9922n	618.999	1	7.89175	0.22635	0	0.0170165	0	0	0	0	70.6934	0	210.268	215.845	366.547	327.781	295.859	1194.12	232.567	409.217	284.578	234.682	299.246	404.933	412.954	309.171	387.558	399.87	528.686	397.961	301.936	256.71	440.787	589.312	391.101	627.7	322.361	539.381	551.957	341.514	425.534	456.679	439.191	452.108	416.077	363.282	445.78	483.337	463.372
11.13_354.0083n	355.016	1	11.1253	1.30957	76.5643	1713.1	3847.24	3777.66	745.308	4414.87	1086.27	9818.67	8406.72	8059.66	9672.77	8535.09	10080	21751.1	9356.87	8809.26	9685.75	9313.4	9228.25	9718.73	9924.36	11908.2	9639.29	52048.7	14570	11526.2	10225.7	10325.3	12344.2	11400.3	11663.4	12420.3	12220.4	12431.7	11595.6	11077.3	10879	11453.9	11857.8	11356.3	12762.5	11902.2	13016.3	11837.2	11913.4
4.08_525.2910n	526.298	1	4.07622	0.7922	3914.57	3475.01	4625.19	1407.26	3940.29	6698.79	1395.24	1273.02	22916.7	20523.6	29718.6	26965.8	36743.2	14233.6	25455.6	22745.1	31182.9	29506.7	22974.3	23001.5	27432.6	24361.2	30726.1	22006.1	27785	20720	23580.2	22038.7	20047	32073.8	19883.8	20399.1	23781	24306	18907	25458	17257.4	14144.2	18075.8	11552.6	22270.2	21514.4	23912.1	18156.6	22064.7
7.03_601.7893n	619.879	1	7.03487	0.307183	34.8737	22.8806	0	0	0	50.2282	0	20.7318	3068.66	4045.89	2305.59	3391.77	2535.14	2975.72	2678.73	2156.92	2495.18	2609.96	2672.62	3407.55	2762.13	4087.39	1999	3600.76	3097.07	1866.56	2228.82	2863.63	3007.84	3498.67	2819.71	2372.17	2428.84	2863.22	3677.74	2690.12	3176.27	2016.42	2592.66	4497.95	2932.87	2534.9	2335.49	2661.49	2460.4
9.99_433.1434n	434.151	1	9.99355	1.21257	2057.15	1853.99	1483.97	1185.25	1744.33	846.112	516.82	724.106	14961.6	8208.57	9399.57	7363.35	11513.9	7521.27	14394.1	7552.5	9853.24	9135.3	8098.11	6687.87	6984.53	8093.36	10347.3	7247.16	10265.3	5017.05	9153.96	6756.64	6817.2	12022	5517.15	4744.96	5076.12	4894.21	8065.4	6049.04	5708.05	4999.58	4534.98	7030.06	5244.54	5568.74	7143.24	10004.4	7943.33
9.99_477.1034n	478.111	1	9.99355	0.291	44.5281	10.9685	17.9096	0	71.5397	4.239	4.85079	21.2679	2299.25	1810.7	1723.56	1610.73	1508.54	1252.99	1578.91	1741	2020.85	1862.06	1614.47	1588.61	1636.01	1579.48	1891.08	815.855	1852.29	1328.41	1731.22	1384.57	1730.7	1948.09	1465.04	1325.66	1278.5	1287.88	1980.71	1599.28	1524.44	1336.69	1348.82	1483.89	1428.66	1580.21	1900.08	2199.8	1909.65
9.99_720.1997n	743.189	1	9.99355	0.2425	2.40514	0	33.9322	22.5453	20.7644	0	0	15.3413	2302.73	524.237	1030.03	692.223	1824.63	298.052	2654.14	380.681	1086.31	917.363	998.72	606.735	418.831	778.215	1230.42	469.341	1281.83	204.109	1047.4	692.079	867.342	1704.96	709.57	522.633	532.509	526.915	863.654	602.232	855.884	527.583	474.097	1134.36	611.158	761.821	899.305	1323.92	940.158
10.88_576.0159n	577.023	1	10.8828	0.727533	195.959	141.011	262.812	44.9121	38.0898	127.212	190.665	194.35	2612.41	3009.4	4787.35	5266.67	3623.88	7070.78	5693.74	5782.08	5607.6	3515.84	6307.66	5601.92	5945.97	3452.38	6932.02	3155.84	3304.28	6826.05	3656.27	5214.25	4542.55	6131.56	6107.06	4529.92	4595.19	4536	6170.25	6061.26	5150.35	4359.24	5012.88	3095.62	4353.46	4993.7	2384.01	4686	5060.55
5.26_760.6059n	761.613	1	5.25645	0.242517	200.757	964.132	548.082	504.447	308.604	391.241	194.591	140.029	516.311	510.797	496.671	410.211	725.372	325.193	344.292	361.567	638.512	448.669	383.823	522.021	445.235	542.114	408.734	325.361	452.403	480.801	468.211	501.401	531.658	591.536	771.547	690.178	680.703	1136.49	587.405	777.459	726.8	669.882	561.096	375.977	625.695	632.108	370.217	707.543	185.237
10.80_561.0759n	562.083	1	10.8019	0.32335	352.556	273.494	188.572	92.5088	109.156	160.504	84.9662	75.6883	2047.09	2128.04	2279.54	2060.04	1468.11	2404.4	2129.78	1491.18	1340.13	2022.55	1574.48	1492.19	1698.74	992.091	2103.29	1811.09	1865.75	2025.21	1498.27	1386.85	1354.98	2525.3	1953.87	1387.67	1351.12	1146.57	1939.68	1684.54	1325.24	1224.41	1468.99	1068.21	988.42	1327.79	728.816	1104.49	1395.61
3.95_553.3871n	554.394	1	3.94688	0.856867	1788.87	3644.89	1348.27	2505.48	1612.93	2334.18	1652.86	855.844	142295	178741	182450	184643	202961	120844	141247	182846	188586	175580	160659	169041	178731	137927	181841	108309	189271	138954	156885	156544	93916.6	97436.3	116829	110821	133779	129976	74876.6	131201	80566.7	80758.6	107099	59610.6	103638	110840	113754	74750	85244.6
3.95_495.3346n	496.342	1	3.94688	1.9886	14598.2	20752.5	12638.4	22024.3	12373.1	22604.8	18424.8	5077.91	893790	824059	1.03137e+06	865619	1.22755e+06	724783	1.02969e+06	889777	1.02971e+06	924645	853454	887086	936184	752198	1.06391e+06	819493	972249	721881	813480	846103	659585	1.14491e+06	871966	890384	999587	1.01531e+06	812167	990580	669092	570287	813156	524459	822535	734568	853575	901853	823701
9.17_692.3510n	693.358	1	9.16902	0.113183	19.1067	42.5901	22.254	85.8101	29.6942	103.188	3.28827	15.8365	741.38	398.389	468.022	232.288	512.16	210.858	471.154	305.093	404.761	391.649	429.689	174.258	97.9126	400.255	434.658	368.84	439.205	264.965	407.317	177.142	317.178	564.694	326.548	344.809	255.82	261.472	594.144	299.132	299.597	338.509	280.217	608.445	370.141	402.391	409.515	637.046	814.55
9.17_808.3991n	809.406	1	9.16902	0.17785	153.022	514.943	134.611	136.192	218.967	244.655	80.2473	28.697	6435.05	1253.62	2183.99	1384.79	3391.53	1640.27	6598.52	1868.45	2706.75	1873.29	1997.26	1447.04	1213.49	2364.76	2635.37	3957.53	2178.03	1433.56	2439.62	1757.04	2545.55	5815.05	1655.75	1631.25	1922.74	2114.89	5091.58	1945.78	1916.97	1939.77	1427.03	5401.69	2858.57	2090.07	2881.29	6401.09	6532.93
7.50_180.0640n	203.053	1	7.50372	0.452683	417.156	694.035	750.44	360.152	991.934	657.232	1133.78	1029.37	320390	585606	819276	578418	591564	653222	453922	646130	558643	472640	661392	680034	612663	511959	579704	555132	546798	620390	552777	522333	626878	524094	548195	701426	580022	658449	571895	594280	613042	453749	641438	361677	612026	478220	398877	612588	548255
11.13_701.0085n	702.016	1	11.1253	0.436517	20.4609	8.04978	0	21.5879	8.58369	4.93572	4.85255	20.546	2767.29	2145.85	2092.44	1430.05	1704.87	2697.91	1443	1404.28	1376.23	1335.47	1216.68	1266.62	1172.74	1296.97	1318.62	3934.09	2390.28	1479.92	1113.16	1107.18	1639.7	1400.6	1298.52	1340.92	1307.09	1386.77	1182.54	1231.64	999.895	1139.08	1377.56	1128.67	1187.91	1054.88	1243.07	1028.84	1109.07
7.23_833.7564n	851.752	1	7.22888	0.37185	344.726	857.73	579.42	260.566	278.446	705.997	247.088	101.844	3190.25	3111.29	3418.33	3606.49	3320.72	2996.18	3618.48	3684.53	3439.16	2682.47	2992.74	3139.62	2606.17	4199.6	2718.46	4808.25	4105.21	3850.14	4035.05	3435	3526.77	3722.23	3015.32	3673.57	3914.82	3441.26	4232.84	2662.6	3630.27	2918.65	2769.37	3208.95	3370.3	3033.48	3452.87	3934.8	2848.84
9.93_652.1513n	653.159	1	9.92888	0.2425	1140.37	497.009	948.834	247.961	1052.21	91.0528	94.971	136.734	1990.29	2685.93	2323.15	2614.79	2381.6	2592.02	1802	2753.96	2790.11	3179.14	2832.77	2717.21	2901.03	2378.52	2602.45	1922.78	3297.35	3281.26	2910.48	2676.16	2393.3	1685.7	3134.78	2539.84	2932.09	2775.33	2792.27	3094.24	2742.91	3148.85	3041.1	2615.7	2784.01	2870.68	3136.58	2066.04	2553.17
2.78_858.5294n	859.537	1	2.78282	1.6976	4155.41	3046.67	2280.54	4889.27	3496.6	12141.1	15139.5	621.6	97414.4	88675.3	106572	106656	82466	105959	91401.3	100775	111120	93604.6	103397	90727.7	102670	82990.8	105467	48863.2	96203.7	50842.5	92794.1	80686.5	81066.1	49689.4	85381.2	25992.4	83301.6	50588.1	30474.7	78164.3	62505.2	70917.7	82446.7	34364.4	64571.2	83328.8	109891	17411.2	88263.8
7.03_671.7854n	689.803	1	7.03487	0.113167	0	0	0	0	0	0	10.6359	0	455.585	467.076	501.702	511.292	253.437	299.065	426.29	464.071	462.549	508.178	438.638	371.596	416.563	400.326	266.776	1088.29	839.132	657.118	437.364	488.112	605.161	563.766	456.469	497.813	527.227	506.406	496.612	568.73	580.382	514.539	619.455	482.153	439.623	573.843	370.357	566.738	521.316
2.80_536.4956n	559.452	1	2.79898	0.727533	3281.93	1679.88	2191.57	2899.64	1081.31	81535.4	10047.5	604.771	7442.26	6644.44	7175.7	6606.32	19039	7121.43	6697.12	6424.63	8364.85	7331.24	5463.3	5952.74	6892.8	6789.89	8040.19	4730.07	7267.57	4566.52	6649.22	6510.63	3525.36	3284.54	2420.08	1769.94	2861.91	2423.84	1919.4	3722.84	2458.35	3298.04	2755.28	4876.65	2980.47	3660.51	4555.4	2001.43	3792.8
6.82_595.2520n	613.286	1	6.82468	0.210183	37.4316	179.482	106.262	49.9295	26.6924	83.7886	39.4657	21.5016	123.5	113.756	39.4901	55.3033	34608.7	330.064	73.1068	132.803	104.212	81.3717	103.318	54.0624	109.388	101.994	127.037	125.256	53.3209	130.514	50.1806	86.3931	46.0435	49.8392	9.67879	40.7195	67.2403	46.1497	17.9466	82.5162	58.0875	42.9275	14.6117	29.7178	85.8235	27.8956	57.5129	49.0921	20.9907
2.80_648.5917n	649.599	1	2.79898	0.72755	1542	987.071	497.445	2050.81	371.207	46016.5	46261.3	405.856	2359.14	2121.88	2978.54	2743.9	5462.61	2837.43	2607.8	2362.99	2437.45	2711.55	2299.85	2231.16	2282.34	2287.19	2412.68	1213.28	2142.08	1348.84	2416.29	2237.57	1166.86	1082.83	1217.1	855.71	1348.67	623.063	833.324	1102.9	902.613	848.392	918.387	649.486	1140.22	1322.91	1487.39	663.845	965.534
8.02_552.0384n	553.046	1	8.02112	0.582067	31.2867	78.0003	139.325	83.7089	60.2145	48.1844	127.433	14.5818	22094.4	27630	37000.9	32591.5	34578.6	60488.4	33010.8	31667.3	35615.8	28810.2	36644.2	38588.5	35814.1	26574.8	37032.3	35422	30491.6	31289.5	28996.5	27398.4	37367.6	36247.1	40533.2	43964.8	44313.7	42372	37913.4	44359.7	39957.9	33077.7	41829.3	26443.3	43968.3	38995	32949.3	39890.7	40928
7.71_799.0675n	817.04	1	7.7139	0.420367	0	0	5.41575	29.0073	0	6.60848	18.6582	0	1436.73	1470.1	1217.41	1799.72	1760.93	10201.4	925.3	2606.69	2759.8	1454.62	1866.66	1871.95	1677.34	2989.58	2022.41	1799.14	2433.42	848.521	1715.46	1690.21	3077.83	571.672	1866.11	1900.35	2645.9	2659.62	2654.54	1926.41	2062.15	2526.76	2334.94	1933.35	2189.57	2315.88	1707.12	1869.06	1407.54
7.25_895.7240n	918.737	1	7.24505	0.242517	25.6766	0	0	43.8554	0	66.721	0	18.586	1320.17	985.231	1223.74	1551.72	1201.34	1105.95	1623.36	1382.08	1482.14	946.327	1142.6	1177.26	917.267	1258.88	1026.14	1774.4	1596.5	1419.84	954.719	916.71	1739.4	1654.42	1189.11	1850.09	1131.53	1376.17	1678.56	1440.3	1636.44	1295.98	1111.72	1401.34	1472.15	1502.93	1713.21	1596.52	1166.29
4.14_417.2474n	435.281	1	4.14088	1.11557	10534.2	7715.25	10430.7	4180.97	8646.63	13407.7	4331.01	3547.6	9556.76	8897.71	8383.3	9187.26	7579.04	5411.33	9133.43	9976.95	9194.26	9138.1	9005.11	9127.82	9430.44	8989.7	9170.62	8459.3	8675.16	8566.06	8512.04	8405.43	8040.79	6870.56	6472.68	6083.2	7393.67	7083.45	6769.7	6596.88	6221.27	7629.3	6754.74	7014.97	7186	7999	6257.83	6084.45	6500.46
8.02_470.0356n	471.043	1	8.02112	0.355733	18.9519	36.7383	9.93815	4.85987	0.659555	11.59	16.1265	1.04696	15488.8	19231.6	25284.2	22914.3	24589.6	23063.9	22584.6	22459.4	24967.1	20011.3	25720.1	26763.5	24970.8	18461.2	26130.5	24207.8	20515	21342.7	20241.8	18879.5	26215.4	25871.6	29461.1	31788.6	30929.6	30232.8	27606	31098.2	28494	23446	30022.9	18989.3	31090	27274.8	23827	27962.1	29285.3
7.73_490.1124n	513.1	1	7.73007	0.210167	14.7337	37.2764	13.9803	11.9774	21.5532	20.302	29.3367	1.54633	1639.56	1694.81	862.373	1402.19	1387.61	1660.68	1359.55	1161.05	1726.82	1732.72	1201.47	1332.6	1173.44	2816.7	1278.7	2198.02	1727.16	656.542	1452.92	1457.72	1848.32	2067.53	1100.52	814.868	1180.25	1152.3	1890.95	952.769	1357.51	1286.24	701.399	3009.81	1124.86	1334.8	2265.24	1831.14	1177.22
4.51_388.2591n	411.323	1	4.51273	0.97005	24813	17068.5	26940.5	9569.51	21377	32705.6	9014.8	8083.72	20728.6	21101	18321.5	19494.4	19880.8	9169.94	18864.9	22191.7	19968.2	19862.7	19496.3	19280.2	19437.4	19124	19522.7	17208.6	18823.5	18751.5	18940.8	18619.4	15370.5	12446.3	12970.5	12041.9	12341.4	12698.1	11374	12533.4	12094.6	14819.2	12380.7	12172	12070.9	15189.7	12155.5	10874.2	11827
8.02_388.0333n	389.041	1	8.02112	0.355733	12.4867	124.755	52.1718	66.0578	24.4211	45.2623	69.2592	6.16433	32805.8	41955.2	54598.4	49473.9	52672.1	49826.4	48723.2	47975.6	54041.4	43074	55817.7	58595.7	54945.2	39892	55704.1	48833.6	43149.6	46392.2	42845	40462.4	58278.1	56615.8	64217.8	69879.3	69193.2	65608.2	59565	68655.6	63216	51608.8	64917.1	41211.4	68355.1	61759	51731.9	62631.6	63329.5
7.89_735.9852n	759.034	1	7.89175	0.145517	11.0182	0	0	0	0	0	41.8458	0	394.006	413.364	542.874	428.275	610.109	659.36	455.327	628.642	397.857	402.704	557.695	404.267	631.253	347.849	535.166	793.287	699.692	692.388	443.957	543.778	635.354	999.35	664.899	812.619	658.31	625.136	632.195	610.503	512.166	618.839	526.085	672.872	736.118	404.832	512.966	764.616	385.215
9.95_672.1729n	695.19	1	9.94505	0.2425	0.272435	3.5662	6.28985e-05	6.6889	39.8249	0	0	0	391.346	1121.65	455.977	885.888	790.332	456.986	203.519	1270.86	1015.34	834.16	970.764	1025.56	1361.14	465.014	827.032	664.204	1414.14	1613.54	857.216	1057.62	1507.46	509.979	1433.63	1355.09	1587.76	1641.85	1331.01	1402.4	1007.61	1702.17	1814.71	1444.35	1411.06	1519.97	1514.13	674.055	1354.85
7.89_755.0837n	756.091	1	7.89175	0.0970167	0	0	0	0	0	0	3.44154	0	262.712	172.888	275.364	312.821	287.882	231.115	198.979	294.313	231.639	238.802	231.316	207.26	191.82	120.248	335.693	269.294	194.245	171.989	200.89	174.148	291.652	308.303	383.423	400.009	310.6	331.279	214.9	304.519	339.452	231.58	314.289	218.899	312.259	164.574	263.582	354.899	384.123
9.17_554.3155n	577.305	1	9.16902	0.194017	31.8135	193.136	35.5621	68.6534	179.03	165.965	71.6413	24.8936	4417.06	1311.66	1050.94	834.572	1321.95	764.443	3179.06	822.918	1416.24	1217.67	827.817	902.341	643.824	801.834	977.728	1553	946.133	636.033	1245.94	1061	1555.4	3492.79	956.807	880.481	1074.72	1275.77	2449.36	1091.87	1121.97	1197.14	768.257	2628.4	1128.77	1045.68	1538.76	3491.1	3219.17
10.72_308.1227n	309.13	1	10.7211	0.679033	3284.78	2821.68	1464.59	1558.17	879.563	1653.76	2095.87	2072.03	13555.1	17748	21298	17513.9	14456.7	22120.1	19856.6	17810.6	29286.8	16849.5	20115.8	17506	18464.9	16382.8	19934.9	17674.8	16954.8	12928.9	14780	19112.5	29092.4	24636.3	15165.4	21664.4	16996.2	16152.3	21866.8	19711.5	18792.9	14179.9	15662.9	15178.9	24307.7	19896.8	15790.1	23167	17779.8
7.81_423.2357n	441.269	1	7.8109	0.355717	421.256	994.065	446.222	273.315	227.993	661.226	566.09	217.206	1143.66	1617.3	1544.81	1474.55	1219.88	689.171	920.605	1067.28	1455.65	1283.46	1453.95	1326.64	1367.68	1090.54	1211.9	1251.43	1129.69	1202.28	1254.59	1133.49	751.184	673.126	1320.76	909.512	1069.85	984.141	921.92	1143.76	1139.13	1025.42	1100.83	734.286	875.845	1277.59	856.27	623.711	911.596
10.70_442.9792n	443.987	1	10.7049	1.2449	2.039	114.389	107.997	51.0199	32.1024	16.0831	329.527	275.311	112422	92986.4	87617.7	65918	59467.6	80078.6	61718.6	59270.2	56349	70786.2	52726.6	47066	44545	46645.7	42315.8	67333.3	61122.5	50650.7	50075.4	36191	66950.8	50194.3	59098.6	47604.3	43956.1	48127.1	43763	46009	43187.9	48647.1	44243.9	48581.2	41201.1	38276.2	48007.9	33730	38796.9
7.15_790.7718n	808.789	1	7.14803	0.404183	12.647	9.82865	2.08621	1.87773	0	36.3131	45.0999	2.95313	11052.6	11649.6	12567.5	11949.9	12162.7	6990.22	11604.4	11323.8	11294.1	13583.3	11919	11622.3	11887.3	11246.8	11872	11213.7	12103.5	12707.6	12818.4	10459.7	9936.07	12011.4	11309.9	11313.1	10614	11043.8	11946.2	11172.5	10755.6	10707.7	10344.6	11193.6	9950.63	10255.8	10381.8	11422.6	10793.3
7.15_761.7608n	762.768	1	7.14803	0.37185	795.304	1371.17	599.454	276.267	320.044	521.631	300.968	281.394	10795.5	10997	11419.7	11347.9	10966.4	8699.66	11045	11407.7	10746.2	12744.5	10639.1	10373	10495	10662.2	10905.2	14826.6	14835.8	13726.1	13325.5	11112	10939.7	12641.3	11610.5	12164.5	10916.4	11147	12510.3	11094.6	10703.4	10894.6	10980.3	10667.9	10489.5	10207.1	10862	11666.3	10694.5
7.15_685.7854n	708.83	1	7.14803	0.42035	24.3367	38.8639	1.15359e-05	0.0281432	0	2.24471	28.2369	14.2638	20175.5	20890.2	21530.9	21623.6	21395.6	14928.7	20101.8	22229.8	21231.1	23153	20466.3	20368.4	20092.9	20797.4	21168.2	28742.3	28875.8	28050.7	24995.4	21054.5	16738	19369.5	17942.4	19472.8	17293.4	18184.2	18928.3	17712.6	17010.2	16779.2	16769.2	17610.5	17043.8	16473.4	17186.3	19005.2	17548.5
3.85_226.1200n	227.127	1	3.84987	0.630533	691.821	891.122	489.996	327.74	534.36	450.727	834.811	560.131	25791.2	1753.19	1779.96	2009.56	784.905	2229.43	25502.3	1355.87	1320.91	2151.16	2106.03	1672.74	1428.39	3117.11	4581.53	17752.8	1725.44	1932	1678.21	1860.73	1570.67	36454.2	1626.22	1781.88	1353.89	1486.23	12975	1668.46	2501.32	1826.57	1832.54	3025.15	2019.97	1652.75	1897.86	26744.2	9393.94
7.02_652.8159n	670.8	1	7.0187	0.113167	0	0	0	0	0	0	0	6.88797	449.864	428.123	395.261	489.77	387.794	385.066	367.641	630.186	395.074	530.901	358.093	361.347	457.005	476.392	294.238	915.295	742.921	642.642	515.372	512.067	561.988	548.844	507.486	505.964	548.837	457.904	590.112	556.676	539.162	480.22	492.817	534.477	500.995	489.461	449.913	501.751	486.661
10.49_337.1970n	360.189	1	10.4947	1.18022	3732.28	3613.14	2325.06	2335.63	2420.91	1483.62	2074.13	2483.9	9429.78	8617.14	8863.9	8220.98	8831.99	10584.2	8210.11	6848.72	7100.67	7816.02	8049.49	7374.71	7081.84	7530.49	7373.3	11954.4	8098.77	7433.76	7091.05	7026.19	5979.47	8240.91	6557.2	6270.45	6378.21	6119.54	7020.65	6726.4	7214.44	5715.44	6322.5	7398.4	5950.38	5697.08	6658.77	6600.65	6444.62
7.96_895.4628n	913.497	1	7.95642	0.323383	6.40286	20.0937	0.416974	15.586	5.5873	32.7766	1.88681	0	3881.46	3847.04	3991.17	3688.61	3415.53	3734.33	3638.21	3546.11	3641.33	3494.34	3533.07	3381.57	3650.49	3483.76	3450.89	4123.05	3524.3	3542.76	3922.83	3772.58	2463.23	2910.95	2297.82	2757.65	2404.09	2610.93	2792.6	2250.13	2330.78	2841.36	2050.41	2755.93	2435.3	2471.64	2500.4	2568.96	2483.72
3.85_113.0596n	114.067	1	3.84987	0.533517	528.159	561.755	331.706	235.424	354.65	267.192	577.923	322.937	38750.5	3809.57	3862.05	4266.89	3358.71	4492.77	42118.5	3681.52	4552.53	5405.22	5232.02	4275.99	3806.09	7106.76	11724.6	30531.7	4167.65	4281.96	4258.65	4326.41	4546.08	57580.2	4514.7	4707.91	4038.38	4501.57	24163.9	5036.4	6095.76	4730.8	4678.82	6608.7	6404.16	4619.86	5107.58	41588.4	18155.1
10.45_336.0592n	337.066	1	10.4462	0.307183	376.79	896.108	408.503	363.264	193.24	347.074	299.659	513.686	3211.56	3860.2	4885.9	4138.41	4375.56	7454.23	3668.25	4073.6	3955.81	5508.69	4532.87	4002.77	4582.14	4242.98	4501.7	5497.88	6937.32	5846.42	6461.96	4968.34	4117.87	3983.14	4666.71	4093.73	3828.08	3858.63	4607	4590.2	4107.15	4418.78	4207.99	4625.29	3757.25	4061.89	4144.88	3391.81	4477.53
7.13_941.1954n	964.245	1	7.13187	0.307183	0	0	0	20.8811	0	0	0	0	995.825	1101.07	1044.61	1114.92	784.31	501.99	1021.04	779.751	692.058	1312.93	1034.61	1082.42	1138.27	1236.31	1202.39	718.514	1014.32	805.905	1162.29	795.139	890.084	932.454	1124.81	947.703	957.659	996.818	1452.2	1072.64	1138.69	1127.79	626.959	1421.64	885.005	931.034	1129.58	770.483	977.859
10.11_514.2241n	515.231	1	10.1067	1.81077	3837.13	4053.32	2732.98	3325.43	3695.11	4080.4	1121.99	939.82	5254.19	5931.02	3868.74	4162.2	23792	6525.85	4839.85	4608.91	6115.63	4448.79	3490.38	4602.06	4998.3	5634.9	6019.01	4824.22	8141.04	3326.31	6487.64	3801.39	2874.77	3955.92	3405.94	4461.3	8830.72	6364.88	3914.34	5451.35	2143.31	2841.79	3533.63	10641.6	3947.8	3878.64	6316.25	4387.71	4062.43
9.01_388.2548n	406.13	1	9.00733	0.4527	341.171	614.718	402.716	807.185	741.444	816.448	190.553	243.754	1383.47	1580.96	1495.94	1468.38	1574.75	1808.67	1445.26	1336.47	1482.27	1800.77	1637.95	1719.06	1479.48	1658.89	1436.82	1524.46	1858.66	1437.03	1648.74	1396.35	1301.89	1400.08	1322.24	1164.63	955.502	1132.91	1203.56	1211.81	1285.26	1056.17	1142.53	1347.1	1265.82	1062.3	1448.49	1058.95	1068
7.96_935.9641n	953.998	1	7.95642	0.6144	0.643523	15.3312	29.5194	0	0	17.2058	25.3642	0	10475.1	11289.6	11452.9	10175.5	9562.91	14098.7	9899.37	9646.08	9551.7	10257.3	9632.69	9686.05	9656.41	9635.4	9439.35	11061.4	10270.4	9667.12	9990.12	10098.2	8541.32	7598.13	7839.1	8310.13	7590.45	7743.33	8187.81	7831.48	8038.8	7691.05	7452.98	8183.4	7718.28	7757.85	7744.13	8341.42	7370.9
7.13_692.7938n	710.811	1	7.13187	0.42035	0	0	0.321753	0	0.838576	0.0257465	0.398784	0	12326.8	13322	13854.7	13433.8	13262.1	8349.96	12817.1	12400	12665.5	14939.6	13168.6	12492.8	13249.1	12566	13280.4	12395.5	13202.8	13856.4	13974.6	11552.8	10605.4	13395.7	12212.2	12802.2	11780.9	12167.1	13255.9	11875.1	11395.5	11614.4	11456.9	11969.1	11152.2	11392.7	11647.2	12643.1	11987.2
10.11_595.1355n	596.143	1	10.1067	0.210183	0	0.653142	0	0	6.59204	0	0	0	411.802	477.413	338.451	286.744	462.985	313.191	171.809	349.216	356.277	466.416	344.704	329.957	479.64	418.389	367.547	100.888	669.647	357.215	528.172	432.589	348.698	139.424	391.316	422.732	474.411	536.564	433.263	420.04	276.672	479.041	576.376	478.413	449.045	493.109	445.375	303.539	468.888
3.79_543.3342n	544.342	1	3.7852	1.00238	13524.4	13991	8001.59	10307.8	7481.81	9021.96	10118.3	4260.26	218500	197002	216413	138485	266495	145514	243346	226140	245336	141341	151551	144415	200483	148006	276649	205143	188323	165107	189677	195156	208503	265850	163189	150939	164903	167844	205568	215206	112593	130682	110451	91239.6	173769	145315	135488	202415	222439
7.12_859.7381n	882.746	1	7.1157	0.37185	93.2302	34.0212	60.7024	32.2944	58.6326	107.96	66.3475	35.4159	12813.1	13953.3	14971.9	14857.5	14666.4	11281.6	14102.5	15230.9	14591.5	16554.2	14105	13600	13842	13512.1	14077.8	21079.8	21517.4	20107.7	18239.8	14036.1	13555.5	15954.6	14789.7	15537.2	13297.7	14878.8	16067	14506.5	13916.1	14087.8	13300.8	13771.9	13177.1	12736.2	13217.5	14856.9	13756.2
9.01_89.0484n	90.0557	1	9.00733	0.533533	43.1659	84.6752	58.9077	91.5816	69.7356	72.3204	258.39	378.779	11130.5	14440.8	9771.28	10752.8	9644.11	14573.2	12694.3	8590.96	14123.5	14863	16068.6	13036.4	11952.5	19202.1	11691.6	16424.2	17209.6	8854.28	13288.1	11813.8	13014.2	16707.7	11331.3	10972.8	9793.5	11030.2	12407.2	10305.8	11916.4	8346.13	8234.43	16941.6	14674.5	12326.3	17627.1	13088.1	8611.57
9.17_524.2788n	525.286	1	9.16902	0.27485	295.774	1067.47	271.888	313.465	450.95	681.949	117.649	199.865	14981	2840.92	4104.31	2652.22	7508.35	3601.39	17871.6	3605.97	5035.93	3509.11	3829.37	2634.84	2284.13	4832.43	5062.84	11120.1	4471.77	2673.13	5170.43	3236.22	4974.48	15893.5	3343.22	3240.56	3159.76	4303.55	10332.6	3931.88	3897.48	4116.68	2793.93	11872.8	5438.04	4189.37	5151.64	15470.4	14778.6
4.98_515.2995n	533.329	1	4.9816	2.18262	9856.25	10030.3	8644.86	9016.74	9785.58	11802.7	5684.92	5835.28	54820.6	77277.3	6338.53	7103.68	3.90968e+06	6553.01	7588.21	39551	7710.75	7581.08	7113.64	6664.01	5960.81	7609.3	6616.92	7184.17	7305.39	7054.86	6839.63	7212.98	94146.1	4428.71	4346.44	3951.87	3668.72	3505.06	3923.25	3740.51	3832.42	80462.5	3983.29	29345.6	4203.91	88206.3	9754.06	3684.07	3588.69
7.15_888.7478n	906.765	1	7.14803	0.404183	20.645	194.297	116.043	53.752	5.30401	64.9025	30.3428	0	8153.74	9186.02	9890.93	9334.55	9339.12	5747.49	9204.49	9048.98	8831.01	11146.7	9061.39	8646.04	9372.2	8394.77	9837.42	8398.61	9743.42	10399.5	10015.8	8086.95	7571.67	9290.49	9236.08	8723.39	7704.42	8782.45	9715.95	8846.94	8648.03	8034.28	7998.93	9053.77	7362.68	7751.57	8278.75	9084.31	8739.93
7.03_307.8453n	325.947	1	7.03487	0.210167	39.3186	28.6302	76.6657	31.4129	29.4757	1.13527	26.6436	7.46375	1062.22	1314.82	708.825	1071.76	875.28	1023.75	946.759	728.99	822.414	907.595	890.242	1090.89	1048.29	1592.13	611.203	1234.49	1047.1	696.847	712.75	992.137	1039.63	1181.71	1042.91	821.388	815.304	876.137	1172.43	750.56	1131.11	617	887.28	1534.92	919.496	827.349	817.015	813.162	748.462
7.86_864.4954n	865.503	1	7.85942	0.27485	0	84.9453	11.0076	0.807589	46.7848	45.3557	6.13867	12.7037	6844.96	9108.97	9257.76	8303.78	6503.5	4900.6	5166.42	7345.56	8557.38	6562.23	8463.14	9367.01	8866.12	6853.27	7889.2	6437.85	7150.9	8358.03	6632.33	7725.76	4205.5	1682.64	4991.63	4849.05	5178.99	5086.33	3793.53	4602.57	4515.54	3705.8	5292.34	1479.7	5423.61	5222.41	2560.99	2807.09	3764.32
7.18_857.7429n	880.745	1	7.18037	0.37185	13.219	55.1865	20.8775	55.1847	8.46077	78.4755	19.4911	12.0065	8393.92	8847.43	9570.86	10063.6	9638.85	7492.31	9076.54	10346.2	9573.08	10408.1	8692.25	8837.25	8880.16	8032.12	9405.81	13549.8	14425.4	13130	12086.1	9361.01	8367.39	9908.1	9362.52	9395.97	8659.32	9241.42	9664.88	9038.57	8525.64	8389.16	8046.33	8796.6	7874.58	8120.73	7967.24	8745.04	8332
8.99_169.0201n	187.12	1	8.99117	0.517367	81.8837	40.2691	82.2263	170.579	218.337	206.505	48.8511	182.809	1020.38	903.252	875.61	1093.75	1060.85	2044.25	1645.07	1220.2	1218.16	1288.32	1528.86	1212.38	1111.69	1733.44	1248.89	2326.46	1104.4	1001.73	1250.37	1186.82	1143.62	2073.94	1485.35	1161.23	1073.1	1254.66	1601.54	1562.81	1349.35	1094.38	1027.35	2102.67	1340.55	1351.04	1432.25	1665.05	1463.78
9.17_415.2005n	416.208	1	9.16902	0.565867	1258.99	1725	1124.27	1303.1	1626.39	1621.88	285.443	576.705	5670.34	4023.94	4086.75	3567.99	4985.22	4841.72	6454.79	3831.8	4431.89	4227.85	4313.04	3886.29	3584.51	4890.82	4379.43	5442.37	4530.04	3581.92	4681.99	3904.05	3786.76	5456.45	3635.27	3843.83	3624.82	3975.13	5117.09	4057.38	3559.6	3971.83	3265.71	5360.65	4458.55	4200.28	4365.33	5282.09	5575.68
7.18_759.7649n	760.772	1	7.18037	0.37185	18.0107	14.3751	43.8605	11.5391	1.95774	13.7383	8.49446	17.2578	6212.21	7033.87	7614.04	7872.72	7513.01	6402.98	6954.14	7466.47	7448.87	7973.66	6970.12	6789.42	7134.7	6706.68	7124.18	10325.6	10492.7	10027.1	8951.31	7190.46	6901.17	7850.12	7338.61	7605.76	6923.71	7198.9	7547.52	6906.99	6571.91	6547.89	6566.33	6706.2	6439.55	6251.87	6396.9	7260.84	6858.82
7.81_500.0709n	501.078	1	7.8109	0.339517	42.2628	149.457	61.8244	73.1475	2.6388	84.4403	66.5709	6.74005	6044.42	2607.46	3182.07	2904.84	5576.86	5339.01	8862.46	2860.37	3133.64	2882.97	3074.58	3268.63	3194.25	2759.53	4451.27	4740.76	3276.53	2852.58	2750.67	2498.81	2597.1	8107.14	3390.75	2890.88	3789.4	3211.33	3712.79	3471.24	3158.01	3313.22	2736.8	5250.07	3165.36	3143.29	5159.56	4612.02	5181.89
10.03_287.0674n	288.075	1	10.0259	0.32335	657.735	2028.24	1623.26	496.165	704.092	635.136	307.605	790.582	16480.1	6299.72	11205.2	9305.03	24488.3	8579.02	31383	8822.51	11765.6	12467.1	11222.5	7624.95	7904.84	10354.2	15745.7	14695.4	14589.8	6027.37	14006.3	8485.04	11775.8	37185.3	10076.8	7281.14	8316.6	7358.78	14784.8	9564.75	11759.5	8063.9	6740.99	20280.4	7171.19	9071.95	14993.9	23276.1	17983.5
9.17_262.1394n	263.147	1	9.16902	0.32335	687.798	1345.7	344.364	440.577	789.851	1110.79	403.821	397.143	32958.3	5869.95	8756.8	6332.2	15143.7	13177.7	41494.5	6841.11	9857.37	7477.35	7935.78	5952.18	5549.81	10104.1	9812.46	27637.1	9177.31	5957.05	10224.9	6792.89	9765.24	34672.8	8153.92	7216.49	7357.56	9081.88	19642.2	8350.82	8374.48	8381.09	6623.54	25069.3	10860.5	8407.49	10077.1	32098.7	29918
7.03_503.8259n	521.901	1	7.03487	0.258683	0	0	0	0	24.9004	14.4437	0	11.0712	1508.33	2006.77	955.113	1567.93	1156.38	1407.92	1251.11	1011.94	1097.74	1442.1	1071.55	1444.66	1424.48	2175.56	994.758	1931.79	1365.12	819.878	1069.23	1308.82	1541.23	1519.16	1479.21	1231.14	1373.2	1456.15	1816.72	1249.86	1742.98	950.16	1174.22	2330.64	1425.29	1384.29	1242.62	1229.91	1143.68
7.16_955.7205n	956.728	1	7.1642	0.37185	0	7.98688	11.262	0	17.0741	27.7972	43.0522	34.3215	7840.56	7577.1	7866.33	8206.43	8172.95	6299.28	8059.15	8170.82	8142.78	9002.46	7709.78	7460.35	8091.19	7287.59	8200.67	10468.7	11088.1	10725.4	9935.97	7673.23	6753.35	8652.97	8366.74	8261.65	7343.51	8321.58	8489.55	7828.7	7757.89	7369.35	7384.05	7496.71	6757.2	6989.75	6975.49	8196.76	7557.77
10.09_257.1037n	258.111	1	10.0906	1.26107	2469.07	2415.33	1959.43	1648.23	2413.7	1302.26	1030.06	1565.37	29508.1	31068.1	22858.6	23493.7	76277	42513.3	37683.1	24197.7	31241	27885.5	22378.8	26873.1	25938.1	36402	35028.1	31921.9	37955.9	18107	34433	25798.6	26800.9	47500.4	27076.9	29920.9	40536.8	34697.7	33048	34419.4	22213.4	21716.3	26595.8	55739.4	28096.8	28320.8	40225.6	39748.8	31813.4
10.56_862.5053n	863.513	1	10.5594	0.436517	0	0	0	0	9.17723	11.2366	0	0	2685.13	2352.12	1591.15	1727.66	1565.77	2287.34	1032.89	1610.2	1071.08	1530.99	1489.35	1172.83	1113.06	640.957	1070.62	737.045	2164.62	1623.4	1269.21	872.008	1214.8	1005.62	1389.97	935.096	937.056	1021.3	992.794	1056.86	853.993	1171.21	1315.93	1147.86	832.572	928.125	1131.97	1025.69	1127.65
3.20_326.2177n	349.199	1	3.20317	1.0509	20660.6	8236.92	10510.4	13192.2	6934.45	32826.4	30092.8	3563.41	8215.87	8869.6	9160.07	8822.82	8854.55	8773.89	8328.61	8627.17	8391.62	8979.05	8532.92	8293.31	8908	9239.38	8424.46	8310.34	8296.32	8374.76	9183.05	8078.6	5682.06	5677.57	5350.12	5659.14	4997.24	5744.84	5501.12	6188.4	6056.42	5923.39	4977.39	6497.5	5263.97	4793.66	5963.25	4969.75	5685.85
7.16_661.7869n	684.79	1	7.1642	0.404183	0	0	0	0	0	0	0	0	14201.7	14591.9	15812.2	16787.5	16093.7	13640.2	14888.4	17241.3	16280.4	17888.7	14979.1	14451.7	14704.4	14299.4	15061.7	24499.3	25941.7	23865.1	20513.8	15916.1	13679.5	16586.9	15786.6	16128.7	14269.4	15428.4	16057.7	14750.5	14307.1	14289.8	13985.6	14231.7	13414.8	13062.2	13949.8	15522.2	14118
3.20_414.2466n	432.28	1	3.20317	0.808383	6736.48	5653.88	4691.24	8597.53	4896.19	31478.6	35680.6	2063.7	6079.02	5982.12	5635.38	5663.23	6158.98	6261.02	5483.81	5874.13	5578.08	5687.72	5494.86	5385.05	5881.19	5754.59	5468.13	5481.23	5655.04	5326.9	5550.72	5605.72	3768.15	3389.82	3709.06	3660.86	3655.83	3453	3208.31	3608.7	3552.38	3581.12	3685.35	3773.49	3201.98	3690.58	3240.95	3048.29	3426.01
7.15_957.7160n	958.723	1	7.14803	0.37185	136.428	172.062	29.9033	47.0932	33.1985	177.076	84.3472	58.4923	11590.5	12071.6	13326.9	13116	13360.5	10554	13141.6	13303.5	13160.2	14942.9	13439.4	11944.2	12430.4	11639.5	12996.3	17747.7	17698.3	17325.6	15859.6	12581	11966.8	14764.8	13843.5	14503.6	12828.3	12700.6	13703	13533.2	12491.2	12138.2	11635.5	12181.9	11619.2	11622.2	12335.4	13489.7	12362.6
3.24_477.2909n	478.298	1	3.23552	1.60058	28214.2	21178	16673.2	27278.1	15055.3	67225	62251.4	4524.23	94737.3	67199.1	68752.3	70326.5	183841	107922	66005.2	63441.2	72110.8	75312.9	67586.8	68918.2	70641.8	88075.9	75586.2	72334.6	85162.7	61906.2	65810.8	70891.7	60652.9	101697	51436.4	61116	57737.1	68607.4	68757.3	65675.5	57253.3	46258.6	57943.1	60413.7	72367.7	74637	72196.1	57408.5	56821.7
8.02_634.0412n	635.048	1	8.02112	0.582067	0	3.90576	0	0	1.36283	0.00967678	34.006	0	37684.9	45068.9	61875.1	53442.7	57115.8	88057.2	52638.3	52358.9	58862.9	46432.5	60538.5	63687.3	58658.2	43755.4	59699.2	56158	49476.7	51395.8	47155.5	44494.3	58278	58002	64460.2	69646	69234.3	67513.5	61292.6	69178.4	63125	53315.3	66069.9	42008.4	68474.5	61187.3	53269	63285	65390.9
6.76_260.1599n	283.164	1	6.76002	0.679033	3131.88	5484.45	2549.41	936.149	2150.74	4251.85	1039.63	1168.91	40006.7	14665	6435.09	8422.85	5907.03	4356.91	21171.3	13651	10209.6	13155.9	8927.66	9430.64	7270.06	25825.2	13133.9	15799.6	13202.3	7937.31	16900.5	10734	15544.9	22869.1	5336.31	8371.92	4374.64	6845.75	13213.9	6882.34	9132.8	8359.35	6171.24	18874.6	8809.88	9771.69	15297.7	19557.3	6322.44
5.60_937.5887n	960.577	1	5.59597	0.27485	41.0743	134.375	65.3871	194.943	81.7606	33.8423	123.488	50.8594	3441.89	3727.33	8657.36	3800.18	31.2235	7677.17	3474.91	2093.97	3320.25	0	7288.25	8059.14	6879.33	34.5473	3009.97	1098.14	0	7136.56	7.79004	5450.46	1067.43	2374.29	3571.42	4310.66	2763.55	4874.24	2203.01	4959.56	4580.48	2711.16	4392.49	15.9546	5196.83	3424.25	13.0912	3182.3	3473.86
8.10_910.0028n	911.01	1	8.10195	0.38805	0.928394	21.6987	0	0	0	0.73836	16.1374	23.1104	5303.73	5425.83	6150.68	4961.76	5169.47	5176.56	4992.99	4802.85	5037.63	5021.56	4903.65	4934.72	4986.12	4879.95	5008.83	5808.93	5387.47	4981.82	5133.14	5050.78	3974.78	3885.16	4060.61	4134.82	4186.25	4278.51	4158.44	4026.21	3796.59	4133.85	4283.93	4035.76	3959.61	3710.42	3451.72	4016.26	3953.26
13.47_138.9952n	140.002	1	13.4696	2.76463	8046.53	6563.19	10070.2	8772.88	8164.68	5535.4	29728.6	24631.3	110635	108599	103086	102825	108515	143866	107886	99890.7	105515	106790	99175.4	103900	99863.5	108303	104345	199263	108745	98156.9	107855	102671	105111	116362	106101	111931	108691	112040	112521	109966	101113	100408	104070	108313	105264	103678	112779	113435	104789
2.27_743.5486n	766.537	1	2.26547	2.87782	48065.8	38558.1	35478.4	38572.2	32040.1	66478.9	51383.9	13286.2	55638.3	52285.1	51729.5	58003	64340.2	53227.2	52064.5	63856.4	52862.6	57120.6	54630.7	59187.7	54173.5	55206.1	49630.6	47672.9	55961.5	61551.6	52051.6	52646.5	30074.5	40456	35368.1	32126.4	34491.7	39429.3	29328.3	30575	37472.1	33157.2	34118.3	32587.4	44592.9	35275.7	30959.7	28887.4	28363.3
4.48_710.4964n	711.504	1	4.4804	0.776033	2259.25	1911.28	2357.45	1042.7	1965.91	1556.87	639.916	460.198	1637.76	1721.2	1268.29	1059.09	1517.8	985.097	1601.92	1388.79	1188.91	1056.84	1331.36	1181.85	1552.44	1095.12	1022.24	953.148	1021.04	1191.11	1209.53	1426.79	892.706	340.483	585.502	309.078	470.157	497.203	466.995	339.793	266.86	682.676	508.93	514.771	303.211	724.485	422.456	263.093	279.913
4.48_834.5295n	852.57	1	4.4804	0.856883	7788.92	4490.49	7667.8	2753.96	6375.83	9271.86	1861.36	1883.89	13363.5	10217.4	12866.4	15293.7	8228.87	10797.3	11445.7	14550.4	11638.9	11438.4	15483.1	14478.1	13872.2	10853.8	10805.8	7888.81	11306.4	10594.7	10725.6	11494.7	6804.19	7262.54	10044.8	5964.08	10526.2	9472.33	4588.2	9147.7	8473.82	9409.2	11843.4	5566.54	8754.66	11696.4	10533.1	4178.12	6839.14
6.32_340.1740n	363.18	1	6.3235	0.549683	1015.68	903.014	1395.69	1411.45	536.803	1586.46	888.028	886.036	1445.25	1332.1	3641.67	1537.71	1364.42	1054.49	2777.18	1308.74	1222.79	1289.29	1290.78	1189.71	1152.38	1367.72	1219.63	1459.57	1456.08	1156.81	1070.03	1298.1	872.939	1066.01	1044.01	962.021	937.523	827.796	851.715	719.021	884.23	777.313	809.761	1067.03	882.796	985.328	978.939	903.273	834.72
4.37_158.0442n	159.051	1	4.36723	0.37185	542.327	159.429	494.687	165.384	730.009	492.615	364.813	302.021	4536.97	6379.58	6751.55	7028.18	5046.79	8286.27	7891.34	5015.72	9154.74	8053	7741.27	6400.59	5678.73	10238	4950.1	17949.2	7710	5649.73	8021.79	6881.64	6115.49	11123.2	5398.43	6872.77	7306.58	5890.75	8602.31	7068.36	10371	6266.13	5369.85	10311.5	8035.47	5329.6	10344.6	9898.27	7939.44
2.22_763.5553n	786.602	1	2.21695	2.95865	70420	59766.8	32404	47369.4	29299.9	73314.9	84024.9	24996.1	278368	259802	248999	267509	355499	236176	248798	378565	279038	258027	223190	314821	250115	285980	264671	220631	260504	323120	264284	299117	152040	348903	220420	171365	210056	251839	175755	179607	213261	193163	194066	198698	390795	209540	182908	168999	157725
2.39_495.3348n	496.342	1	2.3948	0.840717	21302.8	33086	17792.7	39689.7	21604.2	74038.5	87267.3	8260.28	2.46848e+06	2.19362e+06	2.77797e+06	2.38487e+06	2.45195e+06	2.36833e+06	2.90274e+06	2.37525e+06	2.90563e+06	2.53637e+06	2.35028e+06	2.4016e+06	2.58926e+06	2.08857e+06	2.99449e+06	624710	2.69231e+06	774993	2.28684e+06	2.34655e+06	1.34218e+06	376643	2.02478e+06	105624	2.30912e+06	394736	119225	2.02253e+06	1.30174e+06	1.17274e+06	1.77771e+06	1.07174e+06	1.02473e+06	1.59718e+06	1.77576e+06	74228.2	1.73866e+06
8.12_710.9970n	734.004	1	8.11812	0.210183	0	14.3202	0	0	0	15.5977	0	0.181043	608.14	666.182	681.31	739.52	556.38	705.358	721.261	637.502	633.31	712.586	637.055	626.529	572.013	769.612	584.912	1080.69	1007.21	831.073	688.8	801.065	580.05	424.072	499.207	580.96	339.551	432.769	520.91	445.165	423.91	536.246	384.664	667.024	642.828	578.446	749.222	530.094	419.147
2.41_553.3875n	554.395	1	2.41097	0.856883	3073.67	4984.63	3168.17	5918.72	4000.57	48483	59096.6	1430.56	488387	445801	526812	463864	552217	387624	558835	456602	566658	577786	465090	470477	513891	477298	576485	119952	573456	172419	512185	453450	257814	69596.7	358300	22077.9	394119	68649	20459.7	346960	256959	237005	317906	211529	173576	287354	334031	13096.4	317279
5.89_620.3001n	621.307	1	5.88698	0.307183	252.093	167.485	68.1894	341.083	838.391	498.224	104.407	275.545	2224.98	2429.51	2732.56	1825.58	4024.68	3327.09	2444.36	2286.98	2586.66	1476.45	1600.08	1381.36	1987.59	1513.69	2722.78	2697.44	1803.46	1739.55	2571.26	1905.18	1863.67	3247.09	1629.78	2184.11	2008.99	2252.92	2844.14	2547.09	1041.26	1473.39	1478.95	592.145	1704.41	1522.07	1510.07	2396.28	3159.54
4.32_944.6111n	945.618	1	4.31873	0.549683	617.34	532.792	667.016	291.149	762.538	1227.46	179.736	139.751	13822.8	14337.8	15067.7	14059.3	7365.74	5310.37	13440.1	17106.2	15931.7	15158	14147.2	11798.7	15645.2	10178	13025.1	5820.86	13211.3	10636.3	11979.5	13224.1	7437.45	4507.88	7621.77	3829.08	7779.7	5133.19	3572.85	7920.2	5627.62	6840.39	6633.71	3031.11	7017.81	6470.99	5897.38	2980.76	6718.52
5.60_531.3089n	554.391	1	5.59597	0.7437	2003.06	2498.86	1925.37	3395.08	3829.51	3586.15	1839.36	1844.79	3134.04	3227.91	3328.36	3494.72	9005.47	3713.38	2596.54	2743.77	3370.54	2475.01	2906.46	2985.86	2795.46	2459.32	2872	3328.5	2542.45	2921.02	2632.19	3143.5	1024.8	1348.54	1336.35	1521.46	1302.48	1348.99	1182.28	1355.27	1078.13	1117.64	1120.81	748.378	1228.6	1256.57	1066.05	1161.69	1042.14
8.02_890.0096n	912.997	1	8.02112	0.355717	2.45289	15.4397	25.7834	12.317	21.7257	27.763	56.1546	0	9933.33	9913.46	11355.1	10567.1	9306.02	10235.2	9851.76	9542.17	9665.1	10262	9284.04	10526.4	9841.94	8498.84	9816.03	11716.2	10448.5	10403.3	10521.5	9401.41	8678.49	8717.37	8692.28	8443.49	8040.9	8767.72	8164.65	8219.15	8489.54	8247.33	8507.14	7700.83	8508.02	8181.59	7544.71	8163.86	8292.95
2.49_886.5576n	887.565	1	2.4918	1.39042	1680.57	1237.91	1147.79	2898.6	1775.65	12225.1	17999.1	1338.17	206777	207894	211134	183434	201856	175505	217246	255391	254318	244933	214718	168284	243098	166434	215092	39876	204866	62431.9	193665	190857	192573	40222.6	195100	27859.9	188114	54535.6	30992.1	188332	141065	181711	163750	91160.7	119864	158503	153538	18936.8	187176
9.73_342.1288n	360.163	1	9.73487	0.339517	2649.66	2191.12	1099.84	1781.5	1051.97	382.6	1852.11	1875.6	2665.58	2744.78	2830.1	3064.39	2625.11	3514.92	6603.63	2201.19	2494.47	2481.74	2573.97	2665.65	1974.33	3387.74	2298.42	4931.34	3155.87	1971.71	2285.73	2499.44	2363.08	3642.43	2253.79	2258.25	2202.52	4287.83	3593.46	2330.49	3140.93	1952.57	2257.98	4977.55	2377.92	2210.61	1856.7	3051.84	2894.59
2.20_841.6312n	864.6	1	2.20078	1.58442	965.977	1328.44	715.411	3591.78	900.677	12901.4	17322.3	230.354	38538.6	37120.7	33889	31204	64266.3	31409.1	31436.7	42292.8	36122.5	35479.3	32942.7	33471.6	34916	34297.4	37513.3	24932.7	35213	30249	36329.7	33218.6	19382.2	35797.1	23311	15221.6	21549	20379.7	11864.7	19962.1	20151.9	22069	18381.5	15221.5	28737.8	21007.6	22449.9	12691.1	18110.5
7.54_516.1788n	539.024	1	7.53607	0.517367	146.321	290.426	99.4343	48.3834	180.369	347	59.5789	10.1119	4969.58	2822.73	3508.7	2957.45	5265.38	6137.32	4988.09	2891.02	3636.4	3803.99	3062.7	2578.83	3089.27	3660.65	4770.16	4780.61	4781.02	2562.31	4488.82	2278.5	2106.23	6142.69	2933.06	2598.27	2933.91	3086.2	5416.49	2703.15	2697.01	2393.95	2300.61	4413.59	1622.6	2398.71	4001.43	5431.37	4335.86
8.10_827.9985n	829.006	1	8.10195	0.4204	0	0	9.99451	17.7341	1.22935	0	29.5449	0	7468.07	7385.99	7820.93	7143.61	7158.96	7113.27	6709.35	7204.09	7113.2	7355.09	7091.43	6935.2	6787.48	6574.91	6521.77	7240.35	7056.68	7150.16	6814.27	7183.8	5269.76	5757.05	5474.82	5918.54	5325.96	5759.04	5755.19	5238.61	5542.4	5633.02	5806.43	5692.75	6065.03	5435.75	5619.16	5722.77	5247.78
2.20_729.5482n	730.556	1	2.20078	0.307183	72.5213	462.544	111.893	696.487	312.965	357.931	0	57.51	3539.81	2631.27	2345.2	2739	3580.61	2552.28	2142.87	3633.23	2585.74	1965.51	2347.05	2928.66	2028.61	2928.25	2218.23	1898.35	2942.96	4406.45	2487.95	2665.5	956.618	2827.46	1645.6	1681.4	1640.7	3014.82	1545.28	1181.23	2003.64	1609.59	1566.38	1328.4	2631.78	1511.48	1081.01	1705.87	900.343
2.20_731.5524n	732.56	1	2.20078	0.792217	283.973	540.758	362.154	1399.24	291.323	11548.5	11182.7	96.5112	6784.34	6271.98	8326.19	5745.81	11091.8	4491.6	5970.85	7720.44	6419.44	4634.24	4792.04	7161.77	4502.26	6151.92	7040.58	4330.92	6434.01	5486.03	5347.35	6358.99	2457.9	8497.12	3466.76	3375.73	3317.61	4858.61	2768.04	3198.39	2919.39	2623.11	2716.29	2022.48	5005.29	2901.75	3645.18	3345.45	2612.31
8.05_767.0064n	789.993	1	8.05345	0.404233	0	0	0	5.64183	0	0.00501186	23.7623	1.14294	10613.2	11256.8	12616.5	11099.9	10623.2	11602.7	10562.4	9947.56	10714	11009.3	10904.9	11178.5	10099.8	10301.3	10875.2	11655.2	11623.9	11122.8	11263.3	10586.5	9189.16	8737.68	9446.24	9691.28	9377.31	9305.23	9438.45	9423.99	8636.87	8413.89	8623.12	7927.34	8731	8888.5	9010.99	9193.88	9008.05
6.24_204.0898n	205.097	1	6.24267	0.533533	928.971	1441.78	1568.1	1767.88	1342.49	1229.23	2564.83	1667.52	36193.4	59793.5	27699.9	29088.3	30797.8	37540.1	49124.8	23344.7	37836.4	43054.8	28501.6	27899	22361.4	48140	40858.2	34935.7	39095.7	25251.7	36498.5	42600.4	50196.4	58089.6	27696.6	31226.2	31003.2	34003.7	47828.3	36798.6	30363.5	19883	33198.1	56403	27424.9	42180.7	38660.3	56322.5	32889.5
14.76_286.9976n	288.005	1	14.763	6.22452	6831.96	245775	107644	83784.9	8156.95	222840	77288.5	66509.2	226995	177160	222250	179865	168464	157097	169125	140601	141118	151616	146233	131273	125396	117998	115862	47499.2	161728	152185	132440	115691	160582	142431	130355	115483	102427	98123.4	98692.9	95057	90624.3	86710.9	92099.3	89121.8	81402.8	80094.1	78839.4	74328.9	77016.1
7.50_398.0862n	421.237	1	7.50372	0.42035	523.382	1011.78	725.375	485.557	1257.05	798.894	426.578	224.365	3054.66	4577.48	5176.13	4175.47	4474.81	4088.19	3540.56	4120.69	4364	3337.49	4080.31	4322.06	4246.42	3883.04	4429.7	3926.6	3695.83	3816.83	3771.39	3967.64	2893.94	2802.61	2984.11	3462.26	3299.87	3406.69	3141.11	3271.19	2862.32	2547.01	3429.99	2143.75	3070.29	2805.85	2466.46	2839.48	2920.9
7.96_730.9578n	748.992	1	7.95642	0.388067	0.0340298	10.7431	0	0	0	3.84335	57.8159	13.2519	10073.1	10560.6	10750.4	10566	9586.36	9841.81	9763.67	9715.04	9505.01	9880.31	9601	10314.6	10023.3	9856.66	9934.93	11206.6	9899.9	10200.5	9583.65	10002.2	8568.14	8586	8423.35	9091.19	8890.68	8549.27	8823.56	8557.91	8487.82	8758.3	8726.88	8454.6	8690.86	8628.76	8142.41	8666.97	8557.33
6.24_452.1640n	453.171	1	6.24267	0.4527	852.174	2125.68	1790.27	2077.33	1191.18	1586.32	1924.78	1204.6	3676.37	5111.41	3472.19	3603.19	3365.81	3332.19	4828.75	3085.6	3980.76	4467.8	3568.05	3692.11	3189.98	4885.44	4466.83	2956.74	4221.69	3166.11	3898.28	4249.76	4342.71	4604.73	2823.66	2521.1	3208.8	2811.36	3860.78	2878.98	2148	2203.83	2618.36	5124.47	2505.43	3302.19	3772.85	4024.88	2709.26
8.04_685.0026n	707.991	1	8.03728	0.38805	6.44961	0	0	18.5671	0	0	0	6.45823	10104.3	11255.6	12506.1	11422.4	10484.5	11977.4	10526.7	10454.7	11090.7	10768.3	10793.9	10929.4	10622	9915.14	10681	12051.9	10466.2	10739.2	10852.7	10258.2	9253.34	9441.18	9316.6	10346	9757.4	9513.07	9413.01	9563.45	9206.4	8495.98	9276.12	8433.11	9021.72	9114.68	8794.29	9039.12	9170.53
6.18_473.2671n	474.274	1	6.17798	1.1964	11040.6	15583.6	13634.8	21403.3	22918.2	20133.1	18328.5	16473.6	10463.1	11349.7	11987.4	10954.4	12651.1	10338.5	10662.9	10613	10519.6	11027.8	10700.5	10780.6	10961	11730.4	10604.5	10425.7	11147.9	10787.6	11180.1	10694	6274.97	6408.22	6388.89	6907.67	6215.02	6377.81	7177.2	6200.45	6327.44	5810.99	6490.15	6558.4	5997.22	6103.98	6560.58	6340.66	6322.31
7.52_663.0263n	686.018	1	7.51988	0.42035	0	0.0354609	0	0	11.4765	0	0	0	1161.13	215.908	634.752	179.2	1171.25	6824.51	944.635	343.081	406.101	1002.16	276.329	181.324	308.472	573.088	1259.43	468.609	987.362	254.192	1051.83	161.793	210.079	1576.43	471.109	211.118	352.16	522.793	1528.83	444.847	453.659	381.435	178.581	1577.14	71.2135	228.153	943.636	1641.57	947.5
2.20_783.5786n	806.572	1	2.20078	2.23112	16752.8	16832.5	13197.6	26871.6	12895.8	43367.6	42613.7	4671.38	93245.9	98608.2	93860.2	79413	140828	88316.1	85595.1	109279	102795	88169.7	76913.5	95685.4	89211.2	86614.5	102348	110214	92596.3	121565	94860.6	94018.8	55555.1	133103	68787.2	70434.1	64739.3	88061.5	69644.1	60843.8	59738.5	54457.9	51082.3	45201.4	92982.3	54780.4	59620.2	78360.3	58677.6
4.38_338.0751n	339.082	1	4.3834	0.194	2592.07	1119.13	4327.72	1349.16	4044.5	6225.33	957.312	835.378	1351.47	2362.05	3013.6	3085.42	153.702	1645.66	3391.23	1715.58	3985.66	3316.99	3401.55	2620.71	2137.51	5533.02	1905.67	11562.9	3551.09	2460.75	3998.8	3246.09	3004.06	5737.35	2524.07	3649.93	3905.28	2826.54	5182.11	3309.7	5941.04	2726.03	2477.14	6501.31	4006.82	2198.47	5494.09	6403.37	4099.82
2.20_815.6164n	816.624	1	2.20078	1.11557	1445.49	1943.03	962.91	7101.68	1663.41	15349.5	21445.5	327.689	140175	132764	137764	148810	256876	106380	120629	176062	148282	140982	145424	157524	132799	135380	129953	84071.2	142721	139901	123739	135937	60469.9	160845	80539.3	62121.2	85698.9	93330.4	38289.4	63413.4	85486.2	75660.7	72348.9	42638	152692	68337.7	78928.5	43114.8	55370.7
6.26_596.3168n	619.324	1	6.25883	0.17785	54.6086	43.7582	65.2883	47.2108	63.654	29.6522	152.793	49.6153	1036.42	842.397	937.362	722.544	871.095	587.721	1235.6	715.554	752.119	749.17	721.074	551.875	707.576	733.213	900.38	676.454	555.809	452.3	762.071	713.248	466.654	738.026	374.176	295.98	472.76	461.786	298.882	446.309	189.225	357.337	336.998	435.911	395.853	499.23	518.355	386.678	300.981
8.04_672.0663n	695.038	1	8.03728	0.29105	0	0	0	0	0	0	11.3712	0	1273.75	1381.37	2537.71	1842.31	2190.4	2149.54	1716.35	1787.48	2138.97	2101.97	2636.11	1996.42	2092.82	1386.37	2279.46	2103.99	1869.18	1816.34	1898.97	1471.72	2396.63	2432.81	3107.34	3040.5	3154.91	2711.7	2837.59	3327.59	2958.64	2135.9	2930.24	1783.62	3193.72	2644.75	1956.66	2389.95	2748.1
13.47_357.0029n	375.028	1	13.4696	4.20355	6103.93	3644.87	6248.48	4595.97	9604.5	4394.03	10557.5	7608.57	38321.8	37490.6	34971.1	35784.6	37121.4	49678.3	38536.1	36087	38844.6	37311.2	36534.9	37822.6	36520.8	39911.8	39046.5	75917.1	39278.9	34838.1	38231.6	37603.6	40794.1	45746.4	42642.8	46437.2	44450.5	46277.7	44848.2	44394.5	40126.8	41178.9	42030.8	41982.1	41531.6	41810.4	43989.4	45507.6	42708.4
7.58_280.1328n	298.152	1	7.58457	0.6467	779.35	1428.42	1035.7	663.532	1189.09	1222.91	798.156	369.475	4749.84	6451.61	6698.35	7051.97	6815.61	4843.14	7114.51	5332.47	6683.66	5182.05	6573.95	8625.99	6236.77	8130.05	7122.5	5983.18	6806.73	5075.14	5819.47	6418.53	6750.18	6858.23	6774.07	7443.83	7997.61	8550.94	7241.64	7946.66	7907.44	4771.64	9270.26	6211.28	8825.62	7910.18	7037.54	8059.01	7642.39
2.52_884.5423n	885.55	1	2.52413	1.56825	1268.53	624.845	559.766	1353.85	1066.5	3249.71	4877.13	195.84	52406.1	51877.7	39546.6	30435.2	53439.3	35228.1	37989.2	47109.8	50312.9	52342.7	38065.3	32420.4	41410	43059	45764.4	13683.6	47047.7	12984.8	53451.9	38071.9	45188.6	12952	36307.9	6318.46	29944.8	12424.9	8544.12	33507.3	25361.8	31225.6	30417	18568.4	22772.2	34997.4	48203.3	4187.99	42514.8
13.34_450.9932n	473.992	1	13.3402	1.8431	176.411	305.455	630.037	367.922	493.322	414.535	12077.5	12073.4	11418.1	10719.4	9617.82	9798.44	10635.7	16246.2	9160.93	9073.12	10191.1	10847.8	9976.92	10592.9	10551.2	11862.8	11309.6	13398.6	7145.33	7686.36	9642.63	9607.66	10167.4	12738.9	11260	12592.3	12060.4	12825.8	12866.6	12302.3	11848.5	10773	11848.4	12531.5	12270.2	11736.1	13762.7	13781.9	12602.3
7.86_162.0528n	180.094	1	7.85942	3.10418	36607.9	37570.1	20569	27353.6	30473	31564.3	11675.2	14832.6	42728.6	49509.4	67310.2	48100.7	50773.7	34950.6	51375.1	45935.5	52579.3	45696.1	53949.5	52729.5	51026.5	45604.6	55737	56978.8	51215.1	49489	48010.5	42740.3	35870.7	39412.7	40463.9	39554.5	41085.2	39255	35544	42800.2	38900.5	31178.2	38101.3	28317.7	39816.6	37202.4	31348.5	36559.6	40995.6
5.60_943.5870n	966.575	1	5.59597	0.210183	67.0775	271.392	143.116	199.172	127.947	24.7396	187.776	128.58	2071.79	2349.03	5160.34	2222.78	50.536	4830.72	1917.9	1087.94	1970.13	81.659	4026.35	4453.33	3888.4	54.7109	1591.53	742.485	120.936	3913.64	45.9519	2994.63	408.328	1066.66	1965.41	2115.32	1342.84	2151.17	1124.72	2481.36	2297.41	1282.07	2076.2	43.6017	2756.03	1632.19	40.9852	1598.07	1589.14
5.63_957.5727n	980.562	1	5.6283	0.242517	16.9677	73.7045	31.3044	138.991	0	0	71.5351	51.8278	1810.02	1936.74	2908.06	1853.97	0	2663.33	1984.92	1514.62	1916.34	20.6089	2359.41	2694.25	2521.51	54.1503	1898.76	1025.14	16.5694	2490.58	0	2151.91	869.153	1853.03	2440.3	2674.38	1983.81	2576.47	1759.22	2541.22	2493.97	2172.36	2479.97	9.36066	2881.82	2194.75	0	2157.4	2228.95
4.51_194.0816n	212.115	1	4.51273	0.533517	7260.28	3013.44	7230.95	2029.46	6097.36	6318.51	2523.16	2091.87	23327.2	19687.1	17170	20822.7	10918.7	19388.2	21320.7	19767.4	21309	18406.8	18987.9	17347.9	16909.3	18627.6	21250.2	22164.4	18237.5	17384.6	19346.9	19031.3	26315.3	30603.8	19442.8	20382.8	22097.9	21740.8	23881.5	22442.1	22638.2	19215.3	23569.8	17936.1	20182.5	23974.1	23975.8	25896.1	21018.7
7.94_813.4600n	831.494	1	7.94025	0.388067	99.4359	104.597	21.8649	14.5832	15.9324	204.825	27.349	21.3044	4542.47	4536.65	4426.22	4110.43	4195.54	3968.46	4018.48	4217.2	4134.2	4253.52	3896.11	3930.35	3913.55	3891.6	3797.72	4574.71	4294.94	4290.89	3909.64	4027.81	2984.55	3731.64	3258.05	3220.65	3139.62	3043.84	3376.44	3090.34	3146.8	3073.02	3148.76	3487.65	3014.15	2771.64	3088.74	3266.56	3052.6
4.32_867.6317n	885.549	1	4.31873	0.77605	178.772	128.766	156.421	101.33	87.0545	386.478	67.971	94.2031	12976.2	12425.9	10060.5	8107.23	10055.2	6724.34	8945.37	11860.8	10905.2	12360.9	9361.53	8738.38	9753.55	10611.8	9779.44	8804.66	11920.8	7619.14	12538.6	9259.95	11341.9	8942.64	10428.7	6027.17	8498.93	7025.34	7322.72	9357.44	8048.36	8853.26	9120.03	5374.96	8404.12	9907.8	13037.3	7386.75	10331.6
6.66_415.3188n	416.326	1	6.66302	0.32335	1250.53	2353.9	942.851	220.384	746.716	1460.33	253.024	233.442	556.63	719.943	840.362	785.298	661.077	195.424	759.834	582.102	702.407	655.001	589.592	795.024	724.16	847.593	582.697	993.802	705.652	604.963	674.522	757.176	420.735	683.124	545.585	450.846	534.255	699.255	695.541	541.954	642.864	288.893	655.498	727.209	479.224	535.259	703.833	587.302	739.312
9.91_129.0430n	147.078	1	9.91272	1.3904	2105.47	2113.25	2226.1	2045.87	2269.84	1553.38	1432.62	2297.85	274606	257396	233827	224271	235347	301391	263827	221895	352893	281209	223904	209338	222769	270155	261463	213529	266971	188220	242340	232345	291329	306026	215852	231158	239842	244706	271035	286968	230877	191174	198278	248335	225048	213935	329202	253478	222258
9.91_314.1208n	315.128	1	9.91272	0.468867	4329.9	1864.17	3467.7	843.558	3864.79	827.548	1064.58	1754.11	28061.3	36924.2	27755.6	34467.3	29591.8	34048.1	22102.5	38486.8	38639.6	31440.1	34435.9	36025.1	38128.2	28113.3	31814.2	18890	35138.2	36008.6	30185.6	33348.8	41234.9	28340.1	36972.8	37167.8	39286.2	39733.5	35393.2	38164.9	33169.3	37178.6	37314.2	34527.9	36884	38048.8	41120.8	33850.5	36536.9
7.50_162.0531n	180.088	1	7.50372	0.404183	1244.56	2106.81	1246.77	760.918	1665	1848.21	920.779	460.139	14436.6	20090.6	30566.6	19998.7	20253.2	29253.5	17905.1	19102.5	20682.8	16335	22865.5	23380.3	22653.3	14876.4	22325.8	19662.9	17774.7	21753.5	18109.4	16393.6	17306.4	16856.6	19734	24894.6	20528.5	22537.8	18883.4	21573.8	18695.4	14897.7	20668.6	10181.7	21040.1	17030.2	13288.7	19307.4	19643.7
7.03_769.7682n	770.776	1	7.03487	0.113167	2.57077	1.88559	8.93449	3.74288	0	0.444576	2.49465	0	146.07	104.648	205.04	140.301	55.2291	283.22	227.89	350.3	178.219	118.572	263.418	118.234	133.994	277.024	138.691	579.569	312.444	380.966	248.931	279.555	251.608	177.733	170.534	244.121	242.442	168.274	184.643	126.773	186.227	212.642	195.718	126.986	246.106	102.32	234.728	179.495	148.913
4.22_573.3508n	591.415	1	4.22173	0.485017	3733.9	4681.74	4680.13	2416.72	4114.42	13131	2645.46	3045.45	13360.6	13384.9	10436.8	10390.3	49250.4	4366.7	9810.45	16845.4	11878.3	11881.9	11227.4	10205.8	12061.3	10799.6	11727.9	6709.78	10880	9596.04	10594	10504.6	11480.5	6416.5	8251.27	5765.88	7886.89	6495.15	5048.61	8346.92	6607.3	10751.5	7661.92	6128.04	7615.84	10974.4	8060.14	4786.3	7299.02
4.22_515.3018n	533.336	1	4.22173	0.436517	1323.52	3144.26	1968.18	1191.7	1951.41	3524.45	1099.93	1093.8	32243.7	35447	10778.3	13348.2	1.35302e+06	3652.58	10756.5	28800.5	11935.2	12850.7	11538.7	10728.6	11441.9	12698.2	12070.3	9017.59	12193	10140.7	11048.6	10891.9	40254.4	8745.38	7211.43	7242.96	8626.43	7777.87	6869.07	7699.46	6591.42	47301.6	7643.12	18209.7	7297.6	47697.2	12771.1	5985.4	5576.39
9.91_504.1542n	527.144	1	9.91272	0.258667	251.225	65.941	387.749	41.9806	464.324	53.0439	7.92783	78.852	1469.74	2528.19	1572.79	2525.12	1918.67	2462.82	1091.08	3304.24	2773.88	2171.21	2366.5	2873.27	3123.78	1873.39	2164.63	1922.26	2382.18	2792.37	1947.03	2185.51	2987.02	1609.6	3137.86	3030.74	3396.56	3469.33	2608.92	3024.48	2436.52	3209.68	3160.24	2798.55	3092.87	3270.88	3374.03	2072.39	3043.85
6.76_117.0809n	118.088	1	6.76002	0.517367	27263.7	43707.4	19309	8985.12	13710.3	27263.2	8866.73	9113.78	184589	126914	91214.6	100313	110155	75617.5	123419	168069	123908	134502	99779.5	105140	99287.6	146429	103606	131898	133841	119475	134349	98127.5	204002	140298	99417.1	138868	109031	128299	132741	116361	148728	148571	101616	153212	121461	150473	133153	157385	93480.1
7.28_631.7754n	654.798	1	7.27738	0.129333	0	0	0	0	0	0	0	0	155.906	190.953	106.427	210.924	190.023	0	151.584	104.718	185.445	80.5207	164.157	151.229	157.319	154.518	154.243	193.628	186.486	96.1348	145.814	165.778	206.15	185.863	251.641	219.925	190.639	155.308	132.546	114.031	94.5858	204.198	95.124	184.597	171.938	138.758	142.767	139.455	147.808
9.91_579.1369n	602.127	1	9.91272	0.210167	5.95736	10.0992	20.2623	27.4019	37.0231	0	0.682816	19.4188	2268.95	1676.51	2501.45	2027.34	1948.41	1357.87	2021.42	1486.35	1526.64	1529.47	1404.73	1263.24	1284.47	1177.3	1217.18	802.926	1419.91	1346.19	1373.03	1008.25	2262.47	2126.49	1739.09	1465.56	1510.13	1282.79	1367.81	1249.32	1079.28	1123.1	975.906	1295.93	1276.27	1038.68	1171.87	1530.61	1410.71
9.91_83.0379n	101.072	1	9.91272	0.274833	58.8215	9.81959	38.7723	4.56302	50.0168	3.87448	5.08978	9.38291	727.792	743.778	671.141	681.967	598.072	869.729	778.372	669.357	995.36	840.856	670.628	498.405	683.181	728.695	769.611	656.7	782.435	558.511	661.292	617.397	835.07	864.153	643.943	641.1	772.712	713.42	756.088	756.09	628.896	539.229	565.279	689.468	677.833	499.514	952.778	719.292	670.744
2.62_536.5033n	537.511	1	2.62115	0.517367	1093.25	2376.34	1205	2827.01	2282.75	3074.66	91293.5	887.98	3514.09	2848.28	2063.63	3117.07	7612.66	3229.88	2132.61	2262.34	2648.69	2338.15	2821.47	2576.05	2713.73	2322.74	2407.65	3979.86	2321.24	3510.5	2472.1	2123.38	2111.94	4076.3	2216.15	3648.67	2031.07	3412.02	3755.02	1866.78	2130.01	2465.06	1796.74	2117.74	3141.57	2456.84	2501.51	4011.83	1826.4
11.48_166.0132n	189.089	1	11.481	0.630533	1178.23	1116.05	3543.23	1222.45	1195.01	1046.39	2830.61	6283.74	36971.3	36021.3	35917.1	37259.9	38882.1	50739.9	35775.3	34647.4	35908.2	33991.5	37278.9	38096.8	33669.2	40180.5	35127.9	24633.4	38188.8	36628.5	39410.9	37806.7	43216.4	47645.5	48966.3	50813.4	50856.2	50516.6	50538.6	50561.2	52665	51881.9	54211.3	54147.5	54773.8	55491.9	58456.9	54519.7	52854.3
12.27_426.0877n	427.095	1	12.2732	0.695217	380.584	1529.35	1326.13	2232.63	581.237	848.968	1252.27	636.821	7087.8	8795.86	21328.7	19621	49676.2	29394.9	15536.9	13294.1	14968.2	24562.5	19109.5	19856	18550.3	21439.7	13450.9	15027.5	19418.7	16552.3	16717.1	12900.3	8627.77	16306.7	14801	20081.5	16927	15987.8	15615.1	25819.2	31971.1	9279.84	16091.6	15208.5	15334.3	12943.2	22146.2	12121	11976.6
2.73_60.0332n	83.0225	1	2.73432	0.420367	52.8042	31.1039	52.7275	70.3593	33.1713	2.92423	13.882	12.0351	1373.73	1339.75	1752.34	1263.02	1534.09	1453.79	1323.44	962.98	1021.78	1456.26	1147.89	1126.35	1047.49	2041.04	1241.6	2160.51	1544.27	1152.17	1739.16	1285.8	951.465	1317.54	917.892	1054.42	779.162	1061.56	1314.76	1073.32	1083.82	876.746	1072.82	1707.71	1087.81	1041.89	1780.48	1305.72	1165.78
2.59_662.4479n	663.455	1	2.58882	0.485033	5016.23	8296.91	3963.43	14013.6	5666.93	7532.98	159812	2255.97	7187.39	6976.72	7047.44	8370.61	7210.79	7794.51	7078.94	7437.2	7111.89	7039.52	7503.1	7534.39	7460.66	6997.83	7195.25	7647.21	7201.35	7412.66	7048.94	6969.15	4429.45	4991.27	6578.16	5131.43	5481.64	5260.15	5063.48	4085.63	5219.75	4865.72	4657.07	4583.3	5132.67	4927.3	4578.45	5145.47	4209.83
7.70_203.1170n	204.124	1	7.69773	0.307183	749.129	973.388	675.667	372.227	942.896	748.766	874.511	439.689	543416	467762	509872	539389	649881	56564.5	670130	714023	613508	696481	579054	450781	384274	675380	525875	557292	692169	584275	685514	532998	699882	736803	494553	505530	456907	555749	553750	599123	552567	524002	472086	699985	427925	485080	647881	743483	592106
7.58_492.1486n	493.156	1	7.58457	0.5982	252.279	599.545	304.391	229.714	432.678	722.889	152.839	140.085	5845.72	2256.93	2008.58	2947.63	4597.1	4925.69	6203.13	2367.2	2828.17	2907.33	2275.91	2262.53	2180.71	4594.49	3694.98	4626.36	3429.5	1700.49	3094.61	2565.15	1644.35	5609.53	1508.96	1339.9	1708.45	2069.3	3408.3	1709.08	1725.56	1651.04	1335.56	4436.23	1162.45	1534.92	3942.18	4101.98	2437.4
7.03_877.7204n	895.807	1	7.03487	0.097	0	39.1141	33.5194	15.2565	22.1156	18.2759	0	0	688.847	728.163	548.477	710.198	253.218	600.979	709.324	557.553	440.287	519.42	498.592	502.555	575.572	816.527	444.095	727.358	395.186	533.374	455.439	564.832	475.123	786.456	465.374	357.619	557.892	471.601	638.445	381.905	452.121	302.327	506.268	671.423	528.48	524.18	572.154	536.573	238.351
9.91_608.1867n	609.194	1	9.91272	0.226333	83.0645	6.85677	20.3835	0	47.4246	18.4213	2.80494	11.7801	1520.37	2794.78	2564.74	2415.87	2423.32	3188.56	1612.37	2462.49	2764.09	4002.69	2631.38	2253.62	2933.71	2251.55	2626.81	1135.23	3577.27	3213.48	3210.69	2507.97	3068.13	2360.08	3423.3	2503.87	2942.22	3121.99	2977.27	3559.57	2793.66	2874.61	2888.09	3285.41	2765.76	2924.66	3276.57	2173.65	3137.98
7.03_930.6904n	953.749	1	7.03487	0.113167	0	14.3682	4.84316	0	0	0	6.04952	28.7895	286.752	236.656	362.989	402.079	94.3406	232.487	389.179	409.534	440.14	180.185	316.217	330.422	265.766	422.123	326.316	409.48	662.579	169.178	341.606	362.73	425.723	244.275	406.169	277.113	357.847	470.145	404.84	366.227	104.014	258.192	202.451	323.636	324.562	245.413	425.998	128.028	256.435
8.02_808.0076n	830.994	1	8.02112	0.4204	0	0	0	22.6112	4.46109	30.8211	8.60537	0	11135.8	10825.1	12576.6	10710.9	9679.6	10819.4	10560.7	9931.89	10650.2	10219.8	10609.9	10505	10440.5	9387.85	10587.3	11959.7	10659.1	10904.5	10590.2	10144.4	9302.44	8520.95	8624.39	9366.2	8556.57	9401.87	8746.3	9430.19	8235.49	8211.42	8631.58	7667.45	9062.84	8626.04	7907.46	8518.93	8608.37
7.68_854.0023n	855.01	1	7.68157	0.274833	0	0	0.24198	0	0	0	13.3859	0.660443	95.1932	327.322	395.49	312.582	293.169	6228.62	48.1653	309.791	373.592	552.025	394.788	278.667	230.736	605.871	442.677	319.645	599.526	124.151	622.065	257.219	447.248	120.548	310.71	243.184	520.542	473.213	449.633	454.3	475.669	423.797	422.582	272.309	160.675	365.889	321.77	353.178	285.787
5.60_939.5872n	962.576	1	5.59597	0.291017	40.8927	182.428	111.68	193.864	227.93	71.4962	151.998	61.4207	5066.4	5321.79	11603.8	5128.86	21.2612	10433.6	4693.13	2912.37	4462.13	129.509	9639.44	11015.3	9176.65	124.151	4045.61	1855.31	102.954	9900.45	69.7335	7168.69	1561.64	3171.61	5039.83	6169.77	3890.01	6202.52	3051.41	6671.16	6397.82	3970.29	5697.04	83.567	6953.22	4860.27	24.2603	4708.86	4651.44
5.60_941.5903n	964.575	1	5.59597	0.339517	83.819	591.266	427.966	755.398	182.513	89.7194	402.159	295.65	4224.81	4899.69	9934.54	4250.41	468.227	8561.16	4224.56	2568.36	3693.75	424.202	7505.88	9030.35	7418.15	449.113	3639.93	1846	373.546	7994.88	486.302	5853.82	1118.77	2595.26	4057.93	4704.43	3097.73	5034.24	2565.27	5280.62	5125.41	3146.03	4796.96	127.112	5967.1	3587.75	164.779	3836.65	3945.61
8.13_527.9885n	528.996	1	8.13428	0.22635	0	0	0	0	0	0	0	3.82581	2206.62	2397.65	2210.03	1778.26	1629.43	2187.83	1605	1579.19	1677.06	1927.86	1621.11	1677.02	1506.9	1534.57	1588.98	1669.42	1841.43	1861.25	1910.11	1684.82	1100.12	887.943	854.573	1090.49	858.847	884.512	1047.33	1002.17	939.472	985.662	983.727	1003.23	973.652	845.919	1044.73	932.927	843.49
7.96_871.9950m/z	871.995	1	7.95642	0.33955	0	24.0991	7.8553	0	0	0.0144587	20.0361	5.98751	8640.6	8848.06	8728.41	7881.59	7597.62	8128.1	7965.32	7590.73	8143.05	7944.56	7554.18	7906.72	7545.21	7426.55	7749.04	8676.04	7628.07	8253.34	7979.16	8049.55	6765.96	6790.74	6022.17	6813.75	6440.72	6233.54	6429.81	6430.08	6185.08	5774.06	6276.32	5795.26	6304.09	6317.32	6411.88	6263.97	5748.77
7.96_925.0211m/z	925.021	1	7.95642	0.3719	39.9455	0.129068	0	5.12247	0	17.7791	36.9243	0	338076	326105	300372	293586	267658	288420	268398	274714	262586	288965	263434	271858	268801	278301	255999	297637	270598	289719	282178	297217	224598	226038	206925	222894	205280	214614	236534	204009	213626	229445	209379	245969	213093	216215	228109	235397	200555
7.96_720.0135m/z	720.013	1	7.95642	0.33955	0	1.22328	0	0	0	0	331.652	0	128053	121847	109078	111145	101309	107538	102019	107994	100102	110108	98067.1	99696.4	101827	106611	95821.1	121925	113299	116175	110028	115087	83874.7	84599.3	76760.1	81492	75415.9	78739.8	88360.8	75068.1	78184.6	86251.9	77425.7	95062.6	77828.1	80100.5	86850.7	86756.6	73721
7.96_761.0163m/z	761.016	1	7.95642	0.6144	0	0	0	0	0	4.4614	331.105	2.17373	602173	582060	535735	522011	477591	755828	480973	492200	471527	517915	474036	483973	481171	499431	458248	533403	490396	519097	500982	532186	402791	407986	372533	398102	368829	384733	423918	368737	382254	412123	376897	445419	380137	387565	412153	422176	358517
7.96_761.5170m/z	761.517	1	7.95642	0.323383	31.4222	74.0236	2.53923	0	11.7806	0	12.2756	0	48853.3	45660.9	40379.6	40764.6	37071.6	39646.7	36832.2	38064	36594.9	41267.8	36660.2	36279.7	37059	39844.5	34552	41790.7	38231.2	40720.7	39843	42340.4	30466.2	31331.8	28699.3	30019.2	27552.1	29077	32852.3	27378.3	28667.4	32060	28069	35704.9	28678	29668.6	32187	32437.4	26485.2
7.96_870.3571m/z	870.357	1	7.95642	0.274867	22.6963	47.0609	18.5816	0	34.6581	19.7495	0	32.2482	3401.69	3213.87	2749.07	2601.45	2306.6	2628.13	2526.88	2682.26	2224.67	2755.54	2319.57	2382.2	2232.95	2668.92	2207.59	2828.76	2500.47	2558.14	2374.72	2828.38	2026.46	2050.39	1845.68	1932.44	1811.47	1730.63	2038.59	1782.62	1859.84	2094.37	1689.78	2485.79	2114.44	1693.78	2266.22	2313.72	1683.38
7.96_898.0181m/z	898.018	1	7.95642	0.323383	0	0.875966	0	0	0	0	31.7695	0	3173.81	3327.68	2581.8	2899.35	2584.93	2564.56	2677.67	2810.17	2864.63	2701.44	2687.98	2753.22	2478.43	2345.51	2427.31	2936.83	3137.53	2930.14	2874.61	2978.76	2146.3	2224.07	2125.61	2060.28	1700.56	1957.13	2166.94	2008.89	1872.34	2110.61	1898.75	2409.68	1852.81	2371.35	2290.38	2037.41	1845.17
7.96_790.4937m/z	790.494	1	7.95642	0.323383	16.5925	41.8179	28.197	1.57742	21.2866	54.9186	0	0	2171.6	2108.68	2464.93	2163.81	2220.51	2368.51	2001.53	2328.96	2080.66	2032.53	2235.55	2359.47	2034.73	2042.36	2280.61	2448.8	2197.26	2138.69	2030.3	2065.7	1910.68	1828.25	1756.77	2044.56	1936.71	1948.03	1741.86	1698.29	1944.93	1737.17	2085.67	1779.62	1884.58	1793.43	1701.1	1917.37	1639.07
7.96_802.0161m/z	802.016	1	7.95642	0.33955	10.4468	23.4222	2.30377	0	0	2.53581	187.051	5.93121	121319	115694	104016	104500	94290.3	102012	94089.8	98992.2	93760.9	104215	93643.1	94920.9	95116.6	100877	89984.8	111456	104428	107189	103166	108360	80618.2	82139.8	72136.1	77469	72077.7	75392	83967.2	71826	74189.7	82841.6	73537.1	90343.5	73492.7	76942.3	81478	83301.9	70821.7
7.96_802.5176m/z	802.518	1	7.95642	0.33955	0	15.4195	6.66213	0	2.87078	16.2492	14.5402	0	45798.4	43714.6	38823.1	38441.7	34792.3	38427.7	35617.7	37329.2	35013.2	39096	34955.3	35734.2	35477.2	38442.3	33633.8	39185.6	35586.4	37883.5	37228.8	40214.8	29213.3	30353.9	26948.2	29116.5	27131.9	28307.3	31133.2	26281.6	27914	31714.6	27514.8	35034.9	27760.2	29266.2	31933.7	30604.1	25885.7
7.96_877.0118m/z	877.012	1	7.95642	0.33955	0	0	6.64758	0.805196	0	30.1429	0	0	4541.6	4216.14	4294.44	3645.24	3398.43	4145.18	3408.83	3459.29	3613.3	3916.94	3316.05	3327.14	3629.9	3742.97	3478.26	3534.26	3759.08	3589.16	3930.79	3775.68	2706.55	2911.23	2539.32	2310.32	2583.07	2498.13	2853.27	2286.54	2529.35	2715.65	2384.28	3038.64	2565.49	2921.23	2686.31	2839.94	2403.8
7.96_897.6889m/z	897.689	1	7.95642	0.274867	256.406	354.175	299.557	151.872	180.643	248.302	87.3252	49.8931	4404.6	4044.53	3560.63	3840.85	2989.11	3576	3246.39	3417.2	3337.04	3683.46	3067.62	3134.16	3530.38	3675.14	2933.69	3770.21	2875.11	3666.19	3578.31	4056.37	2858.02	3200.97	2450.61	2894.55	2558.36	2458.54	3032.72	2582.34	2667.62	2522.74	2496.45	3484.75	2655.7	2333.32	3195.78	3101.28	2681.3
7.96_836.0140m/z	836.014	1	7.95642	0.6629	18.6736	1.52584	36.3934	0	0	14.8353	21.9642	13.0137	5380.68	5185.64	4606.99	4311.66	4348.53	7053.77	4406.4	3866.59	3936.83	4219.5	4280.41	4036.5	4284.77	4451.46	4288.33	4317.64	4336.05	3908.07	4334.85	4352.39	3505.19	3656.42	3333.09	3637.19	3538.77	3394.98	3759.6	3658.22	3074.1	3680.67	3372.88	3628.65	3295.93	3181.14	3817.56	4090.4	3739.22
7.96_843.5191m/z	843.519	1	7.95642	0.307217	11.501	0	0.618716	12.1953	12.7608	11.4768	0	0	50761.2	48392.9	42811.4	42318.4	39045.7	42493.3	38841.5	39325	38241.1	43169	37985.5	38667.5	38116.5	40653.1	36540.4	42723.2	38965.9	42384.6	40709.5	44124.2	32967.1	33274.9	29453.5	31258.8	29421.5	30111.6	34558.6	28586	30276.3	34238.7	29591.8	37837.4	30395.7	30575.8	33610.2	33839.8	28262.5
7.96_884.0187m/z	884.019	1	7.95642	0.582067	0.00611444	42.1234	0	0	0	0	67.317	0.623226	101708	99271.9	88779.1	88408.6	80728.6	126297	80765.7	85436	79677.6	89169.4	80383.2	80849.5	82046.7	86245.5	77600.9	94214.6	88004.2	90667.8	87307.3	92256.9	68352.8	69416.8	62966.4	66082.5	61639.8	64801	71770.8	61896.5	64065.7	71866.7	63445.2	77529.5	64752	65233.9	69924.6	71526.7	60719.8
7.96_843.0188m/z	843.019	1	7.95642	0.6144	16.429	45.387	0	22.6317	0	1.26574	260.834	13.3006	530891	515644	478266	462546	426774	658887	426191	438528	422809	457655	422608	432299	426998	440210	410125	471062	432001	458662	444729	473529	361616	362022	335230	355830	330823	346148	380054	331570	345107	368322	335791	393108	341548	345793	364950	376582	323418
7.96_871.0159m/z	871.016	1	7.95642	0.355717	0	0	0	14.6155	0	0	14.099	0	1449.42	1056.48	936.269	963.675	993.441	707.046	645.946	1040.42	860.899	970.696	801.601	749.09	639.132	975.238	884.919	1223.58	893.397	1014.63	883.559	902.733	565.106	872.529	743.856	701.142	724.873	592.537	647.427	708.537	830.982	753.191	834.257	703.14	692.049	545.801	723.244	589.005	676.588
7.96_884.5202m/z	884.52	1	7.95642	0.339567	32.3048	0	21.943	0	21.8405	24.5565	3.88726	0	43403.8	40511.4	37030.5	36567.5	33120.7	34819.6	33471.4	33903	31983	35992	33105.3	33434.8	33218	34814.5	30785.9	36435.8	33320.3	35938.2	34777.4	37360.2	28202	28155.1	25300.5	27662.8	25132.4	25598.4	29284.6	24210.3	25543.9	29323.2	26075.8	31675.6	26292.4	26503	29060.2	29062.9	24620.9
8.00_739.0320m/z	739.032	1	8.00495	0.3234	0	15.4012	0	0	0	0	16.3234	0	13002.6	14394.4	17586.1	15823.7	15738.4	15273.6	16042.9	17006.7	16524	14658.4	16716.4	17508.3	16662.9	13445.3	16855.3	20485.4	17665.5	17392.6	15488.7	15022.1	15271.2	15019.2	15931.1	17061	16381.3	16596.4	15134	17019	15492.9	13665.4	16062.9	12055.1	16907.9	15450.5	14161.1	15867.8	15566.4
7.96_952.3579m/z	952.358	1	7.95642	0.274867	0	15.6099	0	0	0	0	38.5235	0	5743.5	5607.47	4827.77	4719.38	4498.08	4746.99	4558.81	5131.58	4275.79	4886.96	4636.82	4158.17	4464.46	4876.26	4226.09	5559.86	4654	5139.47	5185.96	5191.6	4068.32	3971.28	3343.74	3608.3	3784.37	3654.44	4436.56	3602.27	3421.12	3847.89	3449.63	4851.56	3942.6	3786.32	4110.58	3859.13	3564.39
8.02_840.0527m/z	840.053	1	8.02112	0.177867	0	13.3679	0	0	0	0	0	0	1352.49	1474.7	2509.66	1968.53	2323.99	2193.05	2426.95	2090.42	2115.29	1613.12	2368.35	2604.68	2295.89	1544.01	2352.15	2553.7	1919.81	2208.29	1870.2	1666.09	2559.63	2420.67	2780.61	3119.69	2763.75	2784.41	2399.2	2832.04	2844.94	2067.33	3011.63	1673.07	2952.43	2568.09	2168.21	2510.28	2723.81
8.02_813.5090m/z	813.509	1	8.02112	0.2587	0	6.2345	0	15.9974	0	33.1115	0	0	856.021	1034.48	1527.72	1413.09	1327.33	1275.81	1185.31	1276.69	1622.24	1057.34	1695.26	1723.62	1502.67	959.835	1437.12	1433.03	1151.57	1075.58	965.669	1153.97	1621.17	1598.52	1656.96	2018.89	1755.47	1945.71	1620.17	2050.38	1738.39	1360.57	1832.12	984.007	1932.56	1719.69	1347.39	1709.02	1781.82
8.02_813.0076m/z	813.008	1	8.02112	0.307217	0	0	0	0	0	0	20.9188	0	3261.41	3822.62	5632.58	4427.93	4625.71	4653.66	4779.62	4238.72	4894.17	3816.89	5061.34	5226.54	5331.35	3510.91	4972.48	4764.99	4170.13	4327.23	4199.15	3756.41	5221.24	4887.6	5089.13	5935.92	5744.42	5685.36	4827.11	5921.56	5440.88	4613.67	5299.03	3430.93	5759.01	4919.67	4519.41	5358	5315.49
8.02_799.0532m/z	799.053	1	8.02112	0.3234	0	0	0	0	0	0	21.9499	6.46574	8499.49	11000.6	15834.1	13080.7	14131.2	13204	13121.7	12710.5	14417.3	11173.6	15006.2	16250.8	14584.6	10482.2	15147.4	12662.8	11781.7	12266.1	11429.5	10579.7	14903.2	14542.1	16689.5	17934.6	18117.8	17038.5	15741.4	18098.7	16587.5	13104	17002.9	10200.9	17916	16038.2	13265.5	15943	17065.6
8.02_772.5058m/z	772.506	1	8.02112	0.452733	9.25092	153.097	0	0	90.8458	33.0743	32.1587	0	1475.18	1429.07	2020.82	1488.71	2123.71	1564.53	1705.38	1844.78	1742.15	1344.14	2040.66	2384.32	2003.24	1278.27	2318.3	1710.15	1376.34	1516.6	1566.19	1316.78	1941.7	1733.08	1948.28	2102.92	2004.84	1957.22	1807.19	2201.02	2156.97	1459.02	1888.91	1242.87	2058.88	1756.54	1454.54	1988.65	2027.24
8.02_772.0063m/z	772.006	1	8.02112	0.323383	0	0	0	0	0	0	0	0	2810.4	3542.67	5152.05	4100.86	4512.64	4200.82	4303.91	3991	4641.14	3514.08	4771.91	5192.58	4914.66	3256.31	4477.02	4044.47	3356.53	3835.98	3729.23	3241.98	5123.17	4718.42	5230	5741.11	5733.41	5538.65	5305.49	5497.65	5044.94	4330.13	5562.09	3422.69	5753.03	4965.34	4637.48	5017.76	5360.79
8.02_769.5213m/z	769.521	1	8.02112	0.307217	0	26.8516	0	13.7522	0	0	0	0	217.622	183.492	244.815	193.573	240.716	177.084	104.414	98.125	395.716	243.655	279.193	286.797	228.98	157.645	343.046	276.569	388.095	293.849	160.407	293.467	191.689	230.649	289.139	377.995	258.048	344.97	230.825	257.872	387.321	178.645	281.813	179.807	314.094	339.079	181.379	124.04	237.989
8.02_758.0504m/z	758.05	1	8.02112	0.24255	0	0	0	0	0	0	33.2262	0	1746.52	2162.82	2682.52	1971.06	2782.45	2253.69	2394.75	2228.83	2417.6	2116.18	2638.36	2638.17	2458.61	1723.89	2679.37	2639.52	2140.17	2351.18	1924.55	1776.12	2623.61	2304.55	2595.55	2857.79	3098.85	2630.77	2454.07	2889.84	2825.05	1990.94	3017.22	1479.02	2694.77	2632.5	2000.96	2289.49	2443.21
8.02_731.5074m/z	731.507	1	8.02112	0.29105	30.4519	96.7857	27.6213	12.7023	0	32.605	19.9617	0	578.754	821.472	1366.55	1047.15	1257.02	1045.27	1208.82	936.529	1174.14	932.806	1354.38	1210.89	1356.16	1012.73	1265.9	1207.93	848.836	903.842	969.502	747.43	1203.49	1502.96	1610.35	1602.34	1726.63	1476.53	1509.53	1790.76	1418.64	1223.5	1534.24	976.53	1592.9	1248.98	976.152	1683.79	1353.57
8.02_731.0056m/z	731.006	1	8.02112	0.339567	0	0	0	0	0	0	28.3855	0	2612.57	3476.58	5007.38	4356.37	4142.32	3940.78	3762.41	3811.16	4360.92	3139.79	4573.81	4994.82	4312.05	3270.32	4582.3	4299.05	3269.64	3433.6	3341.49	3384.88	4495.36	4656.05	4908.98	5710.55	5389.01	5256.66	4784.66	5457.82	4945.98	3956.81	5246.57	3130.48	5221.87	4846.6	3926.36	4951.85	4867.41
8.02_717.0507m/z	717.051	1	8.02112	0.582067	0	0	8.87669	12.5543	0	6.36987	30.148	0	11677.4	14262.2	20159.4	17053.6	18229.2	32427	16989.5	16728.3	18306.9	14743.9	19766.7	20675.6	19426.6	13436.7	20305.9	16804.2	14800.8	15904.6	14750.4	14237.9	19592.4	19046.5	21430.3	23244.8	22878.6	22124.3	20080.6	22848.7	20628.5	17192.3	21987.3	13592.5	22681.1	20716.7	16781	20926.9	21313.6
8.02_690.5054m/z	690.505	1	8.02112	0.1617	0	0	0	0	0	0	0	0	334.627	651.987	839.794	836.97	581.439	577.779	682.355	607.872	925.986	574.258	792.976	996.438	858.473	383.475	980.719	685.345	688.005	598.757	586.095	445.28	880.175	837.734	828.169	1110.49	1263.92	1057.76	922.916	1264	1128.8	776.833	880.693	631.771	991.679	1017.44	780.6	928.885	1043.1
8.02_690.0041m/z	690.004	1	8.02112	0.307217	0	13.5977	0	0	0	0	10.4674	0	2575.17	3106.82	4700.48	3843.67	4083.18	3801.96	3902.12	3806.17	4312.96	3419.44	4757.02	4836.07	4515.1	3221.58	4359.12	4192.61	3418.78	3727.48	3398.78	3177.48	4954.96	4733.02	5435.46	5714.51	5592.71	5198.84	4937.6	5350.55	5086.14	3971.93	5331.33	3280.33	5494.17	4645.39	3913.69	4911.49	4927.53
8.02_649.5035m/z	649.504	1	8.02112	0.194033	12.8179	13.6837	0	0	26.6948	0	25.2537	0	244.194	407.178	825.593	569.437	661.777	597.993	547.251	495.623	723.573	450.96	731.91	838.004	734.412	422.353	762.582	535.632	423.561	537.353	523.342	431.563	743.496	709.726	793.376	971.74	980.726	832.71	778.651	970.395	943.553	572.423	864.246	360.954	852.043	844.01	657.854	875.357	874.485
8.02_649.0123m/z	649.012	1	8.02112	0.485067	0	6.78409	12.6047	0	0	15.3055	63.5225	1.87323	3351.36	3076.39	4403.74	3740.44	5020.99	5678.18	5050.7	3862.27	4108.26	3401.76	4247.77	4499.53	4188.4	3259.98	5255.11	4786.04	3426.36	3614.27	3469.12	2956.13	4566.95	5934.53	4879.88	5673.82	5942.84	5223.63	5393.49	5740.94	4778.56	4350.41	5222.97	4267.29	5089.2	4871.62	4744.41	5385.18	6128.28
8.02_854.0087m/z	854.009	1	8.02112	0.274867	0	0.278842	0	0	0	0	0	0	3005.89	3987.3	5594.69	4716.86	4728	4460.35	4719.18	4200.55	4839.15	3569.36	5211.75	5718.81	4757.9	3494.86	5017.45	4986.75	3712.27	4048.15	3729.81	3338.96	5014.83	4995.31	5738.57	6211.45	6100.82	5760.32	5507.2	6004.33	5314.58	4298.78	5565.42	3670.01	6029.66	5288.62	4303.98	5679.72	5367.75
8.02_854.5471m/z	854.547	1	8.02112	2.81318	10426.2	12730.1	7620.51	10486.5	9317.49	11109.8	2112.13	2839.57	7917.3	8954.64	9178.36	8826.42	8652.76	7636.25	8870.4	8578.46	8724.22	7897.78	8449.6	8885.11	8983.54	8038.21	8884.55	7946.42	8289.82	8536.14	7870.11	7888.95	4155.35	3962.08	4501.54	4801.25	4313.66	4528.41	4283.43	4151.92	3912.6	3717.89	4485.86	3253.45	4247.63	3720.28	3853.13	4222.06	4374.05
8.02_881.0560m/z	881.056	1	8.02112	0.3234	0	20.9611	12.7118	0	0	0	19.85	7.19821	14237.9	18550.9	26133.8	21821.9	23552.5	21568.2	21415.7	20203.7	23505.9	18207	25084.9	26726.2	23986.8	16947.1	25041.3	21605.1	19344	20299	18191.6	17861.2	23558	22938.8	26409.7	28742.3	28123	27432	24406.4	29147.7	26502.1	21151.8	26892.1	16230.2	28268.4	25254.6	21487.4	25488.3	26210.4
8.02_895.0102m/z	895.01	1	8.02112	0.3234	0	0	2.46097	0	0	0	0	0	3026.95	3979.58	5795.71	4579.18	4888.79	4789.03	4773.41	4488.72	4924.24	3819.47	4990.86	5730.96	4796.3	3562.37	5654.27	4799.4	3862.55	4043.21	4002.13	3241.1	5340.49	5349.67	5441.79	6112.88	5814.5	5720.71	5489.19	6017.27	5612.51	4794.94	5740.32	3799.61	5805.04	5517.83	4640.96	5546.93	5456.51
8.05_645.0082m/z	645.008	1	8.05345	0.355717	9.41183	0	0	0	0	15.7349	18.8941	0	1927.79	1840.77	2653.4	2319.31	2709.44	2638.81	2277.6	2388.65	2523.76	2466.65	2445.67	2468.93	2480.13	1998.4	2567.13	2820.77	2381.96	2451.9	2577.07	2119.14	2410.94	3017.73	2765.99	2729.78	2557.31	2679.05	2399.25	2838.29	2456.27	2366.15	2405.82	2119.83	2565.26	2287.21	2290.6	2653.57	2920.18
8.05_604.0065m/z	604.006	1	8.05345	0.210183	43.5894	107.738	38.0572	61.6287	39.0923	170.661	0	9.091	627.616	566.373	759.447	614.189	559.21	836.468	424.384	709.432	714.778	760.812	833.948	621.062	703.314	678.852	705.366	843.146	917.44	880.927	648.415	811.554	531.671	776.053	568.872	862.052	779.681	847.78	693.547	697.503	641.652	603.416	646.069	729.513	795.27	695.464	546.362	759.619	689.647
8.04_787.0163m/z	787.016	1	8.03728	0.22635	0	0	0	0	0	13.0741	18.4052	0	994.555	800.177	1296.7	954.378	799.161	976.969	759.118	612.844	912.787	739.72	832.096	737.474	963.741	625.25	749.88	1197.64	999.785	879.526	768.74	696.793	789.509	986.488	1094.37	706.886	894.974	1093.36	763.527	1041.35	667.235	799.491	830.115	547.959	961.432	858.895	782.629	941.81	932.449
8.04_705.0145m/z	705.015	1	8.03728	0.258683	6.20371	0	0	0	0	0	0	0	1394.67	997.553	1566.53	1192.8	913.049	1252.76	1070.24	857.521	1015.45	1016.89	1176.85	1100.2	1076.61	816.288	1260.86	1542.4	1198.55	1428.31	1259.49	967.343	1064.88	1159.06	1254.17	1334.1	1035.26	1075.99	1131.26	1112.01	915.882	994.562	1258.42	794.644	1043.04	1169.26	890.739	1106.15	915.451
8.04_645.5087m/z	645.509	1	8.03728	0.24255	7.04691	82.8049	37.2989	28.9003	33.6432	23.0143	0	11.501	34.4446	115.214	294.185	283.738	228.274	202.43	138.031	297.888	154.744	171.264	277.543	291.882	291.97	79.026	319.448	157.22	143.366	137.508	123.563	51.0412	208.829	228.714	413.638	262.961	319.959	423.644	274.487	183.601	367.25	295.914	257.905	138.034	231.106	224.611	226.769	291.246	237.241
8.04_618.9972m/z	618.997	1	8.03728	0.29105	0	0	1.80187	0	0	0	14.8121	0	805.403	658.778	969.106	903.226	937.269	866.138	1094.02	981.981	916.999	1027.92	994.639	978.795	949.199	839.12	940.279	1687.52	1265.71	937.722	989.879	832.552	1222.14	1020.59	1147.53	1332.44	1506.14	1374.37	1027.73	1521.8	1189.59	1019.11	1505.83	821.296	1253.81	1149.55	858.866	1150.61	1301.49
8.04_613.0286m/z	613.029	1	8.03728	0.307217	0	1.54474	0	0	0	0	0	0	1332.16	1465.96	1753.37	1297.11	1673.69	2177.88	1204.24	1362.42	1586.53	1882.04	1741.31	1729.63	1470.56	1181.11	1744.91	1486.81	1656.47	1526.49	1779.36	1099.54	1467.3	1822.14	2124.1	1951.94	1887.36	1796.34	1698.86	2211.2	1697.46	1534.72	1827.31	1374.15	1901.86	1542.73	1580.95	2047.89	1736.27
8.02_616.0291m/z	616.029	1	8.02112	0.3234	0	0	9.30627	0	5.35218	0	0	0	4313.11	5168	5742.65	5734.39	5989.43	5724.37	5346.87	6140.04	5782.29	5265.85	5435.34	5973.84	5804.24	4815.65	5586.06	7969.08	6855.27	6661.68	5752.15	5635.32	5218.4	5185.48	5265.71	5653.39	5301.83	5431.8	5401.26	5721.94	5417.54	4936.11	5168.02	4471.48	5251.44	5468.15	5144.12	5375.86	5148.77
8.04_135.0033m/z	135.003	1	8.03728	0.24255	1.59409	16.8233	4.52173	7.04613	1.78109	11.1175	36.6081	18.4905	618.982	697.648	971.29	946.868	941.474	903.674	880.859	790.673	1067.49	803.566	916.114	941.391	900.025	1006.31	976.12	874.611	962.13	796.77	958.429	790.315	1205.29	1159.97	1136.66	1284.47	1351.13	1185.6	1165.25	1135.69	1149.4	847.777	1208.79	953.699	1153.06	1187.17	1240.13	1186.23	1111.25
8.02_977.0119m/z	977.012	1	8.02112	0.274867	0	0	2.25047	0	0	0.210456	0.0280272	10.5323	3047.68	4006.99	5755.24	4566.67	5129.78	4300.45	4753.04	4376.54	4997.39	3658.88	5138.67	5294.78	5127.42	3406.42	5287.83	4533.22	3923.54	4259.08	3682.63	3691.56	5027.18	4914.55	5496.22	5976.43	5807.97	5852.62	5450.03	5969.62	5565.7	4676.69	5705.88	3542.45	5936.38	5277.44	4618.18	5145.91	5170.6
8.02_973.0187m/z	973.019	1	8.02112	0.307217	2.15649	0	19.0829	0	0	30.3575	34.8324	0	1806.81	1847.29	2375.25	2024.39	1971.23	2207.94	2376.85	2033.75	2273.92	1990.5	2306.5	2257.87	1826.25	1678.99	2287.11	3028.91	2080.42	1985.89	2422.3	1466.22	1610.54	2046.39	2025.51	2001.5	2076.85	2037.5	1921.18	2417.07	2009.13	1777.9	1912.89	1829.01	1923.53	1677.99	1702.44	2141.69	1600.14
8.02_963.0582m/z	963.058	1	8.02112	0.5659	0.885887	31.682	8.67325	1.67409	6.19743	47.1009	39.0326	28.6476	8005.23	10765.7	15214.3	12629.6	13205.1	20749.6	12651.2	12533.9	13797.1	10799.9	14645.7	15409	14031.7	9500.48	14730.5	12507.3	10974.9	12001.1	10699.7	10003.8	14305.8	14043	15935	17243.2	16779.1	16151.7	14758.5	17343.2	15256.6	12659.4	16709.9	9439.02	17024.4	15223.6	12625.2	15451.4	16080.6
8.02_940.0119m/z	940.012	1	8.02112	0.258717	0.671667	13.8545	0	0.0751335	0	0.138087	21.9302	0	487.869	815.104	1416.23	986.617	951.678	1178.13	751.891	978.317	599.911	1058.83	1120.83	1011.36	1192.15	652.891	1046.43	600.011	930.8	589.165	599.508	605.496	1040.16	1230.17	1405.83	1499.12	1317.09	1399.69	1079.81	1279.84	928.271	752.712	1142.2	852.121	1094.49	927.363	996.453	1014.77	1241.73
8.02_936.5124m/z	936.512	1	8.02112	0.242533	0.0365301	0	0.184969	0	0	29.1997	0	2.68839	999.821	1214.9	1701.31	1607.85	1666.43	1205.73	1331.15	1333.73	1842.75	1239.16	1854.16	1851.8	1720.99	1327.5	1786.56	1700.77	1181.82	1200.9	1474.83	1255.81	1947.68	1749.26	1978.4	2251.62	2068.56	2024.94	1590.61	2043.62	1753.41	1718.64	2022.18	1156.14	2165.85	2093.35	1551.92	1783.84	2096.9
8.02_936.0112m/z	936.011	1	8.02112	0.3234	0	25.5615	0	12.5591	0	8.36637	9.88471	0	4367.7	5064.31	6659.77	5782.91	5680.92	5366.04	5557.9	5782.79	6090.84	5133.78	6518.68	6789.45	6186.29	4633.62	6406.02	6277.48	5349.24	5533.61	5429.56	4888.99	5813.03	6050.87	6542.13	6882.37	7161.8	6553.25	6242.93	6592.62	6394.49	5297.2	6465.76	4519.36	6557.8	6306.09	5101.59	6257.53	6461.48
8.02_895.5121m/z	895.512	1	8.02112	0.2587	24.5687	28.0574	9.66193	15.1013	32.2141	55.2734	0	0	816.316	973.388	1885.73	1646.94	1810.07	1474.72	1498	1477.53	1642.41	1199.59	1877.16	1847.13	1825.4	1138.16	1869.41	1474.78	1225.75	1446.36	1129.87	1161.01	2107.42	2049.36	2125.31	2070.21	2230.3	2301.17	1882.4	2044.87	1983.04	1438.65	1935.28	1194.41	2206.62	1794.85	1411.3	1892.14	2180.47
8.02_977.5139m/z	977.514	1	8.02112	0.242533	11.5334	18.7643	13.7644	0	2.54578	8.03784	0	5.21664	869.897	1413.22	2063.52	1589.58	1705.89	1352.6	1709.57	1430.5	1868.12	1489.06	2025.79	1984.97	1754.8	980.988	2053.05	1489.97	1371.12	1325.18	1221.44	1193.7	1774.97	1754.45	1945.37	2187.31	2039.57	1972.8	2036.89	2346.2	2037.2	1520.87	2042.5	1041.55	1897.9	1739.71	1720.62	2028.22	1742.42
7.96_925.5217m/z	925.522	1	7.95642	0.307217	0	0	0	0	0	0	0	0	43980.4	41696	37601.1	37544.9	33325.2	35179.5	33619.4	34677.3	32943.6	36479.1	32916.9	33443.5	34017	36154.1	32777.7	37618.5	33989.1	36358.3	35979.1	37916	27962.6	28931.1	25566.2	27915	25096	26648.6	29615.1	24755.5	26738.5	28834.4	25641.3	32224.1	26336.5	27202.7	29592.8	30020.8	25060.8
8.02_608.0020m/z	608.002	1	8.02112	0.323383	0	12.8209	0	8.99106	0	17.2159	0	0	1762.35	2600.32	3773.1	3281.69	3263.21	2811.91	3125.82	2819.55	3134.7	2624.45	3608.22	3498.64	3027.72	2481.59	3574.08	3299.36	2728.18	2689.27	2313.24	2137.33	3980.44	3747.81	3933.13	4520.56	4358.74	4365.71	3997.46	4449.28	4111.27	3263.12	4256.95	2525.8	4215.82	3995.73	3114.7	3975.46	3918.49
8.02_567.0025m/z	567.002	1	8.02112	0.64675	17.7932	62.8693	19.73	0	23.0671	93.4207	38.9585	0	2171.41	3135.14	3991.78	3693.92	3267.07	5088.08	2948.39	3956.82	3958.98	3051.9	4146.1	4212.14	4271.86	3594.02	3406.24	3279.8	3188.49	3366.28	3008.95	3422.97	4538.97	3323.72	4195.31	5006.32	4487.95	4798.18	4018.22	4293.76	4275.57	4316.48	4870.74	2636.44	4848.1	4634.16	3182.91	3756.77	3696.83
8.00_698.0308m/z	698.031	1	8.00495	0.29105	0	0	0	9.51595	0	0	28.4229	8.4122	11229.7	12325.3	14860.9	14142.1	14383.3	13769.9	13859.9	14608.3	14357.9	12797.2	14246.1	14722.1	14453.3	11822.2	14600.6	17895.4	15568.6	14941.1	13631.5	12825.4	13885.1	13948.3	13832.7	15078.6	14428.4	14218.2	13704.9	14353.8	13825.8	12684.2	14224.4	11156.9	14554.2	12964	12566.8	13802.9	13489.6
8.00_657.5321m/z	657.532	1	8.00495	0.194033	0	14.5831	0	0	0	37.8026	0	12.958	1345.94	1474.75	1957.56	1794.69	1741.71	1725.37	1603.75	1537.2	1823.58	1411.17	1703.49	1839.78	1694.84	1272.22	1834.53	1438.4	1322.67	1611.37	1343.32	1359.7	1707.27	1538.55	1552.98	1734.31	1625.34	1672.37	1617.5	1597.58	1569.33	1472.66	1835.33	1241	1722.65	1607.3	1743.1	1726.79	1649.16
8.00_616.5326m/z	616.533	1	8.00495	0.194033	4.06381	27.5594	8.4134	14.7572	13.2128	15.6806	17.8878	0	358.186	530.633	565.451	521.385	623.776	672.253	676.456	545.268	788.49	631.765	758.814	700.911	737.276	496.281	696.982	475.593	509.898	530.721	558.312	482.243	745.487	626.45	630.515	645.184	753.826	722.455	670.583	641.789	560.984	497.385	767.188	417.013	757.555	778.589	701.049	620.975	656.544
8.00_535.0370m/z	535.037	1	8.00495	0.177867	0.305582	0.845913	0	0	0	0	0	0	321.588	509.763	452.124	416.787	455.217	450.145	415.284	280.833	538.742	255.112	521.379	444.071	414.446	280.73	493.572	705.6	359.921	407.403	307.318	316.688	605.186	499.39	541.544	553.939	470.539	599.285	512.974	611.031	547.883	419.161	615.719	243.766	489.173	630.305	479.968	569.301	537.832
7.97_104.9932m/z	104.993	1	7.97262	3.62155	41455.9	51782.8	47490.1	49406.6	59345.2	66023	52449.1	54965.9	570622	563612	551008	517530	496281	844557	494472	503213	493957	514466	496614	500082	498684	498523	485036	511929	499583	512522	505116	513587	431365	429587	417025	434400	418813	426076	442352	413952	419685	432586	418170	437647	421047	415726	423237	437142	402372
7.96_995.4982m/z	995.498	1	7.95642	0.307217	0	35.8875	0	4.1908	23.477	0	0.679041	0	1844.34	2116.09	2270.8	2035.61	1888.13	2039.73	1759.37	2020.8	2132.5	1706.81	2111.03	2149.95	1826.32	1913.33	1754.89	2120.35	2031.99	2275.09	1754.89	2176.21	1585.84	1560.85	1316.71	1783.26	1685.12	1532.41	1721.89	1591.7	1600.98	1276.87	1478.59	1314.08	1555.77	1464.3	1510.24	1436.41	1674.72
7.96_994.9998m/z	995	1	7.95642	0.33955	0	4.02715	9.30558	0	0	23.435	17.2136	0	4982.14	5519.76	6487.43	5864.61	5687.91	5240.62	5179.94	5812.42	5752.7	5179.5	5789.17	5589.62	5971.77	4940.77	5719.76	6766.36	5843.13	6061.97	5643.74	5413.47	5115.07	4924.46	4997.87	5479.89	5261.71	5026.65	5201.91	5270.11	5016.75	5002.95	5313.58	4662.91	5216.41	5231.49	4605.04	5149.17	4774.46
7.96_993.0136m/z	993.014	1	7.95642	0.371883	0.128504	0	0	6.62681	0	5.69447	22.406	5.08057	4624.22	5011.39	5133.1	4178.15	4515.84	4302.36	4404.04	4311.71	4218.93	4593.07	4560.33	4395.59	4339.79	4311.68	4370.91	4309.05	4474.69	4502.46	4652.52	4778.94	3683.6	3401.74	3512.84	3693.65	3490.11	3322.07	3411.03	3146.16	3490.53	3674.76	3230.42	4006.74	3498.4	3585.9	3572.79	3501.1	3358.31
7.96_980.3558m/z	980.356	1	7.95642	0.242533	0	0	0	0	0	0	0	0	1782.79	2014.93	1749.56	1642.67	1551.09	1553.45	1591.46	1423.25	1276.9	1702.58	1560.47	1259.57	1328.35	1765.41	1362.05	1585.39	1494.82	1538.87	1370.97	1533.64	1204.39	1284.4	1061.98	1055.95	1110.74	1297.14	1351.79	1184.31	1133.66	1034.05	1044.36	1374.34	1391.43	1053.14	1208.76	1300.44	943.223
7.96_980.0201m/z	980.02	1	7.95642	0.323383	19.0767	5.75507	0	37.6468	17.5035	12.4397	3.60729	0	5526.19	5064.12	4476.13	4388.93	4176.38	4303.51	3782.34	4257.73	3885.09	4537.09	4244.68	4100.62	3902.76	4939.24	4536.48	4360.08	5005.62	4679.37	4335.78	4587.78	3584.99	3507.31	3621.51	3226.31	3070.74	3164.74	3760.8	3048.74	3188.88	4388.62	2857.79	3894.65	3258.36	3391.55	3632.42	3753.17	2609.4
7.96_979.6906m/z	979.691	1	7.95642	0.29105	0	4.57204	19.8549	10.8409	0	0	5.36862	0	6021.86	5861.87	5274.86	5217.54	4562.79	5235.88	4859.33	5067.52	4642.99	5393.22	4844.08	4831.8	5058.24	5327.6	4281.02	5403.59	4429.34	5470.27	5003.98	5625.19	3924.1	3915.54	3087.05	3783.71	3540.17	4155.06	4452.74	3837.73	3795.04	4093.95	3846.38	5140.76	4072.08	3845.07	4590.75	4054.08	3494.45
7.96_966.5224m/z	966.522	1	7.95642	0.5659	0	35.0836	12.2479	0	0	56.2652	0	6.46619	38660.6	36044	32022.8	31933.2	28712.1	46429.9	28901.7	30548.2	28542.8	32241.1	28153.4	29268.9	29039.3	31312	27730.6	31922.6	29646.1	31442.3	30527.3	33297	25191.4	24729.2	22639.3	23284.6	22520.3	22856	26456.1	22201.1	23054.9	25542.9	22841.2	27821.2	23646.5	24152.7	25150.2	26152.7	22025.2
7.96_966.0210m/z	966.021	1	7.95642	0.323383	0	19.8493	0	0	0	7.59835	11.5945	0	84219.5	80826.6	72869.2	72419.2	65648.4	71278.6	66869.8	68229.3	65257.5	72504.1	65528.5	66780.8	66150.7	69222.9	63666	77054.2	70694.9	73137.9	70697.8	75384.6	56677.1	56773.5	50629.5	55678.1	50719.1	54211.1	58775.7	51758.9	52982.8	57871.8	52974	63203.5	52504.2	53952.3	57560.3	58382	49626.7
7.96_954.4977m/z	954.498	1	7.95642	0.307217	17.7665	0	0	0	3.95343	33.3212	2.21956	0	2180.53	2240.48	2442.01	2072.14	2142.95	2311.55	2007.11	2322.02	2091.92	2086.43	2169.06	2442.42	1995.13	2014.35	1914.68	2429.46	2190.44	2421.63	1889.48	2019.67	1662.67	1998.27	1862.01	1909.91	1732.24	1662.35	1780.72	1522.37	1940.66	1790.42	1754.89	1738.03	1582.45	1401.76	1678.7	1689.71	1749.92
7.96_953.0203m/z	953.02	1	7.95642	0.582067	0	0	0	0	0	0	44.8286	0.109399	2370.17	2049.97	1960.92	1718.75	1584.52	3175.22	1802.18	1880.99	1860.35	1924.31	1518.84	1929.5	1888.23	2154.85	1372.63	2013.82	1815.39	1703.54	1984.99	1879.34	1780.62	1502.71	1445.03	1424.66	1445.93	1340.27	1749.55	1067.05	1280.24	1467.44	1538.95	1951.97	1287.7	1475.22	1778.1	1147.62	1411.03
8.00_698.5333m/z	698.533	1	8.00495	0.274867	18.3746	192.889	27.9625	0.0879379	0	34.1519	35.2164	0	2102.34	2582.48	3431.47	2844.51	2963.07	2913.82	2600.31	2708.6	2990.85	2621.11	3180.47	3331.17	3103.75	2259.94	3078.78	2457.1	2325.96	2651.76	2572.92	2362.68	2677.17	2805.11	3079.31	3131.22	3076.43	3162.62	2881.15	3294.14	3291.71	2808.61	2984.9	2356.23	3308.6	2873.11	2634.97	3049.71	3156.53
8.00_727.0115m/z	727.011	1	8.00495	0.38805	0	0	0	0	0	16.7183	14.5162	0	2201.54	2700.03	3159.42	2744.65	2867.21	2927.35	2639.04	2672.86	2759.85	2691.85	3115.93	2672.92	3232.25	2493	2926.39	3099.58	3040.4	2817.19	2666.77	2306.24	2534.59	2972.21	3204.41	2738.72	3073.92	2844.08	2750.54	3021.27	2661.43	2554.23	3055.61	2691.03	2751.59	2474.13	2064.99	2876.66	2888.27
7.96_713.5117m/z	713.512	1	7.95642	0.371883	0	27.2359	0	0	13.4121	23.0979	0	0	1540.91	1503.44	1315.85	1187.11	1329.69	1285.99	1110.17	1339.31	1233.68	1351.26	1289.28	1096.24	1093.58	1236.53	1198.26	1305.7	1149.52	1233.34	1329.3	1255.57	856.915	695.796	583.16	646.02	631.257	618.499	770.2	658.122	644.004	803.199	644.847	1106.27	688.221	729.834	762.913	688.936	725.462
8.00_739.5336m/z	739.534	1	8.00495	0.452717	26.0806	341.605	252.52	220.932	111.802	351.085	69.0071	75.528	4456.16	5093.62	6358.79	5487.58	5338.57	5232.78	5076.95	5043.39	5533.57	4875.25	5581.72	5357.58	5199.55	4763.82	5538.37	6196.68	5656.46	5653.07	5024.59	4936.97	4407.21	4584.27	4361.81	5000.46	4682.67	4455.21	4233.96	4389.22	4448.38	3965.31	4602.82	3583.73	4686.04	4478.63	4124.86	4786.71	4366.09
8.02_525.9993m/z	525.999	1	8.02112	0.242533	0	0	0	0	0	0	0	0	782.947	1302.75	1769.29	1497.94	1690.75	1385.85	1635.17	1401.23	1576.42	1303.14	1622.75	1492.55	1505.73	1345.78	1821.36	1452.04	1249.24	1325.86	1442.93	1259.32	1988.13	1883.55	2000.96	2236.5	2274.63	1868.56	1744.79	2091.32	2134.88	1687.91	1965.96	1208.2	1878.77	1931.2	1761.79	1843.69	1937.79
8.02_463.0161m/z	463.016	1	8.02112	0.226383	0.509407	0	0	0	0	0	4.71693	0	757.564	963.083	1201.1	1210.17	1099.16	1061.7	1090.2	871.784	1228.71	1081.56	1051.95	1096.06	1016.35	1391.46	1294.84	1244.23	1087.63	843.373	1180.24	1018.79	1458.75	1285.83	956.219	1247.1	1384.98	1271.09	1407.98	1178.88	1255.77	902.016	1232.76	1183.23	1216.98	1314.03	1484.01	1369.83	1072.91
8.02_329.0193m/z	329.019	1	8.02112	0.194033	31.27	78.0351	161.304	111.447	59.4932	162.875	163.275	20.102	1340.4	1599.94	2052.47	1861.22	1886.49	1840.28	1852.34	1738.63	2031.97	1627.95	2041.56	2138.05	2041.44	1535.81	2066.84	2462.24	1503.07	1619.68	1647.39	1545.93	2327.28	2149.46	2338.71	2509.79	2400.28	2245.72	2146.57	2504.48	2278.81	1926.23	2385.6	1605.92	2380.56	2219.54	2007.38	2168.14	2302.45
8.02_299.0118m/z	299.012	1	8.02112	0.226383	23.2034	31.4238	70.7902	24.3347	24.5631	37.2294	73.5501	16.1429	1414.59	1609.79	1964.47	1736.98	1546	1908.89	1733.93	1620.88	1634.52	1665.83	1594.72	1624.2	1585.06	2137.44	1651.07	1802.67	2105.08	1677.15	1822.07	1633.93	1774.89	1704.14	1580.65	1377.82	1397.35	1453.27	1719.6	1489.28	1597.99	1426.41	1451.93	1586.61	1452.79	1744.5	1692.47	1746.16	1528.69
8.00_985.5418m/z	985.542	1	8.00495	0.2587	31.3899	42.8687	23.8309	0	22.5469	9.66274	2.49773	0	3335.59	4389.54	5204.88	4615.37	4342.86	3869.15	4124.09	4164.81	4493.83	3862.2	4728.09	4801.59	4646.92	3510.54	4657.17	5420.14	4910.68	4381.32	4310.85	3970.75	3692.69	3768.81	4260.12	4375.88	4524.75	4205.73	4106.58	4375.39	3676	3692.96	3876.15	2769.46	4582.75	4133.78	3590.87	3942.62	3842.67
8.00_985.0390m/z	985.039	1	8.00495	0.274867	0	1.32591	5.7335	0	0	4.01241	0	2.49888	11622.7	12980.1	16634.6	14698.1	14903.4	14488.1	13675	14264.3	15043.5	13266	15574.8	16274.2	15389.5	12188.3	15040	16948.2	14762	14835.9	13876.5	12647.7	13461.8	13182.2	14187.9	15970.2	15529.2	14706.6	13829	14794.7	14106.3	12652.3	14729.1	10786.4	15749.5	13791.2	12278.7	14798.1	14302
8.00_944.5414m/z	944.541	1	8.00495	0.2587	50.9986	0	0	0	0	0	0	0	3993.98	4786.36	6328.19	5399.83	5445.6	5181.9	4946.47	5566.62	5484.98	4689.06	5317.76	5699.93	5320.33	4132.17	5145	6102.29	5499.96	5325.93	4921.82	4457.86	4799.29	4755.95	4836.95	4883.51	4865.3	4845.28	4711.17	5239.81	4875.6	4595.31	5052.67	3708.63	5289.39	4777.27	4250.35	4988.35	4890.74
8.02_567.5015m/z	567.502	1	8.02112	0.194033	14.6927	34.8005	0	0	0	28.4586	0	0	105.632	240.363	380.388	346.603	332.235	347.433	366.196	433.408	337.494	262.449	438.599	451.291	344.205	201.372	440.922	277.498	300.138	322.997	299.795	201.655	438.473	415.772	478.529	666.208	589.051	506.579	505.826	579.088	504.65	434.156	557.962	332.112	625.975	609.575	296.713	548.788	527.481
8.00_944.0251m/z	944.025	1	8.00495	0.549733	1086.72	2314.61	1235.79	963.78	890.32	1340.43	1799.59	1014.96	16133.1	17452.5	20660.9	18674.1	18840.5	18872.7	18064.1	18169.1	18794.4	17132.1	19302.7	20150.2	18688.2	16675.2	18816.6	21143.2	19358.3	18932.5	17639.7	17103.6	17607.2	17577.3	18294.1	19267.2	18910	18690.2	17923.2	18704.1	18626.9	16826.5	18623.9	15178.9	19291.4	17864.8	16494.1	18171.7	17655.3
8.00_903.0370m/z	903.037	1	8.00495	0.307217	25.5197	0	14.7287	0	25.6007	3.39185	6.47106	0	13599.5	15351.8	19503.9	17047.3	17387.8	16458.7	15977.6	16644.4	17455	15145.4	18334.8	18952.8	17722.5	14077.1	17524	20164.1	17420.9	17200.7	16080.8	15467.3	15562.5	15708.9	16842.1	18289.6	17920.6	16702.6	16306.6	18150.4	16706	14787.5	17165.9	12874.5	17775.6	16497.3	14365.8	16760.1	16779.9
8.00_862.5388m/z	862.539	1	8.00495	0.307217	0	29.4023	29.9504	0.814962	10.6468	21.2809	3.93901	11.2004	5813.5	6393.6	9281.54	7755.32	8238.28	7555.63	7607.67	8286.6	8610.97	6890.16	8201.99	8759.17	7974.27	6503.46	8620.31	7982.4	8286.38	8003.42	7112.51	6641.91	6836.17	6811.52	6851	7085.18	7147.27	7108.1	6635.66	7117.49	7091.73	6240.01	6756.1	4902.41	7232.35	6736.23	5851.3	6687.89	6458.58
8.00_862.0358m/z	862.036	1	8.00495	0.3234	8.07327	13.8241	3.8071	1.45033	0	12.189	13.7254	0	13659	15354.1	18833.5	16935.5	16655.8	16226.6	16027.8	16906	17536.4	14920.8	17243	18322.3	17145.8	13915.4	17551.5	19952.1	17736.6	18266.1	16047.2	15130.9	15890.3	15856.5	17209.7	17770.2	16865.6	17313.9	16853.4	17273.6	16281.5	14971.7	16928	12836.6	17155.3	16307.7	14600.5	16963.1	16278.2
8.00_821.5367m/z	821.537	1	8.00495	0.2587	24.4369	7.05559	30.276	0	57.4172	2.3907	0.00192437	11.0507	4013.59	4951.94	6119.73	5322.69	5480.5	4858.79	5192.63	5642.62	5557.72	4609.34	5586.98	5633.94	5805.03	4523.36	5298.7	6535.96	5825.22	5805.26	4904.94	5088.41	4757.77	4642.24	5024.64	5544.03	5160.93	5073.1	5116.91	5282.41	4892.16	4279.08	5193.27	4292.61	5145.48	4649.05	4235.2	5235.7	4967.19
8.00_821.0346m/z	821.035	1	8.00495	0.307217	0	0.141138	0	8.24248	0	0	0.106256	0	14144.1	15860.5	20428.2	17973.1	18267.3	17894.6	17992.1	18374.7	18742	16186.1	18713.8	19632.1	18287.6	15010	18917.7	21685.3	18551	18767.8	16592.4	16069.7	16690.8	17095.6	17297.2	19248.9	18049.5	18310.1	17312.6	18487.1	17675.5	15743.2	17804.5	13504.4	18703.1	16907.3	15259	18059.2	17400.5
8.00_780.5394m/z	780.539	1	8.00495	0.582067	742.622	1540	339.467	349.569	419.211	787.795	306.307	235.464	7048.03	7988.66	10877.4	8584.6	10204.8	11032.6	8040.96	8915.73	9711.21	7559.81	8538.77	9990.44	9041.15	6423.99	8791.76	7805.01	8654.8	9334.46	7557.83	8196.03	6217.14	6416.64	7551.03	8106.62	7799.89	8369.8	7060.25	7506.42	7884.71	6392.87	7498.78	5031.91	7952.57	7556.21	6036.32	6869.74	6641.51
8.00_780.0332m/z	780.033	1	8.00495	0.307217	0	29.6493	15.715	0	0	0	18.3133	0	13192.8	14692.9	18288.2	16803.2	16915.2	16360	15856.6	16780.5	17210.2	14821.1	16998.1	17873.2	16416.7	14036.6	16810	20197.4	17549.8	17619.3	15721.2	14569.2	15396.2	15622.6	16636.3	17033.5	16713.8	16698.1	16072	16437.2	15878.9	14561.3	16375.9	12741.5	17008.2	15519.3	14299.2	16314.1	15810.1
8.00_903.5399m/z	903.54	1	8.00495	0.291033	73.115	58.1608	26.5593	16.5325	20.8483	43.2598	14.1851	0	4641.08	5234.31	6604.75	6054.54	6412.43	6252.31	6409.27	5821.7	6237.23	5532.82	6176.83	6436.17	6079.8	5331.66	6504.93	7274.24	6645.7	6240.55	5423.06	5171.03	5480.12	5579.24	5281.29	6247.39	5646.12	5693.54	5170.48	5802.94	5718.96	4663.13	5845.87	4229.61	5744.7	4905.77	5212.19	5523.27	5238.58
7.96_708.4908m/z	708.491	1	7.95642	0.323383	0	33.962	9.59399	19.42	0	23.7993	27.6389	9.20013	1961.24	1856.69	2393.81	2060.38	2098.23	1997.91	2125.13	2064.03	1839.89	1867.78	2056.45	2193.05	2052.59	1855.9	2122.56	2114.28	1988	1991.92	1984.54	2011.81	1795.46	1941.06	1701.62	2099.88	1745.9	1701.82	1733.2	1689.46	1592.75	1757.75	1719.66	1637.54	1655.54	1576.16	1614.99	1727.31	1697.6
7.89_415.9971m/z	415.997	1	7.89175	0.6144	32.1789	81.151	36.9242	27.1831	32.1735	29.715	137.269	11.725	1833.23	778.1	1387.11	852.506	2415.4	6981.32	2602.09	1049.29	1270.12	1208.16	1268.14	748.741	798.258	1133.53	1432.36	1774.83	1678.78	574.583	1540.36	920.044	1575.7	5062.34	1067.15	932.712	859.091	964.92	2517.68	821.429	1156.85	1052.68	860.252	3617.91	792.064	878.779	2493.42	3280.38	1763.92
7.96_679.0139m/z	679.014	1	7.95642	0.646733	0	0	0	0	0	0	486.804	0	754482	732028	685080	661701	607894	950708	612172	627144	602921	653731	608868	616773	617104	630012	588745	673043	618341	657494	635714	672619	515294	521425	482711	515714	478938	497934	542978	478009	494623	527149	487899	561577	494678	498413	524876	540556	463411
7.68_182.0816m/z	182.082	1	7.68157	0.339517	106.577	256.292	124.742	100.301	138.614	129.171	225.67	101.46	22796.3	29992.2	18416	20879.7	23141	2466.68	15732.4	27387.4	19126.9	27782.8	18852	20091.6	17204.2	53547.6	19141.6	27475.2	33754.9	14154.4	20762.7	26883	36714.3	31384.8	14551.5	20890	18878.4	15105.1	28879.2	24223.3	20133.3	23252.1	19096	28501.5	26085.8	31960.6	26535.7	27053.6	20861.6
7.68_136.0727m/z	136.073	1	7.68157	0.404183	32.0284	122.608	57.2286	18.4508	37.8547	45.4685	63.9293	30.8896	414.176	612.537	458.84	643.001	496.504	339.973	442.873	623.576	667.314	650.369	639.31	488.213	574.58	915.993	539.196	734.33	699.858	478.607	499.43	682.785	627.7	541.324	370.871	518.304	472.307	449.821	543.352	456.435	462.332	435.868	480.654	571.717	633.352	603.071	551.296	514.656	451.118
7.67_667.0303m/z	667.03	1	7.6654	0.37185	0	0	0	0	0	0	0	0	329.611	41.1353	107.903	25.0577	879.511	4668.29	286.846	148.555	298.64	217.819	104.827	78.0268	38.9178	372.073	755.834	212.785	482.113	24.3156	235.128	16.1982	196.484	755.631	230.604	44.2689	344.525	157.747	866.719	298.149	142.08	227.79	128.452	638.585	56.4459	198.658	653.94	1021.68	796.569
7.67_560.9891m/z	560.989	1	7.6654	0.6144	607.826	1247.65	740.64	532.611	783.066	738.429	323.151	213.391	978.367	994.802	982.859	1310.03	1239.75	420.597	752.366	1132.97	1264.61	1648.75	914.775	1081.19	751.984	1134.23	1479.12	865.116	1555.45	1050.74	1628.08	826.269	724.597	673.904	1125.7	941.563	924.944	1231.47	1284.48	1163.17	905.736	1031.43	751.83	1161.11	676.535	918.937	805.028	784.899	945.692
7.67_557.1252m/z	557.125	1	7.6654	0.194	0	0.124177	18.4492	0	0	15.844	0	0.746565	1754.86	620.272	561.449	483.159	1336.55	5961.38	1177.78	899.598	692.273	555.269	478.95	476.333	403.038	1200.65	1062.19	1310.45	1082.64	153.436	662.796	372.187	934.703	2291.15	471.749	375.251	739.568	497.689	1162.6	644.288	640.933	894.565	589.547	1805.28	505.558	819.291	1662.09	1442.67	1118.09
7.67_517.0460m/z	517.046	1	7.6654	0.210167	0	0	0	0	0	0	0	0	12.7499	80.6665	46.4348	54.7462	48.2615	20810.4	22.8679	30.5071	57.6354	46.9544	54.8612	70.3417	82.5471	42.8635	25.3767	71.8979	25.5999	68.047	39.6284	52.6637	51.17	27.824	105.319	69.6814	85.6967	73.4209	81.9771	93.073	75.7063	75.0331	82.3078	9.13687	89.4897	116.815	36.7713	45.8128	59.1372
7.67_307.0998m/z	307.1	1	7.6654	0.339533	150.04	249.303	210.37	61.2555	154.931	169.418	132.515	45.0131	3409.5	2729.89	2141.45	2317.88	2909.6	22859.5	2472.67	2708.6	2311.51	2729.22	2083.03	2151.69	1987.75	4529.36	2542.4	3397.12	3347.14	1462.86	2383.67	2450.89	3243.38	4473.97	1786.3	1982.05	2077.63	1775.52	3174.12	2430.63	2191.16	2586.45	2131.14	3641.46	2385.2	2897.44	3387.06	3116.45	2714.93
7.65_588.9935m/z	588.993	1	7.64923	0.1455	22.5728	0	0	0	0	0	0.126892	0	0	472.184	215.64	481.745	56.7087	910.194	0.00933696	497.26	414.865	280.094	426.266	488.126	492.382	464.933	90.6913	92.6429	314.729	272.736	244.603	608.872	518.471	0	260.239	374.704	237.516	326.788	148.228	243.85	218.447	352.463	454.083	20.8822	581.384	439.076	29.6452	23.4605	0
7.63_833.0162m/z	833.016	1	7.63307	0.339517	0	0	0	0	22.4033	0	0.0137717	0	387.456	595.266	503.69	667.317	623.482	1834.27	227.576	411.376	791.019	1020.39	527.835	468.999	493.37	1275.68	829.142	659.336	1152.93	258.127	1368.87	325.714	772.351	240.523	955.35	485.3	688.165	934.87	1502.89	938.067	728.334	810.857	736.43	897.281	279.139	626.694	744.177	899.933	712.78
7.62_729.9986m/z	729.999	1	7.6169	0.307183	0	0	0	0	0	0	0	0	38.5025	364.343	237.654	340.676	86.7901	148.451	25.3319	485.152	310.547	311.886	460.796	294.966	408.165	415.37	128.156	52.658	478.285	151.071	503.679	408.78	219.573	76.3586	332.45	320.371	282.148	374.914	328.168	330.199	302.635	425.503	236.284	165.124	239.751	218.814	121.23	109.391	125.299
7.62_572.0833m/z	572.083	1	7.6169	0.1455	1.65644	0	0	0	6.94208	0	9.53906	0	0	57.7968	91.4376	72.7723	9.64491	6886.14	8.33207	29.9627	60.3296	137.754	68.3149	62.4619	68.3087	69.1691	82.4549	81.5283	89.1827	34.6502	34.9914	101.064	106.568	15.9451	52.1288	88.3283	98.2896	87.1045	150.896	76.7059	91.5966	98.7716	106.041	17.1761	122.292	112.663	30.3685	52.1251	52.7516
7.60_595.5832m/z	595.583	1	7.60073	0.517367	1709.72	4050.91	2479.58	1669.58	2847.39	3761.9	2442.74	959.603	4462.26	2362.1	1774.5	2726.45	3873.96	820.692	4323.5	2774.21	2890.13	2482.48	2403.44	2396.63	2036.37	3795.76	3542.07	4192.46	2924.81	1657.17	2759.16	2620.8	2781.72	3449.91	2173.15	1822.21	2843.29	2580.64	3194.9	2094.83	2351.02	2480.28	2243.79	3333.84	2150.19	2450.87	3316.74	3427.97	2886.97
7.60_501.1363m/z	501.136	1	7.60073	0.22635	147.324	342.551	188.017	111.433	316.993	240.181	126.123	56.6256	4395.33	1270.92	1357.83	1234.5	2418.07	1973.27	4516.87	1266.53	1437.71	1050.29	1103.88	1137.43	1223.27	1135.13	1952.64	2207.54	1104.44	980.828	1138.8	1235.73	1015.08	3315.72	786.342	959.062	1113.52	1014.79	1422.51	755.043	746.801	948.532	866.946	1280.91	989.344	881.557	1419.45	1829.09	1368.7
7.60_346.3253m/z	346.325	1	7.60073	0.355683	412.191	829.998	479.356	257.665	652.043	652.223	209.425	187.337	2857.93	2627.51	2228.49	2262.12	2350.56	1481.92	2199.4	2145.29	2164.15	2091.75	2140.45	2281.78	2249.3	2727.89	2179.82	3078.19	2206.96	2007.51	2207.51	2518.14	1261.41	1414.47	1127.74	1291.23	1279.96	1292.3	1284.39	1132.19	1312.41	1351.18	1226.97	1255.55	1197.22	1222.91	1302.55	1312.46	1136.48
7.60_224.1255m/z	224.126	1	7.60073	0.404183	132.881	162.962	152.347	98.9049	188.48	94.4868	188.189	103.528	1428.82	1302.26	1629.47	1449.31	1885.07	14614.8	1727.96	1919.16	1587.14	1647.09	1532.73	1642.5	1812.25	1810.5	1665.42	1354.75	1139.19	1026.76	1218.6	1400.19	2064.78	1779.82	1716.45	2142.35	2085.89	1932.58	2142.11	1834.15	1865.13	1922.91	1823.94	1476.01	1890.05	1975.84	1537.84	2050.8	1935.42
7.68_708.0006m/z	708.001	1	7.68157	0.258667	0	24.3112	0	0	0	0	0	0	51.1833	234.964	125.596	182.399	185.293	5716.27	47.8602	257.622	406.161	450.993	316.07	297.552	253.508	424.817	216.264	88.9392	362.899	209.826	519.788	152.405	237.494	101.171	364.493	336.417	454.905	474.107	417.566	487.61	412.102	504.394	391.156	210.39	317.865	550.627	112.814	152.164	173.391
7.68_841.0222m/z	841.022	1	7.68157	0.194	0	0	12.8923	0.335951	0	2.71278	0	0	0	59.8172	105.946	70.21	60.2611	1508.16	0	180.951	144.222	266.117	63.3896	61.2525	21.5744	286.063	74.9055	35.6764	214.898	0	68.6759	227.73	85.9862	20.3338	192.564	20.9002	155.572	102.649	125.864	41.0229	169.279	267.3	75.966	96.4624	149.055	117.436	46.1046	30.0876	74.6461
7.68_845.0271m/z	845.027	1	7.68157	0.226333	1.08868	15.1712	0.141703	0	0	14.6932	0	32.5958	153.443	150.748	92.9461	150.662	184.837	14762	59.46	341.672	413.262	231.417	126.589	224.988	102.818	322.408	78.2706	75.8965	120.773	40.9022	336.964	183.918	363.522	65.4383	151.095	277.866	277.775	151.969	120.39	112.044	165.556	115.742	228.099	69.6419	63.2821	197.336	118.082	151.251	173.439
7.70_204.2473m/z	204.247	1	7.69773	0.194	10.6586	28.088	21.0368	14.7938	13.9125	19.8354	3.0761	0.167727	13621.7	8958.91	10266	13122.3	16168.2	0	16775.4	20495.2	15590.3	19450.2	14101.6	9302.73	7607.78	19062.4	11789.3	13733.5	19903.9	13532.4	18755	12623.1	18453.6	19221.4	11757.8	10392.1	10488.3	13187.7	13090.3	13731.1	13862.4	11465.9	10403.5	17723.9	9439.9	10434.7	18448.1	20548	15479.8
7.76_302.1833m/z	302.183	1	7.7624	0.129333	247.497	616.816	378.632	208.543	167.082	398.684	342.027	148.955	927.522	1196.05	1149.56	1363.4	1483.41	231.079	1182.8	1174.45	1336.72	1243.85	1278.09	1302.67	1129.79	1266.14	1166.81	1413.23	1135.9	1135.47	1097.49	1269.37	1042.18	850.951	1100.16	1028.92	1014.23	912.291	1149.49	1081.46	1077.11	903.26	1033.64	774.6	1113.34	1050.41	1438.27	1102.75	892.99
7.75_855.5744m/z	855.574	1	7.74623	0.291	229.941	363.889	92.4361	73.0494	194.437	278.125	51.1798	68.243	753.983	203.852	178.999	216.997	750.457	437.045	768.328	169.957	175.928	172.649	104.15	195.279	31.5941	304.407	431.702	150.428	244.88	189.174	186.274	192.301	140.156	430.753	127.427	62.4302	230.324	83.7893	401.49	153.126	63.0969	105.183	126.429	344.271	0	90.3039	377.539	463.467	361.844
7.75_795.0588m/z	795.059	1	7.74623	0.420367	0	0	16.6024	0	16.6266	0	0	0	4289.14	1688.74	2365.3	2635.03	4754.85	2910.01	3690.2	3578.26	4174.85	2583.87	2654.32	2502.95	2573.05	5400.9	4966.4	4582.35	4105.88	1024.58	3662.16	2511.19	4826.09	3303.97	3154.38	2765.85	4784.15	4617.97	5354.57	3423.33	3452.97	3884.66	3221.51	4433.61	2735.12	3756.52	5219.21	5817.99	4686.78
7.75_607.5273m/z	607.527	1	7.74623	0.307183	29.6185	17.999	9.93372	0	7.64645	0	0	0	212.293	195.452	120.51	297.224	275.636	64.846	218.885	327.085	504.719	157.305	246.996	187.236	266.981	423.27	343.224	198.742	190.125	155.608	362.673	296.416	501.082	174.999	491.073	247.419	560.636	374.496	313.826	229.34	277.537	388.174	340.472	313.595	187.636	489.071	321.413	390.402	329.321
7.73_785.0966m/z	785.097	1	7.73007	0.161667	0	0	0	14.3208	0	0	0	0	165.776	289.284	167.943	188.752	267.299	611.909	223.447	279.574	498.58	232.274	162.705	235.29	223.447	701.425	121.121	399.321	487.468	86.8121	308.003	205.988	684.437	286.297	333.132	139.244	273.423	324.744	544.347	140.006	317.422	305.314	291.14	605.928	141.796	383.752	530.251	478.873	316.128
7.73_318.1284m/z	318.128	1	7.73007	0.565867	372.154	748.58	461.281	252.993	513.413	513.016	459.278	206.525	2431.79	9658.61	5116.01	6873.52	3682.43	2120.34	2426.93	4634.97	6632.78	5493.78	6782.68	8462.65	7078.02	7095.53	4179.48	6022.37	6001.5	5149.5	5038.48	7061.09	6777	2666.62	5749.65	6226.58	5466.89	5797.85	5951.69	5147.83	6538.9	4586.53	5557.82	3400.01	8070.94	6818.41	3995.93	4252.03	3309.55
7.71_839.0236m/z	839.024	1	7.7139	0.339517	0	5.92026	0	9.82379	0	0	0	3.57595	190.736	751.19	424.607	855.47	283.803	217.465	70.7814	1036.7	978.916	510.528	689.942	724.27	795.972	1331.63	518.614	554.13	858.113	377.261	723.946	899.371	1185.19	92.7044	664.147	689.938	864.115	991.513	677.299	699.053	1056.05	1047.42	842.738	205.608	917.713	1072.15	408.029	404.035	408.437
7.60_188.1242m/z	188.124	1	7.60073	0.614367	368.069	665.324	628.398	405.993	627.855	666.648	1127.66	578.396	1844.97	1497.52	1266.05	1637.39	1940.03	18203.5	1752.28	1933.73	1854.02	1893.38	1591.15	1674.55	1673.23	2096.31	1876.84	2807.21	1557.08	1465.54	1398.99	1787.65	2151.59	2297.29	1967.78	2364.68	2411.38	2378.72	2167.09	1902.75	2368.73	2211.31	2219.49	1742.59	2376.74	1986.65	3082.01	2331.79	2089.83
7.71_807.1194m/z	807.119	1	7.7139	0.113167	0	0	0	0	0	0	0	0	830.218	238.25	89.1916	190.563	160.13	76.2483	321.01	170.373	219.022	187.608	185.934	57.1467	146.681	552.955	124.469	129.88	254.778	51.927	163.631	257.402	360.58	361.46	70.6748	103.563	240.02	95.1564	195.751	112.624	142.549	157.813	0	276.242	82.9146	255.101	354.092	286.762	101.302
7.71_231.1403m/z	231.14	1	7.7139	0.242517	247.902	544.411	345.234	181.134	529.451	349.247	292.132	130.252	2071.87	2026.38	1062.69	1584.93	1650.38	376.79	1827.72	1275.56	1934.9	1475.82	1596.36	1560.21	1282.6	3953.31	1413.65	3313.42	2263.68	997.256	1627.78	1759.67	2061.48	3057.55	1335.77	1128.87	1473.32	1263.52	2311.36	1279.36	2105.34	1597.9	994.843	3221.41	1277.98	1460.18	2577.18	2122.84	1260.49
7.71_174.1231m/z	174.123	1	7.7139	0.5497	79.7806	188.999	134.563	60.9631	196.597	84.9943	175.702	39.4084	5803.42	6146.86	3004.89	4982.72	4364.38	1192.97	5665.43	3662.71	5298.58	5144.92	4446.53	4642.14	3541.75	10377.9	4231.79	10262.2	6434.55	2949.74	4979.76	5191.8	5675.64	7293.14	3698.23	3672.69	3837.45	3977.08	6834.94	3891.45	4932.23	3636.13	3485.16	8365.27	4805.91	4856.35	6230.29	6027	4132.58
7.71_138.0567m/z	138.057	1	7.7139	0.436517	103.702	291.489	214.981	101.233	297.15	176.758	428.99	244.974	4928.96	5359.65	2736.77	3831.78	4389.87	2474.49	5585.64	2746.75	4041.1	4716.32	3926.05	4413.21	3816.81	6684.85	3907.54	5343.74	4526.66	2834.31	3704.41	4542.37	4409.77	5445.48	3497.64	3972.13	3302.92	3756.7	4464.34	3392.1	4189.62	3056.44	3356.35	4086.48	4928.18	4141.45	4780.47	4721.01	3566.8
7.71_70.0661m/z	70.0661	1	7.7139	0.291017	0	0	0	0	0	0	0	0	1033.8	1545.11	621.652	1009.12	958.168	54.347	1032.68	898.993	1245.72	1384.36	1071.95	1118.19	842.812	2531.54	821.044	1726.96	1522.15	652.961	1267.98	1276.81	1597.2	1695.46	928.908	1046.82	976.642	1053.24	1608.55	1063.54	1332.53	912.713	824.416	2371.62	1302.2	1300.92	1571.59	1508.29	878.016
7.70_420.0176m/z	420.018	1	7.69773	0.177833	0	0	0	0	0	0.0223441	0	0.146157	211.54	1018.45	995.167	1243.04	608.393	424.483	259.929	1112.57	1069.33	916.273	1079.95	1114.79	1184.2	1222.75	694.717	720.113	809.815	828.673	820.909	1117.23	1411.42	187.235	1077.39	883.676	1163.53	1118.68	847.068	1081.62	955.728	1136.16	1103.16	517.034	1255.16	1401.01	585.951	564.014	634.46
7.70_407.2296m/z	407.23	1	7.69773	0.533517	316.586	674.452	369.11	327.839	375.824	663.642	227.941	150.205	5704.34	4742.41	4492.71	5519.3	7184.35	8643.68	6993.96	11684.5	6268.36	12740.3	5715.01	4553.09	4425.17	10412.6	4674.21	6132.37	9682.31	6265.8	10826.1	6524.03	8794.39	7571.29	3812.21	3590.53	3577.45	4459.72	4839.06	4535.91	4514.67	5203.19	3550.06	13502.1	3342.5	3627.66	7986.94	8419.63	4887.8
7.70_388.1136m/z	388.114	1	7.69773	0.371867	360.284	877.463	404.915	234.617	558.906	559.811	496.446	196.675	1389.96	3559.78	2553.16	3190.86	1577.99	43012.9	1274.8	2248.61	2588.7	2729.77	3200.35	3576.89	3208.11	3206.61	2026.73	2706.08	2456.63	3636.46	2219.64	2847.21	2335.18	1121.37	1920.03	2329.99	1679.94	2262.84	2370.44	1957.37	2066.66	1960.63	2437.44	1680.3	2803.62	2323.77	1442.94	1558.59	989.16
7.71_241.0896m/z	241.09	1	7.7139	0.226333	84.7194	264.943	110.903	34.7367	89.9182	154.184	110.914	31.8599	4737.65	3196.88	2658.83	3006.11	3499.72	3337.72	4790.53	2955.65	3156.33	4567.28	3291.11	2884.16	2776.47	4854.29	3063.58	4171.63	3777.12	5663.12	3972.68	2775.21	2809.67	4738.58	2689.6	2367.62	2214.34	2535.47	3352.9	2897.29	3040.96	2587.41	2081.52	6476.04	2251.08	2267.44	4476.64	3847.01	2766.84
7.78_229.1544m/z	229.154	1	7.77857	0.468867	447.982	866.069	442.495	246.607	345.749	473.913	671.121	224.775	4240.44	3615.65	4324.66	4278.3	16629.2	2410.3	5975.29	4302.29	6481.25	6658.81	7083.92	4104.17	6001.21	5606.39	5608.88	9350.08	10350.5	3562.9	7672.57	5462.01	5109.72	7345.23	5743.49	4244.07	4524.03	4979.64	8403.97	8219.96	8411.36	6475.59	4862.25	18076.7	4434.57	5388.84	11594	5252.48	6312.96
7.58_811.0337m/z	811.034	1	7.58457	0.42035	0	0	26.1176	0	0	0	3.94533	0	1595.27	595.06	900.279	585.857	2163.38	3669.51	1521.53	811.103	1250.86	1637.36	562.304	488.372	672.446	1803.12	2361.56	1234.55	1900.13	466.705	2090.12	381.211	979.591	2137.46	1210.79	360.551	1376.57	1333.84	3242.73	1211.15	1027.66	1379.39	726.959	2925.09	176.995	1118.19	2390.15	2793.88	2103.39
7.58_623.6198m/z	623.62	1	7.58457	0.905417	2637.39	5545.06	3453.76	2284.69	2680.71	5522.46	2922.14	1388.63	3179.3	1720.38	1138.2	1541.2	2085.75	1730.31	2608.33	1309.32	1454.39	1533.71	1124.85	1397.61	1133.34	2326.24	1723.21	1951.31	1897.95	1020.45	1309.53	1635.32	1861.98	2414.32	1335.11	1024.5	1526.04	1295.29	2080.21	1300.5	1336.73	1712.99	1269.85	2398.08	1141.27	1602.34	2315.85	2031.44	1819.68
7.54_865.5017m/z	865.502	1	7.53607	0.307183	59.6877	54.5223	89.5855	5.49282	97.9714	54.5802	22.8617	23.9192	4734.19	8733.67	8482.84	8023.67	6426.02	5894.42	4692.38	7969.14	7996.86	4741.43	7841.42	9424.77	8960.77	6300.31	7106.08	6660.07	5658.97	6619.05	4907.61	8110.2	3951.98	2210.85	3137.26	4531.04	4726.05	4172.74	3274.02	3312.21	3193.9	3460.28	4136.97	1460.03	4880.44	3636.63	2859.57	3606.31	3356.57
7.54_593.5196m/z	593.52	1	7.53607	0.22635	16.3482	17.7235	49.2167	38.7209	23.6224	26.9227	0	19.1526	1213.9	499.361	467.143	558.03	1264.14	276.278	1296.2	553.237	632.6	399.628	631.017	532.589	572.581	450.014	1120.9	472.075	557.296	419.706	447.839	485.965	605.283	1400.63	398.41	603.267	623.632	533.629	827.546	352.197	378.781	580.59	476.79	802.126	544.605	504.371	803.567	1343.52	960.001
7.54_587.5359m/z	587.536	1	7.53607	0.27485	317.565	561.641	253.785	242.906	657.232	544.771	49.3954	51.2161	1404.28	2085.11	1955.17	1571.15	1454.78	1582.99	1510.07	1929.89	1734.48	1126.44	1801.73	2127.64	2067.84	1571.38	1563.08	1552.24	1295.11	1686.27	1124.21	1767.1	1359.08	660.942	1033.2	1301.32	1220.67	1059.37	595.251	964.003	952.444	1074.5	1229.46	561.412	1449.69	1248.77	747.727	831.84	947.622
7.54_414.0105m/z	414.011	1	7.53607	0.517367	0	0	0	0	0	0	0	0	1486.57	604.626	1398.78	808.718	1604.88	311.663	1648.32	740.385	894.962	1295.6	696.673	576.997	940.624	727.408	1483.2	1167.98	1230.09	779.047	1502.14	426.655	506.858	1948.41	860.011	615.638	792.317	1003.61	1645.54	971.624	766.695	610.199	606.018	1261.54	249.378	630.363	865.326	1720.78	1257.6
7.54_328.0685m/z	328.068	1	7.53607	0.307183	181.125	525.864	362.65	164.736	479.429	419.073	198.854	154.779	6333.73	4156.73	4961.29	4340.59	6127.15	4004.46	7400.08	4328.49	4529.28	3390.35	4274.75	4664.09	4406.77	4491.44	5500.17	5931.63	4113.48	3799.98	4064.58	3902.8	3682.22	4499.42	2909.26	4155.76	3614.35	4145	4216.87	3136.52	3277.98	2869.13	3597.85	2545.32	4008.66	3185.61	3444.73	5035.51	3777.17
7.54_265.1239m/z	265.124	1	7.53607	0.6952	405.466	867.663	369.042	274.414	470.546	488.755	654.253	338.235	2307.53	2895.08	2910.41	4275.15	2056.37	2955.11	3083.67	2797.33	3026.59	3106.07	3305.75	2665.26	2383.13	2969.86	2296.35	4597.07	1958.39	3390.75	2345.39	2893.77	2418.74	3728.56	1955.4	3585.4	1969.42	2451.77	3990.8	2208.92	2961.49	2354.85	2325.56	1860.91	3246.53	2719.29	1914.08	2707.9	2078.6
7.54_176.0103m/z	176.01	1	7.53607	0.210183	0	0	0	0	0	0	0	0	175.231	316.429	278.16	305.957	708.642	244.968	349.188	134.418	256.828	1931.76	233.825	169.315	213.887	736.578	663.059	716.987	761.989	275.44	765.443	206.998	156.753	842.209	316.818	252.812	248.183	254.312	353.535	367.7	381.726	165	178.536	786.079	149.353	186.651	880.775	406.08	762.212
7.52_559.5165m/z	559.517	1	7.51988	0.307183	58.4064	96.4181	14.1152	52.2858	204.928	118.584	54.2634	45.2883	1027.46	1569.04	1528.41	1516.12	1026.07	1206.09	936.919	1602.59	1490.57	1022.47	1507.4	1728.31	1754.62	1316.79	1317.83	1085.08	1092.67	1413.52	1005.37	1726.22	1373.81	755.46	1010.4	1439.42	1367.01	1243.87	908.55	999.287	997.578	1105.75	1430.44	623.824	1455.21	1415.99	937.928	901.796	1008.35
7.52_383.1179m/z	383.118	1	7.51988	0.339517	820.678	1366.55	987.925	488.908	1699.65	1108.06	597.673	445.065	220338	633774	878306	604792	481662	566294	362765	590525	692924	312990	684977	818817	709636	453828	610713	446050	435793	482475	370471	539971	609862	282299	497971	740763	721058	695026	433588	563194	537171	413597	717365	184824	837167	602622	370513	478702	515809
7.52_375.1248m/z	375.125	1	7.51988	0.194017	181.404	266.892	228.648	152.269	515.252	228.718	119.45	61.6025	3078.59	1036.96	1120.55	1087.21	2020.82	851.165	2772.25	1154.43	1162.57	1098.88	1027	1049.26	995.061	1181.27	1540.33	1776.35	1374.85	1042.05	1212.87	1111.57	871.772	2405.58	746.466	970.169	761.992	938.016	1338.04	747.699	932.298	823.869	919.274	1261.97	849.944	707.565	1041.3	1683.43	1073.6
7.52_367.1393m/z	367.139	1	7.51988	0.307183	3105.06	5815.27	4584.66	3160.47	6748.42	6494.92	4986.29	2392.13	9429.93	19732.4	28607.1	19491.1	16064.5	14534.7	12919.5	18545.7	21748.5	11001.7	20463.1	23652.8	21123.5	14414.4	19761.3	15076.6	13984.5	14276.7	12519.9	16400.7	13495.8	8096.67	10864.8	15628.3	14851.7	15004.8	10560.1	11806.2	11364.8	9407.2	14813	5209.84	16263.8	12329.9	8638.49	11258.7	11359.9
7.52_145.0514m/z	145.051	1	7.51988	0.242517	122.248	160.928	205.845	114.669	416.731	186.942	230.732	101.663	3505.08	3257.98	4433.54	3173.89	3690.28	3988.21	3551.17	3012.23	3281.07	2699.21	3470.65	3501.58	3619.21	2721.04	3692.8	3629.36	3047.41	3276.87	2999.3	2579.93	2889.48	3431.12	3090.99	4248.84	3165.32	3711.12	3226.62	3501.05	3258.96	2483.61	3295.79	2045.58	3467.21	2793.88	2311.28	3411.93	3230.48
7.50_362.1582m/z	362.158	1	7.50372	0.873067	353.728	934.684	504.44	188.386	398.013	726.44	461.682	180.071	2721.93	3247.62	2950.68	3274.15	2944.94	2926	2386.45	2955.39	2826.97	2644.64	3006.04	3642.76	3183.53	4124.73	2979	3861.21	3269.65	2592.43	2521.54	3643.21	3239.91	2655.82	2259.78	2638.49	2590.08	2172.68	2753.78	2745.16	2944.02	2655.54	2798.03	2208.78	3183.19	3025.49	3056.68	2553.92	2341.23
7.50_219.1556m/z	219.156	1	7.50372	0.194017	18.3577	9.32792	0	3.5437	3.48581	21.3208	4.01289	7.59132	0	7753.15	15606.2	8981.52	7523.52	7487.51	2906.16	5821.14	7185.41	7935.31	10473.6	10168.1	10211.3	4304.54	9080.9	6136.3	7958.07	12092.4	8145.44	4389.46	4443.16	7278.33	11309.6	12132.7	9322.51	10350.9	8829.29	12431.1	9912.56	6402.23	8590.78	4695.47	8005.49	8403.19	4847.08	5946.59	8774.01
7.50_219.0272m/z	219.027	1	7.50372	0.404183	87.586	250.869	205.397	94.9702	273.506	187.82	185.844	135.231	162988	489058	775226	501249	403483	465958	259828	389399	450072	445473	556908	564168	561425	298739	508200	376419	448002	574875	458105	344099	343871	356638	559429	606915	514350	545849	487219	597669	515913	357530	498660	244948	480685	438191	309893	413026	485961
7.55_160.0444m/z	160.044	1	7.55223	0.242517	12.2888	46.1331	8.38741	20.7662	73.7651	25.6584	35.4501	25.4501	2769.13	1608.72	1313.9	1370.24	2387.12	1594.54	2237.18	1003.82	1282.02	3241.94	1349.98	1433.41	1062.65	3754.79	2264.12	3694.03	2305.79	1054.61	1944.51	1822.74	1288.56	3009.63	1124.44	1233.24	1134.24	1273.05	1577.9	1157.5	1503.63	963.732	1154.55	2183.69	1432.64	1162.8	3087.36	1867.15	2015.03
7.55_381.2905m/z	381.291	1	7.55223	0.42035	337.395	464.624	293.33	166.185	526.953	410.126	253.887	62.2477	1832.61	3692.54	3125.89	3320.17	2704.84	3136.19	2256.32	3282.91	3692.23	2331.64	3445.32	3910.19	3957.38	3304.52	3151.78	3142.34	2530.09	2819.36	2372.47	3611.05	2433.84	1516.7	2107.83	2635.66	2317.26	2344.66	1956.27	1883.33	2287.46	2102.55	2345.01	1390.57	2795.1	2417.99	1665.46	1815.15	1937.37
7.55_446.1424m/z	446.142	1	7.55223	0.307183	147.645	253.686	207.508	82.9625	428.614	160.737	166.134	78.4007	1684.84	1728.39	1745.82	1862.43	2077.64	2575.87	1736.85	1572.45	1502.5	1673.81	1806.36	1623.01	1557.04	1966.09	1761.05	2624.87	1792.28	1824.07	1859.11	1796.58	1520.45	1535.03	1412.67	1785.98	1591.59	1647.13	1895.61	1562.78	1523.45	1483.34	1448.7	1292.79	1504.3	1355.14	1384.66	1612.82	1242.69
7.55_789.0501m/z	789.05	1	7.55223	0.436533	0	2.49623	0.374389	0	0	0	0	0	1957.21	168.277	221.532	295.895	1607.8	5989.93	2168.65	263.71	237.128	713.943	296.133	182.421	287.898	442.563	1275.47	248.547	664.273	70.8003	1041.04	214.079	193.647	3738.29	373.474	155.487	310.177	242.122	1345.77	283.175	158.483	363.954	121.811	2133.46	99.8573	170.57	1678.47	2244.63	1282.92
7.58_618.1488m/z	618.149	1	7.58457	0.210183	14.9376	3.71053	0.214474	13.6953	27.7837	18.9445	10.9768	11.8965	3018.2	281.738	155.367	597.553	1914.53	1155.58	3425.17	246.03	817.898	505.341	301.348	281.887	217.657	1310.28	1302.07	1180.36	913.008	122.432	798.542	288.959	369.482	3661.87	215.613	87.4992	365.955	404.809	1377.72	196.253	298.633	333.111	160.692	2283.07	108.911	239.185	1885.83	2108.77	1030.9
7.58_599.2548m/z	599.255	1	7.58457	0.194017	23.2438	11.8694	8.1763	0	22.4106	22.7139	0	10.2562	543.392	341.271	323.459	533.819	487.823	572.255	309.779	491.101	470.564	118.702	303.105	413.101	351.897	559.113	441.388	1037.86	424.064	145.807	290.801	389.738	373.936	329.425	229.234	334.717	209.542	311.344	305.201	245.648	145.471	364.303	317.567	148.841	357.391	256.172	295.239	337.87	265.824
7.58_467.2446m/z	467.245	1	7.58457	0.436517	81.63	202.836	105.78	76.467	146.661	192.353	3.57652	24.7488	719.872	1077.23	1315.9	1003.05	901.158	886.69	777.735	940.785	806.815	726.11	673.296	824.252	653.504	819.246	908.276	1094.88	769.351	701.379	626.93	875.952	871.359	598.105	622.058	620.597	484.222	546.926	475.184	411.175	570.801	507.191	395.622	532.959	601.834	519.643	539.701	599.281	373.538
7.58_392.2019m/z	392.202	1	7.58457	0.22635	266.367	461.548	289.146	167.349	846.074	401.399	324.678	178.577	2977.95	2808.2	2849.54	3016.51	3304.54	1815.02	2841.38	2985.45	3218.17	3047.02	2765.85	3030.83	2922.84	3199.53	3419.73	3186.04	3244.55	1958.07	3372.93	3082.8	1473.42	1801.75	1376.94	1628.41	1401.06	1810.55	2103.99	1224.81	1607.05	1628.42	1786.4	1469.56	1326.78	1428.99	1421.04	1898.4	1627.51
7.58_376.2163m/z	376.216	1	7.58457	0.210183	372.88	582.452	440.076	266.815	914.231	369.255	142.363	102.854	3514.72	2616.64	2508.06	2412.42	2987.72	1616.04	3351.59	2431.14	2960.44	2342.15	2263.81	2520.6	2360.57	2642.18	2994.48	2593.03	2416.18	1848.81	2350.11	2462.17	1499.44	2316.39	1361.14	1566.01	1469.75	1584.51	1798.78	1267.57	1609.09	1702.11	1752.06	1404.61	1536.93	1705.93	1638.5	1853.53	1692.63
7.58_360.2803m/z	360.28	1	7.58457	0.4527	334.018	549.979	380.936	305.554	359.437	554.285	252.36	78.2374	1271.99	1413.2	1212.48	1431.22	1390.96	948.793	1242.02	1490.57	1293.83	1022.2	1311.45	1450.84	1315.98	1498.6	1186.31	1586.78	1404.46	957.708	1247.35	1425.82	1492	978.327	783.03	1104.99	1056.2	1051.39	1080.77	799.269	922.89	1187.12	1071.88	1052.82	1114.23	982.612	1018.58	1165.59	860.346
7.58_243.1015m/z	243.102	1	7.58457	0.5982	391.388	723.136	686.303	374.952	781.126	604.61	566.423	294.37	13149.5	9730.67	7215.78	9314.4	11704.3	19424.6	15511.6	9626.62	9097.9	8968.23	8554.6	9237.43	7515.05	15406.2	9523.82	11165.4	10325.4	6977.07	9620.05	9537.34	11011.5	15713.4	6570.7	8306.79	6987.67	8812.84	11323	7122.45	8440.37	6951.4	8049.16	14411.3	8987.69	8593.71	11351	12277.9	8348.84
7.58_780.5441m/z	780.544	1	7.58457	0.404183	694.562	1262.62	516.9	181.888	634.518	481.171	247.332	154.331	2754.19	3146.59	4133.57	3895.59	5463.2	5014.58	2883.96	4105.44	5721.62	2974.68	3324.28	4647.19	4039.94	3413.96	3217.52	3076.04	2823.69	3597.45	2380.38	4057.38	1518.06	2046.01	1969.41	2478.93	2678.66	3018.08	1869.28	1902.7	2037.3	1628.55	2337.74	1546.57	2499.16	2668.45	1951.06	1954.91	1692.97
7.58_210.1197m/z	210.12	1	7.58457	0.452683	256.671	366.683	268.31	162.489	443.741	295.737	285.538	139.756	907.656	1271.87	1161.15	1255.32	832.298	1250.92	901.376	1096.66	1139.39	1053.98	1255.42	1447.37	1295.63	1149.32	1082.98	1256.53	816.623	1494.5	872.179	1320.39	739.487	800.283	873.314	1051.79	981.923	869.547	846.203	776.797	1061.89	959.685	1072.04	742.124	1325.2	940.328	894.423	879.007	835.215
7.57_670.2943m/z	670.294	1	7.5684	0.194017	16.8051	11.7389	0	0	36.3042	11.2648	24.2452	0	1630.79	798.009	727.556	794.471	1892.82	919.822	1282.05	1143.36	755.189	626.838	662.765	749.732	852.298	1275.41	983.375	1895.45	1241.63	293.179	1036.31	980.296	702.268	1023.56	293.426	657.141	626.206	715.03	961.949	398.281	448.958	540.359	477.578	1127.84	493.534	318.969	780.336	947.084	381.508
7.57_465.2845m/z	465.285	1	7.5684	0.436517	83.3198	257.587	63.7477	93.6826	273.172	125.187	27.7364	14.7001	828.564	640.041	724.918	609.567	889.368	1329.58	699.68	609.23	700.841	624.428	634.832	762.335	826.563	805.242	636.953	831.998	486.489	647.495	461.703	783.383	358.209	612.508	377.824	387.411	344.596	286.141	448.959	409.452	319.937	490.853	506.155	400.303	523.348	356.296	422.281	324.912	282.426
7.57_268.1242m/z	268.124	1	7.5684	0.5174	262.741	548.466	356.661	209.386	493.266	453.585	426.691	108.934	671.321	973.969	948.272	1050.86	1072.07	237304	778.565	823.832	1230.75	1169.02	962.943	1095.23	895.925	1335.34	1055.47	1524.51	1100.8	701.51	1146.5	1027.04	767.967	647.207	1575.24	864.989	737.983	875.249	1847.44	1031.31	1233.2	1765.26	854.345	1294.99	734.722	633.299	703.813	1222.11	762.867
7.57_186.0572m/z	186.057	1	7.5684	0.22635	125.925	263.521	260.567	113.503	515.479	184.53	249.312	147.765	1579.35	2637.57	2599.23	2666.85	1972.78	34056.2	1588.31	2097.24	2393.82	2328.8	2513.99	2587.41	2401.35	2191.35	2129.4	2392.54	2223.84	2014.34	2290.88	2229.37	1530.37	1467.5	1515.87	2049.25	1619.19	2025.77	1789.61	1677.64	1702	1602.19	1802.15	1598.43	1759.38	1718.55	1425.63	1526.65	1495.95
7.57_148.0966m/z	148.097	1	7.5684	0.32335	61.8674	155.776	149.858	55.6079	200.634	125.56	147.104	57.0106	1809.98	1090.48	847.717	1624.56	1199.89	1036.64	1414.55	883.224	1336.55	1094.91	1175.83	1439.83	987.767	1574.39	1111.59	1996.8	1245.08	847.879	1103.06	1322.64	1634.04	1911.45	1141.1	1425.79	1507.76	1864.21	1696.69	1325.57	1586.6	1228.24	1982.67	2382	1842.86	1822.56	2121.31	2142.14	1517.49
7.57_118.0882m/z	118.088	1	7.5684	0.32335	4827.68	10813.9	5505.73	3657.28	8093.59	7618.77	5530.8	2691.18	50419.6	61421.2	35509.2	58433.7	49229.5	25457.7	56299.5	38653.4	42804.7	53033.8	41062.7	55083.8	39248.3	89717.5	44756.2	54888.2	62826	41580.3	56465.3	56434.2	44231.5	62275	43111.3	43666.1	43816.8	54980.5	61390	46359.5	53640.7	36214.8	53649.6	86057.5	44261.1	52438.6	63677.1	57228.3	44021.8
7.57_72.0817m/z	72.0817	1	7.5684	0.42035	39.6881	105.301	26.5093	12.5715	41.3884	38.9659	46.2402	26.6897	4710.45	6486.56	3285.47	6048.53	4773.49	2474.34	5266.63	3440.57	4002.95	5548.64	4033.68	5638.41	3663.68	9956.86	4160.22	5473.02	6620.85	3961.95	5897.14	5866.61	4225.02	6299.84	4222.08	4260.93	4265.72	5712.5	6366.22	4867.98	5493.52	3142.29	5366.1	9987.67	4454.04	5357.76	6775.79	5794.89	4289.88
7.58_151.0567m/z	151.057	1	7.58457	0.242517	63.6367	122.749	85.167	61.7728	141.674	92.3223	88.4479	30.8212	697.06	1248.64	1044.59	1111.5	804.391	292.424	648.226	756.543	920.242	755.929	974.779	1059.18	989.536	1075.46	856.251	524.559	787.972	675.613	891.216	1147.69	594.565	575.047	507.645	671.635	560.706	614.944	579.465	486.715	585.009	508.696	593.495	363.157	672.717	577.458	531.35	472.291	504.608
7.78_493.3151m/z	493.315	1	7.77857	0.258683	110.134	226.59	129.945	104.846	15.421	188.975	84.9476	0	947.107	607.18	758.613	726.776	958.696	2553.51	1005.32	624.65	611.608	535.002	698.176	766.619	766.329	742.654	793.54	872.527	594.706	536.397	585.833	593.191	416.098	958.719	869.2	701.124	774.084	635.584	778.24	664.275	697.317	591.928	589.157	882.383	641.278	494.082	765.799	830.085	865.767
7.78_510.3083m/z	510.308	1	7.77857	0.113167	14.8363	47.6058	21.6634	25.5871	36.3434	82.1138	19.2956	0	214.744	261.765	354.063	306.723	296.234	462.607	214.875	299.961	274.466	242.523	231.855	210.819	291.598	236.358	451.941	473.238	248.174	160.944	270.997	124.449	183.45	105.238	129.436	108.189	132.398	161.546	63.9868	131.074	126.839	75.6257	90.9128	144.621	97.7345	153.147	154.05	218.302	154.978
7.78_523.0497m/z	523.05	1	7.77857	0.5012	8.39639	4.88799	0.196917	1.69055	1.52164	0	8.60387	0	13256.7	4295.97	7479.06	6448.91	13219.4	2586.97	14319.8	7683.92	9532.86	6022.63	6274.6	6444.98	6675.65	8471.02	12373	10201.7	8442.76	3858.37	7667.4	5068.92	7468.91	12020.7	7091.56	6096.31	9211.93	9019.88	10796.8	7499.6	6689.23	7202.35	7008.69	8865.74	6187.3	6976.76	10452.9	13278	11496.2
7.94_672.0077m/z	672.008	1	7.94025	0.210217	0	0	0	0	0	0	0	0	1683.49	1455.29	1791.96	1911.53	1727.16	1584.08	1517.75	1874.66	1576.5	1771.74	1779.33	1646.81	1701.41	1726.01	1683.08	2032.53	1610.89	1699.67	1828.22	1805.22	1512.34	1763.9	1703.36	1655.8	1731.47	1810.42	1881.58	1644.58	1707.24	1731.24	1722.12	1819.12	1890.1	1543.3	1549.62	1814.38	1675.8
7.94_64.0169m/z	64.0169	1	7.94025	1.72995	5032.49	7220.26	4479.06	5409.02	4805.6	7589.03	3932.67	4007.05	19559.8	19047	19182.5	18805.7	17639.8	28721.6	17780.9	18087.5	18695	18787.7	17738.1	17941.8	18205.2	18019.2	17379.3	18189.5	17768.8	18018.8	17729.2	17832.3	15230.6	15133.4	14815.8	15006.7	14870.3	14611.5	15023.7	14690.4	14628.4	14609.5	14544.7	14369.3	14525.5	14162	14017.6	14369.9	13286.4
7.89_841.0440m/z	841.044	1	7.89175	0.0970167	0	0	19.0546	0	0	0	21.2087	0	360.223	295.798	335.016	362.56	319.104	342.818	343.706	625.833	425.713	412.101	340.7	504.798	313.711	391.739	428.373	745.009	574.695	603.234	418.746	294.749	516.395	515.129	432.98	636.543	568.824	449.815	505.524	408.954	510.106	285.388	408.541	384.023	346.549	394.207	326.089	379.578	545.155
7.89_660.0102m/z	660.01	1	7.89175	0.097	0	0	0	0	0	0	0	0	159.313	42.0611	92.6546	230.943	171.868	227.418	134.861	82.3234	242.053	90.543	144.304	191.686	225.925	207.898	91.9233	301.032	202.949	217.982	127.894	158.374	78.7003	219.1	190.506	250.998	193.316	121.766	128.124	203.402	116.117	150.069	215.566	126.97	155.468	117.941	170.597	170.895	180.507
7.89_536.9972m/z	536.997	1	7.89175	0.0970167	0	0	0	0	0	0	14.1636	0	131.78	165.32	252.34	210.446	255.119	292.432	157.806	216.181	247.726	116.553	272.374	319.975	215.442	130.891	331.437	257.227	269.925	184.404	213.244	187.221	259.75	288.088	280.946	255.318	314.822	296.119	249.02	290.845	241.127	213.769	219.918	180.985	303.729	257.815	184.35	278.321	189.952
7.89_509.0849m/z	509.085	1	7.89175	0.145517	0	1.79867	0	0	0.298414	6.83349	5.36646	0	262.126	390.332	545.504	487.959	626.782	1573.49	544.613	546.076	546.971	520.531	624.715	714.65	613.432	403.113	634.642	670.18	478.498	532.241	440.686	452.73	377.565	395.885	541.504	726.767	683.033	748.889	536.392	636.018	654.398	429.485	568.515	223.895	624.557	648.034	394.789	603.188	634.113
8.07_595.9790m/z	595.979	1	8.06962	0.404217	0	0	0	0	0	0	0	0	2336.48	2409.17	1892.52	1740.21	1578.09	2012.16	1752.57	1910.16	1702.78	1662.62	1467.47	1858.71	1728.02	1836.49	1839.47	2196.87	1920.98	1961.04	1743.69	1847.45	1621.54	1336.6	1529.98	1458.04	1467.7	1416.11	1478.31	1412.31	1366.99	1330.19	1203.89	1357.85	1624.58	1336.09	1529.8	1458.78	1291.26
7.89_405.1064m/z	405.106	1	7.89175	0.7437	446.225	913.616	455.334	409.592	535.172	794.705	422.504	143.032	4723.55	6633.67	8275	7037.88	6997.31	25180.7	5531.46	6917.63	6970.46	6010.01	7332.45	8172.96	7616.87	6174.35	7024.76	6881.07	6527.06	7206.69	5912.45	6454.74	5075.77	4305.82	6724.04	7631.53	6060.28	6927.56	5271.17	7066.26	6336.09	5022.79	6543.53	3217.9	7457.93	6169	3802.32	5204.21	6212
7.89_290.9817m/z	290.982	1	7.89175	0.08085	0	0.076193	0.0891327	0	0.0999041	1.84492	3.5505	0	110.575	121.542	199.009	112.348	171.073	331.916	165.447	149.572	158.039	116.417	195.617	182.762	207.372	136.082	228.041	141.394	82.0865	105.448	139.042	99.9558	110.814	85.7898	147.403	148.047	151.099	187.175	107.456	194.309	126.004	92.6467	221.203	22.7094	143.334	116.451	65.3307	118.899	144.893
7.88_421.2388m/z	421.239	1	7.87558	0.29105	327.62	709.41	502.005	300.503	262.885	580.197	605.919	133.229	2026.51	2534.95	2339.14	2341.08	1971.4	2067.63	1651.04	2168.11	2160.07	2210.83	2440.37	2267.59	2452.37	2192.2	2280.64	2294.44	2012.11	2209.43	2019.23	2197.81	1023.12	708.412	1243.07	1364.08	1168.32	1318.68	1038.49	1326.01	1270.86	992.198	1115.97	641.446	1411.97	1319.37	871.243	782.612	1012.99
7.88_251.1459m/z	251.146	1	7.87558	0.24255	207.934	419.26	283.49	157.705	178.038	283.773	358.834	126.659	1319.32	1172.11	1159.16	711.774	1505.5	1778.29	1720.31	672.171	1108.2	914.016	986.035	630.593	834.137	773.55	852.453	1068.93	1287.96	595.584	1034.73	819.496	554.483	2276.21	488.084	440.108	510.577	499.415	787.433	650.219	783.683	533.093	478.193	1800.75	468.81	611.29	1461.75	834.28	870.501
7.88_226.1069m/z	226.107	1	7.87558	0.0970167	35.4872	122.061	71.9521	25.9871	82.8106	115.919	140.701	35.0085	3027.81	3645.15	3287.89	2989.53	2444.91	8983.72	2658.69	4119.91	2474.43	3636.33	3016.76	2426.84	2007.92	3320.43	2197.97	2442.87	3359.78	3586.75	3469.38	3171.7	2180.29	5169.44	1837.47	2292.5	1711.63	2038.64	3053.94	2151.79	2374.04	2101.33	2055.96	1832.24	2088.56	1917.78	1562.06	4587.08	2254.9
7.86_593.3398m/z	593.34	1	7.85942	0.0970167	0	13.7261	40.3605	0	11.1462	0	0	9.4642	394.787	298.624	231.908	191.218	235.281	282.805	188.471	152.375	239.157	259.146	164.935	215.217	259.441	157.469	125.432	189.288	186.764	146.407	90.5238	182.491	179.63	93.9054	261.65	291.081	225.884	193.611	212.693	220.271	325.54	187.722	306.609	106.84	314.003	334.167	164.02	191.218	173.866
7.86_587.5389m/z	587.539	1	7.85942	0.27485	260.978	603.822	394.084	197.898	222.907	534.456	393.009	30.4174	1788.66	1990.62	1699.75	1612.39	1724.12	2135.22	1773.14	1567.55	1576.68	1453.03	1770.44	1809.63	1713.63	1731.75	1966.56	1325.52	1533.48	1647.78	1594.08	1570.08	1259.82	1236.32	1438.15	1443.37	1227.58	1334.65	1351.43	1323.77	1314.44	1311.84	1313.03	1084.35	1400.08	1219.64	1074.93	1174.99	1277.47
7.86_559.5173m/z	559.517	1	7.85942	0.29105	99.3497	105.122	59.2473	29.0428	126.552	61.6119	432.25	25.0903	1482.32	1683.86	1389.24	1456.38	1291.53	1772.52	854.436	1573.24	1457.28	1334.15	1542.46	1894.9	1635.4	1295.43	1241.14	825.76	1223.06	1463.17	1314.51	1443.2	1044.54	499.676	1286.34	1336.2	1347.82	1295.11	1054.5	1443.6	1117.86	1215.43	1334.81	575.416	1449.61	1420.44	779.988	857.041	1000.59
7.94_713.0079m/z	713.008	1	7.94025	0.177867	0	0	0	0	0	0	0	0	1865.6	1705.56	1878.76	1877.83	1845.81	1726.41	1827.22	1763.92	1515.76	1765.77	1718.98	1731.22	1680.16	2025.3	1609.8	1994.62	1806.34	1690.25	1826.72	1915.4	1720.7	1968.02	1701.72	1626.6	1593.72	1576.57	1666.45	1539.25	1591.98	1828.36	1614.22	2013.31	1450.33	1658.41	1733.45	1741.41	1423.91
7.94_795.0119m/z	795.012	1	7.94025	0.1617	0	0	0	0	0	0.000274433	11.3393	0	2150.05	1765.63	1791.94	1937.8	1744.97	1592.84	1831.24	2029.35	1568.49	1894.21	1648.35	1723.12	1907.7	1869.54	1742.41	2229.04	1936.38	1931.79	2129.44	1943.41	1553.82	2065.11	1626.67	1698.31	1605.73	1802.26	1792.74	1694.66	1814.32	1993.22	1521.45	2007.55	1476.75	1796.1	1836.26	1812.25	1552.87
7.94_795.5147m/z	795.515	1	7.94025	0.33955	11.4784	0	0	0	0	29.9104	0	0	1855.79	1791.97	1655.43	1527.17	1389.03	1503.63	1504.93	1436.69	1239.95	1613.2	1328.39	1324.95	1485.92	1688.74	1368.03	1626.2	1545.93	1500.56	1602.34	1529.89	1064.74	954.643	616.986	963.69	706.971	912.045	998.885	738.381	926.232	931.945	949.819	1259.36	750.199	921.344	1068.84	922.583	1037.48
7.94_918.0137m/z	918.014	1	7.94025	0.33955	0	2.69845	25.2109	0	0	0	0	0	4483.14	4714.57	4530.55	3974.42	3965.14	3837.68	3902.27	3763.48	3972.94	3817.42	3894.64	3607.8	4010.3	3826.95	3709.43	4162.88	3906.91	3964.09	3895.93	4042.5	3194.97	3276.47	3182.45	3232.24	3496.72	3063.71	3229.2	3186.5	3210.86	3196.46	3189.21	3472.74	3277.45	2984.53	3169.5	3146.77	3146.25
7.96_667.4890m/z	667.489	1	7.95642	0.2102	2.19241	36.6432	17.4267	3.59113	0	0	0	0	1562	1538.07	1974	1543.55	1326.12	1662.72	1650.96	1475.16	1715.98	1593.97	1648.69	1471.66	1545.62	1348.24	1459.94	1769.2	1630.65	1380.65	1560.86	1453.48	1503.32	1364.66	1212.12	1425.39	1289.48	1404.87	1288.26	1288.01	1162.36	1179.7	1239.17	1148.21	1396.31	1408.47	1148.65	1262.09	1271.41
7.96_666.9886m/z	666.989	1	7.95642	0.388067	0	5.54365	0	0	0	0	93.0364	0	5653.12	6073.07	6573.33	5853.85	6322.77	5898.21	5857.82	5928.83	5652.93	5567.95	5889.82	6353.61	5854.32	5759.08	5924.23	6539.21	6022.67	5959.62	5849.21	5739.28	5456.4	5300.87	5486.82	5979.15	5779.83	5880.85	5506.78	5474.8	5562.45	5330.11	5826.49	5189.8	5815.6	5236.61	5011.45	5632.49	5160.64
7.96_638.5126m/z	638.513	1	7.95642	0.323383	165.074	354.578	306.278	156.083	276.236	469.297	62.4301	0	33872.4	32304.8	29360.4	28688	26006.1	28626.7	26720.1	27344.2	25824.6	29315.6	26540.9	26408.4	25855.4	28648.7	24960.7	29201	26398.3	28640.3	27386.6	29569.1	22453.4	21990	19696.3	20736.4	19209.2	20543.5	23039.2	19470.1	20305.6	22657.4	19795.1	25192.9	20219.8	21075.6	22112.6	23129.2	18998.2
7.96_638.0110m/z	638.011	1	7.95642	0.598233	0	0	0	0.392207	0	0	766.111	2.60622	113529	108677	97807.8	99776.1	90416	143643	91730	97067	90487.7	98843.4	89085.8	90352.4	90079	95507.7	87005.6	112559	105944	107153	100153	103836	75953.9	77840.8	69602.5	73844.7	68583.8	70805.8	79130.3	67816.8	70432.1	78083.7	70227.9	85978.5	71064.9	73070.6	76868.9	78548.5	67349.3
7.96_631.0055m/z	631.006	1	7.95642	0.19405	0	0	0	0	0	0	0	0	1366.64	1305.8	1321.91	1286.2	1391.01	1242.39	1332.21	1407.56	1217.23	1283.45	1264.8	1384.92	1321.39	1408.43	1198.96	1413.43	1368.06	1372.5	1312.24	1460.43	1207.98	1410.97	1351.53	1272.29	1324.26	1155.91	1318.28	1118.6	1341.25	1387.34	1146	1472.9	1230.5	1107.19	1224.28	1292.68	1318.67
7.96_626.4871m/z	626.487	1	7.95642	0.29105	5.47894	12.1361	5.53316	0	0	2.19679	0	7.90865	1280.43	1608	1478.92	1217.92	1382.07	1451.88	1225.21	1414.16	1493.56	1164.41	1619.8	1431.14	1410.85	1321.74	1309.95	1465.68	1401.85	1302.26	1395.56	1241.61	1155.48	1102.69	1327.82	1150.88	1187.4	1212.44	1109.25	1190.45	1239.63	1274.98	1265.35	990.833	1293.82	1125.76	1203.04	1100.48	1214.93
7.96_597.5137m/z	597.514	1	7.95642	0.323383	4.21628	34.0121	26.1121	7.15704	14.3224	27.5005	16.6351	20.5759	27271.5	25926.2	22583.6	22729	20739.6	21958.4	20488.8	21537.8	19665.8	23469.3	19817.3	20245.1	21452.5	21159	19817.2	22825.9	19841.1	22081.9	21013.4	23080.3	17334.2	17029.4	15422.8	16683.3	15155.2	15907.4	17742.2	15180.7	16196.2	17510.8	15964.2	19430.3	15607.4	16486.1	17454.2	17668.1	15461.4
7.86_437.2050m/z	437.205	1	7.85942	0.355717	275.529	640.476	383.646	124.471	202.244	418.534	529.448	44.6224	1686.91	2136.07	2277.86	2234.52	1653.5	1323.96	1164.03	1844.65	2185.75	1797.17	2291.7	2340.19	2399.34	1832.26	1862.7	1605	1616.99	2117.01	1770.3	1973.89	970.727	672.611	1330.43	1268.4	1263.14	1254.2	938.116	1202.06	1289.69	1088.49	1424.95	437.985	1410.95	1234.88	773.9	646.755	1038.83
7.96_597.0112m/z	597.011	1	7.95642	0.630567	0	0	4.74496	0	0	5.39241	825.291	1.3636	917670	891942	835532	803274	743389	1.17665e+06	745801	766039	736642	798649	741813	754072	755715	771525	719852	821318	758860	800047	782392	817587	630841	638593	588408	628283	584672	606660	665634	583450	600855	645584	597132	685340	603437	611315	640465	658903	571554
7.96_556.0082m/z	556.008	1	7.95642	0.436567	0.495525	68.0723	27.0567	26.5251	0.135864	25.8834	920.925	8.52108	34888.4	34019.6	32291.4	33517.5	31302.1	35386.5	30572.2	34506.6	31647.2	33068.4	30028.9	30951	30383.4	31696.7	29039.2	43365.3	43582.3	39664.9	36357.9	35359	26455.8	25852.9	23903.2	25290.2	23382.5	24293.4	26599.5	23161.4	23621.3	26039.5	24225.3	27395	24460.7	24637.8	25554.4	26034.1	23654.4
7.96_529.0228m/z	529.023	1	7.95642	0.177867	0	0	0	0	0	0	10.8964	0	1224.54	1238.48	1451.87	1274.07	1257.95	1358.2	1244.51	1267.28	1146.78	1197.58	1273.52	1275.16	1329.35	1376.5	1244.54	1330.84	1401.65	1353.44	1375.12	1359.6	1003.67	1100.17	1075.94	1052.85	984.838	953.788	1041.9	954.62	1018.11	1193.79	956.562	1156.08	1053.57	943.402	1020.99	1103.73	1079.93
7.96_515.0086m/z	515.009	1	7.95642	0.630567	0	0	0	0	0	4.18621	2093.52	0	1.22873e+06	1.20581e+06	1.12263e+06	1.08086e+06	998519	1.57437e+06	999542	1.02075e+06	989598	1.06554e+06	993324	1.01081e+06	1.01293e+06	1.02986e+06	972720	1.1006e+06	1.0295e+06	1.08198e+06	1.04645e+06	1.10321e+06	846798	867542	796066	853017	783620	827776	891648	788091	804327	877875	798822	921354	809523	822449	859020	890473	769412
7.96_433.0055m/z	433.005	1	7.95642	0.646733	0.30514	10.7088	0.589008	18.3313	88.5301	9.72961	3078.35	0	1.14758e+06	1.11873e+06	1.05484e+06	1.01635e+06	942668	1.52952e+06	953931	971952	935749	1.01071e+06	944408	955487	950457	972361	916635	1.03427e+06	980043	1.01943e+06	988554	1.02702e+06	811290	811445	759721	808062	759098	782400	848778	757452	779921	820221	771838	868493	782417	783049	816771	837980	740978
7.96_351.0030m/z	351.003	1	7.95642	0.6629	255.71	536.651	394.348	295.417	523.916	373.83	4711.98	71.4489	973814	950369	915162	867739	816806	1.3297e+06	816471	835763	808655	860398	815736	828876	822402	829968	796272	885182	841031	870565	845565	873758	701706	707966	669669	707007	662087	687377	728901	664374	683141	706832	671005	735834	679454	678621	702544	726047	650099
7.96_268.9994m/z	268.999	1	7.95642	0.727567	837.952	1448.08	1241.35	889.386	1558.56	1370.66	9943.04	505.873	1.39672e+06	1.37462e+06	1.32031e+06	1.25231e+06	1.18133e+06	1.95553e+06	1.17977e+06	1.20221e+06	1.17824e+06	1.24383e+06	1.17866e+06	1.18933e+06	1.18881e+06	1.19777e+06	1.15433e+06	1.27177e+06	1.20792e+06	1.25402e+06	1.22191e+06	1.25998e+06	1.02263e+06	1.03822e+06	981415	1.0425e+06	978830	1.01121e+06	1.0648e+06	973140	996089	1.04008e+06	985550	1.07789e+06	996395	1.00302e+06	1.02055e+06	1.06782e+06	957805
7.96_186.9958m/z	186.996	1	7.95642	0.840733	2221.21	4303.73	6274.2	2921.24	8480.69	3128.76	16438.4	1992.32	1.00868e+06	995859	974013	915875	868768	1.4835e+06	867381	882344	863689	903603	867314	875083	876779	876728	853209	913246	881911	906938	888542	905978	753029	759375	731331	768423	727849	749736	777362	725319	733219	757065	729398	772779	738526	734249	747165	771789	710135
7.96_556.5099m/z	556.51	1	7.95642	0.323383	51.5951	86.9405	97.2319	33.9985	53.9389	67.7235	10.0505	22.8444	6925.74	6649.88	5855.48	5614.07	5270.84	5804.51	5732.35	5764.97	5201.59	6204.18	5612.79	5127.61	5533.24	5950.78	5191.58	5858.24	5450.99	5681.87	5665.35	5937.65	4475.04	4419.49	4095.83	4423.73	4208.67	4154.76	4671.35	4019.28	4436.82	4603.73	4179.24	4984.47	4286.9	4573.01	4620.49	4611.94	4105.03
7.86_383.1174m/z	383.117	1	7.85942	0.468883	1111.82	2202.83	1470.86	992.649	873.943	1898.81	1528.72	498.915	541116	853023	1.32705e+06	762599	635540	316148	527608	647747	830168	528950	893599	981915	934578	533048	835625	584296	641181	791185	595981	588192	463474	217404	651035	828668	769159	715703	471329	703329	575963	381681	742535	112743	868790	620531	231164	386720	527849
7.86_381.2944m/z	381.294	1	7.85942	0.404217	296.689	394.752	399.98	167.269	209.801	541.781	346.429	143.928	2038.55	3445.77	3857.83	3180.46	2912.96	3432.27	2333.75	2986.13	3465.9	2526.68	3425.75	3990.73	3544.42	2774.9	3549.74	2580.33	2551.14	2842.94	2712.44	2719.21	2521.58	1715.12	2749.2	2976.03	3142.8	2589.49	2285.91	2847.07	2784.89	2003.57	2546.65	1185.95	2908.03	2743.4	1554	1979.79	2379.24
7.86_244.0938m/z	244.094	1	7.85942	0.43655	278.1	610.065	492.244	251.631	269.711	539.056	350.594	205.218	2403.03	2356.53	2572.09	2395.49	2631.77	2375.89	2572.74	2154.63	2470.58	2197.63	2442.97	2404.22	2402.48	2371.2	2488.1	2553.07	2288.15	2192.6	1972.21	2172.47	2168.31	2193.45	2293.69	2526.97	2262.79	2288.83	2184.49	2353.52	2157.86	1731.08	2359.2	1678.19	2549.88	2277.64	2295.89	2228.35	2128.07
7.81_467.1817m/z	467.182	1	7.8109	0.194017	66.7624	58.9905	0	6.60598	3.58647	57.3277	28.2217	0	576.609	1012.95	1336.51	1105.92	1226.73	80.5202	704.424	536.387	874.47	653.344	930.622	884.124	757.191	1044.89	775.532	1182.24	883.252	861.195	812.767	779.68	293.688	402.103	387.709	466.1	330.926	383.974	446.303	408.963	564.709	223.074	294.995	293.467	315.829	263.395	492.599	332.001	390.562
7.81_453.2020m/z	453.202	1	7.8109	0.210183	201.05	522.454	224.976	88.7938	222.608	315.914	179.777	105.195	1017.93	1415.11	1336.44	1410.01	1088.83	867.444	755.361	1121.2	1189.34	1234.8	1422.54	1262.12	1341.4	1127.29	1184.5	1620.93	1218.13	1188.25	1241.17	1311.42	760.313	683.975	1159.62	998.087	840.414	847.653	930.863	1029	959.231	867.652	910.778	645.019	1001.33	830.745	635.813	842.626	714.437
7.81_444.1784m/z	444.178	1	7.8109	0.194017	72.1112	197.132	67.0535	37.318	37.0037	153.328	163.937	82.0503	379.094	518.525	778.965	1259.79	1057.54	694.135	352.064	729.67	1101.54	814.573	1161.95	769.315	642.819	473.222	664.196	728.461	810.403	719.22	729.98	546.508	482.989	369.448	451.006	464.884	549.684	611.906	316.085	386.162	754.273	478.486	650.158	216.239	442.675	411.352	398.413	407.391	405.819
7.81_430.1758m/z	430.176	1	7.8109	0.210183	92.0015	192.14	162.936	78.5114	66.6864	292.285	39.999	75.3354	892.462	1238.57	1169.84	1096.3	1010.09	534.748	761.954	954.215	1245.86	952.62	1143.45	1002.77	1164.33	937.252	1061.77	1173.91	1155.13	1053.48	960.881	976.724	967.929	481.636	1014.39	1029.31	1017.21	1059.63	872.658	914.309	935.218	809.071	916.573	474.05	1164.49	1072.49	576.397	748.999	829.119
7.81_398.0353m/z	398.035	1	7.8109	0.242517	0.10969	1.34676	0.0615032	0.17519	1.65483	0.0231179	2.72783	0.0185359	3275.15	1746.1	3169.19	2736.67	3618.05	125.417	3754.41	2593.15	3158.02	2383.79	2440.09	2686.57	2676.67	2306.27	3720.94	3191.8	2916.02	2226.96	2771.48	1819.24	2840.16	4083.86	3094.75	2917.64	3762.99	3202.32	3415.18	3485.89	2695.17	2901.1	3217.15	2971.7	3024.89	3223.31	3152.07	3469.27	3680.11
7.79_773.0765m/z	773.076	1	7.79473	0.5012	14.8823	0	0	0	0	4.18832	29.1421	13.0266	24595.3	2410.6	6565.67	5064.9	21730.5	5041.01	28345.4	7301.45	9919.23	6105.99	5134.53	4813.75	5147.36	10264.7	18460.6	14324.5	9533.57	2712.67	8696.83	3638.76	8435.68	23616.7	7715.55	5051.8	11710.3	9875.25	15455.5	8419.08	7030.48	8289.68	6751.56	16244	5074.33	7158.5	18550.4	22795.3	19772.1
7.79_648.5391m/z	648.539	1	7.79473	0.258683	73.9682	65.5793	32.4095	41.9766	15.3821	94.0928	68.7313	0	230.785	499.348	324.5	432.172	298.513	966.125	234.102	331.288	351.202	224.667	436.06	569.695	486.618	431.894	365.166	230.048	267.728	412.229	288.53	446.804	302.748	238.187	328.171	195.385	360.122	481.86	293.156	226.048	176.19	191.285	266.978	155.777	215.446	294.201	182.673	324.46	384.893
7.81_485.3185m/z	485.318	1	7.8109	0.210183	191.208	454.647	182.398	80.1142	49.568	264.729	115.168	44.7219	720.853	719.362	916.787	818.458	885.164	569.105	679.624	740.003	799.997	884.886	683.671	577.115	623.547	668.964	700.809	1032.79	777.725	700.706	762.406	729.899	381.756	232.438	650.334	454.576	425.382	510.87	577.045	550.625	514.184	413.059	287.689	228.482	536.501	491.245	410.398	334.743	400.339
7.79_593.5229m/z	593.523	1	7.79473	0.129333	0	13.7261	0	0	0	0	0	18.907	358.858	129.71	251.775	238.755	442.222	111.61	271.573	175.557	229.434	286.994	158.982	333.053	239.083	220.461	488.782	227.525	278.85	288.869	353.188	232.117	236.388	486.771	403.475	275.733	371.317	373.958	572.996	403.403	393.855	231.228	331.466	460.612	247.896	233.576	324.454	372.976	619.726
7.79_465.2817m/z	465.282	1	7.79473	0.242517	77.6806	122.422	17.4611	14.4212	42.1546	96.2214	23.6847	0	347.582	354.509	436.028	318.904	342.335	353.388	366.21	355.283	441.704	445.118	361.362	269.72	199.129	401.732	288.861	302.389	326.086	294.681	289.199	205.378	178.036	240.237	166.966	130.934	255.591	250.868	252.371	122.71	121.628	267.746	173.758	188.679	216.496	239.991	180.619	97.6223	230.302
7.79_376.2137m/z	376.214	1	7.79473	0.242517	201.121	471.649	286.697	112.888	208.399	306.965	267.485	87.0928	1888.9	1636.92	1740.03	1745.97	1879.33	571.378	2030.58	1528.22	1790.27	1387.89	1921.91	1894.52	1930.88	1585.59	1960.15	1920.86	1593.24	1549.45	1552.42	1570.15	1261.47	1037.37	1303.98	1243.51	1300.95	1183.63	1247.14	1249.46	1216.86	1204.38	1279.43	981.466	1278.5	1365.42	1238.47	1193.77	1329.81
7.79_346.3282m/z	346.328	1	7.79473	0.242517	251.96	518.954	375.896	179.721	205.348	439.342	398.432	45.1015	1265.31	1318.84	1275.3	1294.83	1127.44	76.6784	1071.99	974.428	1221.37	1158.37	1246.67	1126.5	1183.97	1150.38	1138.01	1266.73	1132	1020.1	1024.12	1159.73	633.275	511.738	821.532	650.703	630.675	699.028	615.572	739.482	658.874	586.933	635.589	478.261	632.504	701.97	671.195	621.258	615.101
7.79_251.0385m/z	251.038	1	7.79473	0.582033	207.704	412.945	296.396	150.261	303.872	301.681	492.325	187.817	38865.6	5196.25	7165.78	6467.24	22011.9	7653.67	43105.7	7931.12	9478.93	8446.96	6279.95	5914.78	6452.12	9542.11	15742.1	17652.7	10484.7	5186.38	10689.5	5642.1	6838.79	37336.6	6648.94	5393.49	7884.68	7083.05	12726.2	6793.33	6562.37	7520.9	5263.18	22589.5	4742.32	5771.31	18981	19320.5	15180.5
7.78_898.6043m/z	898.604	1	7.77857	0.388033	434.128	762.994	342.779	181.449	544.914	521.405	236.023	8.86251	1271.68	401.344	267.066	347.669	961.373	148.361	1610.65	734.207	546.552	348.376	472.725	323.578	370.802	484.559	824.291	358.032	481.153	343.923	632.855	245.801	265.15	690.955	272.69	124.145	311.256	527.956	597.009	199.037	169.528	285.654	244.898	516.609	141.707	344.365	522.35	664.865	445.012
7.78_746.3405m/z	746.34	1	7.77857	0.161683	0	0	12.8176	2.24758	0	0	0	0	215.82	426.021	542.631	491.628	572.728	535.432	127.458	242.361	359.716	404.187	416.374	536.425	608.002	333.444	309.521	397.162	519.493	380.51	596.509	347.252	128.857	38.0384	433.447	334.718	329.733	212.289	324.045	483.434	286.644	393.942	262.771	53.2087	215.192	325.157	237.362	110.978	301.554
7.78_719.5193m/z	719.519	1	7.77857	0.37185	119.345	418.672	267.273	95.867	176.575	516.491	7.88715	0	11902.8	12385.3	15879.3	16250.8	17117.4	25129.6	13232.1	16625.7	11387.7	13743.5	15573.8	16325.3	16096.1	15833	14588.9	19103.2	17229.7	17308.3	14820	17073.6	10689.1	13710.3	14741.7	13706.2	10520.2	12667.9	12054.2	13773.2	14678.3	16426.7	10093.3	17149.5	13432.6	12093.7	10358.1	15145.7	13596.8
7.79_528.2235m/z	528.224	1	7.79473	0.161683	21.4407	71.5167	0	28.1948	38.4669	71.8645	32.1961	0	331.319	300.64	232.155	376.877	372.507	387.428	316.892	469.428	426.2	311.538	311.368	310.588	364.309	288.204	224.672	893.711	346.055	303.05	276.77	320.43	329.549	252.262	311.78	310.489	283.239	395.005	282.246	210.697	218.998	309.242	508.509	168.786	248.06	428.792	208.349	297.473	256.568
7.96_679.5133m/z	679.513	1	7.95642	0.33955	749.298	1687.62	1040.7	802.407	511.865	1402.2	443.017	283.657	46939	44631.1	39987.3	39040.1	35583.9	37640.2	35499.5	37124.2	34438.6	38706.7	36026	34898.8	36357.9	37793.2	34008	39816.1	35941.7	38237.2	37410.2	40313.5	29436.4	30155.7	26476.1	28528.9	26529.1	28250.2	30858.3	26395	27606.1	29469.3	26512.1	33984.2	27471.8	27958.4	30524.9	31622.5	25690.3
7.81_572.2431m/z	572.243	1	7.8109	0.17785	16.9322	51.357	36.9734	0	15.9478	28.1032	46.0506	0	720.638	572.839	610.82	856.98	792.929	270.568	544.039	917.543	916.136	657.591	769.753	920.756	844.494	636.68	606.143	1244.35	805.985	739.002	514.132	820.207	974.272	389.526	779.049	853.065	938.514	900.359	646.206	632.944	635.537	735.367	869.199	132.698	949.801	1025.79	543.99	511.96	614.65
7.81_670.0478m/z	670.048	1	7.8109	0.307183	2.16892	0	7.83429	0	0	0	0	0	974.319	390.195	1055.67	1035.19	1239.4	1013.31	894.67	1174.39	1304.18	633.861	983.52	905.63	810.042	999.913	1546.28	1119.04	922.126	395.753	931.81	571.359	1554.57	773.085	1122.14	1080.69	1715.17	1596.2	1420.14	1392.34	1372.29	1491.6	1523.74	816.111	1281.45	1718.62	1221.32	1426.63	1171.28
7.86_203.0533m/z	203.053	1	7.85942	0.5174	358.105	672.379	555.729	304.796	232.326	491.41	719.736	517.964	725345	750430	931731	779551	748966	370681	801692	803421	920123	790643	846413	794894	727451	735932	789499	652831	804431	765936	751324	674233	714378	653424	674334	739224	730143	730197	597935	789651	631854	600046	657826	611560	752216	721860	683072	710628	701353
7.86_145.0506m/z	145.051	1	7.85942	0.291017	352.205	839.233	579.629	289.606	399.181	530.484	820.483	210.052	5908.93	6515.85	11883.5	9362.6	10592.4	27296.5	8533.32	10295.3	7374.94	7993.51	9898.91	10713.9	10472.9	8635.03	9519.67	11708.2	10868.7	10638.5	9526.73	9250.33	6387.72	9784.6	10604	9483.55	9536.27	8768.05	9980.2	9918.6	9721.97	9913.26	9423.96	9554.03	9769.41	7848.91	6466.82	9861.54	9981.22
7.86_85.0292m/z	85.0292	1	7.85942	0.161683	5.06306	28.0141	18.0056	10.8439	7.97631	20.1597	15.9096	18.7224	589.19	752.171	1114.44	634.805	573.711	418.98	565.686	556.071	735.222	589.509	768.682	692.13	656.721	536.888	722.568	530.736	630.195	769.095	623.845	489.983	313.778	301.884	411.733	553.253	340.451	462.891	354.742	482.247	386.235	194.753	406.563	212.525	505.712	496.322	303.414	312.066	396.54
7.84_367.1302m/z	367.13	1	7.84323	0.630567	6398.03	12405.5	8321.61	8630.03	4167.88	14269.3	7884.61	5351.69	18232.5	25971.4	43149.3	22112.3	18413	4968.77	15386.7	18641.8	23124.2	16357.9	24696.2	26420.9	25488.1	15637.2	23592.7	16886.5	19578.1	23293.7	18355.5	16784.3	10084.3	6247.49	13234.1	15011.5	14794.2	13795.1	9761.66	13455.2	11763.1	9190.98	14100.7	5082.92	15646	12502	6430.27	8345.55	10514.4
7.84_360.3155m/z	360.316	1	7.84323	0.258683	164.984	249.165	160.307	88.7199	97.8242	226.822	155.894	45.096	688.81	745.753	788.652	601.791	755.218	95.6817	594.122	656.734	756.442	573.936	669.522	797.867	748.778	656.005	822.346	853.21	591.171	654.769	541.268	667.905	603.877	233.707	619.229	512.272	601.239	634.459	516.375	563.807	631.701	492.172	588.807	232.588	507.117	586.795	281.927	376.413	434.456
7.84_332.1487m/z	332.149	1	7.84323	0.194017	220.907	415.078	351.344	177.84	151.827	405.247	477.868	102.488	1881.92	1955.5	1840.92	1958.32	1928.71	3541.55	1746.27	1535.09	1953.69	2057.94	1926.08	1755.79	1645.43	2148.27	1968.55	2383.3	2005.19	1473.55	1880.3	1954.1	2067.33	3983.76	1763.94	2075.35	1546.7	1922.28	2810.85	2011.96	1909.15	1554.26	1900.41	3090.27	2099.35	2033.21	2393.22	3116.06	1972.79
7.84_328.0689m/z	328.069	1	7.84323	0.258683	116.962	488.402	277.607	158.535	118.659	258.813	338.903	118.504	4337.36	3910.77	5638.99	4890.1	5737.19	3078.36	5795.64	4107.33	5115.53	4168.87	5021.06	5124.61	5030.08	4025.27	5548.56	5522.25	4552.93	4364.77	4195.68	3953.81	4394.49	6396.5	5275.47	5377.69	6102.09	5298.93	5855.33	5575.59	5029.67	4372.08	5175.62	3749.14	5537.97	5102.59	4573.78	6387.77	6662.93
7.81_637.5252m/z	637.525	1	7.8109	0.194017	0	0	0	0	0	25.014	10.8704	0	56.1222	301.606	150.904	663.697	151.724	7642.92	206.065	306.01	358.333	207.316	159.39	147.502	281.237	296.122	75.7308	58.7379	241.163	203.535	132.703	308.718	240.153	147.102	217.117	67.7231	161.872	84.4851	269.519	295.136	174.796	329.788	93.5406	69.0103	139.468	188.204	138.838	168.851	153.624
7.84_273.0237m/z	273.024	1	7.84323	0.210183	6.2787	15.0241	10.316	6.76142	12.2214	8.75772	36.3667	1.11837	1065.36	458.871	877.878	778.18	1012.87	25.021	1098.11	696.787	1033.66	867.933	814.811	881.636	817.076	858.935	925.647	810.677	806.545	654.214	805.998	655.97	832.997	1417.48	985.992	801.837	943.162	932.825	915.609	882.515	838.796	815.7	819.373	1134.83	884.757	828.014	999.944	1033.17	911.164
7.84_210.1242m/z	210.124	1	7.84323	0.38805	207.184	470.731	315.09	211.712	176.203	329.128	404.537	142.195	486.733	397.774	564.779	564.385	422.089	110.974	388.594	498.624	548.891	442.605	494.814	575.248	404.117	540.715	436.927	523.713	524.535	472.177	388.749	587.241	465.043	226.575	539.38	568.786	742.913	645.277	414.668	474.003	591.275	475.18	618.093	256.201	634.128	465.313	373.861	304.797	432.532
7.84_198.0977m/z	198.098	1	7.84323	0.32335	164.193	241.756	217.53	188.237	154.501	182.637	851.211	306.823	173975	231896	374713	226057	228869	87044.5	207319	204781	248551	197655	257672	257360	252239	170559	266073	205133	208533	239002	208798	172667	147212	145425	195844	196397	209528	197425	156140	213129	170842	135858	189810	88272.9	204510	177778	131112	162221	196444
7.83_909.5682m/z	909.568	1	7.82707	0.12935	0	41.9778	8.68209	4.71276	28.7742	0	0	5.51145	275.27	126.578	79.494	183.211	142.192	0	41.9899	144.668	222.791	237.022	263.424	299.612	193.403	287.716	176.118	186.043	190.061	93.5336	161.533	151.87	312.32	0	157.961	289.71	316.542	213.904	96.8648	80.0846	183.368	195.489	94.4014	22.0142	273.498	260.532	136.256	229.007	121.565
7.83_291.1150m/z	291.115	1	7.82707	0.242517	19.014	157.047	99.2036	40.4356	91.0266	428.016	69.5208	37.2316	576.086	548.3	1071.85	412.432	475.359	339.244	333.657	409.636	454.848	307.476	505.823	595.151	521.357	507.82	409.77	1165.91	421.827	374.021	312.128	517.836	275.358	120.004	403.839	368.973	301.124	390.962	313.155	356.968	435.371	282.276	380.422	135.722	391.861	316.068	148.591	218.93	268.639
7.83_289.1027m/z	289.103	1	7.82707	0.113183	20.8703	40.8385	49.4661	12.4265	33.0886	25.5908	44.9723	18.1284	184.147	132.977	126.568	122.744	126.026	113.479	162.237	66.343	220.305	116.246	144.644	91.2378	93.7481	135.394	157.982	231.303	109.701	106.866	155.794	161.323	94.9643	141.791	56.6033	57.764	100.084	97.6816	81.0391	92.1259	105.065	41.0753	121.463	53.3244	157.622	103.212	104.617	81.4865	206.597
7.83_247.1606m/z	247.161	1	7.82707	0.210183	47.3631	134.386	124.57	76.1301	65.2088	67.4058	225.793	30.2634	444.848	392.993	401.731	499.543	469.964	1354.61	524.636	385.659	640.306	558.429	509.985	479.095	444.883	493.139	393.041	575.444	469.42	336.555	538.239	558.647	613.81	639.873	600.137	589.379	613.074	501.965	631.496	510.432	510.228	517.513	474.788	590.983	485.444	593.305	571.914	511.209	534.416
7.81_808.5812m/z	808.581	1	7.8109	0.22635	55.1526	53.7118	10.2051	25.9771	41.0969	49.0235	41.4651	0	1153.67	1271.88	1404.95	661.076	1494.61	1160.23	645.043	1712.37	2495.26	717.64	930.641	1791.61	1329.13	735.053	1383.24	619.558	846.066	1355.39	930.516	1600.48	212.919	317.977	1023.67	711.766	912.064	731.188	401.705	716.619	1168.29	565.163	735.665	339.654	1038.11	1426.09	223.602	233	302.962
7.84_219.0268m/z	219.027	1	7.84323	0.27485	50.6077	141.314	90.8014	51.9513	61.431	121.26	272.906	92.556	87648.9	176770	282539	155565	119202	16690.5	73869.8	106932	140242	171185	178864	171640	190473	94195.2	173129	102327	158152	192235	170013	98343.8	63533.4	33299.4	168783	146287	133352	127376	105625	168827	125760	73260.3	125306	17298.1	128991	111947	36067.7	61581.3	104890
8.07_869.0163m/z	869.016	1	8.06962	0.210183	0	0	0	0	0	0	2.07003	0	438.469	465.377	496.736	353.39	252.016	391.408	278.798	226.481	453.236	559.602	371.65	487.055	129.845	168.537	278.105	577.397	301.145	291.163	421.309	125.741	365.537	566.137	470.312	501.111	346.237	402.503	579.653	542.7	445.53	365.498	539.549	288.009	420.56	419.858	265.394	532.457	408.098
8.13_817.0041m/z	817.004	1	8.13428	0.258683	0	0	0	0	0	0	3.45876	0.0587911	208.103	234.843	535.913	471.216	305.016	402.649	457.314	283.461	637.726	349.517	422.646	319.925	498.383	488.169	296.596	558.33	560.406	419.108	539.083	463.913	415.4	322.576	405.277	583.805	470.34	540.44	462.979	627.734	665.09	348.948	558.785	279.568	463.103	317.811	433.488	430.678	468.64
8.09_669.9981m/z	669.998	1	8.08578	0.194017	0	0	11.547	0	0	0	0	0	167.758	136.589	214.193	198.348	65.3261	129.008	210.078	164.724	95.1601	268.871	131.901	141.094	208.328	223.772	134.932	727.196	220.437	169.371	160.118	189.234	203.129	138.727	167.471	174.216	205.556	93.6417	218.366	175.267	185.311	117.547	176.183	151.258	177.909	290.239	111.876	161.405	83.6798
10.79_217.0841m/z	217.084	1	10.7858	0.5012	2501.25	1644.53	1045.75	319.821	882.41	1157.24	1232.28	1182.19	8056.82	9884.19	14356.8	13384.1	8540.46	17634.6	18125.4	12266.3	11515.7	12434.4	14978.5	13247.9	15712.4	8199.51	23204.3	18253	9845.38	16746.9	10887.9	14611.3	11599.1	22597.5	17577.2	12889.7	13652.6	13595.9	18678.3	18413.3	16097.3	14558.4	15336.2	10213.4	13764.8	15410.7	8476.54	14279.7	16261.6
10.77_291.1367m/z	291.137	1	10.7696	0.5497	309.736	288.005	339.672	714.766	202.774	384.886	327.912	1278.85	2579.56	2415.64	2701.58	2557.59	1855.92	3568.47	2318.33	2118.43	2186.05	1796.29	2396.58	2128.95	2336.44	1575.73	2791.45	3933.75	1508.83	2561.35	1547.46	2495.84	1970.96	3276.79	2086.02	2218.91	2164.57	1920.39	2799.49	2681.56	2528.91	2196.52	2221.93	1500.08	2255.46	2448.06	1592.62	2705.65	2467.44
10.72_435.0039m/z	435.004	1	10.7211	0.27485	12.2245	25.0135	16.3747	10.928	7.48725	29.7603	28.3662	32.2132	872.71	904.908	1488.43	1270.35	1010.91	1676.84	1147.67	1174.03	1265.86	1722.94	1265.78	1075.49	1179.5	1148.25	1133.75	696.164	1460.26	1411.96	1474.98	1060.39	1199.87	1263.12	1274.4	1101.41	928.712	928.229	945.723	1013.43	1036.38	1077.05	1060.24	1051.33	944.699	930.366	815.275	838.194	1005.56
10.72_120.9656m/z	120.966	1	10.7211	0.355683	0	0	0	0	0	0	0	0	180.399	209.542	581.808	421.305	291.227	640.644	682.812	658.084	630.37	556.824	634.644	627.913	532.652	727.444	555.981	245.439	412.872	571.685	570.041	548.435	451.665	273.245	454.544	492.098	437.857	659.478	441.94	468.678	508.452	705.533	458.156	528.347	532.171	594.665	682.932	437.825	497.348
10.70_441.9918m/z	441.992	1	10.7049	0.759867	0	0	0.0999041	0	4.75419	0	0	0.320446	5592.86	4417.65	4317.25	3351.64	2689.55	3962.35	2940.39	2734.87	2702.31	3597	2560.28	2099.92	2095.29	2186.88	2040.38	2742.93	2839.72	2389.73	2327.6	1754.77	3078.31	2552.53	2901.09	2399.54	2013.81	2302.92	2303.03	2339.02	1812.83	2286.85	1989.26	2368.49	2018.39	1718.39	2460.79	1695.69	1861.2
10.70_367.0940m/z	367.094	1	10.7049	0.905383	26729.7	18364.4	23328.1	13595	12589.7	22591	26272.4	40804.1	58118.8	61589	72572.8	85295.9	82910.9	75838.5	93003.6	90295.1	89776.5	86718.6	84631.1	82656	80312.3	80372.6	80314.7	77722.8	88590.3	87288.1	83742	81911.9	110364	100603	95132.3	96315.4	91462.4	91622.1	87114.3	84784.6	83674.5	85452	80662.2	77563.3	82044.9	79017.8	80648.1	78460.7	72684.9
10.70_249.1164m/z	249.116	1	10.7049	3.47603	1985.75	2676.9	1513.63	1836.83	1810.18	2324.3	1326.2	1655.5	4947.21	4431.7	6679.03	5832.45	5538.16	21629.5	8117.05	6785	7753.44	8908.15	9272.99	8000.84	8442.85	8900.4	9490.48	10264.1	7155.67	9149.54	7941.99	7861.96	10231.7	12700	15831.1	11676.7	12220	14946.7	18187.4	19798.1	18433.8	19474.5	16022.1	17791.9	16421.5	16825.8	18559.6	15983.2	21125.2
10.70_148.0642m/z	148.064	1	10.7049	0.937717	821.206	573.913	835.852	616.396	422.139	632.652	929.79	1312.42	6510.05	6506.6	5611.17	5405.54	19249.8	6818.76	6278.2	7361.36	6089.51	6815.48	5571.75	4830.98	5565.15	9898.96	6699.3	4853.61	8933.9	4089.08	8153.14	4882.3	9171.59	11882.8	4445.95	4850.24	5765.02	5234.94	9941.31	6999.79	6880.2	6138.07	4749.61	14561	3737.35	8414.59	9451.49	5738.47	5317.09
10.69_533.3439m/z	533.344	1	10.6888	0.56585	128.16	338.412	118.934	113.02	81.434	119.166	46.9837	129.294	851.824	806.867	1071.97	947.607	1035.55	1311.8	898.619	868.18	789.622	1048.13	874.141	817.915	665.407	748.63	750.36	1418.62	768.811	781.762	773.414	814.33	541.701	416.912	588.968	514.934	445.663	406.159	585.418	468.539	567.996	468.327	660.627	438.805	379.06	515.749	472.055	520.637	586.194
10.69_351.1521m/z	351.152	1	10.6888	0.501183	1659.16	1106.5	754.183	1141.98	365.923	748.19	859.001	1750.87	10640.4	9460.84	11748.9	10294.3	10198.5	12704.8	9756.13	10528.2	10196.3	12172.5	10643.1	9476.47	9408.94	9171.25	9242.31	7978.93	10737.3	10524.5	10654.2	8507.53	10447.2	10369.6	10514.8	9144.57	9567.3	9213.08	9268.29	9552.25	9068.53	8939.42	9179.79	9775.04	8501.25	8257.98	7933.44	8093.38	8662.67
10.69_274.2703m/z	274.27	1	10.6888	0.485033	1167.33	1418.67	705.698	1391.03	494.459	717.843	932.086	1343.01	3164	3240.03	3418.4	2832.39	2900.8	3760.46	2990.79	2828.54	2817.06	3153.21	3034.29	2847.73	2785.7	2611.79	2981.83	4072.49	2894.82	2876.89	3391.81	2684.4	2663.18	3114.7	2712.44	2455.72	2553.14	2607.67	2694.61	2812.36	2732.14	2595.43	2690.23	2348.68	2504.75	2526.1	2439.83	2616.9	2647.71
10.64_507.0816m/z	507.082	1	10.6402	0.210167	4.03136	9.00381	0	8.04016	3.63128	20.9619	7.37861	10.7405	305.306	365.855	573.835	647.225	409.707	791.937	440.724	235.679	534.86	485.888	564.368	573.022	378.581	709.961	339.643	668.383	449.777	369.673	386.335	440.214	379.657	845.594	424.384	593.218	455.311	532.236	482.532	361.865	709.743	395.606	582.553	583.025	429.35	479.145	533.573	710.152	387.383
10.64_496.1387m/z	496.139	1	10.6402	0.1455	22.9704	47.6162	20.0112	54.6671	56.781	1.60873	18.6563	56.7653	121.314	298.17	105.886	180.49	1011.3	234.516	185.361	125.884	255.393	102.354	285.698	245.784	200.684	312.65	137.979	280.302	175.853	138.778	296.535	369.87	105.31	203.694	124.51	140.271	128.186	168.335	143.904	143.173	374.706	88.425	208.73	483.039	208.016	110.501	63.8923	145.621	111.545
10.62_661.9097m/z	661.91	1	10.6241	0.161667	0	7.14418	0	12.2927	0	4.43844	0	0	143.508	104.793	63.1717	14.6014	39.0826	62.7592	31.0928	53.5148	49.2351	79.3688	27.1909	40.5724	50.1584	22.4201	31.1304	1227.99	69.0474	75.864	82.4936	55.9732	70.8079	110.362	114.685	119.979	84.7159	77.6495	112.783	90.9287	58.1486	119.697	205.095	76.1291	104.332	123.918	110.017	83.5453	79.455
10.61_187.0728m/z	187.073	1	10.6079	0.6467	1307.8	2661.61	548.706	2455	1152.57	1546.3	490.606	1757.88	15502.7	14873.3	14043.7	14965.3	14572.7	15363.6	14294.9	13532.2	14303.5	12018.8	14656.5	14648.7	14415	14075.1	14849.7	12847.1	10752.7	12781.6	12740.8	14399.3	10322.6	11423.5	9956.69	11262.4	10726	10735.4	10819.1	10908.1	11194.3	10330.6	10654.1	11119.2	11331.2	10830.7	11063.7	11791	11052.7
10.79_660.0613m/z	660.061	1	10.7858	0.291017	0	22.3273	0	7.80069	0	25.9247	0	20.7727	1169.75	1302.5	1857.41	1593.03	1025.54	1826.13	1808.59	1085.27	925.224	1701.11	1531.34	1107.31	1310.21	722.873	1974.54	1104.23	1265.9	1674.05	1013.25	1001.47	1402.63	2504.58	1901.46	1367.59	1441.89	1286.13	1720.69	1808.62	1460.26	1298.42	1294.27	1098.93	1148.34	1464.21	742.903	1079.02	1494.54
10.80_275.1358m/z	275.136	1	10.8019	0.388017	1370.16	681.365	660.051	184.759	269.861	503.961	705.226	882.83	21661.4	22050.1	20365.2	19911.7	15542.9	28955.3	22579.7	17013.5	15664.5	16967.7	19795.9	18070.9	22104	10396.4	29978.4	36140.2	17109.1	26002	14219.2	21025.9	11627.1	25767.5	17093.4	12777.4	13754.1	12066.7	19191	16938.3	14680.1	11598.5	14956.2	9042.55	11985.7	14178.4	6135.4	14370.5	15366.9
10.82_303.2115m/z	303.212	1	10.8181	0.307183	2021.75	1349.74	1202.32	296.902	485.323	1181.78	1565.62	1254.38	2112.09	1889.52	2310.8	2348.56	1859.8	2493.6	2216.39	1902.53	1965.86	1817.23	1958.73	1735.62	1860.01	1814.39	1949.97	2186.98	2055.42	1946.7	1677.74	1876.41	1569.52	2051.23	1744.7	1718.77	1433.65	1468.4	1718	1703.7	1890.88	1434.42	1604.42	1199.85	1590.79	1516.55	1438.2	1800.17	1459.53
10.87_339.0382m/z	339.038	1	10.8666	0.307183	366.509	197.752	121.936	105.325	168.793	129.974	340.83	110.601	1203.29	1505.86	1394.97	1426.53	1549.9	1644.14	1337.93	1432.61	1134.59	1481.62	1337.51	1279.85	1306.81	1109.31	1215.69	1286.17	1592.61	1479.79	1427.08	1332.39	1440.21	1329.25	1330.84	1275.26	1368.69	1126.49	1091.61	1018.16	1096.6	890.326	997.042	853.251	1149.92	1082.54	616.272	802.821	855.489
11.32_321.1500m/z	321.15	1	11.3193	8.6173	23069.9	24400.9	15940.5	16195.5	17343.8	22347.5	12448	11842	59684.4	49547.9	66362.7	65489.7	43874	90223.4	68807.2	59770.3	60095.1	40667.6	61157.4	55009.3	55860	38977.8	63263.8	58499.2	37710.7	60921.4	36408.5	56489.8	57736.4	82868.6	58582.8	51173	50603.8	51938.5	65206.6	57628.3	57364.9	49132.1	49394.7	32828.2	47877.5	52957.3	33122	61979.1	51796.5
11.30_377.2364m/z	377.236	1	11.3031	0.792217	1265.21	570.425	707.224	111.065	301.27	326.128	600.195	483.887	2056.12	1917.5	1997.99	1891.35	1779.49	2008.37	1957.78	1754.25	1696.09	1492.91	1711.34	1426.03	1507.12	1302.6	1728.34	1640.8	1538.45	1582.29	1176.55	1368.75	1213.5	1684.12	1273.62	1304.41	1194.28	1070.71	1524.99	1225.66	1337.29	1086.39	1107.4	885.771	1077.91	1057.56	876.249	1230.46	1170.54
11.30_361.2132m/z	361.213	1	11.3031	0.210167	89.5339	102.321	254.848	65.4587	95.524	70.3326	47.5887	133.21	1271.91	999.366	1041.86	968.117	777.462	888.436	739.888	752.638	698.324	638.862	657.037	725.815	673.796	664.554	760.457	954.774	753.589	671.756	541.323	583.152	682.376	830.06	637.485	684.256	603.3	526.489	474.174	645.587	581.761	448.402	656.881	681.878	533.728	509.261	498.756	425.975	473.102
11.22_303.1726m/z	303.173	1	11.2223	0.371867	272.241	248.62	938.893	211.338	236.024	388.038	354.712	851.544	1466.52	1556.38	1814.69	1928.85	1144.67	1865.4	1866.56	1884.7	1787.7	1066.48	2073.22	1920.42	1883	1016.89	2111.74	1730.96	958.394	2278.15	970.949	2065.53	1536.37	1783.29	1630.08	1534.27	1454.07	1470.88	1925.62	1997.19	1934.19	1491.89	1655.63	730.937	1314.41	1644.93	852.468	1651.08	1395.79
11.19_489.2959m/z	489.296	1	11.1899	0.388017	121.591	138.726	179.476	58.9986	363.689	113.716	108.487	308.038	1042.32	969.791	920.37	864.408	847.993	1337.13	913.979	600.139	724.511	841.019	587.756	548.24	806.949	829.28	614.189	718.549	813.162	600.633	564.433	755.859	542.535	725.405	529.968	531.331	559.647	466.216	568.804	414.604	361.569	529.75	484.862	532.167	397.855	448.275	358.25	542.609	417.624
11.17_733.0475m/z	733.047	1	11.1738	0.258683	0	10.8643	0	0	0	0	0	16.2494	498.481	531.141	445.049	361.29	469.506	589.27	149.108	469.482	306.424	268.367	337.313	379.953	317.005	388.793	213.512	177.972	121.223	353.778	173.303	144.945	746.119	326.149	365.886	495.508	269.391	348.095	293.129	429.68	408.951	958.255	309.79	470.053	372.926	544.889	249.008	330.276	247.484
11.14_242.1174m/z	242.117	1	11.1415	0.32335	147.48	89.5389	267.968	57.3289	141.361	97.2409	245.594	71.2886	690.534	778.613	1214.23	1215.12	206.187	1785.34	1103.36	1193.05	1026.36	231.036	1510.74	1347.59	1642.01	222.467	1903.84	1307.02	222.111	1828.35	253.079	1727.6	850.965	1453.79	1299.54	1041.21	1034.83	1183.55	1800.9	1725.87	1536.58	1086.13	1374.29	240.31	1195.51	1438.95	215.051	1469.82	1238.87
10.58_550.0863m/z	550.086	1	10.5756	0.210183	2.8053	8.29529	0	1.69959	0	0	0	12.3149	680.784	712.898	640.222	907.374	361.03	818.907	584.508	625.409	588.83	134.407	722.801	653.658	705.127	241.154	805.903	416.175	205.591	770.814	191.411	799.473	598.531	978.007	904.668	711.512	693.404	680.275	963.812	968.119	866.135	838.376	799.989	256.459	756.527	841.79	246.46	869.724	792.675
11.13_429.3011m/z	429.301	1	11.1253	0.840717	2397.61	1611.52	2501.82	842.784	1049.37	1022.59	1407.04	2864.78	7683.67	7478.29	7321.94	7589.94	7764.55	7265.54	7397.61	6894.21	6962.9	6416.58	6221.44	6577.28	6218.96	6119.85	6191.18	7778.52	7182.92	6416.88	5760.03	6086.47	4677.01	4320.84	4002.37	4068.17	3965.8	3716.36	3947.79	3565.21	3614.27	3519.97	3683.63	3609.53	3905.12	3542.51	3656.25	3687.89	3661.38
11.11_516.3704m/z	516.37	1	11.1091	1.16407	995.363	865.45	995.935	515.965	566.935	413.966	556.766	683.136	4709.09	3498.93	2579.05	2167.04	2470.19	2634.15	2584.53	2273.14	2619.93	2115.64	2104.49	2226.36	2183.9	2259.44	2047.04	2090.96	2355.66	2077.34	2230.16	2012.28	1665.65	1573.79	1275.28	1406.77	1252	1223.64	1358.34	1409.58	1239.56	1247.55	1411.19	1199.73	1395.54	1204.54	1424.08	1365.41	1355.98
11.11_289.1169m/z	289.117	1	11.1091	0.32335	536.567	496.861	544.126	106.065	383.498	573.198	610.988	311.17	3789.62	4286.92	6193.14	5111.68	2070.44	6723.04	5435.39	4323.18	3591.89	2248.61	4389.7	3819.52	3998.3	1544.97	5284.12	4540.21	1972.42	5004.03	1725.13	3431.2	4172.09	7102.56	6222.75	4176.63	4464.06	4637.18	6603.61	6453.11	5305.6	4550.21	5035.85	2042.73	4474.9	5079.14	1785.12	4601.65	4439.93
11.11_287.1874m/z	287.187	1	11.1091	1.03472	4496.82	4632.5	2578.88	2117.51	1706.45	2331.02	2577.46	2945.61	5512.65	5402.49	5851.04	5397.25	5138.38	6611.58	5602.92	5329.24	5404.56	4931.53	5522.11	5094.46	5349.77	4678.86	5965.2	6821.64	4807.06	5478.92	4569.8	5115.69	4681.89	6717.63	5244.48	4957.85	4861.97	5082.46	5811.76	5563.88	5362.25	4810.59	5128.99	4605.89	4914.38	4860.13	4826.6	5621.9	5158.54
11.03_338.1771m/z	338.177	1	11.0283	0.662867	1260.33	519.738	1028.56	267.86	411.558	448.747	768.673	895.857	2008.94	2814.75	2868.45	2965.11	2568.18	3268.61	3032.66	2727.13	3284.6	2413.6	3103.1	3113.08	2602.43	3097.32	2950.65	3299.86	2644.62	2291.15	2136.11	2983.63	3115.29	2805.93	2156.63	2530.34	1914.47	1801.16	2719.53	2334.99	2427.96	1685.75	2071.69	1990.22	2584.59	2165.24	1818.09	2306.99	2155.68
11.01_534.3424m/z	534.342	1	11.0121	0.4527	134.502	33.7906	88.2748	21.382	24.2857	30.9308	117.484	30.8685	743.179	620.781	432.169	450.069	471.857	787.02	489.116	517.711	367.9	501.293	500.924	317.664	363.304	293.911	294.395	358.851	457.305	382.566	300.616	269.486	138.511	157.52	142.317	128.706	153.617	235.24	189.61	218.097	181.706	160.536	213.967	164.881	158.106	121.84	122.649	101.982	247.908
10.98_810.9722m/z	810.972	1	10.9798	0.565867	0.0196004	0	22.4679	0	0	11.5413	0	157.554	4193.71	4477.09	5764.92	6031.48	5294.75	4163.38	5610.7	5735.29	5625.21	6007.82	5361.36	4702.53	4534.07	4602.69	3930.35	1057.4	5526.93	4614.91	4673.1	3812.62	5369.54	4221.14	4586.66	4529.71	4047.19	4008.22	3514.39	3345.02	3499.94	3458.22	3836.06	3404.08	3217.25	2975.8	3327.33	3072.62	3027.52
10.95_219.0969m/z	219.097	1	10.9474	0.46885	921.865	428.128	630.48	144.595	357.664	607.246	820.876	846.026	1078.1	1319.89	1887.96	1946.82	1395.99	2774.72	1950.31	1483.26	2155.88	1717.88	2173.11	2029.53	1671.07	2283.18	1563.17	11663.2	1971.4	1496.6	1533.32	1822.79	1515.4	2559.37	1513.97	2136.76	1952.02	1710.14	1916.7	2508.51	2941.13	1350.83	1632.96	1829.21	2290.73	1968.84	2034.6	2119.99	1442.18
11.13_389.2768m/z	389.277	1	11.1253	0.404183	811.751	446.505	756.492	194.648	306.322	475.019	863.723	518.189	2267.6	1990.34	1984.97	1898.56	1551.07	1808.69	1559.29	1522.66	1184.12	1254.87	1334.08	1092.91	1185.98	1027.93	1272.09	1470.04	1646.89	1134.82	629.277	1005.44	1360.85	1367.83	1076.58	1127.55	1046.33	893.102	959.492	988.686	1048.91	685.361	871.165	740.624	860.724	669.926	909.755	994.187	813.552
10.56_883.0162m/z	883.016	1	10.5594	0.42035	0	83.055	17.2044	1.27161	0	2.22292	1.52149	0	1518.57	1083.37	726.007	835.264	821.824	822.062	806.029	856.264	680.335	651.324	650.151	751.321	903.165	433.212	649.824	496.847	892.844	834.956	693.349	580.848	579.987	636.95	710.943	515.687	646.529	640.394	471.111	521.528	645.642	721.65	561.409	507.651	587.136	575.223	687.781	606.766	668.749
10.56_405.0524m/z	405.052	1	10.5594	0.501183	32.4984	417.713	253.647	142.974	39.7347	196.069	48.357	245.714	8130.41	7940.57	6541.68	5328.36	5355.58	5940.45	4398.89	4599.97	4448.72	5417.56	4808.93	4517.88	4709.79	4411.62	4314.42	5119.05	6023.79	5173.37	5313.2	4400.21	3309.82	3385.22	3310.09	3015.21	2802.93	3015.27	3269.6	2986.87	2895.86	2935.09	3338.71	3558.09	2930.23	2965.53	3268.02	2845.94	3075.83
10.56_219.1029m/z	219.103	1	10.5594	0.177833	109.424	241.935	40.5358	392.36	63.746	69.6716	132.059	358.804	265.474	360.955	425.213	317.066	235.785	498.106	342.384	347.396	315.162	282.41	397.084	423.718	216.442	347.976	423.179	931.899	352.432	389.5	428.935	317.604	215.949	443.21	313.394	309.114	284.914	284.789	348.408	395.165	352.705	326.951	359.823	356.152	325.711	346.117	260.345	351.586	248.302
10.22_219.1007m/z	219.101	1	10.2199	0.388033	223.597	628.69	282.56	182.024	316.087	367.006	281.276	441.662	1969.59	1975.41	2559.57	2009.25	1078.49	2685.25	2333.73	1857.02	1924.24	1132.01	2321.35	1926.12	2150.62	1166.7	2590.32	2395.16	1012.47	2257.81	1099.61	2310.65	1794.48	4360.39	2227.59	1983.65	1942.92	1918.18	2951.36	2447.97	2368.01	1947.43	1977.56	1348	1813.42	1975.98	1193.79	3436.22	2274.39
10.19_438.1833m/z	438.183	1	10.1876	0.242517	88.6652	103.204	46.2887	49.1339	141.784	54.7726	47.836	53.3518	313.611	295.944	222	225.35	216.706	392.739	298.247	180.261	154.96	211.908	217.389	297.749	292.838	315.563	188.08	481.309	297.058	195.016	244.7	238.063	172.036	386.064	316.96	243.486	263.538	309.069	303.632	202.823	447.906	194.422	342.538	220.768	330.498	338.461	239.596	251.214	240.143
10.19_295.0335m/z	295.033	1	10.1876	0.388017	50.4061	86.2734	859.232	279.939	78.5737	271.933	208.873	763.656	2228.58	3418.72	2817.11	2881.91	3016.83	3041.27	1655.46	2373.76	2244.9	2103.6	1584.23	1811.36	1640.67	1796.6	1597.72	832.611	1992.85	1482.9	1827.85	1235.8	2039.47	1661.89	2095.78	1835.31	1898.6	1940.98	1877.68	1925.31	1335.71	1432.69	1421.82	1727.47	1346.23	1827.12	1647.92	1105.59	1156.69
10.11_133.0612m/z	133.061	1	10.1067	0.7437	708.66	953.359	681.928	262.051	747.536	206.123	539.989	474.906	11761.3	19642.4	7343.25	10105	9165.75	13467.7	11118.8	11206.8	12951.3	14365.7	11425.9	12050.5	9771.61	19895.3	10117.9	12038.7	16979.8	8886.9	12553	11223.7	15556.2	14184.2	10444.1	9621.88	8667.22	9534.96	13815.2	9271.69	10083.8	10373.8	8107.26	14391.4	10434	14497	14489.5	12652.3	8223.46
10.09_603.1428m/z	603.143	1	10.0906	0.145517	2.01912	0.0597831	0	0.00362142	0	4.79051	0	0	259.056	455.829	199.379	134.026	211.29	351.396	181.573	223.449	113.096	301.714	161.736	214.394	146.888	233.302	107.968	122.98	418.888	229.533	238.647	143.774	227.949	33.4021	223.873	124.176	104.485	242.134	240.229	107.897	161.04	201.436	112.649	145.867	184.595	246.619	214.567	90.5408	86.7503
10.09_316.1646m/z	316.165	1	10.0906	0.22635	306.664	353.569	311.035	164.44	355.79	132.715	128.384	347.347	5059.94	4813.1	3799.74	3520.88	11118.3	7468.19	9102.2	3423.97	4928.2	5315.68	3804.54	3870.49	3681.97	6607.35	6198.91	8694.87	6638.33	2589.27	5989.69	4306.41	4415.35	9772.56	4374.07	3898.12	6112.83	5156.87	5330.09	5104.7	3465.99	3306.97	3909.02	9384.85	3960.71	4808.46	6801.99	7709.67	5233.47
10.09_87.0562m/z	87.0562	1	10.0906	0.210183	50.3898	75.6404	33.7697	17.3569	23.3073	17.2376	2.83879	3.79235	313.359	508.861	253.576	262.221	220.719	351.06	215.44	246.389	327.684	349.718	242.137	299.948	250.105	442.803	251.702	267.823	395.285	219.725	255.19	220.692	310.689	284.984	239.133	168.95	187.575	163.982	295.55	192.347	204.825	205.339	217.432	248.475	226.021	299.473	280.811	236.818	161.753
10.27_408.1708m/z	408.171	1	10.2684	0.582033	280.654	840.244	182.166	284.909	139.941	217.398	105.345	237.094	628.32	899.197	666.556	933.173	893.21	1154.77	904.569	558.555	520.389	696.582	705.945	738.451	553.119	675.998	685.3	1230.94	777.954	599.984	629.424	530.721	772.012	1045.58	691.145	703.579	634.304	533.85	875.835	699.225	737.543	597.347	567.489	452.217	643.534	709.122	703.408	797.232	912.288
10.07_177.0492m/z	177.049	1	10.0744	0.210183	0	0	0	0	0	0	0	0	148.052	214.542	35.3869	153.255	43.8086	103.699	48.159	167.08	129.459	70.9988	176.224	209.653	188.082	211.945	75.1684	135.207	177.647	133.874	128.163	164.463	266.46	107.715	178.803	188.651	222.749	134.711	235.769	134.085	241.903	263.057	183.558	217.923	123.349	267.561	346.902	173.98	182.082
10.01_641.0927m/z	641.093	1	10.0097	0.226333	0	3.66156	1.34093	2.39618	0.171832	0	0	7.13497	835.414	437.296	458.891	453.95	536.839	372.41	581.066	653.752	622.308	586.204	513.748	343.549	435.04	483.627	690.604	277.9	707.877	266.912	612.995	452.31	578.682	448.92	443.573	379.332	510.848	402.515	678.973	439.424	518.447	444.05	565.548	507.681	722.651	706.304	667.3	494.002	555.285
10.01_623.6205m/z	623.62	1	10.0097	1.72992	4575.56	3748.33	5554.14	2449.19	2410.89	1541.15	3682.97	3584.78	8664.12	8251.63	7955.37	7091.06	6873	7181.96	7409.77	7197.22	6939.73	6746.84	6841.13	6491.2	6751.98	6653.44	6896.06	8035.62	7233.67	6767.15	6746.17	6631.38	5278.54	6221.33	4971.16	5517	5060.45	4891.85	5193.17	4975.06	5008.53	4859.63	4793.03	5045.35	4866.81	4749.1	4979.11	5601.92	5046.47
10.01_619.1094m/z	619.109	1	10.0097	0.291017	2.86766	0.166359	2.45264	0	10.4683	0	0	13.9717	1041.25	474.137	497.265	554.239	1076.48	411.412	1022.27	591.565	782.622	581.625	499.207	648.132	587.141	882.302	878.617	646.782	822.207	351.974	707.384	472.719	769.333	1186.19	760.153	542.793	728.994	812.1	901.971	816.661	850.541	575.369	616.519	1141.41	576.889	821.953	994.508	1100.67	1030.3
10.01_393.1230m/z	393.123	1	10.0097	0.1455	150.852	110.839	168.519	84.4748	292.66	49.934	37.4184	78.2778	1606.04	912.094	968.946	1003.65	1983.3	1109.97	2408.61	1181.5	1214.08	1551.57	1158.23	1045.98	999.112	1515.73	1479.67	1408.33	1837.21	766.564	1518.01	980.618	946.198	2182.27	818.471	568.081	565.377	707.522	1012.75	741.613	867.54	619.124	632.119	1437.97	649.579	838.298	1190.92	1472.76	1207.63
10.01_228.1472m/z	228.147	1	10.0097	0.87305	1482.19	1744.87	1037.55	1060.1	1310.69	623.003	653.168	1049.93	4103.35	5425.51	7283.66	7453.06	8984.68	12916.2	11201.9	6223.38	9266.99	12480.8	9161.81	7425.51	6402.28	11733.1	9234.96	10451.9	8679.01	8287.46	8585.18	9247.84	7055.45	11306.2	6320.31	7717.33	6190.03	6387.77	8957.78	7611.37	8332.72	4530.79	6356.84	6660.61	6648.07	5468.02	7942.81	9530.67	7212.82
9.99_794.1505m/z	794.151	1	9.99355	0.161667	0	0.0423112	9.27171	0	1.34958	0	0	13.6783	220.567	253.696	211.512	191.114	124.409	37.6552	168.367	128.189	162.093	362.507	151.095	172.41	164.492	219.88	264.738	49.6934	370.093	235.507	372.924	180.815	341.975	430.605	197.058	183.015	218.396	156.768	203.069	327.08	198.293	236.126	248.929	168.834	245.027	197.096	277.995	363.911	284.886
9.99_765.1661m/z	765.166	1	9.99355	0.226333	0	0	0	0	0	0	0	0	798.44	242.12	348.268	350.14	420.828	14.8668	674.817	206.311	485.118	439.27	311.809	165.93	219.6	426.335	436.496	187.695	396.222	116.682	385.588	177.372	366.577	483.233	236.822	197.891	136.043	96.4199	381.425	210.248	348.094	199.775	172.329	245.098	34.1241	313.861	344.681	512.465	287.47
10.01_928.1546m/z	928.155	1	10.0097	0.177833	0	0	0	0	21.9638	0	0	0	953.801	93.0017	320.843	230.87	711.544	24.5778	758.489	196.52	475.882	464.968	299.774	170.298	272.964	357.327	683.551	102.435	526.223	46.045	479.346	202.585	398.294	597.448	359.926	254.432	309.104	157.859	473.189	218.519	451.089	316.201	76.8252	595.424	197.526	330.276	669.5	803.779	631.559
11.32_351.0256m/z	351.026	1	11.3193	0.582017	72.8491	29.0956	1731.97	586.22	58.9963	67.4702	1014.45	600.125	212502	253084	297049	276305	278101	291535	277211	287079	272755	288364	278753	282094	269095	285652	272434	94894.8	310826	271448	269596	281220	183323	186981	186918	171580	155850	171120	160829	170877	163875	166756	153097	192633	165175	157741	151680	158152	174849
10.28_492.1599m/z	492.16	1	10.2846	0.113167	68.7221	92.4951	75.4167	35.2859	73.0227	98.261	43.5272	46.0076	261.059	260.816	250.64	438.355	427.08	540.72	447.002	449.9	498.407	651.787	473.029	483.753	469.647	561.329	406.134	479.215	570.321	423.346	517.359	477.733	645.671	636.381	789.972	653.477	573.822	638.243	671.63	687.589	604.748	482.714	498.534	699.685	674.274	483.248	591.211	517.353	577.743
10.38_247.1476m/z	247.148	1	10.3816	0.5012	458.784	690.306	431.283	200.859	293.597	322.943	308.268	522.83	1707.8	1818.88	1818.28	1877.23	1790.49	2722.19	3095.72	1746.11	2026.37	1905.76	2296.06	2238.07	1673.19	2824.91	2207.32	4002.38	1839.19	2012.16	2056.68	2368.67	2226.31	3535.4	1798.28	2353.53	2010.24	2178.56	2588.51	2418.52	3179.2	1764.39	2269.34	2714.6	2311.07	2059.04	2714.65	3129.5	2292.16
10.54_501.0808m/z	501.081	1	10.5433	1.16407	0.833456	0.600068	3.25969	2.39857	10.8962	6.40009	10.5173	18.5205	5867.53	5338.27	2040.37	2679.68	3037.28	3882.76	2714.34	2835.48	2891.81	3629.6	2328.81	2615.91	2852.13	4271.66	3378.46	1983.3	4038.49	2645.26	3538.67	3083.14	2694.25	2573.59	1937.66	1806.5	1338.09	1774.13	1892.19	1884.89	1685.01	1459.25	1619.03	1949.32	1661.15	1951.09	2167.51	1754.83	1694.6
10.54_436.2702m/z	436.27	1	10.5433	0.582033	370.673	440.978	257.329	469.205	171.748	132.79	226.261	194.782	766.146	721.695	705.917	698.197	858.683	868.687	703.249	718.508	714.688	731.223	607.887	680.501	568.533	465.603	586.614	1044.59	686.422	644.751	731.752	528.139	441.97	765.405	706.226	617.89	532.19	538.584	579.314	605.568	642.319	512.706	568.183	558.947	484.898	621.84	549.733	617.735	550.743
10.54_344.0150m/z	344.015	1	10.5433	0.56585	119.337	354.502	282.223	307.764	64.9931	168.031	116.382	347.878	21393.1	20023	16432	12962.7	13087.5	17848.2	10792.4	11021.5	11178.5	13588	11993	10812.5	10751.1	10175.1	10446.9	14999.3	16006.9	13253.7	13105.1	10421	10222.8	8754	9452.66	8064.21	8004.55	7747.75	8169.11	8397.33	7883.94	8391.26	9049.53	9064.35	7780.73	7963.62	8044.57	7116.72	8350.11
10.53_689.0180m/z	689.018	1	10.5271	0.46885	0	20.6426	0	14.6229	0	0	19.9011	35.4497	4364.84	4119.27	3342.47	2650.22	2606.72	4177.95	2040.02	2251.1	2118.6	2833.43	2314.41	1876	2185.87	1926.98	1889.57	2505.21	3551.67	2622.59	2569.69	1891.07	2282.14	2044.03	2145.55	1737.48	1531.41	1545.39	1705.68	1758.37	1424.66	1704.9	2228.26	1907.86	1710.67	1682.3	1718.29	1421.47	1647.25
10.53_595.5890m/z	595.589	1	10.5271	1.74608	8278.38	6704.67	10226	4924.07	5030.09	3903.98	6858.16	7688.28	15480.6	15087.1	14025.9	13200.5	13249.3	13686.1	13923.1	12649.1	13390.8	12717.3	12880.2	12148.8	12323.4	12269.8	12697	15664.3	13175.9	12798.8	12476.7	12355.4	10372.5	11567.5	10323.4	10383.8	10074.8	9550.13	10045	9652.35	9717.08	9135.69	9964.98	9562.95	9576.5	9853.14	9619.19	10629	10244.4
10.53_443.3093m/z	443.309	1	10.5271	0.51735	522.814	1245.69	536.013	1028.56	262.662	537.233	682.062	818.588	3045.1	3111.58	2682.74	2721.15	2761.59	2925.69	2352.73	2286.37	2322.96	2682.96	2291.39	2152.59	2084.89	2088.04	2131.52	2832.47	2936.36	2459.84	2505.13	2171.02	1862.14	2338.02	1800.18	2017.79	2011.52	1845.26	2131.54	1996.89	1939.74	2020.52	2055.26	1929.75	1844.08	1891.55	1946.51	1841.6	1967.08
10.53_429.3040m/z	429.304	1	10.5271	0.8407	1612.66	2341.93	1876.21	1828.51	1658.43	904.679	724.126	1200.39	6126.87	5228.84	5168.54	4871.39	5046.01	5218.53	5004.34	4392.53	4570.69	4707.51	4643.36	4484.85	4175.43	4078.63	4394.75	6140.54	5280.01	4645.66	4999.94	4490.78	3177	5383.39	3041.82	2941.5	3117.6	2995.54	4014.55	3130.65	3455.88	3013.67	3355.17	3513.35	3356.21	3150.16	3290.72	3757.3	4068.26
10.30_176.1249m/z	176.125	1	10.3007	0.388017	16556.9	33167.7	16098.8	15567.4	10693.6	15997.5	13384.8	18294.8	44681.2	42620.4	39511.8	47045.6	48054.2	48738.3	53591.3	45334.4	54769.8	59235.7	45137.7	46818.4	43081.7	70859.6	49501.7	67523.3	53339	41349.1	49594.7	54420.8	60931.5	77017.4	45240.3	52576.3	47543.9	48491	70043	53608.2	60404.7	44486.9	45471.8	77010.7	51826.9	47449.6	65167.6	56762.9	56381.1
10.51_489.3039m/z	489.304	1	10.5109	0.630533	239.514	428.303	176.748	535.073	124.04	286.869	122.232	285.804	982.633	853.195	1104.06	814.782	999.623	1393.65	863.416	793.296	835.627	1090.94	730.258	824.255	623.086	760.576	867.822	1387.95	926.227	811.123	889.408	755.696	782.012	889.784	647.118	696.691	557.457	568.993	725.355	568.975	785.49	667.632	505.488	790.243	643.056	607.096	756.755	739.354	628.735
10.49_310.1616m/z	310.162	1	10.4947	0.27485	329.104	587.832	157.596	414.613	167.244	252.578	231.077	213.962	1740.81	2451.26	3085	2777.56	2153.86	3611.16	3256.27	2697.75	4085.05	2432.36	3906.66	3992.64	3284.19	4602.95	3112.83	4035.15	2824.21	2018.13	2266.88	3311.26	3095.8	3868.36	1790.49	2935.35	2078.56	2069.51	2791	2697.65	2952.37	1981.92	2440.36	2902.81	3323.07	2920.17	2861.6	3263.29	2330.3
10.49_274.0220m/z	274.022	1	10.4947	0.5982	87.177	131.725	79.4184	72.6534	21.6154	36.7212	61.3261	116.139	7768.19	7893.83	6921.75	6753.13	5540.65	9777.46	8198.03	6012.71	5247.9	6104.62	6804.58	6577.94	8076.56	4093.36	11000.5	16071.4	6301.57	9269.33	5582.24	7715.62	5333.95	9819.57	6780.12	5464.86	5596.91	5379.59	7469.54	6991.84	5970.98	4804.21	6151.63	4854.31	5088.41	6441.36	3371.7	5716.3	6328.29
10.48_377.2369m/z	377.237	1	10.4786	0.51735	570.173	1018.45	397.537	664.066	131.722	228.416	283.962	364.236	1296.47	1219.21	1177.22	1190.52	1415.22	1562.13	1314.42	1003.62	1063.11	1136.14	1140.34	961.172	970.241	934.209	919.583	1779.08	1179.3	849.677	946.171	756.766	1035.31	1232.67	926.021	868.898	1002.22	833.151	901.222	967.136	1050.61	871.731	870.661	1094.27	840.816	906.228	930.811	967.613	892.831
10.43_706.0440m/z	706.044	1	10.4301	0.42035	0	32.9581	0.00924927	18.1577	0	33.6094	10.544	21.3067	1992.16	1846.66	1332.81	1097.69	1131.78	1916.42	956.127	881.063	1122.31	1442.77	1132.26	905.951	1003.15	914.663	988.313	1092.11	1495.86	1216.27	1257.42	942.006	903.02	804.426	888.46	794.794	692.359	791.951	750.505	822.434	837.885	790.404	852.029	951.314	687.774	704.582	808.269	683.247	772.95
10.43_267.1369m/z	267.137	1	10.4301	0.46885	281.907	817.562	315.778	401.93	245.947	344.129	290.173	384.927	9287.85	7226.35	4688.54	6393.66	3834.4	10037.9	8999.4	3802.5	6822.9	4450.88	7781.95	10784.8	5306.97	9734.91	8845.6	21192.8	5351.22	6364.62	5898.93	13764.8	2974.48	12530.2	4427.34	5164.8	3263.72	4042.19	11595.4	9898.61	15020.8	6086.47	7309.87	7752.35	7076.09	7853.61	7486.73	9481.68	7119.74
10.41_749.0650m/z	749.065	1	10.4139	0.436517	10.9538	33.0467	0	1.20467	3.27255	0	0	10.5602	1189	1226.88	862.16	873.099	709.17	775.411	599.005	772.236	878.286	806.004	690.402	651.601	637.857	543.637	542.735	547.297	810.144	914.861	839.023	746.515	394.281	654.759	462.428	462.097	321.394	401.088	502.876	417.491	504.738	357.605	310.916	448.484	465.699	423.795	460.067	379.937	565.088
10.41_365.1227m/z	365.123	1	10.4139	0.22635	186.488	356.043	146.674	213.02	77.5213	160.173	110.864	102.422	461.755	462.698	670.133	598.295	667.87	682.919	627.673	425.953	672.616	523.362	688.789	578.579	569.464	856.122	458.416	742.37	599.248	525.224	558.544	647.254	465.734	809.998	695.19	496.136	507.79	600.965	754.319	757.646	813.771	431.437	529.609	1109.18	676.809	634.46	459.869	646.805	598.783
10.51_303.2091m/z	303.209	1	10.5109	0.646683	1634.38	4775.15	1780.97	2647.47	983.056	1826.96	1309.99	2021.2	5360.65	4980.58	5797.57	5115.56	5033.31	6187.26	5601.47	4483.16	4592.9	4268.33	4960.64	4588.11	4369.08	4260.99	4456.97	5940.48	4434.59	4614.05	4402.05	4416.35	3916.84	5118.73	3978.07	3851.17	3698.47	3882.27	4490.68	4063.69	4200.58	3704.85	4034.48	3427.71	3612.54	3911.83	3344.3	4122.58	4123.96
11.32_353.0305m/z	353.03	1	11.3193	0.565867	67.1348	8.30741	448.97	446.503	19.9337	33.867	263.899	388.904	6737.52	8199.42	9750.4	9806.35	10116.4	12154	10960	10869.1	10816.6	10770.3	10922.5	11299	10943.4	11663.6	10872.1	9731.48	11777.6	10689	10165.6	10666	8931.61	8677.18	8526.41	9355.23	8992.13	8758.52	8479.48	8383.16	8632.05	8434.91	8748.08	8101.85	8831.39	8658.34	8620.74	8985.89	7939.83
11.32_407.1657m/z	407.166	1	11.3193	0.630533	687.81	237.452	481.884	131.539	244.108	248.797	418.273	396.765	1618.43	1749.95	1327.04	1329.38	1417.08	1831.76	1621.3	1459.8	1300.66	1392.69	1485.8	1406.61	1190.19	1106.81	1353.1	1644.33	1339.86	1252.39	1070.92	1182.63	851.829	1240.41	958.188	1114.22	799.382	891.319	1033.92	891.472	1107.99	770.262	907.906	776.632	859.06	769.852	746.309	1072.44	852.542
11.34_291.0133m/z	291.013	1	11.3354	0.565867	93.9595	55.7534	787.036	154.442	150.681	77.8626	1012.37	148.533	1830.04	1950.97	4358.9	4793.46	5560.3	9679.96	6302.41	6849.44	7804.2	10027.4	9794.34	9715.22	10391.7	10554.1	10837.8	7564.37	10069.3	9818.53	11040	10741.7	6906.53	9150.5	9424.25	9489.98	9807.7	9526.14	9863.6	10135.8	9910.18	10131.8	10125	9779.64	9892.68	9670.46	9689.36	10030.2	10000.9
13.45_414.9557m/z	414.956	1	13.4534	1.68142	62.0878	10.9325	18.5322	47.6464	27.8682	20.9967	213.157	242.019	12857.3	12269.5	11542.6	11237.3	12817.6	19669.5	12403.5	11324.9	12823.7	12477.8	11766.3	12722	11750.2	13616	12733	21165.3	12605.1	10992.4	13006.1	12136.1	12046	13203.8	10568.9	11244.6	11256.6	12218.6	12158.4	11816.4	9818.49	9694.51	10737.4	11457.6	11032.5	10726.3	12778.2	12753.8	11363.6
13.45_338.9836m/z	338.984	1	13.4534	1.69758	334.53	142.974	214.922	275.767	410.119	123.809	771.023	727.464	7599.84	7206.32	7056.58	6864.29	6758.68	10081.7	7315.13	7053.92	7619.52	7416.8	6899.32	7491.33	7130.45	7905.05	7328.68	9825.24	6995.27	6739.69	7479.41	7222.84	7172.25	8409.71	7507.52	8081.15	8282.6	8783.9	8389.36	8304.23	7387.28	7512.01	7871.31	7866.88	8227.65	7994.25	8247.45	8432.56	8156.6
13.45_297.9915m/z	297.991	1	13.4534	2.1341	721.454	592.095	626.818	632.243	868.546	276.768	3657.88	3987.16	70829.3	67137.4	63057.8	62943.2	67805.1	95420.3	66943.6	62516.3	67451.7	66860	62765.6	65811.4	62538.6	70243.2	66939.1	123860	68976.3	61256.4	67969	64637	68096.8	78237.6	71125.8	75982.4	74778.8	77939.7	76481.1	73823.4	68001.5	66760.5	70706	72671.7	72469.1	70328.8	78059.3	78713.7	71729.9
13.45_237.9806m/z	237.981	1	13.4534	0.242517	14.07	12.1626	6.88027	6.21025	18.9703	1.75686	7.05857	2.58194	862.406	693.227	739.772	742.339	731.203	1026.54	811.906	770.685	780.048	749.382	657.277	608.374	666.745	669.268	720.173	822.744	678.982	666.9	670.889	731.281	762.584	687.616	701.82	785.587	660.301	615.735	649.168	658.212	597.438	648.642	674.323	657.912	613.068	656.897	633.271	680.873	575.478
13.45_181.0289m/z	181.029	1	13.4534	6.91972	84506.6	60360.3	59962.4	50396.6	71296.4	53921.8	66207.7	56223.2	200701	191375	188764	186944	196506	252942	198140	187679	195195	193403	184281	188053	181669	194626	188724	374378	197531	177763	190177	182992	195544	208609	192112	198441	193666	195766	193011	188286	175562	171337	174338	177907	174471	172772	182944	183069	170829
13.45_98.9759m/z	98.9759	1	13.4534	2.1341	151.089	190.286	260.313	148.161	47.0713	72.6258	553.382	605.53	15470.5	14622.3	14104.9	14325.4	14803.3	19376.3	14772.3	13612.6	14751.2	14652.1	13388.6	14328.7	13699.7	15016.1	14374.9	22576.4	15057.1	13909.5	14920.2	14137.9	14608.4	15955.3	14331.7	14957.3	14800	15121.2	14830.4	14823.2	13524.2	13245.2	13926.6	14149.9	14223.1	13834.1	15005.2	14901.2	13772.1
13.42_387.0578m/z	387.058	1	13.421	2.81315	9212.53	10760.2	9235.44	7587	9579.09	8592.86	28113.6	27403.1	10362.5	8899.4	8834.93	8995.5	8837.71	9151.28	9353.87	9271.24	9147.76	8527.33	8833.51	8627.34	8113.99	8664.59	8914.09	9154.7	8748.82	8607.86	8365.61	8075.96	7377.68	8711.25	8248.61	8524.67	8833.59	8354.92	8655.59	8588.21	8752.54	8799.21	8818.88	8464.98	8920.85	8942.12	8859.5	9313.9	8040.38
13.45_496.9619m/z	496.962	1	13.4534	1.14788	27.0852	38.4806	114.816	76.4208	20.7066	88.111	101.105	201.528	1329.13	1184.9	1234.32	1157.87	1071.63	1755.7	1156.56	986.533	1265.12	1237.52	1226.67	1294.53	1243.66	1257.33	1221.9	1643.5	939.643	1045.43	1391.2	1245.45	1125.12	1412.16	1129.15	1490.86	1441.13	1484.61	1395.5	1564.61	1288.44	1302.5	1393.61	1419.51	1482.44	1198.42	1458.17	1394.71	1369.25
13.42_352.2680m/z	352.268	1	13.421	1.27723	2427.17	1858.31	1508.71	1176.1	2982.48	1618.59	2965.16	2710.98	3210.72	2921.65	2863.16	2799.87	2685.1	3078.82	2621.59	2454.1	2614.63	2581.4	2302.67	2601.27	2674.4	2732.91	2591.09	2221.05	2153.42	2136.17	2231.01	2530.19	2415.27	2790.33	2920.34	2801.69	3218.74	2908.35	2730.47	3082.6	2959.27	2804.27	2808.89	2706.97	3194.43	2886.36	2872.42	3021.87	2835.98
13.40_327.0179m/z	327.018	1	13.4049	3.63768	9398.62	12241.6	10027.3	8010.15	10177.2	12033.4	20242.1	19840.8	10891.6	10481	10870.7	9943.89	10231.1	10362.2	10497.6	9961.1	9809.52	9993.58	9967.83	9466.16	9578.95	10136.1	9723.29	9355.19	9894.88	9308.24	9508.99	9278.58	8826.95	9641.95	9811.64	10004.8	9637.93	9201.61	9425.36	9373.32	9492.69	9732.02	9863.42	9414.75	9756.46	9442.12	10003.9	9649.56	9614.04
13.29_393.9642m/z	393.964	1	13.2917	1.30957	104.801	6.32209	59.2562	134.276	61.1919	23.195	168.547	96.1671	1502.94	1833.45	1590.14	1866.04	2046.58	2490.66	2470.07	2087.21	2029.88	1949.77	1695.35	1812.96	1892.93	1787.87	1966.24	5009	3948.15	2713.03	2539.03	2241.55	1708.62	1803.67	1206.76	1408.5	1137.98	1268.6	1437.99	1427.53	1530.65	1160.89	1303.05	1430.85	1224.22	1265.2	1555.6	1509.87	1525.18
13.05_551.9468m/z	551.947	1	13.0492	0.61435	50.342	85.6509	64.8438	145.411	33.6258	17.5027	51.0279	32.6654	466.688	576.038	401.04	601.459	683.576	1013.79	657.573	728.149	796.324	937.711	675.984	837.894	660.088	935.702	970.078	2036.94	1107.68	814.306	952.175	814.923	965.018	1079.33	854.319	778.684	831.372	808.525	904.057	1154.29	872.697	659.85	921.929	813.4	850.796	699.443	887.093	864.666	701.006
12.52_388.0448m/z	388.045	1	12.5157	0.51735	72.3681	195.824	157.524	255.444	272.122	25.7629	220.992	51.5943	814.078	823.48	817.409	922.93	1257.18	1712	1021.74	823.317	1133.3	1294.67	1180.7	1054.91	957.842	976.231	1239.92	1385.94	1083.72	1071.97	1197.89	1073.22	1028.75	1361.12	980.442	1005.81	907.892	841.328	1225.19	1123.08	797.703	848.427	902.186	1173.18	736.852	868.216	850.203	909.4	986.85
12.42_309.1707m/z	309.171	1	12.4187	0.727533	1365.31	1999.16	2245.04	3223.7	1851.65	892.92	3294.02	606.723	5808.23	6719.53	4694.36	8707.36	7045.61	8725.86	8840.27	4784.44	5879.5	5187.5	8000.29	9781.02	5416.96	9539.01	7084.93	6708.96	5721.17	5693.81	7582.3	6394.16	4679.36	10430.4	6544.47	7414.7	5141.04	5878.8	6212.6	6435.39	13062.7	5071.93	6601.86	11489.4	5862.49	5786.5	6613.57	6282.58	6195.21
12.32_154.9794m/z	154.979	1	12.3217	0.856883	102.694	150.196	25.0704	28.7282	265.202	62.7248	192.672	215.345	8.90539	8.75481	14.8789	11.3853	15.5333	12.7013	16.6454	16.8727	17.3487	18.2991	13.8581	16.2093	14.9132	17.0101	18.7167	20.8705	16.8553	16.6331	14.6386	17.3814	15.2574	13.9344	12.5344	14.5944	21.2306	21.8105	20.6747	21.9037	23.1587	16.499	14.8407	24.2286	15.6501	16.3484	23.7845	17.1604	21.4108
12.27_465.0432m/z	465.043	1	12.2732	0.46885	15.5104	182.572	144.136	235.23	55.7814	88.588	626.543	55.94	1452.78	1433.94	1979.24	1976.87	3448.86	3302.97	1677.88	1373.14	1459.8	2343.9	2024.9	2043.54	1860.93	1911.37	1405.01	2299.23	2000.12	1488.56	1741.6	1325.71	1479.77	2224.77	2046.34	2242.43	2130.99	1976.59	1821.26	2598.64	2987.68	1321.44	1987.54	1951.69	1914.7	1739.28	2423.98	1574.25	1535.98
13.40_575.9803m/z	575.98	1	13.4049	2.47363	1094.65	1641.41	1709.93	1499.13	1491.88	1643.63	1950.8	2204.56	3522.3	2708.8	2386.66	2657.77	2891.56	3055.75	2852.21	3026.79	2983.61	2607.41	2980.21	3004.34	2823.3	3005.84	3020.65	2483.6	2294.64	2562.96	2339.69	2328.07	2620.8	3844.2	3506.29	3981.12	4033.51	3858.2	4145.87	3742.54	3857.58	3697.69	4304.22	4043.15	3831.43	4186.19	4872.64	4088.74	4011.17
12.19_684.2574m/z	684.257	1	12.1923	0.12935	0	15.0308	0	8.75525	4.88237	0	7.48779	0	111.047	194.48	81.9547	308.705	459.232	329.918	416.044	20.0204	212.841	69.4317	483.973	342.648	170.793	467.745	363.7	575.896	68.567	160.697	483.228	304.688	71.8004	410.26	110.143	173.712	120.411	222.532	860.669	246.252	331.621	84.2158	167.266	1676.49	179.043	194.923	83.4346	254.405	466.066
13.45_543.9618m/z	543.962	1	13.4534	1.22872	201.941	226.774	305.157	195.987	231.789	231.787	395.789	505.318	3770.28	2673.58	2648.56	1921.19	1830.29	2020.9	2111.43	1539.99	1599.57	1948.18	1766.1	1493.1	1668.2	1676.62	1564.33	964.254	2055.34	2080.06	1590.92	1585.19	2002.42	2021.13	1460.16	1787.82	1597.65	1669.72	1624.14	1441.43	1547.52	1506.28	1507.3	1477.85	1339.13	1359	1590.07	1578.41	1397.62
13.47_158.0123m/z	158.012	1	13.4696	6.04668	63090.7	51175.1	60236.8	52388.1	72865.5	57494.4	69796.1	61433.4	180712	174703	171210	168388	175553	220808	177357	168990	177059	177205	170441	173674	168329	179482	174293	267571	173467	162285	174275	169151	175740	186783	174876	180083	175396	176554	175554	171317	161049	160128	161448	164535	162028	159646	169435	169519	161129
17.29_317.1827m/z	317.183	1	17.2851	0.0970167	383.108	460.168	310.516	901.957	139.125	211.014	160.458	250.63	442.565	415.705	493.884	420.655	390.169	475.526	390.566	449.756	440.51	417.909	449.194	384.514	401.179	404.743	416.211	473.771	397.465	462.016	428.682	386.194	361.022	389.911	441.721	485.301	434.74	380.061	362.722	424.932	431.064	352.416	421.764	433.602	420.474	387.089	434.879	402.152	371.24
15.99_197.0046m/z	197.005	1	15.9917	0.129333	125.908	356.824	356.981	224.206	528.535	322.049	275.896	220.498	277.54	240.491	330.336	273.344	249.399	316.451	244.491	186.593	157.974	182.344	182.198	177.551	225.679	198.883	172.165	224.815	155.963	140.74	121.39	164.223	211.105	281.727	233.721	223.079	295.688	217.71	254.611	207.518	249.102	220.923	243.286	280.096	244.826	246.204	261.324	284.568	244.591
14.91_348.0278m/z	348.028	1	14.9085	6.17602	3291.1	94086.6	47280.7	36256.7	3173.14	95667	36261.4	28581.3	104862	82026	102494	83493.1	81974.1	80574.6	79654	67933.9	68510	74701.8	71084.6	64890.2	62500.9	60030.6	59099.6	38798.5	78835.8	73143.8	66397.7	57629.2	75612.7	69836.1	63119.6	56366.7	50064.4	48793.5	50382.6	48736.1	46358.3	44373	47555.9	48169.6	42298.5	41655.3	41791	39896.9	41323.3
14.75_329.0278m/z	329.028	1	14.7468	6.19218	15409.9	94023.1	42845.1	35738.8	13412.2	76550.3	36029.9	31373.6	78421.8	60668.7	75177.1	61635	58745.1	55816.4	59618.5	50737.9	51085.6	54512.5	54206.2	48814.8	48658.7	45040.3	45288.7	24873.8	57804.3	56261.1	49479.2	45640.7	56115.6	51776.6	47922.1	43245	40723.2	38355.7	39404.8	38168.2	37254.1	35879.1	38016.7	34507.1	34633.2	33910.2	31931.8	31895	32591.3
14.46_291.1061m/z	291.106	1	14.4558	0.22635	594.93	246.863	508.729	335.02	3082.48	667.463	199.767	353.221	95.3045	138.468	145.235	112.158	154.497	140.812	110.846	122.799	84.1268	131.835	123.285	140.356	59.0257	72.6638	96.3439	183.193	73.8612	58.1857	87.0676	53.2097	102.284	116.476	97.8072	107.385	101.105	84.9919	72.5637	93.2325	112.862	65.3694	55.1372	63.7249	95.0537	79.101	49.1725	133.289	131.243
14.42_446.0022m/z	446.002	1	14.4234	1.9401	413.77	3646.85	1755.92	1450.51	407.832	4652.69	1793.85	1589.23	3089.04	2230.55	2557.69	1960.06	2039.17	1950.53	2248.75	1980.99	2112.34	2039.14	2003.03	1956.33	1826.95	1805.85	1648.28	593.353	1982.97	2093.52	1725.22	1748.75	2588.92	2479.08	2184.35	1899.67	1777.87	1905.52	1809.37	1668.24	1481.77	1494.51	1565.93	1238.77	1322.65	1657.15	1324.49	1277.12	1338.98
13.60_591.9678m/z	591.968	1	13.5989	1.30957	113.485	2813.14	478.399	349.9	115.792	883.257	1167.78	1092.55	4144.71	4052.03	3923.23	3588.46	4160.88	5282.04	3864.74	3508.86	4238.11	4412.66	3815.46	3922.21	3805.49	4447.08	4106.06	4932.13	3603.84	3396.39	4221.35	4378.1	3567.8	3250.95	2334.28	3034.13	2324.2	2672.77	2678.18	2202.03	2343.79	1995.74	2238.55	2475.85	2750.2	2415.89	2902.58	3122.55	2799.5
13.45_631.9753m/z	631.975	1	13.4534	0.840717	32.895	236.537	261.184	110.209	62.412	100.214	1069.13	1296.47	1328.62	1037.11	1269.26	947.277	966.005	1890.14	846.002	742.098	924.65	962.787	1095.79	1195.74	1150.1	1415.34	1415.44	634.696	495.332	549.314	1122.22	1020.96	953.27	1085.42	880.121	1047.15	1037.95	1134.46	1236.7	1023.86	814.233	685.637	1075.68	993.584	1168.1	983.422	1374.67	1413.1	1153.05
13.52_452.9325m/z	452.932	1	13.5181	0.97005	179.296	38.1012	102.466	47.2944	41.6062	15.0345	377.71	423.787	1366.69	1406.65	1162.09	1332.51	1390.35	2120.06	1935.29	1753.14	1486.54	1372.08	1349.6	1457.61	1360.95	1333.36	1587.35	3734.11	2947.47	2068.78	1979.38	1849.98	1469.43	1107.02	1048.42	1101.75	961.72	845.52	843.594	927.053	743.984	973.553	808.996	870.288	714.655	862.367	953.229	974.419	785.322
13.49_492.9445m/z	492.945	1	13.4857	1.40657	148.007	96.983	146.593	249.919	183.207	48.3904	893.39	649.351	3856.76	4209.28	3681.22	4110.84	4365.07	6051.86	4942.29	4848.58	4845.43	4146.87	4050.35	4704.19	4117.29	4508.69	4399.99	9624.72	6766.67	5282.57	5639.73	5069.1	4088.9	3968.99	3316.16	3282.15	3052.23	3260.41	2938.14	3033.06	2704.22	2702.88	3165.13	2925.2	2918.37	2822.74	2861.04	3508.63	3170.5
13.49_433.9769m/z	433.977	1	13.4857	1.87542	219.02	57.7611	678.085	726.033	156.976	245.484	575.408	444.283	12235	12052.2	11136.8	12154.2	12358.9	17100.2	14296.2	13063.3	13688.3	13179.3	12005.9	12815	12496.9	14009.9	12821.3	25553	16831.9	14398.8	16001.6	14058.9	11584.2	11902.5	9902.48	9965.08	9563.86	10322.4	9866.68	9356.92	9175.92	8566.5	9044	9994.78	9766.83	9176.02	10271.9	10297.6	9719.63
13.47_572.9457m/z	572.946	1	13.4696	1.30957	112.978	1507.68	731.919	446.913	148.826	664.104	2353.91	2428.91	4136.47	3549.08	3604.14	3124.78	3529.96	5221.3	3228.42	3157.5	3411.36	3586.27	3287.45	3660	3498.27	4062.95	3815.88	4112	2847.55	2916.55	3327.13	3071.25	2939.25	3500.45	2854.02	3249.6	3048.46	2737.83	3393.5	3198.61	2736.37	2610.07	3208.41	3079.74	3454.42	2877.06	3677.69	3660.86	3339.59
13.47_446.0002m/z	446	1	13.4696	1.82693	198.075	787.538	543.228	338.343	187.806	327.299	5704.66	5872.68	4760.78	3401.62	3759.7	3218.3	2619.54	2946.98	3164.36	2140.66	2610.94	2742.09	2491.16	2442.15	2266.7	2322.73	2068.12	1268.67	2607.85	2461.86	2617.73	2365.59	3013.36	3727.7	2966.53	2861.91	2889.78	2999.19	2836.5	2955.24	2620.99	2474.09	2812.21	2898.79	2604.78	2721.54	2885.73	2667.21	2475.7
13.47_316.0022m/z	316.002	1	13.4696	1.97243	562.59	900.801	2542.02	2151.18	1188.23	865.513	4371.99	3456.79	54992.1	56192.1	53921.1	53789.4	56354.8	75141.6	53840.5	51218.3	55644.5	60053.1	54185.7	55577	54090.9	58844	57408.2	69948.3	55523.4	52629.6	58095.6	55498.9	50484.3	55808.7	50773.2	50994.6	50255.2	52149.7	54089.2	52664.7	47306	46982.9	49462.7	52176.4	49654.8	48977.8	53787.2	53786.5	50956.1
13.47_256.9663m/z	256.966	1	13.4696	2.11793	341.206	44.644	660.967	672.546	752.273	188.094	699.129	60.7339	23258.8	22612.5	21172.2	21880.2	22877.5	32981.1	23369.3	21631.3	23057.8	23360.1	20851.7	22080.2	21146.5	23797.2	22582.8	39111.2	26395.5	22283.7	25266.8	22951.7	23053.2	24699.4	21147.6	22305	21318.5	21911.8	21918.7	20993.4	18812.3	18719.8	20343.1	20429.7	20429.5	20057.2	22688.5	22285.6	20524
13.47_241.0488m/z	241.049	1	13.4696	5.52932	22834.4	17225.6	18299.9	16812.8	19607.7	15128.5	24135.9	21043.7	43892.1	41661.8	40873.1	40885.5	41286.3	50972.8	44226.9	41664.1	43672.7	41841.1	40938.3	41651.4	39969.6	42620.8	41613.4	66347.9	43588.5	39997.9	41168.2	40780.2	43036.8	48149.7	45817	48136	47669.4	47708	47349.7	46029.2	44152	43996.8	44663.5	43511.3	44331.4	44116.2	46187.3	47179.4	43777.6
13.49_532.9402m/z	532.94	1	13.4857	1.64908	412.888	436.825	706.64	583.927	407.391	435.217	1594.39	1689.03	8313.89	8041.39	7312.23	7766.89	8441.56	12141.8	8252.13	7478.4	8818.77	8544.35	8274.41	8303.51	8202.94	9137.96	8885.19	13304.2	8103.81	7564.08	8968.72	8694.4	7418.03	8841.71	7466.98	7787.35	7143.97	7879.01	8033.87	7953.43	6638.44	6609.2	7050.42	7305.77	7177.52	7251.7	8463.75	8485.32	7440.98
9.98_668.1408m/z	668.141	1	9.97738	0.210167	0	0	0	0	31.6149	0	0	0	551.321	573.097	460.58	433.568	334.476	583.613	282.197	551.4	597.419	394.097	342.38	518.602	424.99	319.258	414.01	378.084	628.642	396.201	440.698	315.295	426.682	481.774	393.91	202.624	342.217	422.417	540.382	308.632	269.62	469.669	285.644	482.275	285.748	417.3	425.218	540.969	401.536
12.18_370.0750m/z	370.075	1	12.1762	0.291017	0	0.224672	12.2053	0	0.00681761	8.60501	0	0	475.259	566.47	2042.53	2150.26	1036.95	2752.28	1461.36	1315.28	1722.8	2108.86	1840.83	1697	1423.41	1655.14	1001.32	2990.5	1557.99	1413	1066.79	1252.65	436.843	1647.77	777.978	1906.24	1790.06	1394.97	1365.6	2506.65	4043.58	447.799	1898.34	1055.26	1212.81	897.549	1922.34	1457.16	839.548
12.01_337.1837m/z	337.184	1	12.0145	1.64908	2634.22	2181.25	3622.7	2957.34	2067.24	1271.42	2634.77	1105.14	4495.96	5027.1	5048.94	5370.76	4315.04	5295.67	4306.58	4687.15	5206.42	4107.25	4547.79	4638.02	4619.97	4059.58	4559.86	6205.43	4034.33	3922.89	3928.44	4564.55	3645.92	4653.45	3712.64	3407.33	3499.34	3528.44	3658.12	3691.74	3966.02	2942.08	3458.93	3353.94	3771.07	3571.2	3254.41	3519.9	3433.3
11.55_922.0102m/z	922.01	1	11.5456	0.4527	107052	94146.6	154898	52723.8	52583.6	47329.7	90119.6	207187	346292	427175	472326	463007	478868	581212	451685	449187	454267	444751	459434	457175	437343	472164	452620	284107	479235	450298	464127	444434	491413	545548	581391	558025	547228	558427	565744	576533	568275	573514	579488	582785	572281	587194	596183	584830	585022
11.50_607.1579m/z	607.158	1	11.4971	0.436533	1.18645	0.961683	21.8707	1.4773	2.24131	0	18.7866	27.9513	64398	98106.1	130987	126769	136617	182190	127564	129556	129714	137292	141291	142095	128181	148058	134330	10736.7	143113	135983	144394	139350	110277	132299	143426	146604	148311	148390	153928	153042	159825	157061	158733	164030	155746	162535	169996	156644	156915
11.50_337.0662m/z	337.066	1	11.4971	0.161683	58.0129	69.1998	248.419	45.7051	45.9675	51.6206	158.442	343.922	798.066	990.658	721.186	808.85	795.638	808.689	1024.43	825.205	879.065	259.15	724.502	797.419	469.249	751.165	582.322	560.931	634.286	572.065	514.286	689.668	779.207	816.104	744.169	878.239	919.958	857.508	740.485	706.823	900.62	763.163	866.778	572.986	1021.05	1048.16	930.311	959.732	793.169
11.50_227.1114m/z	227.111	1	11.4971	0.436517	255.575	345.501	915.214	307.777	251.139	207.761	564.219	673.904	1819.46	1799.71	2357.42	1905.39	2137.62	2642.52	1969.27	2033.73	2801.64	1164.34	2059.3	2200.87	1802.17	1368.69	2070.14	2487.18	1382.58	2158.86	1625.18	2172.21	1658.97	1936.06	2013.14	1619.89	2059.41	2352.6	2066.93	1772.65	2236.92	1914.97	1793.23	1300.72	1713.94	1883.59	1429.33	1641.78	2006.29
11.50_142.0357m/z	142.036	1	11.4971	0.210183	213.441	136.183	456.741	137.179	134.701	131.997	308.818	951.889	2202.61	2534.32	2125.03	2385.14	2470.66	3113.66	2312.37	2415.77	2285.06	1937.39	2426.3	2408.69	2130.74	2443.36	2299.08	1588.86	2142.14	2262.25	2079.49	2143.47	2107.35	2321.2	2623.55	2768.84	2824.95	2851.82	2902.54	2752.07	3064.37	3022.08	2974.84	2989.88	2944.48	3025.55	3126.7	3122.27	2849.5
11.46_641.1074m/z	641.107	1	11.4648	0.582033	6.11606	0	80.496	9.93799	1.48056	14.5925	78.1511	42.8175	2367.14	4386.92	5761.81	4763.04	5376.63	5530.46	5005.66	5305.42	5028.28	4789.81	4329.81	4047.2	3804.45	3895.89	3525.7	872.039	5877.64	3626.42	3916.09	3289.65	4435.14	3392.05	3426.03	3683.91	3221.11	3174.7	2890.08	2994.19	2942.68	3041.53	3144.68	3571.13	2737.44	2946.42	3127.32	2792.32	2592.55
11.45_980.0667m/z	980.067	1	11.4486	0.97005	346.796	354.589	107.025	68.1817	24.2185	203.568	85.5954	308.982	8207.21	6355.79	4559.46	3991.76	4104.65	4760.26	3700.53	3429.93	3631.87	3038.01	3103.75	3059.84	3039.32	2494.96	3184.45	4867.39	3504.59	2790.64	1940.81	2349.76	3065.89	3775.94	3092.79	3037.65	3054.05	2536.12	2518.49	2589.94	2200.32	2346.2	2397.23	2159.74	2649.89	2688.13	2841.4	2538.06	2431.29
11.55_937.1979m/z	937.198	1	11.5456	0.242517	0	0	0	0	0	0	21.4666	8.59762	174.605	337.473	1067.43	1255.47	1396.83	1224.87	1662.11	1476.84	1676.79	1313.56	1572	1651.57	1511.51	1591.54	1524.14	221.636	2389.4	1621.43	1402.57	1723.74	1171.18	1249.36	1461.82	1395.08	1433.79	1405.25	1311.86	1287.33	1042.42	1144.16	1073.55	1098.12	1084.71	1200.62	766.905	1200.41	1220.1
11.45_305.1458m/z	305.146	1	11.4486	0.355683	195.163	477.33	1181.37	232.803	127.588	319.336	426.784	989.817	2393.25	2384.11	2333.38	2665.67	1930.08	2585.14	2991.73	2746.9	2786.36	1900.68	2916.49	3030.5	2952.82	2438.17	2945.71	2061.45	1902.89	3108.7	1579.66	3204.97	2633.27	2699.37	2794.17	2830.67	2562.49	2434.82	3070.59	3102.44	3003.16	2426.52	2789.58	1452.82	2626.73	2845.26	1653.05	2673.07	2771.97
11.43_247.1245m/z	247.125	1	11.4324	0.37185	112.532	78.1949	446.627	123.098	41.8793	131.133	361.837	685.006	4591.6	5020.67	5995.43	5543.33	5700.05	6205.69	5636.43	5816.45	5795.55	7013.34	7519.48	7375.62	8282.83	7347.6	8676.85	1959.89	6876.93	8675.49	8262.34	9204.89	5605.89	5858.85	8503.3	7253.57	7746.66	7102.48	8488.87	9447.68	8508.12	8481.96	9185.84	9122.34	8740.31	9177.7	8182.7	8321.86	9594.99
11.40_360.0382m/z	360.038	1	11.4001	0.242517	16.7927	28.0253	105.701	45.5233	13.9004	50.0067	62.0793	129.726	791.514	988.935	1104.86	1034.45	946.37	1171.85	874.021	913.071	1193.35	855.675	1062.27	1010.96	1237.23	816.987	1049.44	1156.24	946.296	1078.11	815.265	1083.47	915.211	1013.99	1042.66	659.465	715.292	534.331	778.53	786.614	623.244	677.842	571.598	585.39	559.602	615.221	380.85	510.572	723.965
11.38_329.0323m/z	329.032	1	11.384	0.226333	75.774	556.785	1070.35	295.957	52.3347	222.331	412.39	1157.8	1343.95	875.24	1269.7	984.21	796.76	1292.58	991.307	1082.9	1118.41	1147.32	1330.07	1238.61	1368.54	1111.24	1409.84	863.789	981.854	1570.5	1263.54	1391.61	1013.49	954.117	1178.14	989.084	929.296	905.664	974.835	1049.41	951.11	900.88	999.927	866.438	890.793	910.634	743.373	926.278	974.859
11.37_497.0594m/z	497.059	1	11.3678	0.161683	0	0	0.25275	0	0.510148	0	0	0	323.323	492.032	406.992	228.863	297.245	843.972	338.701	337.937	237.165	230.972	260.158	221.493	182.772	189.762	219.474	741.389	466.281	275.071	267.349	208.363	344.224	1077.25	245.358	274.217	123.532	213.247	188.39	120.345	235.783	172.076	194.557	124.781	186.396	141.792	116.172	140.414	110.631
11.37_288.0098m/z	288.01	1	11.3678	0.5982	172.052	3853.69	4007.83	771.915	119.213	3063.35	1930.03	2755.49	7623.49	6948.8	10270.2	8107.41	4618.37	8759.55	8754.14	7132.18	6283.38	4867.6	8165.3	7271.25	8158.13	4674.12	9227.56	4909.41	4677.85	9845.12	5616.71	7616.99	7636.45	9440.85	9684.47	6646.25	7290.73	7006.49	9591.09	9794.96	8128.25	7387.06	8054.64	4609.84	7160.83	7638.18	3751.06	6806.25	7425.51
11.35_334.1691m/z	334.169	1	11.3516	0.986217	3080.88	1846.04	2765.05	1593.89	1230.72	1737.23	2163.59	2681.86	5725.49	5386.26	5758.32	5839.91	4283.11	7318.82	6403.49	6058.09	6838.85	4427.72	6015.04	5958.33	5851.34	5126.34	6158.43	7232.96	5196.06	5906.65	4390.77	5588.42	4585.02	6480.08	5142.2	4769.61	4848.05	4893.34	6138.93	5918.2	5896.3	4699.97	5128.61	3157.46	5983.34	5196.22	3574.72	5689.12	5075.16
11.35_276.1231m/z	276.123	1	11.3516	0.37185	152.778	149.96	428.206	45.656	57.5437	147.946	225.267	971.939	5740.51	5140.79	9931.03	9471.69	5904.39	11773.5	9822.44	9455.14	15071.7	6982.96	6657.26	7435.44	6295.39	8757.23	6471.27	11095.2	7726.67	5806.86	5301.93	5434.14	7923.94	8740.34	4258.35	8448.98	8426.19	6825.5	7264.02	10745.6	8798.83	3740.6	5869.06	4483.82	6093.09	5442.41	7475.69	6241.87	4518.81
11.43_365.1788m/z	365.179	1	11.4324	0.194017	56.0259	67.2559	141.436	51.831	0	46.4767	85.9815	153.677	372.782	306.807	473.095	594.92	582.021	695.84	606.95	646.25	659.991	775.361	779.467	723.772	716.943	686.246	629.017	366.938	734.956	642.462	664.202	564.103	693.102	643.818	746.887	627.356	660.663	532.947	621.49	692.69	559.322	571.465	556.635	549.437	607.263	644.014	556.27	609.331	706.095
12.03_352.2690m/z	352.269	1	12.0306	0.436517	722.533	1256.02	879.827	1126.81	1434.35	628.667	1573.71	289.452	826.39	984.18	892.337	1237.06	1260.4	1429.56	895.68	1045.91	1029.03	1105.3	1001.09	1019.8	877.083	939.552	1022.07	1081.03	1136.53	983.428	846.711	1022.31	923.855	1345.19	973.547	1032.11	1155.74	1057.4	1131.35	1189.65	1201.46	904.881	1076.46	1103.01	937.045	1045.42	936.753	926.885	903.504
11.56_899.2468m/z	899.247	1	11.5618	0.46885	0	0	0	0	0	0	10.214	1.23919	6567.19	16652.7	37455.3	32219.8	38531	41322.2	27964.8	31923.4	32572.9	53053.3	39708.4	37263.8	39182.5	39204.7	40107.1	788.851	43887.9	42216.7	49132.5	37408.6	26219.4	37304.3	39331.4	37073.6	36427.2	38150	41542.9	42969	40323.3	37310.8	39052.4	44173.8	37669.4	37800	39889.3	37659.9	41362.9
11.58_293.0995m/z	293.1	1	11.578	1.4389	4366.66	3206.71	9009.3	3367.87	2871.99	2724.18	7062.35	7558.91	1.84324e+06	3.12292e+06	5.38383e+06	4.73379e+06	5.67139e+06	6.3265e+06	3.98318e+06	4.26245e+06	4.50242e+06	7.98419e+06	5.31887e+06	4.6227e+06	5.33426e+06	5.10963e+06	5.34164e+06	1.30307e+06	6.00429e+06	5.57695e+06	6.70496e+06	4.62765e+06	4.90672e+06	6.01794e+06	6.65313e+06	5.12858e+06	5.03507e+06	5.20384e+06	6.77392e+06	6.56822e+06	5.80963e+06	5.71837e+06	5.63081e+06	7.21733e+06	5.17382e+06	5.38531e+06	5.81292e+06	5.0854e+06	6.22917e+06
11.98_368.1002m/z	368.1	1	11.9822	0.388017	1062.63	637.947	2469.76	1026.34	1835.74	1851.12	1007.38	340.515	1671.8	1709.2	1410.88	1335.52	1363.44	1077.92	1335.43	1428.58	1280.53	1188.74	1328.68	1182.68	1273.46	1240.25	1055.25	5799.47	1327.09	1561.73	1419.86	1496.48	1627.11	1576.52	1637.84	1425.27	1588.56	1205.39	1357.93	1283.87	1564.82	1698.36	1426.23	1366.52	1502.82	1371.59	1139.71	974.947	1191.04
11.95_405.2338m/z	405.234	1	11.9498	0.630533	446.083	434.581	1093.84	450.874	665.062	435.063	520.02	196.296	4005.7	3160.52	3235.17	2663.19	2227.22	2267.2	2071.87	2253.58	2265.78	1977.63	2167.68	2138.14	1939.32	1666.49	2059.31	2736.93	1929.51	2388.34	1649.82	2065.92	1388.8	1690.6	1655.45	1553.33	1586.65	1424.04	1875.62	1967.16	2103.2	1610.84	1537.19	1496.46	1456.86	1431.41	1335.59	1528.38	1533.93
11.95_291.1536m/z	291.154	1	11.9498	0.194	80.8044	15.1477	140.134	43.9059	68.5951	41.9777	63.333	30.1604	429.327	369.414	379.565	555.179	326.446	525.084	388.429	355.442	438.29	364.791	413.162	359.756	298.745	549.52	364.134	497.931	374.972	251.399	351.247	379.309	237.433	442.846	304.013	244.005	249.312	138.782	369.515	342.704	367.216	311.772	277.694	356.94	293.873	268.744	222.967	268.786	309.391
11.93_443.3094m/z	443.309	1	11.9337	0.27485	512.649	263.569	614.561	258.012	538.41	386.285	313.763	170.242	1246.2	1322.59	1321.2	1198.8	1434.7	963.62	1247.19	1211.46	1270.9	1157.61	1213.33	1227.65	1273.55	1155.99	1090.51	135.979	1185.84	1180.03	1178.02	1179.79	894.656	892.996	1073.58	1054.05	880.393	1137.76	868.539	877.626	1212.51	1140.75	1117.82	920.35	1119.52	1092.21	975.981	934.557	1079.57
11.93_361.2371m/z	361.237	1	11.9337	0.986217	852.981	1365.37	1423.3	1485.08	1345.09	630.981	1511.35	322.923	2602.54	2508.51	2242.78	2246.49	2130.92	1864.16	1937.5	1833.47	2190.72	2073.01	1994.88	1885.75	2065.19	1768.31	1887.57	1303.97	1591	1787.63	1718.63	1820.4	1242.35	1228.72	1470.31	1540.46	1219.3	1283.18	1524.11	1402.66	1446.77	1438.47	1172.34	1641.94	1294.13	1307.35	1104.01	1363.95	1220.57
11.92_461.2909m/z	461.291	1	11.9175	0.436517	503.007	308.374	1422.82	591.604	874.18	409.271	666.114	381.867	2873.42	2605.07	2635.29	2224.52	2171.46	1792.86	2221.03	2256.51	2216.72	2213.13	2287.55	2297.39	2192.77	2169.96	2112.77	3187.28	2201.62	2295.95	2311.56	2198.06	1720.86	1550.36	1950.93	1705.99	1904.97	1750.78	1793.57	1746.07	1855.87	1796.3	1760.89	1625.06	1795.96	1595.63	1614.6	1773.79	1775.73
11.92_429.3054m/z	429.305	1	11.9175	2.34428	5323.53	4027.29	5033.01	4485.91	5434.26	2384.53	3187.72	1271.76	4912.85	4907.28	4770.76	4125.72	4321.87	2796.17	4089.32	4213.93	3823.59	3888.84	4148.61	4043.38	4274.13	3750.28	4123.87	3036.28	4124.02	4529.76	4107.81	4558.36	1725.61	1733.9	1762.33	2045.97	2004.7	1907.11	2216.73	2215.44	2410.51	2150.3	2397.36	2016.14	2196.05	2412.43	1912.9	2126.38	1991.27
11.58_160.0617m/z	160.062	1	11.578	0.565867	107.999	70.58	323.9	126.842	94.7856	60.917	212.383	276.501	2133.11	2915.47	4013.21	4778.47	4878.02	7143.59	4212.6	4049.19	4933.68	6236.52	5180.11	4892.25	4727.56	6062.99	5094.62	6640.15	5609.87	5227.5	6073.48	4605.65	4348.33	6122.5	6779.69	5098.05	4920.54	5037.21	6699.5	6820.6	6592	5811.06	5666.91	8364.11	5077.95	5878.82	6768.15	4836.6	6326.35
11.92_241.0347m/z	241.035	1	11.9175	0.485033	231.479	118.096	486.24	169.025	178.671	394.361	135.679	240.257	11830.2	14153.4	15607.8	18844	9539.29	22897.2	15785.7	15840.3	16693.3	20909.3	16754.8	18493.6	15658.3	16287.1	15616.2	23869.2	18407.7	15339.2	13257	18692.9	6051.31	14505.8	10801.5	13371	13369.1	11988.5	10742.2	11132.4	16654.7	5763.59	11296.9	6036.19	10549.2	7983.42	13394.5	11696.7	9312.04
11.87_519.3255m/z	519.326	1	11.869	0.291017	75.4121	27.777	138.967	55.6022	150.268	27.0889	113.067	15.2195	403.239	473.406	552.632	431.116	345.24	279.765	312.654	375.162	480.612	327.679	390.515	269.111	414.821	391.061	221.844	53.805	265.314	395.337	499.204	389.997	241.157	279.469	97.5308	169.115	265.079	209.788	225.872	175.101	283.467	159.379	296.339	262.711	129.961	378.204	169.921	228.022	204.009
11.85_980.0637m/z	980.064	1	11.8528	0.355683	43.2049	79.4264	77.077	7.04789	15.3726	15.0786	29.3368	52.2903	2272.65	1949.45	1873.36	1831.9	1957.09	1712.28	2092.89	1590.13	1883.98	1652.66	1705.31	1763.48	1683.07	1899.85	1585.55	2663.69	2001.01	1632.28	1716.18	1455.76	1278.47	1465.61	1423.64	1437.91	1413.01	1493.74	1358.26	1497.22	1448.08	1550.26	1580.48	1552.11	1611.27	1430.77	1413.07	1617.33	1448.74
11.82_469.1749m/z	469.175	1	11.8205	0.22635	51.6391	36.0632	129.126	87.5325	70.4953	34.2906	24.9678	25.6415	272.276	276.205	928.009	984.028	1065.1	619.027	934.202	955.103	1081.92	888.798	1003.83	1057.38	1009.52	968.063	987.76	754.852	915.855	1031.99	955.935	1015.45	631.183	861.687	649.455	821.222	776.742	769.557	909.069	760.723	923.702	810.491	1030.97	765.391	900.818	978.609	1006.79	989.921	834.304
11.82_247.1385m/z	247.138	1	11.8205	0.485017	251.655	151.489	592.287	276.505	320.489	256.716	323.222	115.776	8390.34	10356.9	9844.35	10938.9	10208.1	7103.12	10292.6	10524.2	10207.8	9713.99	10613.1	10353.4	9946.02	10005.6	9661.4	1868.09	11228.5	11144.3	11425.2	11045.8	9072.05	8784.09	8414.22	8360.25	8795.35	8408.01	8618.39	7773.08	8989.96	9988.72	9644.3	10236.6	9756.45	9768.45	9182.46	8986.61	9599.8
11.82_177.0896m/z	177.09	1	11.8205	1.21257	5280.62	5968.15	9999.15	10395.1	6672.53	4017.28	9885.97	4200.85	7038	27399.3	95318.4	95127.8	87163.2	86531.3	88604.8	97398.4	98914.4	94458.5	104394	105606	107231	101781	108475	16410.5	92818.5	111381	102251	116177	50077.3	57560.8	57620	61455.5	60861.2	62198.2	61751.3	60688.6	62777.1	61725.9	63707.2	58211.1	66648.1	64987.6	60527.3	67577.5	64211.3
11.80_150.1104m/z	150.11	1	11.8043	6.22452	8286.19	6797.15	5559.28	5141.54	6046.33	6113.25	7421.54	6466.53	6602.33	6595.15	6755.82	6666.33	6794.76	6628.05	6635.31	6496.62	6360.06	6504.16	6207.77	6504.31	6288.86	6604.38	6267.45	5815.29	6376.79	6226.75	6180	6297.35	7799.15	8114.82	7951.56	7986.26	7804.29	7617.75	8275.66	7730.99	7865.93	7974.62	7619.85	8146.83	7957.02	7877.39	7914.02	7324.56	7661.5
11.72_351.1514m/z	351.151	1	11.7235	0.6467	611.276	448.562	1403.47	565.531	817.433	405.347	1030.21	977.212	596565	721629	786061	787752	857351	898515	805616	781434	782563	795824	740266	758562	724898	789926	733762	171234	848045	731695	786901	740388	697921	650254	636852	652645	663781	649184	638282	617821	630958	639846	650148	649822	657284	650243	667906	653496	634141
11.89_596.5916m/z	596.592	1	11.8851	0.258683	81.4965	0	309.352	43.0498	75.24	131.029	144.468	0	274.55	187.476	262.77	248.47	184.578	226.003	335.276	198.191	192.056	281.961	291.403	282.633	298.128	296.904	277.632	62.9592	255.264	246.403	295.762	371.55	166.868	169.373	153.811	184.879	173.614	167.76	123.316	79.3801	221.151	199.753	177.704	149.56	165.123	167.833	204.225	197.113	136.662
9.98_409.1558m/z	409.156	1	9.97738	0.307167	287.635	165.069	251.578	74.2827	351.527	36.8188	43.6971	80.3875	806.833	1468.95	1317.12	1254.69	719.893	1963.78	631.912	980.227	971.965	577.551	1158.27	1501.12	1259.63	802.175	932.439	964.374	651.296	964.166	684.694	1152.4	1567.14	981.523	688.07	2168.83	819.043	1070.12	1222.61	931.458	1134.57	725.251	1322.52	631.475	2856.45	1218.3	596.442	1464.58	699.831
9.98_106.0502m/z	106.05	1	9.97738	0.27485	34.9021	28.5359	18.5965	6.43125	51.9375	1.42878	0.901526	0.211841	1787.28	2138.66	1401.18	1417.03	1495.79	2551.5	1392.05	2093.19	1821.4	2188.89	1636.92	1944.07	1768.49	2681.76	1555.52	1913.52	2353.48	1711.13	1893.04	1628.32	1833.75	2171.42	1763.68	1639.12	1297.19	1763.73	1869.19	1591.54	1649.7	1512.37	1470.04	2108.5	1751.95	1879.21	1954.77	1759.78	1625.68
9.96_404.1857m/z	404.186	1	9.96122	0.307183	652.999	513.826	617.764	201.609	943.904	169.273	127.035	347.836	1161.2	883.685	1122.19	1038.44	4809.18	2467.75	2663.05	1326.23	1267.18	9941.44	1297.61	1120.75	1116.73	1514.19	1997.81	1970.36	2231.54	1028.24	10748	1209.19	1119.68	2366.62	1187.65	1127.01	869.004	1042.52	1353.99	3125.53	1230.73	1190.83	1132.32	38797.2	924.313	1232.3	2256.48	1829.36	1385.12
8.18_463.3049m/z	463.305	1	8.1828	0.291017	498.662	1253.39	832.131	754.038	517.038	1078.88	488.916	331.209	1907.32	1972.44	2276.39	2095.35	2265.89	2092.43	2128.97	2062.77	2201.92	2053.48	2098.31	2110.19	2261.12	2070	2078.25	1889.06	2136.43	2105.29	2179.59	2128.08	1081.57	1099.61	1149.62	1018.55	1156.67	1047.63	968.179	1118	1196.01	1138.44	1064.29	983.145	1084.65	1248.02	1055.47	1148.68	996.118
8.18_421.2393m/z	421.239	1	8.1828	0.339517	354.074	719.52	620.061	529.536	613.026	649.302	346.036	359.349	2094.75	1990.51	2362.52	1919.81	2262.9	2027.14	1993.39	2192.22	2169.14	2065.27	2048.93	2002.17	2127.39	1912.14	1738.83	1451.56	2101.88	2127.53	1938.92	2159.4	1307.29	1064.86	1352.74	1126.5	1193.32	1107.83	1217.91	1199.44	1100.41	1267.27	1198.54	1061.81	1126.91	1102.99	1085.23	1283.48	1022.53
8.18_381.2061m/z	381.206	1	8.1828	0.662867	2196.67	2761.48	1372.3	2266.05	2553.82	4104.26	634.822	1137.72	1654.6	2249.75	2414.97	2224.93	2836.37	2177.22	2836.55	1960.1	2608.76	2502.8	2372.14	2029.23	2008.41	2621.91	1936.21	1171.06	2287.07	1614.7	2100.17	1817.36	2732.38	2745.2	1854.07	1606.08	1758.01	1231.1	1680.44	1893.7	2253.9	1381.24	1336.97	2094.24	1538.39	1991.01	2147.41	1881.46	2036.49
8.18_140.0718m/z	140.072	1	8.1828	0.4042	2267.85	950.96	951.572	858.233	1141.72	859.02	531.46	752.506	4188.77	4457.63	4048.75	3527.79	4108.65	4198.31	4102.85	3584.77	3929.74	3596.95	3825.5	3836.24	3807.56	3529.04	3384.13	2405.99	3429.17	3107.2	3061.24	3461.74	3603.75	3016.38	3292.95	3028.41	3246.42	2963.89	3038.59	3027.1	3024.17	3252.23	3048.74	2666.97	3312.29	3458.57	3204.79	3181.72	3258.32
8.18_82.0271m/z	82.0271	1	8.1828	0.873083	13633.8	18918	9497.89	14554.8	14563.4	28022.1	10232	12956.5	18642	18540.8	18358.8	17220.5	16471.2	18023.4	16777.9	16793.9	16646	16865.9	17131.5	17173.5	17293.5	16916.4	16765.7	16035.8	16552.1	17132.3	16887.8	17009.6	13825.3	13303.7	13656.3	14173.5	13580.9	13694.2	13559.2	13470.4	13573.4	14827.4	13803.7	13200.1	14058.4	14146.1	13681.5	13813.3	13367.6
8.17_624.9880m/z	624.988	1	8.16663	0.210183	0	0	0	0	0	0	3.21862	0	418.985	393.909	413.416	360.151	366.117	388.946	385.643	506.574	447.377	446.429	347.933	342.764	460.799	309.174	452.537	533.14	585.009	549.136	503.317	433.298	385.937	365.326	305.534	347.166	292.237	416.14	415.008	345.917	427.149	410.067	340.097	322.036	290.025	352.577	387.301	376.957	344.495
8.17_542.9832m/z	542.983	1	8.16663	0.161683	13.171	60.6562	0	12.7275	39.494	36.2658	28.9601	8.26486	279.803	312.579	281.564	316.588	313.293	299.485	329.91	282.2	182.593	241.401	200.062	268.629	197.142	147.01	255.422	329.451	437.131	437.972	359.67	305.756	226.356	232.843	197.528	207.013	206.051	247.99	257.993	227.769	175.616	215.194	226.864	220.691	255.448	205.696	254.033	271.07	188.599
8.18_559.5168m/z	559.517	1	8.1828	0.5497	583.749	261.955	462.384	151.806	601.181	247.247	167.114	108.514	2087.4	2281.51	2323.94	1826.08	2227.93	2127.8	2149.77	1998.82	2100.18	1878.19	2187.15	2167.88	2281.7	1962.65	1661.8	666.067	1815.2	1681.56	1440.34	1743.84	1793.74	1298.39	1493.86	1254.21	1535.25	1281.46	1429.86	1443.99	1334.38	1647.66	1603.55	1229.65	1400.54	1396.04	1448.31	1524.08	1344.19
8.17_446.9905m/z	446.99	1	8.16663	0.22635	0	0	0	0	0	0	0	0	1206.24	1283.85	1110.76	930.742	773.171	1204.91	768.914	694.422	859.117	1007.97	903.362	744.444	861.245	761.358	787.161	727.404	822.279	969.311	851.544	792.612	509.728	429.357	464.536	467.571	346.997	456.512	518.737	443.484	469.721	735.121	483.615	529.931	436.704	626.425	501.068	538.082	526.349
8.15_530.9958m/z	530.996	1	8.15045	0.258683	0	0	0	3.70322	7.26106	1.20277	0	0.15218	1357.83	1439.84	1432.42	1374.29	1348.47	1993.31	1302.89	1239.72	1372.66	2021.41	1454.88	1186.04	1426.76	1143.89	1505.59	1301.69	1408.11	1471.52	1803.29	1182.41	1164.12	1563.42	1415.2	1356.17	1262.53	1260.59	1402.88	1369.48	1593.98	1145.05	1066.53	1352.84	1097.37	1035.78	1110.55	1251.41	1174.42
8.15_474.9941m/z	474.994	1	8.15045	0.339517	0	0	18.1963	0	19.8252	0	49.5796	0	3642.63	3612.86	3520.6	3757.41	3326.55	4229.81	3513.68	3968.86	3900.17	3928.14	3229.25	3325.22	3239.81	3349.32	3214.29	6097.23	6461.42	5470.59	4657.66	4049.9	2933.34	2615.68	2762.96	2658.75	2592.19	2667.53	2623.14	2205.7	2364.96	2752.4	2564.6	2697.46	2470.12	2564.85	2686.62	2564.7	2305.4
8.15_392.9913m/z	392.991	1	8.15045	0.404217	3.13613	11.3821	192.198	0.456517	24.315	5.85662	441.589	0	4756.93	4782.23	4615.63	4995.56	4402.34	4996.45	4255.56	5509.18	5031.16	4747.58	4177.02	4359.71	4286.79	4090.62	4135.96	7953.8	8444.99	7281.32	5969.38	5154.35	3822.78	3697.64	3628.61	3847.22	3385.99	3649.68	3733.72	3402.63	3203.09	3466.71	3487.14	3556.8	3565.98	3531.2	3557.38	3643.63	3315.72
8.15_310.9885m/z	310.989	1	8.15045	0.388017	20.3877	6.88478	114.881	9.25891	15.5754	2.14529	104.162	0.555689	1732.1	1935.82	1846.37	1905.81	1468.84	2049.57	1598.95	1951.63	1786.71	1802.94	1609.62	1596.8	1555.66	1577.71	1485.35	2691.71	3156.35	2516.47	2020.45	1907.21	1391.51	1297.66	1300.18	1367.83	1413.17	1304.14	1304.1	1187.24	1351	1206.98	1229.74	1372.23	1475.71	1258.64	1313.45	1176.47	1262.11
8.15_228.9852m/z	228.985	1	8.15045	0.452683	877.141	318.112	581.483	254.365	198.381	65.8984	349.841	110.33	4382.55	4265.7	3896.76	4242.62	3956.92	4388.17	3933.56	5039.17	4463.21	4134.2	3696.6	3751.65	3692.82	3730.84	3651.09	6820.05	7481.96	6358.31	5335.89	4641.18	3649.92	3418.62	3764.25	3486.66	3504.59	3522.25	3519.38	3312.99	3460.37	3411.53	3515.11	3476.93	3440.98	3290.5	3542.04	3275.75	3159.93
8.15_169.9895m/z	169.99	1	8.15045	0.194017	0	0	0	0	0	0	0	0	288.828	26.3588	165.021	57.5459	514.164	50.6301	695.223	44.8462	123.294	201.508	127.24	20.532	58.363	178.659	223.519	272.408	286.282	27.4657	236.716	71.205	50.6513	654.368	30.7573	16.549	0.000552619	33.336	104.98	56.1141	45.5241	34.5263	5.04686	298.234	19.6597	19.9204	160.113	313.151	136.622
8.13_827.0198m/z	827.02	1	8.13428	0.17785	0	0	0	0	0	0	0	0	300.345	127.1	221.318	184.555	209.85	230.68	394.441	145.28	158.755	195.723	214.687	121.475	128.943	184.541	202.037	313.659	245.403	106.064	293.999	121.765	305.92	318.476	233.01	271.071	299.85	193.378	355.256	212.402	132.331	133.899	177.043	326.669	177.034	275.173	233.16	180.39	269.407
8.17_261.1322m/z	261.132	1	8.16663	0.5012	2541.4	1475.41	1008.97	1057.57	1025.22	1357.56	579.455	723.368	2650.87	2787.54	3026.15	2748.13	2589.09	2981.45	2993.86	2500.05	2765.12	2697.2	2904.89	2835.28	2722.72	3045.72	3243	4194.35	2562.6	2543.64	2715.99	2740.78	2436.3	2850.43	2183.23	2360.53	2174.9	2483.23	2301.28	2144.77	2418.46	2354.66	2436.82	2258.68	2169.31	2297.13	2343.62	2362.33	2185.96
8.13_805.0036m/z	805.004	1	8.13428	0.22635	20.459	0	0	0	0	0	0	0	716.176	268.846	463.582	583.289	438.457	527.079	784.965	625.438	374.554	538.594	454.14	317.135	518.777	457.966	512.2	1761.28	1236.45	699.883	677.434	589.187	477.23	409.366	352.309	379.727	508.12	319.532	288.324	520.36	416.182	438.892	403.79	513.604	351.255	350.916	255.011	441.715	369.257
8.18_587.5459m/z	587.546	1	8.1828	0.27485	181.065	513.729	366.104	280.248	304.877	446.232	44.7601	46.194	1177.08	1142.86	1329.33	1245.02	1594.61	1178.13	1442.27	1389.34	1166.21	945.481	1125.97	1301.71	1346.86	876.295	1001.29	795.012	1091.59	1186.05	1214.41	983.156	1095.43	885.134	1092.35	944.18	952.592	1006.05	953.811	973.82	783.457	1001.62	1003.24	833.128	968.259	1081.48	867.211	1153.73	885.676
8.20_419.2832m/z	419.283	1	8.19897	0.565867	4505.31	2252.09	1932.88	1852.87	2003.97	2040.34	987.016	943.709	4063	4022.47	4098.91	3772.51	3990.97	4033.51	3635.61	3893.91	3786.75	3898.03	3859.08	3814.19	3848.1	3776.7	3849.55	3109.54	3710.15	3569.57	3801.32	3669.5	2040.93	1787.79	1973.49	2098.23	2050.33	2076.19	2038.26	1892.78	2142.3	2350.87	2065.94	1795.47	1865.34	2115.01	1909.47	1919.04	2088.16
8.98_303.1711m/z	303.171	1	8.975	0.792217	2705.02	3871.13	1963.69	3607.45	3903.9	6000.42	1316.95	2066.03	3984.72	4109.2	3473.53	3427.65	5431.72	3124.54	4367.36	3460.8	4438.75	3879.75	3470.06	3244.17	3267.2	3610.94	4193.58	3046.38	5449.64	3606.98	3962	4894.82	2934.71	4517.98	2510.64	2434.05	2640.94	2241.5	2823.5	3418.69	2506.63	1985.61	2442.37	2862.96	2318.04	2542.41	3602.64	3697.43	3009.55
8.86_338.0933m/z	338.093	1	8.86183	0.194017	214.839	224.948	179.739	342.574	338.829	297.609	98.5976	135.527	1042.36	686.607	768.237	1366.35	1003.4	1531.77	1131.09	664.755	897.315	1218.77	1926.26	1512.56	985.153	1363.74	988.766	1372.77	1469.71	958.766	1093.63	755.805	385.209	1256.98	759.602	1006.83	770.862	750.14	402.104	1065.48	1313.1	428.447	1129.2	1540.64	738.967	678.162	1571.22	650.739	545.655
8.85_110.0275m/z	110.028	1	8.84567	0.17785	7.19507	4.20847	0	0	4.3714	0	0	7.07583	658.949	23.1004	83.7342	42.4615	97.5116	67.3398	449.267	96.3216	32.0758	70.851	96.4726	85.8511	61.3634	65.0137	76.0552	269.964	84.6877	59.8317	57.8582	28.4963	137.305	326.624	51.2501	62.4061	27.3635	74.033	192.278	108.526	75.4296	150.559	56.0419	111.908	68.7081	176.362	45.7453	446.911	80.374
8.57_351.0106m/z	351.011	1	8.57082	0.113167	408.953	426.388	314.381	1933.11	351.686	801.062	170.596	7722.15	310.279	369.954	275.434	382.293	286.555	423.846	300.963	295.945	282.455	265.655	253.743	269.697	338.957	219.23	290.15	296.877	258.807	398.416	293.951	260.714	207.517	223.765	276.323	265.611	224.002	210.408	313.228	246.532	197.182	318.312	223.456	221.055	280.305	258.939	234.54	266.48	238.146
8.51_396.1300m/z	396.13	1	8.50615	0.0970167	269.201	169.414	47.7965	111.671	71.0203	204.695	61.2232	55.8646	169.647	208.007	172.109	198.948	560.901	202.497	473.973	282.668	380.177	521.586	230.156	162.429	235.707	694.519	304.763	151.739	444.956	145.733	392.252	305.239	340.718	695.234	137.239	162.981	157.227	112.626	257.217	115.274	316.417	53.8885	181.437	293.289	169.502	184.782	307.465	287.347	325.194
8.51_288.1431m/z	288.143	1	8.50615	0.258683	1437.6	810.869	403.455	421.739	292.661	440.944	365.16	268.933	1752.66	1547.66	1758.47	1204.48	1974.46	1196.14	1401.03	1249.09	1398.7	1237.54	1043.25	929.584	956.529	1101.61	1403.29	783.241	1213.5	1087.79	1132.97	1292.83	1332.91	1502.98	869.747	957.815	1084.82	850.764	1112.02	894.138	949.483	952.457	665.067	758.727	702.959	984.772	1072.62	1713.7	806.053
8.49_230.1115m/z	230.111	1	8.48997	0.355683	4577.38	2923.16	1147	2540.68	1636.32	2204.49	753.549	1403.24	5385.44	5374.18	4838.13	3515.54	8771.08	4466.3	4752.36	5475.83	5783.06	5046.24	4205.05	3719.28	3620.33	4245.68	6828.69	2424.7	4488.91	3010.38	4190.88	5372.45	5081.78	6110.92	3226.07	3752.89	4144.43	3047.08	5406.06	4659.41	3928.83	3991.49	2655.47	3616.91	2753.24	4389.81	5506.8	10052.3	4025.06
8.20_120.9663m/z	120.966	1	8.19897	0.339517	0	0	0	0	0	0	0	0	407.277	450.498	621.888	593.637	610.603	893.015	472.628	508.571	511.759	984.01	570.684	572.833	653.46	502.399	643.274	469.128	662.435	684.314	757.977	426.809	405.574	620.382	738.669	525.305	513.701	614.204	640.664	732.527	710.644	619.738	534.241	707.03	402.46	546.234	544.942	553.498	653.816
8.31_453.1993m/z	453.199	1	8.31213	0.727567	2616.1	2846.68	1245.35	1681.23	2213.47	2303.48	617.6	1035.66	2543.18	2541.4	2682.48	2566.07	2684.63	2771.42	2499.38	2384.53	2341.27	2911.29	2836.72	2445.1	2732.07	2057.62	2636.25	1553.92	2185.64	2480.92	2508.16	2283.52	1428.43	1418.93	1526.01	1417.21	1320.26	1322.44	1620.77	1519.61	1627.56	1470.07	1294.52	1257.69	1234.69	1430.71	1414.65	1459.3	1422.78
8.25_201.9887m/z	201.989	1	8.24747	0.27485	9.44941	0.612249	0.755559	0.625418	39.4682	7.69786	9.33022	2.05814	3005.69	2864.02	1723.32	2035.77	1964.26	2721.05	1928.43	2351.32	2115.71	2295.66	2399.78	2275	2008.74	2895.55	2302.27	1622.5	1801.95	1934.39	2041.67	1973.24	4639.61	2492.91	2811.3	2632.11	1744.32	2109.41	2326.85	2605.05	2844.69	5202.34	2024.4	2693.29	1981.51	3832.91	1823.47	2853.06	2266.79
8.25_134.1286m/z	134.129	1	8.24747	0.662867	2368.97	2805.32	1553.06	2362.39	1982.63	4035.43	710.269	793.592	14778.3	10128.6	13519.9	18678.8	5571.03	13687.6	17409.6	6864.12	14984.2	14196.9	18484	14352.3	10210.8	24419.9	30180.5	53038.4	12408.9	11939.8	20465.9	17038.2	13414.6	32182.9	9410.23	13544.8	12921.3	17319.3	18320.6	14931	20386.7	8570.05	18025.4	27563.9	12707.8	13479.4	22544.9	13396.5	18627.4
8.25_76.0767m/z	76.0767	1	8.24747	5.59398	7896.69	8815.57	6826.6	6973.37	7518.27	8604.66	4092.74	3873.55	13552.9	10790	12847	16327.3	6832.01	11881.2	15037.3	8519.66	13601.3	12926.5	15261.9	12991.9	10370.8	19496.7	23500.9	40151.6	11412	11353	16717.9	14364.5	10788.5	23919.4	8171.77	11108	10472.5	13345.5	14536.9	11686.6	15452.5	7393.2	13941.7	20680.7	10170.1	10717.2	16765.4	10339.3	14224
8.23_98.0583m/z	98.0583	1	8.2313	0.339517	0	3.21492	2.53319	1.06433	7.03986	6.9884	0	0	1519.92	987.586	1559.04	1690.07	330.888	1308.38	1519.68	511.977	1207.44	1237.9	1687.96	1212.77	840.917	2370.52	3537.21	8138.74	948.562	953.889	2089.15	1494.35	930.728	4351.2	591.522	1072.57	944.964	1413.8	1594.91	1215.83	1928.27	517.335	1638.35	3289.24	984.842	1039.81	2195.01	1049.75	1729.24
8.22_350.2485m/z	350.248	1	8.21513	0.371883	223.084	682.486	394.738	407.871	239.111	678.786	748.177	200.275	164558	156382	141656	138835	124421	137447	134400	127750	132982	141906	128173	125350	126596	129986	127052	129850	125022	134344	131592	137874	109394	109255	97108.8	105178	96223.5	104517	106268	98753.1	99867.4	101816	99519	110142	98648.6	105530	112356	106535	96838.5
8.22_245.9504m/z	245.95	1	8.21513	0.194017	0	0	0	0	0	0	0	0	908.483	862.128	149.487	219.808	4.41752	431.42	135.877	457.162	171.841	131.43	340.477	424.77	302.97	715.517	293.693	237.31	69.8804	405.331	165.624	391.116	647.626	143.221	241.44	318.699	77.4539	226.785	239.047	213.831	259.277	900.126	205.675	293.423	193.722	484.02	142.754	411.798	144.984
8.20_437.2143m/z	437.214	1	8.19897	0.565867	2055.07	1544.68	1019.12	1315.14	1431.65	1214.92	349.033	850.611	2581.16	2639.45	2577.28	2584.75	2663.74	2490.41	2898.97	2258.72	2567.1	2539.42	2604.97	2537.39	2550.51	2266.99	1990.33	1350.55	2140.53	1944.43	2105.78	2372.52	1307.45	1050.59	1380.64	1141.66	1328.34	970.958	1181.74	1203.83	1360.02	1270.51	1266.65	965.515	1267.91	1480.77	1128.53	1158.63	1250.9
8.26_575.4859m/z	575.486	1	8.26363	0.339517	148.968	98.7824	46.2026	15.7301	74.4619	52.9874	28.638	0	628.694	741.872	673.617	681.761	739.63	643.811	551.638	584.302	583.718	808.605	690.138	655.455	762.435	616.998	667.277	179.646	601.845	726.365	731.827	556.862	271.224	315.205	622.716	328.442	386.965	424.607	643.156	485.762	399.214	494.675	256.458	323.538	415.519	318.193	391.939	404.159	323.235
8.98_443.3201m/z	443.32	1	8.975	0.2425	175.759	321.782	137.411	373.635	305.489	329.795	139.586	259.609	398.988	484.686	546.424	556.554	551.119	658.402	662.741	512.8	641.29	635.557	686.102	574.696	488.315	562.388	570.087	811.783	598.912	506.583	609.397	539.095	706.732	839.827	695.081	720.992	659.606	745.57	682.298	633.241	703.664	566.097	674.419	796.388	726.111	652.756	684.059	747.36	597.55
8.13_736.9857m/z	736.986	1	8.13428	0.258683	0	0	0	0	0	0	0.0157762	0	647.659	679.596	890.738	763.678	616.418	1082.42	755.523	764.367	894.729	742.492	799.701	935.249	826.232	635.131	787.236	856.108	696.945	756.867	516.529	703.757	889.444	785.39	953.816	1152.67	882.265	1093.75	990.236	871.37	730.529	886.815	773.24	636.642	906.631	730.94	841.71	759.863	1008.67
8.13_652.0030m/z	652.003	1	8.13428	0.17785	0	0	0	0	0	0	0	0	325.348	356.415	338.63	423.946	289.664	384.74	412.492	496.447	338.316	424.001	259.666	405.878	330.244	368.068	340.95	574.232	636.393	410.807	590.211	384.332	348.442	346.418	327.586	296.367	254.855	493.135	321.829	335.932	242.123	345.341	317.856	520.307	209.324	208.351	255.753	210.152	287.955
8.12_500.9923m/z	500.992	1	8.11812	0.420383	0	0	0.0476995	0.000811841	15.5956	0.309973	199.123	0	11154.8	10792	10435.8	9200.97	9550.1	9603.68	9229.43	9353.28	8967.11	10333.1	9029	9127.38	8887.17	9486.24	8643.28	9753.43	9501.15	9220.99	9987.15	9921.98	7673.47	8174.92	7223.65	7736.27	7322.82	7815.62	7846.75	7353.73	7616.72	7719.54	7410.76	8818.41	7534.7	7105.01	8489.21	7863.29	7261.09
8.12_485.9880m/z	485.988	1	8.11812	0.210183	0	0.518965	0	0.585232	0	0.0293503	0	0	523.247	461.064	534.736	479.053	377.985	420.026	425.688	330.749	403.981	585.087	524.623	420.214	364.937	371.782	374.777	520.398	374.306	365.333	422.021	408.157	551.925	386.47	308.729	403.845	296.448	284.054	398.678	397.805	287.333	420.535	289.924	460.655	357.813	431.911	430.704	360.331	321.39
8.12_418.9895m/z	418.989	1	8.11812	0.291017	0	0.024204	0	0	0	0	12.7688	0	4266.87	4176.57	4050.94	3528.47	3627.01	3890.94	3600.64	3463.83	3692.09	3781.13	3333.12	3398.78	3418.05	3509.07	3173.92	3375.74	3250.45	3373.38	3611.03	3573.02	3053.17	3092.55	2878.88	2792.68	2953.93	2933.4	3172.88	2737.94	2830.58	3001.32	2826.49	3417.85	2724.84	2959.14	3559.43	3091.16	2696.28
8.12_336.9879m/z	336.988	1	8.11812	0.307183	36.8265	132.637	72.6818	39.3678	68.0028	77.5235	83.2665	21.2298	2857.84	2925.63	2714.17	2647.07	2648.66	3149.97	2550.77	2484.58	2653.4	2616.4	2559.63	2468.97	2279.63	2636.68	2468.38	2367.62	2684.78	2462.36	2612.52	2652.83	2351.6	2568.24	2259.22	2165.29	2343.6	2386.72	2450.24	2387.91	2353.97	2182.47	2265.63	2734.83	2125.5	2204.88	2726.38	2519.43	2185.01
8.10_900.9843m/z	900.984	1	8.10195	0.22635	0	7.38131	0	0	0	17.0599	6.73256	27.031	621.559	599.273	827.717	855.357	849.046	1081.14	792.651	897.68	804.747	969.801	869.786	897.715	1120.35	588.691	719.552	1323.7	688.708	870.836	946.769	663.747	891.031	741.729	831.405	971.814	1062.96	989.05	975.42	1035.85	800.166	968.459	1050.11	812.859	903.917	1044.04	702.903	1063.64	870.749
8.10_749.4924m/z	749.492	1	8.10195	0.33955	45.0249	36.737	13.1079	0	0	0.78272	7.02452	0	3139.81	3335.62	3221.45	2924.23	2899.87	3132.53	3035.43	2636.42	2944.41	2702.78	2894.82	2812.78	2901.33	2598.45	2884.18	2685.39	2597.41	2992.65	2921.69	2740.3	2258.97	2144.71	1969.87	2155.43	1867.48	2015.91	2185.06	2025.27	1971.99	2113.42	1867.1	2054.14	2023.14	2097.73	1870	2032.04	1911.62
8.10_700.5099m/z	700.51	1	8.10195	0.258683	61.6946	108.388	89.6128	20.524	0	43.4622	30.2095	0	1416.8	1865.67	1740	2176.37	2243.9	2081.93	1974.99	2231.08	1935.43	2154.19	1814.97	1879.17	2364.68	1837.98	1771.47	2214.76	2981.84	2643.97	2534.27	1976.06	1478	1070.74	1253.05	1135.49	1076.17	1105.09	1153.07	1292.59	1177.18	1039.12	1040.41	1081.05	721.302	954.725	1029.29	1069.28	1147.86
8.12_536.0048m/z	536.005	1	8.11812	0.29105	0	0	4.16345	2.52561	0	0	17.6345	0	2210.51	2448.03	2278.99	2375.34	2334.88	2247.32	2394.09	2390.88	2345.48	2408.47	2102.62	2181.18	2025.45	2025.14	2130.72	3661.69	3637.56	3360.03	2880.68	2512.34	1975.96	1918.64	1730.93	1716.22	1799.03	1792.27	1564.23	1720.96	1696.63	1729.81	1881.34	1528.89	1869.81	1879.75	1736.46	1743.19	1839.95
8.10_625.9875m/z	625.987	1	8.10195	0.38805	0	0	19.7151	0	0	11.3258	12.3263	0	8481.47	8224.74	9090.6	8251.28	7587.38	8371.57	7766.92	7548.12	7891.93	7857.96	7961.28	7796.64	7818.51	7923.27	7843.07	8625.88	7620.88	7912.12	8113.44	7694.32	6916.87	7050.07	6521.12	6999.57	6912.54	6821.81	6697.68	6459.2	6602.43	6136.54	6521.34	6442.85	6675.08	6295.77	6809.14	7009.49	6454.52
8.10_585.4861m/z	585.486	1	8.10195	0.371883	8.38342	18.063	19.1214	7.47652	0	49.7279	0	11.5334	2433.5	2443.83	2163.57	1772.94	1790.22	1758.06	1977.96	1847.83	1750.54	1922.45	1773.26	1735.62	1920.3	1890.62	1739.83	1964.37	2080.34	1805.8	1916.27	1805.45	1179.12	1431.42	1122.41	1306.76	1149.68	1287.44	1104.21	1201.25	1200.95	1217.63	1031.87	1164.36	1265.1	1059.28	1349.44	1166.44	1137.31
8.10_584.9862m/z	584.986	1	8.10195	0.38805	11.4376	125.892	43.2247	51.8752	57.1273	114.38	12.4657	8.47859	8294.58	7931.85	8144.6	7433.01	6823.32	7753.12	7038.92	6841.33	6854.14	7408.34	6893.82	7057.07	6814.84	6824.7	6713.43	8173.39	6938.5	7482.49	7838.07	7478.68	5545.41	5598.29	5375.23	5719.64	5274.18	5481.42	5533.6	5316.22	5521.74	5506.89	5294.19	5490.91	5289.57	5322.17	5503.37	5358.17	5173.58
8.10_543.9842m/z	543.984	1	8.10195	0.404217	13.7032	31.3959	29.5567	12.4864	0	21.4115	9.04225	6.49097	8019.25	7439.73	7703.38	7049.16	6506.43	7352.06	6698.21	6658.86	6622.19	7392.91	6553.27	6474.51	6472.74	7403.7	6269.65	7485.77	7432.81	7146.76	7261.35	7607.89	5139.67	4962.93	4794.84	4921.94	4618.54	4695.94	5249.79	4561.21	4858.38	4896.07	4328.24	5713.18	4586.78	4729.49	5409.31	4718.72	4534.64
8.09_932.0124m/z	932.012	1	8.08578	0.307217	19.4136	0	0	0	0	0	0	0	399.165	457.568	838.726	846.146	674.445	847.675	572.253	676.514	493.924	634.744	654.774	468.087	563.655	503.895	864.193	515.607	642.643	671.17	811.358	491.324	672.32	678.816	578.269	515.341	420.249	706.58	354.586	359.79	502.912	527.527	672.683	521.795	516.329	537.094	597.609	372.189	324.909
8.09_850.0143m/z	850.014	1	8.08578	0.33955	19.6874	0	0	3.66674	0	4.64945	26.316	0	508.389	830.918	1114.99	944.895	1084.09	1208.37	1038.34	899.681	936.159	1040.17	739.758	936.501	822.556	725.69	894.759	1088.12	1093.49	795.396	676.002	876.516	970.048	1013.15	722.454	886.259	1016.36	767.576	958.254	891.48	646.389	617.695	1032.46	719.121	897.624	725.711	965.868	887.589	1034.13
8.09_685.4395m/z	685.44	1	8.08578	1.39043	3294.72	4688.03	3058.75	3890.9	3514.9	5964.29	1609.9	1684.13	9494.39	9865.87	10438.1	9604.64	9444.62	12386.1	9042.59	9086.19	9420.76	9186.16	9337.06	9709.28	9703.82	8528.67	9052.44	7734.46	8688.28	9079.44	8377.48	9138.75	4879.97	3959.3	4796.82	4312.37	4848.56	4540.67	4737.94	4266.89	4741.13	4612.38	4348.71	3951.36	4984.12	4405.33	4009.16	4436.41	4523.96
8.09_677.9890m/z	677.989	1	8.08578	0.371883	10.9059	0	0	0	0	0	19.8823	0	2164.88	2147.41	1821.74	1482.67	1619.67	1699.67	1399.99	1843.55	1523.34	1549.81	1600.55	1440.1	1490.41	1487.52	1505.77	1895.84	1650.73	1840.61	1556.84	1521.8	1264.13	1519.46	1212.02	1392.96	1392.3	1319.71	1230.59	1188.9	1325.7	1227.19	1336.91	1235.32	1191.08	951.322	1114.97	1236.81	1176.06
8.10_590.0038m/z	590.004	1	8.10195	0.274883	0	0	0	0	0	0	0	0	1609.44	1247.37	1599.16	1038.2	1263.48	1213.21	1197.8	1154.05	1186.06	1337.13	1088.62	957.693	1072.36	1064.82	1279.59	1250.53	1319.42	1069.97	1250.61	1145.81	971.16	912.549	696.412	989.011	689.613	881.746	882.938	813.54	735.381	713.084	1006.59	891.077	868.026	871.901	959.72	645.155	856.176
8.13_654.9791m/z	654.979	1	8.13428	0.291017	24.3855	45.3124	61.058	63.9066	30.9238	50.8638	5.37946	11.8723	761.263	903.357	854.112	873.801	900.398	1297.77	782.579	989.947	686.931	797.68	786.239	999.079	956.751	639.37	818.031	957.918	851.557	1026.23	906.127	640.388	991.97	1117.3	1063.26	944.759	964.794	1157.17	1016.09	1001.67	966.858	743.888	1019.76	783.22	920.665	879.759	718.191	910.938	1016.35
8.12_582.9962m/z	582.996	1	8.11812	0.873083	104.801	445.972	139.679	20.4559	72.8767	194.007	239.474	0	7535.44	7966.51	7955.46	7333.3	6948.72	11112.9	6263.64	7025.75	7003.75	7463.94	6821.79	6924.47	6715.41	7212.21	6661.96	6543.46	7453.83	6645.87	7385.15	7496.67	5649.66	5589.64	5861.92	5880.08	5349.46	5918.82	6032.89	5965.58	5836.21	6302.64	5663.38	6242.87	5296.61	5542.73	6043.83	5937.02	5488.01
8.12_664.9994m/z	664.999	1	8.11812	0.436567	0	0	0	0	0	0	115.381	0	6925.73	6891.88	6988.22	5980.84	6246.41	6702.24	5893.91	6074.72	5758.77	6582.91	6054.17	5714.44	5853.88	6186.59	5841.34	6128.37	6096.55	5961.29	5976.19	6423.11	4901.7	5234.06	4638.47	5119.72	4840.33	4889.3	5421.3	4613.56	4751.94	5174.69	4792.97	5528.2	5054.73	4874.59	5326.44	5123.58	4787.79
8.13_620.9916m/z	620.992	1	8.13428	0.29105	0	0	0	0	0	0	59.6249	0.759839	1391.44	1584.57	1565.86	1293.96	1366.5	1239.05	1378.11	1036.85	1103.71	1449.49	1179.8	1137.55	1203.38	1110.59	1324.92	1652.29	1098.84	1260.4	1283.61	1165.62	1477.71	1648.8	1291.35	1494.69	1507.08	1544.98	1579.17	1519.32	1470.01	1364.19	1508.75	1222.86	1442.11	1462.67	1289.5	1483.86	1542.48
8.13_611.0090m/z	611.009	1	8.13428	0.4689	0	0	0.897794	0	0	0	10.3569	2.25491	2903.49	3010.6	3365.53	2458.83	2478.54	2888.05	2244.12	2511.08	2647.82	2725.87	2532.56	2651.73	2694.82	2695.78	2548.07	2713.11	2786.07	2587.16	2490.12	2579.12	1845.69	3025.11	1826.17	1788.87	1763.26	1820.61	2369.05	1872.91	2025.39	2123.19	1611.24	2656.15	1695.26	2181.1	2241.59	2600.11	2063.16
8.13_581.0256m/z	581.026	1	8.13428	0.242517	0	0	0	0	0	0	11.8822	0	574.062	345.932	467.448	471.834	683.15	274.78	760.656	271.488	379.33	405.702	454.646	304.774	354.861	368.857	491.273	439.42	380.809	274.734	432.009	435.536	267.661	531.476	226.917	214.226	190.412	115.855	121.042	213.84	304.288	151.23	132.022	251.522	189.755	92.4618	209.762	146.734	332.859
8.13_572.9733m/z	572.973	1	8.13428	0.161683	10.1501	0	0	6.46094	0	0	0	0	382.624	330.492	360.945	370.416	333.078	507.066	376.644	309.4	487.84	425.943	414.558	238.634	409.119	302.037	346.929	395.191	293.803	410.339	365.338	257.757	464.134	403.593	344.644	508.568	382.118	378.351	391.311	425.776	379.233	396.234	452.145	414.904	262.626	403.312	480.595	407.476	400.206
8.13_538.9769m/z	538.977	1	8.13428	0.242517	0	0	0	0	0	0	22.6039	0	1007.55	863.498	1173.43	778.091	792.399	847.466	791.184	584.726	846.36	914.407	820.522	788.523	763.479	819.321	685.71	913.677	790.057	791.709	688.775	653.731	1015.64	1057.9	1022.91	1027.72	980.052	846.521	1035.17	861.11	996.537	932.673	920.613	1003.95	853.261	929.783	967.57	894.981	917.758
8.13_468.9744m/z	468.974	1	8.13428	0.161683	0	0	0	0	0	0	0	0	669.248	683.086	564.155	607.508	456.041	702.666	592.204	465.114	576.806	639.716	545.559	471.01	495.671	427.924	576.139	481.883	580.279	553.202	560.15	621.457	377.579	399.353	419.923	421.253	380.908	276.365	360.156	343.002	308.059	350.181	332.525	348.413	256.037	372.387	371.909	314.845	292.711
8.13_448.9829m/z	448.983	1	8.13428	0.27485	0	0	0	0	0	0	0	0	1054.44	1262.21	1278.82	1195.19	1189.31	1586.48	870.356	978.481	1005.2	1660.99	1115.01	1089.64	1138.95	825.668	1191.45	891.155	1084.69	1320.95	1378.91	871.334	711.287	1048.67	918.127	825.103	737.206	787.219	889.436	923.562	857.806	972.307	749.045	1054.27	634.539	790.25	911.091	709.179	851.041
8.12_632.0146m/z	632.015	1	8.11812	0.194017	0	0	0	0.659416	0	0	0	1.29908	527.799	528.599	758.445	498.523	432.893	626.587	695.397	495.569	679.268	507.731	504.117	441.002	477.721	601.407	481.213	757.171	605.134	489.341	537.782	498.455	331.199	341.855	332.589	404.587	427.615	344.07	494.383	458.955	255.689	293.999	321.839	340.919	337.871	491.655	423.231	376.562	300.885
8.13_254.9835m/z	254.983	1	8.13428	0.452717	3.93839	10.1832	70.1341	9.3905	108.973	12.6086	463.171	2.48758	4291.19	4134.68	4158.32	4098.32	4018.77	4229.67	3720.3	4113.83	3875.33	4024.15	3784.02	3910	3844.46	3979.2	3676.48	3827.4	3901.42	3887.43	3771.91	3858.6	3738.86	3810.31	3513.4	3584.97	3666.94	3682.46	3773.28	3668.01	3523.86	3659.07	3781.09	4032.07	3640.18	3459.38	4139.72	3844.38	3662.12
8.12_982.9889m/z	982.989	1	8.11812	0.22635	0	0	0	41.5515	0	3.93112	0	16.9442	340.27	439.495	813.161	574.494	686.348	642.097	510.919	507.616	747.236	445.129	695.673	821.277	646.248	466.263	482.6	636.629	662.5	840.82	387.967	333.375	579.31	575.508	749.518	745.963	862.152	708.545	770.003	502.251	634.846	433.151	582.889	439.035	713.351	483.377	692.96	769.087	528.992
8.12_857.0147m/z	857.015	1	8.11812	0.371883	3.12728	0	0.213223	2.14741	0	18.0535	54.4303	0	2329.86	2675.96	3662.37	2868.61	2809.35	3352.44	2441.62	2361.91	2346.2	3091.54	3087.48	2538.82	2638.27	2444.91	2790.26	3222.81	3018.08	3040.36	3001.41	2744.05	2202.65	2236.7	2546.07	2739.24	2556.88	2573.58	2387.2	2591.13	2392.55	2139.88	2569.91	2160.22	2320.32	2280.93	2269	2446.62	2402.25
8.12_818.9876m/z	818.988	1	8.11812	0.258683	0	0	0	0	0	0.0588939	21.7301	0	474.192	798.135	875.942	499.31	804.542	938.031	688.555	755.039	803.498	784.161	687.592	843.76	838.175	481.865	822.709	643.757	660.496	733.548	758.752	657.649	848.928	917.179	876.407	873.205	809.449	877.926	746.957	729.021	1016.44	820.824	927.307	548.792	819.604	883.364	566.414	921.974	931.372
8.12_775.0145m/z	775.014	1	8.11812	0.355717	0	0	0	0	0	5.97464	61.7913	21.0541	3162.39	2717.09	4115.75	3036.03	2898.96	3470.62	2635.42	2985.52	2695.96	3361.27	2933.16	2796.94	2796.04	2762.26	2810.8	3047.17	3036.04	2863.19	3216.58	2765.19	1926.48	2659.44	2387.06	2226.23	2272.61	2268.5	2379.45	2801.83	2543.41	2118.83	2201.43	2138.78	2679.97	2538.86	2236.15	2231.35	2542.94
8.12_747.0032m/z	747.003	1	8.11812	0.4204	8.88467	27.1999	0	3.72868	0	0	11.8486	0	6256.89	6072.37	5874.72	5501.8	5228.13	5997.53	5074.01	5211.66	5522.33	5799.14	5054.83	5159.8	5238.35	5307.84	5205.86	5405.84	5196.03	5156.89	5334.84	5350.57	4228.97	4915.59	4306.86	4450.92	4299.13	4456.97	4446.42	4499.4	4253.49	4285.15	4130.4	5050.42	4104.11	4385.71	4823.62	4361.49	4223.64
8.12_744.0085m/z	744.008	1	8.11812	0.210183	0	0	0	11.3546	0	0	0	0	601.496	180.567	537.853	427.931	994.791	383.628	1251.48	250.355	441.626	596.522	368.827	340.726	481.49	404.202	440.627	493.805	542.318	191.959	621.785	338.022	562.114	1055.47	382.203	421.433	422.606	319.626	517.226	344.167	386.339	201.933	397.231	579.414	434.585	424.704	393.875	469.051	377.89
8.12_693.0132m/z	693.013	1	8.11812	0.4204	0	0	0	0	0	0	0	8.25748	2860.52	3128.71	3232.98	2629.21	2311.77	3053.18	2564.64	2531.57	2389.8	2517.23	2547.12	2655.83	2752.25	2671.67	2466.48	2943.61	2977	2612.76	2791.71	2747.02	1764.04	2247.35	1873.1	2078.88	1750.39	1701.34	2072.09	1891.49	2250.84	1825.64	2196.07	2071.54	1998.47	1821.88	2024.48	2115.7	1496.05
8.13_136.9848m/z	136.985	1	8.13428	0.145517	0	0.875784	0.0218333	0.00183151	0	0	2.27707	0.166464	221.718	221.835	233.536	257.229	185.006	257.151	166.792	172.566	190.708	233.923	188.593	158.806	230.78	151.955	239.712	178.344	213.145	237.595	228.947	188.412	167.773	153.022	178.372	112.844	128.917	152.358	138.737	176.102	168.232	149.802	123.748	140.964	147.801	161.359	102.194	136.787	164.904
8.09_513.9666m/z	513.967	1	8.08578	0.27485	0	0	0	0	0	0	0	0	984.001	1065.99	564.602	447.517	504.489	756.741	438.854	525.345	361.093	365.079	514.402	766.227	326.99	670.435	575.927	466.352	479.744	546.797	350.306	432.899	618.896	439.605	544.958	617.821	519.39	704.637	628.211	574.644	490.674	574.869	460.544	471.966	519.074	495.999	522.283	424.468	596.462
8.98_451.3286m/z	451.329	1	8.975	0.759883	1014.44	1285.99	508.612	1499.36	1160.72	2031.35	498.2	787.663	552.646	666.287	523.089	508.877	752.978	872.132	509.027	366.809	419.126	593.835	619.476	571.939	581.528	681.841	603.788	607.229	466.755	665.137	450.871	513.353	421.932	406.205	439.164	512.601	540.724	477.562	406.898	421.914	413.245	474.496	389.766	494.224	477.597	424.298	357.955	281.676	350.202
8.99_245.1206m/z	245.121	1	8.99117	0.27485	208.7	396.317	178.785	523.172	403.575	453.563	186.683	237.553	2435.05	2809.57	1839	1806.21	2464.91	1457.3	2915.55	1566.67	2412.72	2124.44	2319.56	1995.69	1737.26	2650.02	2290.85	2604.33	2460.38	1681.44	2106.37	2567.95	1755.65	3922	1651.07	1541.86	1402.96	1603.81	2485.22	1914.48	1789.49	1118.58	1807.78	2120.59	2044.02	1620.62	2612.81	2928.32	2109.47
9.56_229.1543m/z	229.154	1	9.55703	0.291017	732.239	776.615	994.713	971.774	391.905	193.676	367.019	588.33	2646.07	2946.4	3812.99	2873.57	11156.5	5808.03	3798.22	2638.61	4651.5	4401.82	4732.98	2820.13	4099.96	3853.98	3656.27	6456.38	7294.69	2461.32	5607.89	3784.52	3096.29	5285.64	3852.69	2552.44	2594.57	3021.27	5688.21	5348.75	5676.44	3723.46	2827.11	13242.7	3049.61	3119.26	8643.32	4000.84	4125.75
9.56_98.0215m/z	98.0215	1	9.55703	0.129333	0	0	0	2.82753	0	0	1.53064	0	136.889	156.55	152.275	133.647	162.082	197.469	107.642	174.856	174.86	155.467	164.348	168.858	145.742	167.85	164.756	106.59	165.071	143.172	153.888	187.055	187.234	189.763	192.212	170.828	170.252	182.856	199.16	149.305	183.813	155.655	127.477	167.005	173.087	181.414	184.192	236.327	190.932
9.54_943.9934m/z	943.993	1	9.54087	0.32335	2465.55	2548.13	1721.29	2463.95	1576.03	1126.27	1556.61	2454.4	1827.75	1954.56	1669.65	1668.72	1578.44	1671.55	1752.14	1786.92	1937.27	1857.25	1981.86	1693.32	1814.72	1937.5	1787.86	1409.46	1810.16	1632	1681.96	1747.14	2679.39	2391.33	2598.46	2446.38	2194.17	2437.54	2607.63	2450.25	2266.39	2243.1	2276.48	2246.15	2720.52	2875.87	2445.58	2519.2	2274
9.54_623.6196m/z	623.62	1	9.54087	0.711367	5610.59	4844.93	3940.93	4243.67	3361.06	2193.09	2894.79	3496.56	4959.19	5038.93	5046.36	4875.52	4674.42	5719.72	4770.82	4816.81	4800.22	5062.24	4816.13	4898.82	4729.21	5467.44	4510.4	6126.18	5560.88	4857.17	4925.01	4998.45	3664.94	3428.19	3886.27	3707.94	3532.54	3389.88	3635.43	3612.61	3883.55	3574.24	3145.27	3684.64	3526.2	4005.25	3636.56	3372.38	3240.24
9.54_595.5877m/z	595.588	1	9.54087	0.727533	8773.52	7638.16	6300.32	6644.44	5772.32	3676.31	4349.09	5360.8	7211.13	8215.8	7763.37	7394.57	7186.97	8157.25	7302.46	7115.52	7309.7	7526.53	7392.82	7736.39	7130.32	8182.57	6891.15	9081.93	7922.07	6885.16	7476.5	7572.42	5526.75	5355.96	5592.7	5494.46	5329.55	5206.18	5684.81	5503.81	5794.79	5457.53	5224.92	5507.32	5685.79	5293.96	5538.96	5242.14	5096.4
9.54_505.3979m/z	505.398	1	9.54087	0.194017	1158.6	901.575	1349.99	1613.14	527.988	283.573	287.593	1222.31	636.25	888.693	736.508	759.56	726.419	693.625	765.873	748.082	804.827	682.054	752.061	784.263	704.423	737.06	736.23	628.566	809.478	679.218	796.939	706.51	658.968	621.57	742.907	620.286	639.632	554.528	621.925	632.921	594.127	569.616	543.141	561.749	600.857	693.056	561.173	555.882	618.155
9.54_367.0930m/z	367.093	1	9.54087	0.711367	34950.8	30583.2	22761.5	30057.4	30329.1	24265.6	23602.4	26441	16576.5	18400.9	17381.8	20508.3	19292	15347	21502.4	20597.6	21957.2	22291.4	20955.5	20774.3	20704.5	23948.5	18950.1	20588.3	30367	23010.4	23036.9	23200	27560.3	24502.1	26661.2	25023.4	23787.8	21559.8	22519.4	22835.6	22517.6	22238.4	19020.8	18494.6	20844	20329.9	17120.5	17938	17130.9
9.56_429.3127m/z	429.313	1	9.55703	0.6952	2353.36	2522.17	1768.01	2233.85	2002.83	1161.63	871.147	1220.9	2217.28	2584.14	2257.46	2262.42	2459.71	2520.29	2304.69	2127.96	2193.07	2387.9	2041	2447.04	2001.5	2451.87	2075.13	3167.11	2479.97	2088.54	2263.44	2237.46	1134.98	1208.13	1368.11	1314.66	1298.95	1353.35	1433.53	1325.53	1543.07	1215.82	1212.41	1650.25	1473.3	1345.21	1539.55	1306.33	1355.49
9.54_352.2670m/z	352.267	1	9.54087	0.22635	764.197	734.775	933.867	1162.44	385.735	276.145	307.444	923.823	494.604	699.713	658.012	582.869	625.789	633.043	702.057	661.179	637.979	598.843	634.682	591.957	618.589	559.391	618.413	653.226	601.739	632.307	620.125	609.47	723.639	711.746	731.653	711.079	655.346	573.703	724.067	682.139	603.931	636.362	588.123	629.069	638.271	736.808	600.156	637.254	627.613
9.54_76.0405m/z	76.0405	1	9.54087	0.582017	929.618	1000.62	729.309	906.317	622.009	502.96	453.861	552.494	5535.93	5805.02	4878.61	3722.67	5267.62	5836.75	4611.71	5277.83	5955.71	5191.5	4621.11	4708.93	4681.02	5829.9	4905.51	4816.22	6221.32	4410	5332.49	4936.92	5374.34	6013.03	4632.97	4212.72	3663.65	3836.95	5840.42	4542.18	4192.65	3828.37	3348.24	4463.44	4711.46	4694.08	4715.97	5819.27	4437.01
9.52_361.2222m/z	361.222	1	9.5247	0.339517	884.302	856.675	734.903	849.945	1012.19	695.151	115.037	393.724	1188.01	1140.67	1281.56	1311.13	1181	1417.17	1246.42	970.583	898.912	1079.47	1098.44	1085.45	1003.55	1055.19	1153.01	1480.2	1079.84	1015.74	1043.96	1011.68	806.633	919.509	980.261	857.729	735.946	775.793	932.339	800.788	758.897	723.608	950.994	898.862	836.81	972.277	853.52	531.893	683.447
9.52_346.3251m/z	346.325	1	9.5247	0.388017	1747.49	1470.98	1810.76	2020.82	1703.61	681.168	309.221	792.53	2087.8	2566.29	2389.36	2199.04	2229.17	2554.14	2336.81	2019.07	2105.78	2217.2	2154.69	2433.6	2241.22	2402.9	2085.21	2334.13	2308.24	2039.51	2188.61	2056.81	1104.45	1146.44	1227.6	1037.84	975.336	1141.28	1050.28	1137.66	1027.75	991.608	989.781	1265.54	1285.79	1307.21	1143.52	936.413	1004.71
9.52_187.1181m/z	187.118	1	9.5247	0.630533	658.089	775.354	635.578	726.969	921.245	1205.21	546.524	600.51	1118.2	1176.06	1294.51	1106.81	1022.37	2715.91	1365.52	1252.9	1340.52	1185.77	1191.37	1304.52	1182.43	1547.87	1291.13	3284.08	1397.6	1408.67	1284.93	1510.57	855.533	1134.94	1005.86	1027.19	1003.06	1033.35	1067.57	987.947	1104.03	902.144	895.401	980.984	924.122	1100.79	1072.31	1048.58	1024.32
9.49_303.1896m/z	303.19	1	9.49237	0.51735	1743.43	1792.81	1835.09	1941.31	1631.28	1313.9	624.319	1071.87	2045.74	2458.25	2249	1973.7	2668.05	2160.51	2300.44	1766.55	2074.27	2210.17	1909.82	2010.47	1802.89	2139.35	2171.93	2247.62	2348.75	1867.92	2122.97	2264.2	1559.01	1601.25	1555.3	1576.61	1415.74	1542.81	1500.08	1864.68	1761.56	1361.36	1682.79	1757.62	1568.89	1759.5	1865.24	1540.51	1801.71
9.49_233.1589m/z	233.159	1	9.49237	0.56585	526.72	521.802	372.496	637.276	380.63	482.136	337.278	437.994	6300.97	6036.13	4874.23	7990.65	6361.49	15398.9	9334.9	3546.25	6762.17	8910.38	6980.99	6835.21	5368.59	17900	6581.94	17470.6	9408.81	4658.51	8706.06	8219.8	4662.64	7195.61	4568.72	4223.34	3902.98	4820.94	5562.92	5311.45	5460.77	3038.43	4758.23	11508.9	4780.97	5105.45	8573.67	5232.23	4533.65
9.48_175.1060m/z	175.106	1	9.47618	0.452683	88.6544	129.119	76.3549	150.519	123.426	120.038	59.5132	107.393	3881.2	3106.13	2437.88	3843	2933.9	5791.06	3220	1680.6	2765.89	3889.39	3287.36	3249.48	2829.84	6903.8	3389.34	6089.32	3553.68	2472.28	4025.47	3694.87	3057.55	4431.59	2908.73	2867.16	2867.77	3735.36	3817.17	3574.36	3759.21	2044.14	3706.12	7987.88	3347.84	3555.97	6074.02	3689.61	3381.2
9.54_135.0850m/z	135.085	1	9.54087	0.307183	207.707	183.261	224.533	228.134	146.76	93.4803	108.719	158.985	359.736	416.14	310.561	258.623	389.644	373.502	303.506	361.75	357.323	307.53	308.787	295.357	330.089	411.597	376.752	300.355	321.486	316.755	332.391	366.263	277.261	305.402	254.02	270.807	190.023	229.377	283.187	279.929	250.707	221.382	226.746	282.043	262.856	261.623	228.713	283.027	225.4
9.38_577.1509m/z	577.151	1	9.37918	0.161667	3.81855	8.06192	4.78736	33.6777	49.6914	67.7706	15.3567	4.42862	197.809	414.483	324.116	340.609	320.127	292.948	200.122	234.99	382.049	536.931	334.763	390.614	352.861	542.68	358.455	236.616	544.665	408.159	522.741	395.1	242.401	343.433	360.457	260.26	289.565	260.119	306.727	418.715	373.716	168.466	361.587	583.337	276.426	353.295	303.095	215.494	288.367
9.57_444.3543m/z	444.354	1	9.5732	0.533533	1228.56	1310.99	835.12	1386.25	1034.55	475.203	996.035	1146.55	1253.03	1181.6	1176.94	971.053	1285.59	1636.15	1262.46	979.044	1258.87	1053.86	1033.97	1224.09	942.412	1282.11	1117.08	1641.02	1181.84	890.734	1105.84	1180.27	1256.23	1226.05	1148.53	1086.91	1017.65	1145.97	1126.14	1287.64	1120.26	1108.48	1107.55	1354.77	1189.74	1204.17	1177.59	1473.84	1080.34
9.83_310.0310m/z	310.031	1	9.83188	0.242517	34.9235	323.81	68.6368	17.9807	24.0615	68.911	93.0481	45.5794	1056.21	580.742	1021.62	1006.3	1183.3	864.563	1304.4	900.933	848.336	1109.22	929.175	905.079	865.753	1088.14	1061.84	491.709	1075.41	837.004	1130.76	944.668	880.987	1210.49	890.083	516.294	641.504	561.16	929.966	687.559	796.533	736.279	751.906	1331.18	666.5	554.876	818.002	1017.07	885.857
9.96_192.0904m/z	192.09	1	9.96122	0.388017	193.056	111.918	245.212	45.1769	303.299	32.5967	59.7854	123.817	445.003	330.164	397.654	795.692	613.656	992.99	903.736	774.257	926.749	1078.46	965.352	951.679	757.145	1100.46	862.466	627.503	885.632	885.933	730.248	993.83	1009.2	804.844	813.643	990.666	831.96	854.711	907.786	834.496	936.46	547.103	968.085	748.373	870.11	890.283	1083.83	918.499	865.491
9.96_189.1293m/z	189.129	1	9.96122	0.291	854.17	477.765	758.663	213.037	1203.79	257.816	413.987	860.731	2898.11	3241.52	2426.02	3037.63	2511.73	3951.65	3265.37	2334.53	3110.7	3158.46	3064.26	2970.98	2395.59	4442.09	3093.55	4821.45	3139.28	2358.89	3233.82	3477.64	3566.38	4897.27	2987.91	2920.6	2808.14	3241.51	4215.23	3503.86	3875.99	2873.61	3360.75	3808.62	3694.09	3785.03	5170.83	4349.95	3695.47
9.95_483.1805m/z	483.18	1	9.94505	0.258667	996.401	300.551	547.089	78.8114	764.111	200.925	47.6985	118.362	598.894	647.539	730.049	788.706	1064.74	783.916	769.198	739.524	874.338	852.882	765.327	639.75	708.831	745.449	756.886	1812.72	969.465	773.355	775.642	649.478	894.21	779.242	872.27	837.947	932.572	807.07	914.978	974.594	758.088	971.282	695.123	997.16	749.693	971.73	1061.66	980.015	1058.3
9.95_185.0336m/z	185.034	1	9.94505	0.307183	407.683	251.241	329.772	103.763	501.761	90.1012	104.99	354.28	4272.02	6376.25	5481.47	6723.32	6019.07	8025	3556.65	6658.8	6399.6	7876.49	6718.95	6894.46	7595.39	4959.31	6827.12	4833.63	6715.48	7440.8	6944.87	5544.44	6131.44	6049.71	8900.13	7074.96	7245.73	7471.48	7738.35	8789.74	7164.85	7415.1	6497.18	8016.88	6176.29	7151.08	7328.14	6376.64	7706.47
9.95_173.0979m/z	173.098	1	9.94505	0.226333	261.164	166.678	332.897	88.3555	526.806	104.54	99.6754	255.359	371.988	556.767	318.04	476.463	531.91	694.076	622.189	531.097	552.53	513.486	475.978	619.494	622.989	1033.45	700.123	778.228	554.014	446.952	602.49	630.398	547.817	840.032	602.486	634.876	540.621	710.314	876.752	779.627	771.16	649.931	562.832	731.662	754.789	778.177	824.318	934.937	767.937
9.93_809.5338m/z	809.534	1	9.92888	0.194	0	0	28.0725	0	0	0	0	10.0828	657.201	633.106	522.611	493.206	572.242	694.307	494.294	472.13	606.329	517.58	550.261	452.497	529.08	472.592	502.507	521.714	444.015	451.695	547.161	562.437	373.638	388.634	259.268	458.975	360.017	302.477	289.608	306.027	289.215	179.211	261.713	190.285	302.685	232.882	354.514	323.069	338.894
9.93_169.0591m/z	169.059	1	9.92888	0.630517	4518.83	3055.68	3809	2710.08	3539.08	800.225	2808.88	4282.79	27204.7	34766.7	29222.2	38132.8	39385.7	53338.6	38276.1	44427.9	53653.6	64342.1	49220.6	47931.3	47507.7	64308.8	50110.1	27062.3	55423.5	50784	53022.8	56105.3	56916.3	54922.9	48987.7	56944.5	53485.1	55212.7	60817.1	58980.9	56137.4	44029.1	52758.3	52634.6	58321.4	48523.8	69249.5	68333.2	55674.1
9.78_261.1401m/z	261.14	1	9.78337	2.39278	7452.78	6996.57	6834.61	5200.62	5448.83	4005.89	4643.38	5397.44	11494.4	11666.2	12319.2	12011.8	14073.9	15163.7	13024	11146.8	11775.7	10841.5	11866.4	12566.2	11542.3	12429.2	11758.5	15450.8	12083.8	11276.8	11198.1	11529.2	8791.35	11762.6	9496.64	9687	9244.7	9486.26	11217.5	11431	12340.1	8844.72	9362.03	13489.3	9680.36	9408.29	11020.6	9999.84	9151.82
9.91_463.1455m/z	463.146	1	9.91272	0.161667	1175.46	301.979	878.162	200.817	1404.12	164.646	121.877	148.507	918.14	917.41	1060.95	1022.15	1013.67	1374.39	881.441	1005.12	984.183	1143.78	987.426	936.714	1133.62	766.601	979.244	1357.81	1330.7	1168.57	1192.1	851.686	913.165	932.227	1055	849.728	907.87	853.268	1084.42	1061.1	912.766	951.784	759.854	984.92	679.159	814.972	1026.84	790.049	970.642
9.91_293.1501m/z	293.15	1	9.91272	7.8251	37064.3	38852.1	36277.1	41248.1	38002.9	51237.3	28675.2	22497.2	37850.4	38594.4	38624	38411.6	35323.5	53341.9	39732.8	36701.3	39921.1	37779.9	35303.3	35028.4	34859.6	39252.3	34682.5	45218.4	36596.1	33079.9	36354.3	34721.5	31548.8	34593.3	28276.9	29491	28681.1	28854.1	30187.8	29182	29410.8	26514.4	26187.5	31146.3	27388.7	27133.5	30611.9	30385.6	26691.3
9.91_222.1154m/z	222.115	1	9.91272	0.210167	230.299	94.4956	200.353	43.097	243.115	61.7686	85.2758	106.681	665.821	1193.32	1229.63	1186.93	748.445	1642.41	1008.12	1021.21	972.848	775.973	1019.9	1240.62	1102.73	1044.18	1146.52	1395.09	774.477	911.596	790.695	1023.4	1271.25	1109.37	852.654	1483.06	835.985	1027.38	1221.86	989.089	1014.65	957.656	1045.18	898.785	1682.62	1223.28	838.626	1360.3	970.391
9.91_205.1210m/z	205.121	1	9.91272	2.44128	7155.79	6019.68	4939.85	4435.81	5376.43	4611.61	4656.6	5687.61	63880.8	57820.7	62466.9	56829.6	54111.9	71331.4	72707.5	57235.1	70838.2	61445.2	60240.7	55454.1	55411.6	65853.6	64859.7	66650.3	61225.6	52576.6	56411.5	59187	61694.7	73270	53815.6	53830.7	53733.8	54157.7	62709.5	65078.3	61137.2	49610.8	49108.4	51024.6	54337.1	55182.7	57871.5	60679.5	53649
9.88_521.1525m/z	521.152	1	9.88038	0.0646667	48.8317	11.4969	30.9765	0	0	1.32468	0	3.65563	109.653	107.559	53.0593	63.7557	107.666	130.516	114.839	108.169	67.1255	90.9146	72.2292	99.9824	138.151	115.513	123.956	140.984	134.118	38.5841	71.4872	78.4901	98.3729	138.219	175.026	176.4	160.652	113.606	165.431	141.537	149.531	186.174	125.875	150.128	168.985	120.724	187.287	119.31	194.183
9.88_334.1138m/z	334.114	1	9.88038	0.921533	4754.17	4037.57	3847.66	3308.94	4470.33	2209.74	1761.34	2303.27	5885.56	6752.6	4910.24	6038.53	4657.46	6716.38	5503.51	4809.58	5233.8	4980.96	5770.18	6721.25	5707.8	6785.51	5172.68	5929.88	5691.28	5166.36	5134.44	6082.77	4287.97	5874.16	5181.96	4749.85	4544.79	4962.89	5968.55	4879	5843.86	4139.82	5413.32	6054.66	5621.24	5373.31	4336.7	5492.75	4997.41
9.88_188.0390m/z	188.039	1	9.88038	0.258667	151.071	98.7713	90.8157	45.2432	348.214	76.546	27.4086	49.2464	947.78	1555.19	696.83	1452.95	851.141	1804.06	961.64	747.902	879.903	952.275	1297.55	1826.67	1151.16	1860.52	944.098	1279.45	1152.63	1110.9	1138.28	1695.87	1054.25	1196.37	1496.76	1195.48	1079.27	1463.61	1613.61	1376.02	1676.84	944.176	1665.06	1968.94	1537.99	1566.11	918.442	1311.71	1212.52
9.83_369.0711m/z	369.071	1	9.83188	0.12935	135.849	187.933	75.1255	24.0369	47.7891	21.8856	23.0635	32.028	124.349	122.783	154.671	243.69	172.228	183.568	167.245	123.267	217.596	154.611	166.138	163.825	225.788	157.198	174.271	203.731	160.672	226.613	226.257	215.787	169.051	159.119	168.193	109.265	97.524	67.0905	157.17	145.152	158.752	177.347	135.378	132.856	174.599	100.419	100.094	121.925	177.142
9.91_359.1071m/z	359.107	1	9.91272	0.22635	539.255	363.737	497.861	140.812	463.661	80.9251	69.2331	146.191	911.986	1406.07	948.776	1452.14	1213.07	1390.14	786.641	1447.1	1378.5	1267.52	1223.2	1420.48	1633.92	1374.47	1286.71	1510.94	1329.27	1485.93	1028.73	1313.09	1656.59	1089.73	1449.42	1447.19	1644.69	1574.17	1455.63	1592.4	1476.91	1572.78	1437.8	1412.06	1410.96	1555.16	1747.26	1328.33	1432.82
8.99_174.1115m/z	174.111	1	8.99117	0.5012	126.507	322.99	310.93	554.881	497.892	1037.86	316.869	359.379	302.848	289.676	213.096	406.85	421.414	415.414	423.202	414.951	394.37	372.68	443.668	411.076	337.891	662.192	395.819	674.95	446.169	277.035	283.266	438.194	511.85	716.881	438.678	434.121	499.805	430.636	591.61	617.817	578.91	283.224	555.171	464.614	513.112	470.54	492.945	606.229	462.728
9.38_84.0402m/z	84.0402	1	9.37918	0.307183	0	0	0	0	0	0	0	0	30.2856	51.439	24.1667	41.5	24.7946	45.091	18.9635	0	36.7685	43.6894	12.42	38.8827	34.9386	82.179	45.2071	20.043	38.0249	28.15	36.6452	23.3275	30.7842	48.9597	44.9279	22.4996	36.5036	24.5469	57.6854	29.6205	31.7794	5.87895	33.5673	75.3676	22.1354	31.9341	60.0905	41.3705	29.2331
9.36_446.1124m/z	446.112	1	9.36302	0.161667	95.8816	45.6185	15.5515	62.5196	190.342	112.377	3.15137	38.5996	534.516	538.842	327.688	458.56	421.037	493.785	531.243	397.702	536.27	557.885	527.546	712.965	602.513	579.297	527.335	574.499	508.834	441.344	456.29	595.637	622.784	1002.91	629.69	666.837	638.89	712.767	856.942	580.496	691.779	474.341	563.433	839.964	749.79	584.901	731.607	747.247	686.606
9.01_581.3490m/z	581.349	1	9.00733	0.129333	0	19.2068	32.7925	56.9385	28.2783	28.6425	0	0	273.084	313.08	172.794	228.527	343.784	274.465	399.63	325.297	513.56	388.044	447.593	439.739	416.55	494.599	311.528	569.218	401.534	263.096	387.985	361.283	166.265	209.118	241.383	158.93	139.457	167.566	174.548	150.053	153.77	194.369	71.6696	215.271	204.218	195.569	169.418	295.565	91.0274
9.01_495.1601m/z	495.16	1	9.00733	0.194	10.8152	29.7223	12.3311	40.2234	30.9719	56.1565	9.42644	25.7799	324.785	542.825	401.452	403.342	444.53	444.092	330.495	309.369	497.544	743.062	605.272	544.263	503.233	656.016	516.088	411.749	706.351	429.413	755.957	459.878	370.401	508.23	505.048	334.713	357.138	363.651	510.932	443.336	391.405	251.677	293.63	508.064	441.212	439.805	434.77	298.988	356.365
9.01_471.3009m/z	471.301	1	9.00733	0.194	204.627	285.217	249.383	502.129	358.942	395.243	42.3211	161.854	538.482	639.474	537.447	704.184	631.533	660.952	706.402	649.681	710.717	741.755	677.454	683.628	744.531	684.431	631.697	777.605	626.745	558.824	720.323	698.674	384.22	497.203	496.05	353.436	379.612	325.295	440.343	335.39	362.389	230.071	402.116	420.004	482.597	290.174	405.567	370.164	462.05
9.01_465.3069m/z	465.307	1	9.00733	0.177833	65.7467	59.3633	32.9873	118.273	64.895	49.4579	10.5801	2.58094	158.857	156.367	217.92	270.829	169.899	287.549	236.682	115.591	225.557	127.566	179.133	180.352	153.557	155.247	139.846	250.497	89.9789	260.583	264.433	172.048	167.191	273.891	142.777	90.8055	95.8704	127.82	133.395	79.1955	126.934	69.3258	80.3156	143.267	145.559	97.6522	77.236	208.407	109.102
9.01_381.2757m/z	381.276	1	9.00733	0.32335	285.37	319.316	203.5	380.758	320.423	373.335	130.036	114.555	651.481	762.345	635.31	732.748	848.723	928.933	1107.9	710.075	934.18	896.463	1060.79	937.726	870.737	954.715	807.516	543.052	705.348	558.754	768.083	736.443	538.731	972.866	533.385	460.824	517.892	538.973	473.432	578.323	591.537	312.26	607.765	934.203	522.61	460.081	850.016	844.865	536.208
9.01_361.2294m/z	361.229	1	9.00733	1.2126	2412.65	3568.38	1988.35	2885.47	3109.96	4813.02	942.89	1462.68	2292.55	2137.46	2194.99	2196.18	2243.26	2654.71	2231.72	1993.78	1956.45	2139.27	2112.98	2215.86	2006.48	2199.36	1702.4	2209.68	1911.88	1963.02	1950.39	1952.78	1610.29	1546.81	1367.31	1330.22	1476.73	1280.66	1369.33	1318.41	1450.58	1136.52	1246.61	1327.76	1492.69	1345.63	1473.17	1312.93	1348.92
9.01_352.2685m/z	352.269	1	9.00733	0.27485	276.106	492.496	335.173	592.386	452.595	676.273	232.62	363.032	696.4	856.129	802.287	887.904	815.631	694.224	830.738	798.803	908.326	956.14	868.41	917.893	828.332	884.355	824.006	827.333	840.415	780.113	844.48	795.804	1012.67	1001.25	898.64	894.59	874.834	1006.83	883.175	904.343	906.1	663.344	773.961	1092.85	948.928	845.47	931.895	917.639	885.37
9.01_595.5862m/z	595.586	1	9.00733	1.0994	12560.1	17504.2	9340.45	16442	14625.5	27374.5	6623.49	9796.33	8096.58	8277.95	7831.12	8303.1	7682.64	6904.59	8118.29	8215.21	8266.16	8129.3	8181.91	8201.82	8409	9001.4	7617.16	7815.28	8577.78	7813.02	7865.92	7532.84	6531.87	5950.43	6526.96	6456.43	6372.16	6464.1	6073.01	6202.15	6166.22	6196.13	5782.18	5650.65	6565.95	6421.52	6485.48	6031.72	5655.55
9.01_346.3286m/z	346.329	1	9.00733	0.210167	285.57	516.865	307.62	742.525	564.437	537.83	150.461	170.73	1089.94	1241.62	1051.2	1351.66	1419.19	1061.32	1494.03	1211.55	1376.49	1411.3	1544.93	1533.79	1483.3	1585.1	1250.97	1287.69	1430.87	1115.27	1247.66	1267.28	989.846	975.697	854.456	857.874	857.86	801.908	888.316	838.783	845.872	699.722	798.527	899.463	953.969	847.551	960.769	917.223	766.709
9.01_113.1048m/z	113.105	1	9.00733	1.16407	218.917	284.95	113.623	206.094	364.94	326.492	149.85	242.859	262.011	891.631	208.796	286.195	853.393	213.173	170.991	241.507	714.614	218.858	260.66	188.749	202.228	266.415	400.612	220.499	294.31	213.23	189.36	193.386	306.695	361.579	525.66	436.291	272.091	3288.48	1429.2	420.959	376.917	296.364	478.48	374.876	1039.34	335.139	438.272	1288.89	264.313
8.99_623.6208m/z	623.621	1	8.99117	0.82455	8268.52	11039.8	5712.77	10407.4	9753.53	17391.5	4168	6365.18	4852.61	5094.77	4836.13	5263.57	4745.55	4136.22	5066.85	5226.08	5271.76	5428.77	5103.05	5215.13	4893.84	5887.05	4990.26	5499.12	5526.87	4960.03	5162.6	4821.01	4212.16	4087.4	4265.4	3951.56	4032.83	3818.02	3957.31	3734.25	3648.32	3701.61	3512.31	3852.83	4187.53	3924.71	4086.37	3700.74	3732.73
8.99_489.3066m/z	489.307	1	8.99117	0.226333	85.7574	72.478	103.852	132.075	73.3013	145.198	54.8014	4.85458	116.536	211.164	136.029	234.515	212.737	282.153	174.026	167.108	183.048	267.727	262.427	216.697	183.546	269.258	176.615	445.367	269.828	197.22	194.032	209.276	141.976	151.199	188.131	187.972	125.429	99.8352	188.719	184.247	141.017	145.426	204.847	193.241	172.828	213.298	206.49	144.2	165.675
8.99_439.2844m/z	439.284	1	8.99117	0.226333	77.7481	92.9674	49.1929	165.469	106.272	86.9378	44.9521	23.9334	301.524	331.75	241.989	199.979	299.809	436.968	271.587	182.644	316.356	245.157	373.319	340.627	293.677	472.048	366.926	372.51	355.093	244.218	292.485	156.145	156.723	166.707	157.034	160.251	202.407	236.972	117.392	140.279	201.155	60.728	133.262	141.975	65.4785	136.039	261.663	287.272	216.172
8.99_429.3138m/z	429.314	1	8.99117	1.32577	3833.62	5900.71	3287.44	5273.07	4611.03	8612.44	1764.08	2225.5	2986.69	2938.82	2551.46	2801.38	2841.4	2869.79	2936.31	2790.23	2930.28	2989.26	2877.78	2945.35	2937.89	2781.17	2787.93	2612.74	2819.22	2794.44	2644.05	2727.63	1973.71	1801.58	1900.38	1918.79	2010.38	1687.4	1816.86	1842.05	1954.45	1710.04	1756.92	1677.66	1883.85	1852.9	2014.58	1843.77	1758.42
8.99_416.3322m/z	416.332	1	8.99117	0.177833	128.863	216.781	142.704	348.348	287.835	267.066	70.437	93.1031	526.187	595.673	417.81	647.72	561.199	853.58	610.74	543.816	614.42	647.661	634.317	570.075	601.043	640.863	513.894	838.352	643.04	552.423	511.269	622.373	599.155	742.151	625.579	503.22	510.607	474.658	627.588	523.108	547.088	397.492	341.634	585.997	671.812	476.498	744.331	678.582	615.103
8.99_281.1836m/z	281.184	1	8.99117	1.08322	2433.88	3133.63	1882.04	3294.05	2975.9	5274.82	1472.91	2155.68	1610.16	1792.5	1557.39	1805.63	1787.32	1728.15	1802.56	1636.42	1705.23	1737.23	1669.21	1881.76	1866.31	1873.39	1724.27	1838.34	1706.44	1613.3	1517.91	1636.68	1493.58	1509.3	1544.85	1361.49	1337.2	1324.04	1551.29	1198.98	1456.03	1473.31	1359.5	1395	1482.99	1424.38	1339.01	1441.85	1300.2
9.01_234.1380m/z	234.138	1	9.00733	1.01855	325.731	381.05	147.566	328.982	296.93	765.847	207.152	301.125	205.406	169.091	214.121	245.727	492.198	324.487	250.408	276.821	288.916	248.447	273.885	280.96	271.205	342.554	243.358	335.489	299.873	215.874	141.899	221.669	322.437	315.906	196.446	266.721	204.199	169.404	251.039	269.588	293.325	305.334	262.783	297.998	222.395	293.257	291.043	199.517	201.784
9.36_555.1743m/z	555.174	1	9.36302	0.129333	22.3637	4.91701	29.3936	1.32629	78.4244	19.7615	0	4.40772	203.898	488.915	199.111	360.691	348.859	372.165	247.777	249.169	277.986	569.675	334.519	414.961	365.42	617.822	301.245	219.583	524.846	281.606	540.359	421.509	275.409	282.483	325.805	215.898	268.928	275.232	476.001	366.202	392.926	244.43	286.641	601.981	279.834	369.388	379.738	243.886	192.265
9.15_613.3117m/z	613.312	1	9.15285	0.145517	0	54.8201	6.83698	0	22.6369	0	0	0	172.553	43.8954	121.055	71.621	127.219	106.921	161.78	25.6838	90.3445	110.426	30.6414	104.746	62.2587	79.9073	67.9271	116.483	80.9917	93.0006	51.5995	104.41	114.475	78.9903	62.3706	63.8331	79.8662	140.407	122.738	105.662	103.562	106.848	99.1592	101.189	69.1549	68.7722	9.76767	126.204	168.313
9.17_132.0766m/z	132.077	1	9.16902	0.582017	490.359	846.706	352.339	612.288	763.19	952.976	685.305	1012.03	188926	48153.3	62693.2	47904.9	101037	98226.6	212390	51830.4	71170.2	60160.7	57080.2	45165.9	41737.6	77597	68174	173128	71024.9	45878.9	76481.7	52305.2	62918.3	179075	50398.1	47647.9	47811.2	57533.2	114502	55402.1	56538.2	50207.5	42876.9	136396	67367.3	53355.8	66466.4	165897	149241
9.36_349.1678m/z	349.168	1	9.36302	0.614367	1618.47	1492.2	957.361	1146.44	959.273	759.816	606.811	713.587	2024.57	1327.05	1093.46	1081.36	1407.71	1363.53	1967.13	1115.32	1060.22	1104.85	1052.5	1183.91	928.585	1177.08	1382.64	2260.54	902.027	798.431	987.615	1077.07	759.825	3012.37	851.429	691.03	621.382	643.471	1849.39	656.123	743.177	690.449	732.061	1037.63	869.646	732.294	864.254	1830.31	1625.61
9.36_338.2009m/z	338.201	1	9.36302	0.51735	1411.18	1586.47	1027.56	1198.54	1081.73	837.474	316.996	746.039	1597	3156.66	2464.56	2923.06	2166.61	3926.12	2780.25	1801.89	2203.92	2615.9	2519.96	2823.19	2223.33	3535.67	2127.53	3996.79	3353.43	2027.01	2216.83	2780.56	1664.61	1578.79	1710.3	1824.64	1407.61	1362.96	1515.39	1492.01	1813.31	1272.81	1505.61	1823.39	1509.08	1746.16	1354.54	1219.96	1261.74
9.36_142.0439m/z	142.044	1	9.36302	0.92155	1621.26	3209.08	1304.58	2409.53	2726.69	4779.75	1549.11	2139.82	4496.83	5006.74	3641.27	4968.56	5119.5	5421.96	6325.07	3321.44	4926.04	5522.72	5588.64	5798.96	4274.14	7092.97	5068.1	8350.24	5802.64	3630.01	4723.15	5828.02	4731.72	7988.35	5046.43	4868.69	4489.42	5109.77	8477.57	5293.66	6898.83	3010.97	5189.11	7531.23	5327.77	4938.41	5855.89	5801.58	5828.67
9.36_102.0513m/z	102.051	1	9.36302	0.339517	6.29932	14.9326	11.6807	14.1589	16.2464	24.047	3.32621	2.90398	968.834	1321.19	777.057	1118.18	998.356	1863.59	1250.86	685.367	1000.38	1632.92	1058.08	1274.15	1041.06	1999.81	1038.09	1300.79	1802.75	880.68	1457.41	1337.08	1082.49	1672.49	1186.65	1128.26	1008.99	1233.14	1513.32	1166.72	1302.49	686.043	942.85	2009.46	1060.4	1082.54	1499.63	1286.41	1068.09
9.36_74.0566m/z	74.0566	1	9.36302	0.32335	156.383	137.902	101.554	74.0305	83.2059	50.4398	25.9012	19.2205	1082.21	1516.36	910.951	1207.67	1160.66	1891.99	1311.25	885.39	1138.32	1902.73	1320.49	1681.04	1205.05	2243.08	1105.77	1459.93	2062.97	988.715	1615.5	1558.09	1237.51	1830.07	1275.69	1163.1	1235.69	1380.52	1685.98	1356.55	1492.46	758.039	1196.21	2377.16	1279.95	1217.11	1725.91	1374.25	1108.85
9.20_763.3268m/z	763.327	1	9.20135	0.0808333	55.302	228.806	12.5602	12.3932	0	20.7497	0	0	250.802	356.926	328.537	329.559	270.813	223.981	223.126	272.152	320.59	268.006	323.412	291.548	268.571	296.208	359.809	147.134	285.238	195.889	330.753	276.259	185.294	90.6229	97.9909	185.721	181.769	204.493	162.753	117.48	174.137	159.843	251.171	126.93	204.637	229.134	117.433	107.917	140.494
9.19_839.4405m/z	839.44	1	9.18518	0.113183	13.3967	0	0	0	0	0	0	0	697.136	108.22	64.0104	3.0371	209.184	73.7445	399.241	41.025	127.187	106.387	25.8872	46.5799	60.3653	130.816	82.671	0	168.907	65.2221	54.384	68.2392	159.413	411.149	33.4847	28.7438	103.995	115.979	290.731	117.239	28.5316	103.533	64.4789	278.207	172.69	85.0145	121.885	442.333	347.384
9.15_700.3293m/z	700.329	1	9.15285	0.145517	17.9353	87.6903	11.9284	13.9372	30.037	24.811	0	0	601.872	392.981	430.85	351.84	496.324	379.623	438.625	367.057	529.367	254.696	366.025	269.653	224.589	265.765	372.141	403.757	462.65	405.339	399.472	345.278	346.493	329.334	362.844	297.587	441.578	379.716	496.172	394.878	273.224	394.043	279.541	385.467	369.349	393.267	353.744	312.269	512.184
9.19_787.4323m/z	787.432	1	9.18518	0.145517	4.66768	51.8646	0	26.5427	29.1059	15.6446	26.6189	0	1034.38	188.326	302.765	313.769	620.732	266.641	1195.12	161.011	362.421	172.852	233.457	213.229	192.23	350.625	427.614	893.717	342.164	253.541	374.419	168.699	273.677	1034.45	141.665	114.11	193.679	184.232	538.809	132.768	196.936	195.553	165.168	771.724	285.378	271.17	173.907	1215.15	952.712
9.19_345.1994m/z	345.199	1	9.18518	0.210183	499.74	1012.98	337.017	270.666	621.182	868.55	170.85	238.518	2590.02	1776.98	1058.87	899.845	817.778	978.733	1145.64	900.997	1237.3	1135.49	959.429	1070.47	763.097	685.041	1044.23	1116.86	943.152	862.744	825.117	1055.31	1709.05	1623.81	796.157	1207.44	1066.05	1134.26	1621.37	997.163	1017.28	990.212	977.834	1282.15	1215.35	1205	1690.37	1591.76	1474.16
9.19_162.1122m/z	162.112	1	9.18518	1.60058	1862.75	2056.84	1313.63	1821.86	1729.3	2527.54	974.366	1466.05	240409	124108	101508	100286	125339	224109	193351	89337.6	124686	142773	100400	93786.7	78196.9	146986	102762	180478	138148	88140.9	125842	115030	151269	246139	95217.8	116659	107728	112188	156189	117342	131030	103847	105145	155904	113578	117622	152512	207250	158342
9.19_136.0554m/z	136.055	1	9.18518	0.598183	95.6376	151.168	66.9375	110.247	161.635	148.07	60.3702	101.623	734.335	418.012	441.664	414.711	552.513	657.892	664.814	410.903	483.068	500.92	414.815	437.312	418.41	410.884	508.582	614.855	374.247	346.491	482.694	454.341	422.168	619.405	429.774	472.17	406.772	445.312	625.961	433.053	356.287	356.398	427.056	629.388	497.064	371.553	455.519	666.881	722.57
9.17_738.4526m/z	738.453	1	9.16902	0.161683	116.246	194.139	97.3034	102.994	175.929	145.032	93.4734	135.86	349.966	163.877	191.382	140.231	165.453	150.426	272.941	143.993	187.753	114.139	148.284	127.815	181.364	123.181	181.543	445.585	136.029	144.452	93.4249	102.847	347.991	325.593	131.227	186.536	187.414	148.933	308.79	172.634	226.145	244.514	189.405	177.378	288.157	323.622	314.984	281.422	251.392
9.17_708.3723m/z	708.372	1	9.16902	0.145517	9.18444	22.9874	10.4518	0	27.2083	6.70242	8.58423	10.7408	1179.05	317.793	125.057	190.093	297.29	91.119	771.594	228.263	346.308	259.985	243.441	147.082	75.3223	134.501	284.015	134.277	232.446	133.882	246.344	123.261	431.486	847.621	155.219	159.376	183.108	273.148	667.062	174.251	224.201	202.132	161.993	705.225	260.95	287.432	432.788	909.444	733.919
9.17_446.2389m/z	446.239	1	9.16902	1.13172	1946.73	3169.46	1547.61	2748.28	2835.05	4708.79	983.297	1603.53	4795.99	2579.06	2522.96	2307.45	2734.96	2980.87	4207.24	2233.47	2514.51	2303.59	2552.22	2227.79	2094.23	2316.04	2517.13	2930.17	2407.97	2239.64	2167.11	2148.03	2313.09	3669.54	1835.38	1913.42	2129.84	2172.94	3519.66	1932.06	2135.87	1840.98	1736.16	3536.47	2250.45	2050.14	2363.77	4083.91	4252.71
9.17_190.1283m/z	190.128	1	9.16902	0.889217	668.204	656.525	689.6	819.499	770.261	839.627	559.323	985.714	18457.9	8224.42	10282.5	8899.74	12286.5	17063.6	23612	8789.02	10597.7	10375.5	10659.4	9785.92	8533.37	15642.7	10536.9	26048.4	13253.8	9096.03	12013.5	9552.52	9095.13	18270.9	9244.07	8831.67	8111.2	9338.81	13643.4	9323.16	9719.84	8332.28	7580.56	18242.4	11591.8	9355.84	10240.2	16712.8	15884.3
9.19_656.3566m/z	656.357	1	9.18518	0.0970167	0	90.1478	0	34.3873	51.5585	37.825	11.5906	0	544.044	194.866	314.544	160.934	464.418	265.886	763.021	159.413	232.234	236.746	193.59	102.746	123.127	183.979	223.99	348.534	183.549	106.719	207.597	171.464	127.306	505.966	90.3382	113.909	55.7333	181.443	396.92	92.0857	113.085	147.322	92.0003	450.03	135.197	83.8031	131.582	396.236	527.405
2.20_514.3022m/z	514.302	1	2.20078	0.210183	217.221	1100.29	674.511	931.404	1659.39	1601.15	606.083	441.493	323.661	500.376	59.0841	127.919	20896.1	18.9363	62.9433	153.666	26.3516	77.0775	103.137	68.8738	38.2881	194.283	50.5484	697.412	0	634.955	187.795	36.52	1055.24	526.931	58.4637	668.621	0	550.858	764.031	25.2821	105.798	1140.92	99.808	240.424	107.436	819.869	110.291	780.423	58.2542
7.31_308.8508m/z	308.851	1	7.30972	0.0646667	0	0	0	0	0	0	0	0	72.3097	66.7373	96.0319	98.8228	80.2976	20.4715	51.8664	63.37	100.59	144.21	81.4229	39.3631	122.458	53.6797	47.5903	103.767	76.097	84.8536	90.9604	8.25299	55.5982	124.916	65.9625	109.432	63.113	33.1304	38.2998	66.7071	90.6796	45.2494	34.9689	72.733	88.156	62.5378	86.6215	99.0734	38.4977
7.49_593.3465m/z	593.346	1	7.48755	0.258683	0	13.8184	23.489	34.492	23.6224	50.8751	11.8792	18.9834	732.916	705.366	573.327	663.027	906.204	530.654	729.544	752.602	705.281	474.856	675.381	604.4	713.255	539.51	826.52	722.592	481.331	588.323	542.719	642.624	781.109	719.354	541.107	874.133	829.346	821.24	699.987	483.683	681.305	757.165	801.766	579.323	809.914	747.007	496.652	933.746	570.716
4.38_917.5872m/z	917.587	1	4.3834	0.533517	320.611	243.627	414.334	203.567	481.114	527.781	147.825	142.158	4380.78	3943.99	4445.21	4322.35	1592.19	1891.03	3265.33	4138.78	3995.16	3525.27	3989.74	3368.02	4120.87	2357.52	3904.42	1941.98	3589.6	2572.42	3326.87	2587.81	2057.3	1850.87	1826.57	1037.06	1705.34	1700.05	1297.28	1831.6	1087.8	2162.72	1763.29	389.927	1813.44	2260.79	2860.66	842.63	2111.59
4.38_376.2593m/z	376.259	1	4.3834	0.517367	5769.33	2869.76	6582.9	2100.93	5210.14	7240.45	1801.53	1629.62	4387.59	4650.24	4518.72	4672.61	2345.53	1657.47	4284.52	4134.54	4722.76	4303.65	4289.67	4477.79	4173.93	4766.05	4424.99	4343.78	4025.5	3788.9	4234.28	4151.84	3282.46	3311.24	2950.31	2964.98	3049.85	2959.48	3035.1	2992.93	2905.56	3004.32	3094.85	2826.53	2823.09	3050.87	3127.83	3109.86	2703.39
4.38_365.1927m/z	365.193	1	4.3834	0.662867	2659.55	1806.8	3318.04	968.703	2612.83	3739.38	1297.22	959.995	2530.26	2556	4862.85	2474.81	1268.88	1165.31	2264.56	2854.66	3422.15	2274.53	2747.43	3477.8	3768.07	2415.28	2348.69	2928.77	1888.03	4875.23	1992.91	8538.46	1893.68	2460.55	4423.46	3866.54	2751.01	2317.96	2106.84	2093.77	4413.54	5060.33	2960.99	1874.78	1932.75	2751.78	1677.4	2032.16	1608.76
4.38_197.0100m/z	197.01	1	4.3834	0.161667	12.0622	12.6981	34.9028	8.95349	46.8734	153.539	18.9575	14.7469	145.367	322.818	397.423	428.751	9.19333	57.0939	614.49	153.768	616.345	589.274	506.46	382.808	256.322	966.245	236.598	1676.71	548.569	296.037	644.712	563.176	310.414	762.494	236.377	436.983	454.761	333.067	649.467	464.773	836.33	330.101	299.544	828.459	486.829	172.085	707.343	807.45	539.033
4.37_874.5541m/z	874.554	1	4.36723	0.339517	156.619	181.604	389.408	178.378	515.016	1025.16	36.7203	10.7111	1555.88	1168.13	1366.11	1365.52	786.098	1074.44	811.275	1131.79	1347.83	1157.98	1374.59	1298.9	1558.41	1195.97	1147.59	1093.34	1284.55	809.652	1419.57	896.918	669.233	894.402	676.539	570.14	944.586	996.722	493.005	858.689	530.944	569.965	1006.59	451.676	777.418	1122.46	1620.97	410.125	817.735
4.37_599.5036m/z	599.504	1	4.36723	0.759883	1474.36	1029.41	1232.23	555.506	1252.75	2389.27	445.343	325.062	20535.2	19057.7	23358.8	22920	15644.3	13538.7	19833.9	21056.9	24861.6	19568.8	20570	18491.8	20289.3	16699	23582.6	17852.7	20285.5	14630.8	19130.9	17049.3	17941.4	19497.2	17980.6	12164.8	19086.4	16019.3	13280.3	16723.1	12697.9	13751.5	17352	6767.11	15298.8	17141.3	22918.9	11696	17784
4.37_562.3499m/z	562.35	1	4.36723	0.1455	15.6405	55.9241	46.2792	11.597	68.6194	101.504	19.7139	46.6448	133.483	176.534	265.305	459.083	538.975	58.6316	325.633	260.815	341.932	415.473	234.189	278.999	209.553	505.183	277.387	531.943	300.504	134.72	239.256	273.976	111.675	601.172	59.0599	190.978	249.341	197.963	169.966	48.6437	243.087	92.5714	78.3067	222.836	229.404	194.614	191.905	297.679	101.711
4.38_988.4800m/z	988.48	1	4.3834	0.129333	120.115	28.0851	201.866	37.7941	151.213	110.759	9.06455	9.76927	414.285	371.279	942.685	636.673	59.2831	209.39	507.363	589.611	858.692	579.804	360.947	434.351	591.174	446.569	735.013	345.599	537.642	276.379	559.872	660.621	368.177	607.373	415.796	332.033	415.541	335.665	210.892	449.566	292.667	411.118	312.472	72.8457	507.148	326.618	651.495	263.509	482.009
4.35_900.5680m/z	900.568	1	4.35107	0.501183	159.851	62.4622	187.511	110.675	138.523	128.576	31.0372	32.0291	2740.86	2287.76	2638.06	2636.95	2163.99	1921.76	1913.64	2542.67	2135.45	2617.84	2640.12	2327.05	2626.35	1990.32	2321.51	1429.34	2646.33	1554.96	2465.85	1967.87	1867.27	2084.63	2352.25	1373.35	1928.78	1863.73	1360.94	2012.9	1492	1609.46	2001.35	933.859	1923.86	2390.87	3487.18	1350.66	1994.02
4.35_613.4753m/z	613.475	1	4.35107	0.986217	2878.25	2777.57	3004.21	1046.85	2556.81	5017.93	1016.96	612.831	6403.35	6415.33	5695.24	6822.95	13448.4	2647.32	5058.23	7439.98	5516.28	5812.08	6423.7	5230.03	6112.06	5601.42	5427.01	4964.42	6026.98	5321.31	5463.18	5135.71	4582.74	2803.32	3279.24	2022.8	3424.95	2961.55	2608.41	3314.98	3172.73	4616.52	3417.6	2743.49	3089.45	4921.71	3542.61	1965.67	3242.26
4.33_925.5316m/z	925.532	1	4.3349	0.1455	33.7124	52.217	41.5049	0	23.4818	103.792	18.6031	4.84098	701.679	695.353	566.013	597.477	346.166	375.716	837.31	937.6	665.071	777.832	741.378	692.222	685.301	600.564	767.158	200.037	813.671	565.55	796.887	547.944	664.981	566.393	620.183	506.388	800.426	357.566	258.512	850.187	517.288	610.214	679.27	167.496	521.346	480.949	761.871	362.235	586.717
4.32_931.5415m/z	931.541	1	4.31873	0.6952	400.605	121.436	287.685	158.305	249.793	452.313	136.153	52.4943	7118.5	7030.41	8696.66	7178.9	1784.64	4939.23	7799.69	9330.14	8557.88	9181.42	8250.43	7209.23	9188.81	6359	7470.45	3613.91	8187.73	6679.49	7466.33	7456.11	7496.61	6387.13	9236	5518.66	9579.85	6315.5	5285.8	10056.9	7963.28	7745	8911.06	4665.6	9537	6687.69	7722.91	4684.44	8693.91
4.32_902.5761m/z	902.576	1	4.31873	0.679033	262.592	264.789	271.321	94.4682	397.279	514.807	112.1	88.7366	11851.8	12390.8	10151.8	8046.65	9881.17	6613.54	8334.83	10741.6	11303	12107.1	8129.71	7985.42	9367.59	10100.3	10803.9	9508.97	11724	7465.63	12412.7	8858.24	10719.8	8783.78	8816.39	5672.24	7217.94	6425.1	7533.37	8506.68	6043.73	6752.62	7259.23	3591.74	6867.37	8130.36	12003.1	8117.36	10343.8
4.32_651.6317m/z	651.632	1	4.31873	1.14788	5265.57	4544.85	5413.63	2613.85	4342.04	8139.63	2314.74	2636.6	7740.14	7938	8210.29	8292.55	11050.9	3428.39	7559.28	8762.55	7983.96	8036.23	8744.12	8055.07	8585.17	7093.98	7608.02	5042.71	7874.89	6891.91	7362.47	7093.33	6961.05	5515.93	6927.37	5113.74	6521.43	6167.02	4257.71	6975.33	5833.7	6284.82	6145.51	4604.25	6662.98	6975.24	6877.01	4532.07	5666.3
4.32_648.4559m/z	648.456	1	4.31873	0.5497	509.531	563.839	748.764	374.51	826.737	2387.66	196.949	315.215	1417.93	1590.94	1464.22	1285.93	9381.95	1183.07	1772.89	1861.6	1208.13	1734.05	1322.94	1407.7	1247.57	1275.11	1082.15	1289.57	1336.21	1240.88	1511.12	1141.04	812.372	632.137	439.578	638.156	578.87	558.74	467.746	653.834	525.732	621.684	460.875	622.08	625.276	1014.08	624.188	624.055	669.079
4.32_627.5352m/z	627.535	1	4.31873	0.808383	4404.61	2318.85	4958.76	1768.2	4346.34	8150.06	1068.96	988.636	79735	79898.5	86365.3	76015.6	88603.6	53523.3	78879.5	99116.8	91975.3	84764.5	75473.7	65771.2	85565	59062.3	77725.3	41758.6	77303.4	59447.3	69890.5	73995.4	75416.2	49652.2	78800.8	40919.1	77646	50563.6	39647.3	78574.6	57054.6	68190.6	66042.4	32143.5	68769.5	63954.1	57390.2	35227.4	67024.7
4.35_873.5537m/z	873.554	1	4.35107	0.307183	14.5409	0	11.5316	33.751	0	0.0106308	6.38257	12.6141	743.307	752.509	537.08	830.104	388.264	407.766	597.299	851.316	556.014	753.67	671.86	446.067	851.06	385.147	434.569	521.45	493.129	418.385	514.85	774.91	612.435	369.058	409.569	112.623	400.305	249.749	267.586	429.393	354.685	630.459	540.186	393.82	475.691	587.647	491.071	193.294	550.999
4.32_625.5293m/z	625.529	1	4.31873	0.614367	564.529	790.787	687.539	398.707	631.807	1799.11	429.347	417.412	12759.6	12568.3	9788.33	7845.1	10105.6	5692.25	8321.01	10499.7	11183.1	11006.5	7357.03	7824.09	8787.87	9718.43	10543.6	10000.9	10934.9	7353.71	12322.8	9000.35	10488.5	8478.64	8101.95	5986.4	6748.84	6232.52	7600.26	7638.1	5592.33	6672.52	6253.17	3883.24	6516.7	7793.01	10724.5	7785.73	9497.14
4.40_287.9998m/z	288	1	4.39957	0.291	0.583411	58.0088	250.171	13.1227	3.1241	59.0961	20.3326	4.42004	710.805	792.037	1079.18	882.909	44.4912	160.235	945.369	592.294	782.505	726.288	778.445	817.033	598.564	947.453	693.746	1006.96	839.654	1081.46	889.437	723.272	718.056	601.942	537.411	665.419	644.16	652.447	921.232	536.214	670.074	464.965	601.588	632.204	654.948	451.506	519.192	889.131	651.936
4.40_598.4755m/z	598.475	1	4.39957	0.177833	10.5001	37.9127	193.64	54.4368	97.6302	140.022	21.3906	37.6004	500.851	575.44	446.692	582.012	823.737	297.933	400.649	491.619	537.048	460.579	471.797	488.052	429.068	477.805	557.793	422.796	552.146	314.39	412.793	408.975	482.035	554.45	318.366	213.82	347.247	255.542	170.011	373.48	202.949	261.476	296.717	129.82	260.421	548.741	429.313	163.254	238.191
4.51_346.3288m/z	346.329	1	4.51273	0.808367	7674.95	5438.37	9041.89	3225.68	6734.26	10456.7	3016.54	2454.86	7854.62	8102.08	7761.58	7980.44	5260.77	3204.88	7636.94	8706.88	8218.69	8229.45	8019.28	7975.19	7924.61	8464.42	8174.05	7462.27	7312.64	7612.87	7684.7	7746.31	5536.9	5181.41	5044.85	4880.93	5375.26	5103	4892.96	5032.53	4974.72	5316.63	5126.8	5079.59	4989.7	5480.79	5054.61	4960	4725.5
4.51_290.2666m/z	290.267	1	4.51273	0.37185	3690.25	1481.25	3868.24	885.794	3060.8	3213.12	1111.28	665.181	2273.75	2299.11	2185.39	2180.24	1237.5	892.718	2324.65	2157.49	2305.89	2309.12	2260.7	2148.03	2174.82	2259.33	2245.48	2011.05	2214.5	1942.48	2177.54	2026.64	1607.42	1476.94	1471.56	1170.65	1443.11	1440.38	1401.88	1441.08	1336.03	1502.63	1567.43	1644.47	1449.07	1544.67	1518.51	1346.85	1527.71
4.51_254.1526m/z	254.153	1	4.51273	0.452683	1589.31	530.467	1328.66	358.884	1223.73	744.018	399.864	237.723	1105.38	939.18	842.352	1043.61	599.556	900.897	1071.52	1003.44	1061.86	944.655	959.916	817.836	996.141	1007.73	989.1	1091.87	993.91	813.596	1011.95	859.312	1040.74	1119.51	990.863	838.827	943.708	897.421	859.963	937.126	879.869	829.66	979.307	879.923	843.189	1011.51	973.904	947.677	839.728
4.51_163.0607m/z	163.061	1	4.51273	0.291017	359.893	95.0432	188.979	61.4486	181.956	35.3419	71.0999	49.752	1439.95	1204.87	1026.58	1189.31	708.686	1203.46	1244.8	1221.58	1125.84	1127.95	1114.6	1007.25	932.866	1115.93	1157.08	1385.68	1078.77	1066.97	1104.45	1060.73	1480.93	1749.5	1087.15	1102.58	1188.91	1193.61	1382.39	1214.05	1299.56	1103.66	1212.48	877.668	1134.86	1344.4	1360.36	1468.68	1209.35
4.50_643.4511m/z	643.451	1	4.49657	0.291017	293.455	99.8674	329.76	55.8746	254.664	102.738	38.446	25.8125	380.004	490.662	352.546	349.377	557.194	204.144	406.535	544.426	331.886	210.17	371.687	434.237	234.047	379.476	255.524	237.61	268.848	448.71	338.59	180.466	348.297	164.595	135.947	77.6191	95.5898	228.511	177.174	115.677	92.3684	378.053	112.39	178.265	124.022	422.548	157.722	100.292	155.636
4.50_632.4200m/z	632.42	1	4.49657	0.46885	2632.49	1365.36	2421.67	752.743	2223.44	3467.28	382.698	337.327	3766.74	5134.05	1424.14	1530.26	390546	1227.25	1615.9	3416.4	1504.78	1478.95	1573.76	1237.83	1207.77	1416.96	1403.95	1466.48	1413.72	1237.84	1536.6	1525.97	6347.51	505.898	418.619	426.19	490.53	385.415	522.005	364.413	625.098	4439	480.83	1516.77	436.727	5070.19	707.052	361.574	392.638
4.50_619.3996m/z	619.4	1	4.49657	0.258683	385.82	104.637	314.418	96.7558	290.744	126.144	7.0361	36.1749	449.73	570.064	283.179	464.114	605.772	208.99	329.631	457.089	396.738	295.769	333.961	306.062	351.187	302.559	469.633	249.59	510.569	444.859	341.81	303.782	481.04	64.7441	85.0134	59.682	149.74	64.8283	63.0351	36.7099	100.998	222.861	103.454	146.41	46.3891	424.62	128.111	119.417	122.28
4.40_383.0520m/z	383.052	1	4.39957	0.226333	38.2666	4.21092	44.3841	12.191	19.1465	58.1564	6.66419	22.0648	362.809	476.685	663.408	750.071	12.0436	746.123	800.239	474.824	739.353	667.158	759.243	665.882	619.402	848.157	447.799	1216.29	709.427	621.207	806.381	686.153	664.179	893.878	630.141	796.371	763.348	745.966	947.754	764.776	849.033	572.46	624.891	1002.29	867.474	470.086	760.492	1180.87	799.711
4.50_533.3347m/z	533.335	1	4.49657	0.355683	3013.35	1475.16	2781.85	883.126	2446.99	4947.54	1250.48	1029.72	29685.5	47694.5	3069.42	5119.05	2.23587e+06	3387.28	3794.97	23848.5	4161.57	3565.61	3908.42	3542.01	3127.24	3670.92	3459.73	2931.73	3682.82	3423.39	3522.55	3326.85	79115.6	3282.46	2791.66	2657.65	3613.7	3239.17	2558.32	2828.9	2402.55	54925.8	3214.9	21646.8	3372.35	65429.8	6849.43	2388.55	2733.13
4.50_300.1765m/z	300.177	1	4.49657	0.307183	4588.95	1473.58	4918.91	1124.18	3919.17	3611.21	1884.94	1164.48	4813.41	6125.02	4814.23	5593.03	1612	2740.44	5640.65	4384.45	4929.57	6975.41	5497.26	4726.23	4453.62	5682.87	3857.73	7306.48	4504.3	4265.66	5345.25	4475.38	4952.85	4708.1	4690.63	4521.78	4396.1	4656.79	4353.97	4934.04	4726.46	5030.22	4557.59	7695.53	5259.82	5408.94	4546.9	4793.68	4212.73
4.50_242.2045m/z	242.204	1	4.49657	0.889217	6210.51	3710.29	4580.2	2628.53	4197.63	3365.55	2077.28	1658.21	2571.8	2841.85	2619.57	2884.65	1705.09	3701.95	2788.72	2278.8	2465.76	2561.73	2450.2	2506.61	2296.9	2763.46	2218.96	2862.91	2216.6	2256.61	2338.29	2384.37	2359.55	2349.14	2019.27	2349.23	2158.39	2267.37	2210.63	2330.68	2226.53	2210.95	2222.96	2671.03	2193.68	2353.07	2345.12	2238.8	2298.49
4.48_857.5194m/z	857.519	1	4.4804	0.792217	80.4328	133.806	106.799	0	92.8855	147.672	58.3665	36.1432	2345.93	1424.64	2836.81	3152.7	1608.07	1975.7	1811.22	2334.77	2398.99	2336.04	3000.39	2707.7	2528.3	2180.05	2318.13	1049.05	2631.94	1534.65	1983.46	2075.36	1548.56	2357.73	2824.64	1706.18	3093.48	2721.21	1346.21	2655.49	2526.5	2188.58	3329.82	1296.23	2518.65	3175.52	3799.82	1139.21	2279.45
4.48_575.4991m/z	575.499	1	4.4804	0.485033	536.112	299.576	510.51	293.274	506.958	860.282	122.634	142.193	9116.9	6702.5	8929.36	10745	41506	6505.22	6691.99	10138	6767.64	7295.24	11832.9	9771.74	8882.11	6263.68	7024.28	3488.89	7251.77	5899.6	5588.97	7036.47	7231.41	5948.41	9032.8	4808.43	8993.5	7158.42	3660.89	7979.77	7933.89	9151.54	10497.5	4862.29	7314.65	11534.6	9387.07	2968.61	6040.93
4.43_863.5660m/z	863.566	1	4.4319	0.662867	454.914	133.268	592.283	135.454	612.299	592.062	64.4684	107.969	9712.6	6198.58	6492.86	8024.94	4945.92	4788.31	5656.8	11092.9	5538.39	8337.55	10328.5	8266.23	7822.47	6755.55	5224.65	2491.79	6649.47	5835.01	6454.12	7296.15	5311.24	3768.29	7728.51	2587.69	6617.53	4842.75	1921.49	6221.94	6865.17	8611.06	8589.22	5388.56	6217.06	9411.14	7385.04	1624.43	4633.77
4.43_603.5330m/z	603.533	1	4.4319	0.727533	999.243	877.35	1185.4	414.626	1341.07	2347.77	436.313	447.459	16763.3	10689.7	11236.6	13441.3	8144.17	8038.79	11403.5	19404.9	10583.7	13679.5	17329.3	14101	13045.8	12486	9561.37	4636.18	12520.5	9236.67	11730.3	12156.1	12342.7	7027.87	14086.4	5928.03	12701.7	8725.58	4846.65	12121.5	12654.6	16240.6	16170	10963.9	12165.5	17267.1	13180.3	3926.27	9512.95
4.42_331.3212m/z	331.321	1	4.41573	2.03712	31148.6	18503.1	25121.4	22424.3	20985.3	35647.3	25260	8185.24	17588	18028.9	18066.4	18920.6	16854	17140.7	17867.7	18595.2	18490.4	19172.2	18149.6	18292.5	18386.6	18272.2	17655	17395	18048.2	18080.9	18012	17427.3	11981.5	11308	11860.4	11508.6	11857.1	11214.4	10776	11683	11890.5	11956.3	11185.1	11318.4	11166.2	11170.2	11401.4	11034.5	11243.2
4.50_447.3185m/z	447.319	1	4.49657	0.355683	1737.46	798.124	1834.98	502.951	1602.46	1086.89	686.589	472.15	879.338	1117.18	845.401	1057.05	904.682	729.53	1029.23	1033.18	1026.32	982.154	1050.42	995.026	1037.64	1027.54	1046.27	1057.27	892.415	964.872	977.595	892.955	1038.61	835.062	848.436	778.315	685.225	814.009	709.152	908.056	841.155	931.779	943.962	925.388	742.77	1036.3	838.715	821.365	808.856
4.30_928.5922m/z	928.592	1	4.30257	0.307183	60.0334	65.8361	49.8353	66.539	103.964	263.238	0	26.2889	3085.68	3623.99	3953.76	2877.4	2380.79	2366.45	2839.86	4052.07	3379.29	3392.59	4129.52	3347.11	4075.99	2935.33	2944.85	1784.09	3506.84	2531.76	3188.09	3089.18	3001.96	2724.91	3611.57	2012.17	3237.42	2551.22	2054.27	3966.67	2598.57	2814.22	3039.28	1406.65	3486.51	2917.37	4301.22	2034.24	3068.26
4.30_739.5321m/z	739.532	1	4.30257	0.921533	2651.45	2161.13	2660.97	1186.52	2098.65	4308.34	489.373	612.025	3088.12	2905.46	2763.04	2902.12	2942.85	1280.61	3155.96	3716.36	3002.02	3142.34	2921.6	3062.14	2657.55	2740.34	2755.36	2605.9	3209.94	2971.38	2696.52	2499.28	1597.08	1223.89	1221.81	1063.11	1195.81	1003.86	965.738	1312.78	1203.16	1267.22	1046.69	1103.21	1223.27	1788.27	1297.02	819.885	898.228
4.30_641.5066m/z	641.507	1	4.30257	0.630533	620.925	528.745	880.075	258.385	734.068	1255.6	102.607	140.771	2430.74	2446.66	1530.99	2278.84	2070.69	1154.65	1896.89	2931.2	1857.29	1780.17	1954.09	1906.24	1922.4	1374.6	1398.76	910.725	1697.9	1618.88	1637.82	1733.41	1842.29	720.911	1061.02	603.546	981.911	691.176	716.714	1039.94	901.646	1605.69	1034.69	481.598	948.331	1710.31	945.334	601.65	1147.71
3.98_926.5794m/z	926.579	1	3.97922	0.32335	29.9573	1.25008	21.578	15.3015	110.718	23.6016	1.72188	31.7369	1160.41	892.502	2296.17	2501.22	4099.26	604.629	1184.34	2500.9	1721.18	4166.94	2883.58	2700.26	2816.21	2173.02	1966.5	697.781	3721.09	2239.01	2424.21	858.036	1358.68	1337.42	2737.44	1155.1	2061.36	1218.53	485.629	1892.98	3365.3	1847.39	1749.85	849.561	1106.76	1328.73	2206.08	320.487	1427.47
3.98_552.3739m/z	552.374	1	3.97922	0.953883	2614.18	2735.41	2680.85	1203.35	2623.3	4745.59	742.89	614.382	9162.38	8405.32	10535.3	7472.22	11727.2	3557.19	6870.81	9429.23	8943.74	7578.72	6566.61	7358.24	7838.63	7705.76	7448.31	5307.14	9414.5	6140.47	7854.95	6762.32	4999.41	4214.86	4845.49	4181.95	4463.54	5111.11	3215.48	5851.14	3059.74	3779.8	3463.34	2392.09	3981.61	4689.7	4810.96	3030.64	3959.97
3.96_989.6577m/z	989.658	1	3.96305	0.210183	0	55.8914	0	0	0	17.3905	0	6.99597	2023.22	1435.12	2705.47	1254.87	316.035	209.849	1746.77	1965.88	2199.49	1475.32	1286.09	1569.9	1841.34	1519.72	2059.26	977.366	2312.64	938.519	1495.98	1254.26	1487.52	2734.09	2062.53	1896.53	2188.85	2486.77	1730.29	2728.68	1067.99	914.698	1384.81	529.617	1652.33	1225.28	2267.27	1693.57	2251.22
3.95_991.6729m/z	991.673	1	3.94688	0.452683	302.402	215.913	156.94	157.111	93.51	132.639	97.5112	62.1014	31534.9	28098.6	41368.8	32459.6	7979.72	7042.3	42300.8	32571.8	43718.1	36990.1	30870	34614.6	37320.1	25344.1	46887	25183.9	38854.3	23707.8	29149.7	30999.4	24107.1	52930.4	42238.3	43533.6	50696.3	52827.3	32435.7	50423.7	27136.9	18897.9	38070.8	16662.4	36345.8	30182	41360.2	36649.5	34779.8
3.93_777.9892m/z	777.989	1	3.93072	0.194017	0	0	0	0	0	0	0	10.9788	265.82	293.115	501.168	412.8	0	20.3864	451.208	431.831	520.995	388.383	340.675	339.667	466.449	363.52	387.054	401.129	447.793	424.057	424.18	306.969	368.899	492.348	553.801	597.473	612.747	496.243	328.711	534.096	546.37	291.854	548.885	390.704	439.439	367.719	435.292	498.939	472.459
3.93_610.4105m/z	610.411	1	3.93072	0.194017	536.163	1252.65	349.622	303.785	383.475	763.839	243.416	213.579	980.784	805.923	706.469	1632.57	553.873	488.085	1075.03	876.989	586.454	918.215	785.397	857.915	716.593	848.57	904.429	928	990.524	784.17	781.943	873.406	437.848	1718.28	425.08	453.624	281.264	426.818	749.948	493.002	498.507	407.967	414.843	492.305	395.663	320.839	407.519	1298.92	653.238
3.91_578.3941m/z	578.394	1	3.91455	0.840717	1140.84	2178.1	1469.72	2907.84	1615.41	2436.91	1707.94	406.564	178975	212142	227554	200941	314379	202154	155972	224881	237737	180640	198613	178162	206497	175841	220713	118689	219218	155444	192506	189598	152271	153567	147838	135270	178449	168108	109898	185051	106328	127559	127766	96958.2	150008	166925	145696	99934.4	129429
4.00_494.3257m/z	494.326	1	3.99538	0.873033	563.252	1029.72	451.745	375.444	436.318	852.85	344.52	240.874	37576.2	27619.2	43915.4	20982.5	30048.2	17687	28291.4	32553.1	34771.4	25964.6	23591.4	25621	28363.7	29221.9	30686.6	21709.9	35813	19130.8	27510.9	24723.3	26937.8	38145.3	28572.2	25909.4	27611.9	30162.8	27369.3	36770.5	18451.7	19263.6	19903.9	10761.5	24340.3	21623.1	32777.3	26957.3	36735.7
3.91_508.3427m/z	508.343	1	3.91455	6.45085	12893	17381.7	12337.9	14351.3	15348	18636.6	4934.46	4576.23	19294.7	17629.3	18967.6	18229.5	17601.5	17614	18840.5	17228.4	18268.6	17593.4	17400.9	17175.2	19239.1	16970.7	17652.8	18599.6	17602.2	15606.1	17284.7	17293.5	10355.8	12189.9	10320.7	10393.5	10774.9	11429.2	10464.3	11445.6	8910.06	8774.69	9692.42	8833.99	10976.6	10796.7	10752.5	9807.06	11631.9
3.90_789.9890m/z	789.989	1	3.89838	0.161683	1.75243	0	0	0	0	0	0	0	391.908	330.666	480.633	382.904	0	0	231.424	389.492	257.861	275.906	330.79	326.985	328.595	290.364	320.361	377.944	306.413	232.387	297.94	277.374	201.785	244.101	450.621	469.949	498.228	547.171	319.41	485.941	344.679	251.727	433.601	330.54	384.932	431.504	346.926	377.242	396.948
3.90_520.3416m/z	520.342	1	3.89838	0.953883	6891.67	8503.83	5744.74	9629.7	5843.75	28621.9	32517.6	2244.65	1.30475e+06	1.00823e+06	1.28816e+06	1.05925e+06	1.32158e+06	895175	1.30459e+06	1.10404e+06	1.32835e+06	1.01514e+06	1.09747e+06	970141	1.09846e+06	1.06276e+06	1.42926e+06	1.1142e+06	1.20965e+06	855658	1.06782e+06	1.06271e+06	915718	1.5719e+06	974407	982238	1.17393e+06	1.16178e+06	1.06323e+06	1.23857e+06	786655	770213	861219	748001	1.0522e+06	962194	963204	1.05494e+06	1.06684e+06
3.87_542.3255m/z	542.326	1	3.86603	1.01855	6521.85	8759.16	5709.05	9697.34	5432.07	8269.36	7136.1	2176.34	45904.3	38451.9	46019.7	36680.1	40429.9	25373.4	38976	38056.5	45177.7	39065.6	38219.2	36101.4	39385.4	43150.3	44967	34011.2	46854.1	30680.7	42869.8	40613.2	32748.9	48583.4	29704.7	29720.4	36579.5	34213	35206.8	39614.3	25425.6	26742	29252.1	29371.3	35274.2	34317.9	39151	34374.2	38109.4
3.87_510.3591m/z	510.359	1	3.86603	1.16405	4869.67	7111.64	4142.97	4476.38	4122.41	6315.82	3955.91	1964.99	32445.1	28784.9	25941.3	38421.9	74045.6	33858.9	25154.3	31403.9	24219.5	24988.2	26226.7	23978.3	27146.1	21175.6	24983.1	26796.6	25622.7	24095.1	22718.1	24698.1	24064.5	23992.2	21557.7	20424.6	29434	25562.8	19720.6	22928.3	18136.3	24874.3	23088.6	21254.5	22256.3	35311.7	20370.7	19023.2	20580.1
3.85_600.3933m/z	600.393	1	3.84987	0.436533	333.18	499.791	198.565	191.905	174.211	406.193	301.186	53.9767	5399.35	6065.78	7247.55	5332.96	8319.77	5536	4487.91	6248.58	7142.35	6146.28	5457.79	5170.43	6417.5	6180.36	6804.38	3365.76	7123.46	3907.36	6293.14	5826.61	4818.17	4544.64	4787.61	3161.18	5322.25	4451.56	3136.55	5741.3	3032.11	3848.95	4330.33	3070.33	4300.83	5598.58	6556.27	2903.54	5185.41
3.85_564.3409m/z	564.341	1	3.84987	0.5012	0	228.722	13.0486	0	45.8495	2769.07	419.112	174.142	515.093	330.796	416.124	370.022	334.503	144.897	535.937	354.99	682.171	474.844	242.163	492.703	454.079	511.365	411.973	320.578	725.496	174.175	567.12	607.676	441.109	681.245	515.703	280.785	561.624	449.332	345.363	605.321	475.188	341.897	408.929	587.028	453.143	494.045	1026.39	587.026	575.413
3.85_172.1205m/z	172.12	1	3.84987	0.6952	2033.09	1280.89	2179.19	1266.44	2090.75	1042.37	1724.28	1205.85	125898	28905.2	26715.5	29742.9	18100.3	15100.2	127931	26039.1	25285.8	35328.6	33145.6	29937.1	24132.1	43389.5	53668.3	114088	24935	32571.5	26817.2	28498.1	24201.7	133019	24383.5	24696.8	18621	23740.6	79948.8	23827.3	31575.1	27166.3	25389.1	35441.8	29318.8	23154.1	23618.2	112161	65657.7
3.90_790.5353m/z	790.535	1	3.89838	0.565867	69.7525	196.831	119.331	130.264	73.7231	156.11	111.926	95.446	571.595	700.327	971.817	949.874	2338.94	324.173	776.625	1275.87	800.734	1095.09	683.772	1162.28	777.637	936.469	812.865	761.803	1004.18	1263.3	1013.67	690.837	637.797	732.256	590.775	624.526	475.415	616.151	479.005	547.686	604.195	433.964	488.623	887.217	691.379	511.589	467.219	502.917	561.287
4.03_349.1938m/z	349.194	1	4.02772	1.09938	4861.12	3759.31	3729.24	1879.62	3415.27	5065.48	1703.2	1528.57	2359.61	2449.29	2262.64	2638.56	1849.26	1556.31	2583.58	3154.41	2971.56	3423.7	3099.44	2767.95	2792.41	3040.38	2306.39	2912.75	2299.36	2325.27	2322.47	2295.09	2008.45	2048.76	1952.31	1959.69	1773.46	1740.34	1860.44	2066.61	1949.76	1899.1	1862.21	1976.69	2194.86	1931.68	1921.43	2149.05	2044.25
4.04_484.3601m/z	484.36	1	4.04388	0.840717	4032.17	2802.96	4300.24	1564.96	3561.51	5280.9	1628.97	1448.82	4589.91	4445.61	4339.16	4591.16	9104.17	2444.49	4491.57	5285.83	4476.05	4389.94	4355.99	4255.12	4511.41	4231.36	4462.61	4177.68	4598.81	4559.33	4467.79	4332.63	3969.65	3145.77	3341.82	2932.56	3539.13	3473.29	2717.41	3242.56	3094.94	3445.23	3078.16	3092.03	3400.42	3862.57	2981.24	2635.98	3097.18
4.04_492.3357m/z	492.336	1	4.04388	1.11555	6223.69	4903.26	5793.81	3090.29	4717.37	7353.79	2876.68	2689.93	4752.21	4418.59	4529.36	4718.94	4536.14	2896.84	4482.4	4814.34	4936.63	4909.8	4541.93	4360.62	5046.61	4610.64	4492.83	4166.75	4484.34	4341.06	4572.36	5223.82	3738.55	3901.94	3653.85	3315.59	3562.36	3640.45	3654.4	3687.03	3553.52	3646.15	3525.25	3368.15	3606.15	3843.01	3486.74	3435.37	3587.65
4.30_531.3198m/z	531.32	1	4.30257	1.45507	1867.12	1856.12	1764.24	989.734	1631.56	2441.22	650.655	814.236	9169.5	9293.28	1922.55	1999.82	108096	1095.1	2616.44	9354.89	2565.09	2542.84	2064.36	1969.1	1905.65	2151.69	2072.58	1864.44	1958.45	1780.7	1886.21	2362.3	11378.2	1395.57	1222.64	1477.61	1588.02	1348.79	1096.59	1354.36	1458.67	10147.8	1270.63	1866.72	1506.07	15878.4	1868.01	1200.16	1165.48
4.27_454.2956m/z	454.296	1	4.27023	0.501183	10820.5	12129.4	15900.6	6853.5	15218.8	30770.7	5903.99	6618.94	21560.3	19459.6	21393.6	20464.3	16895.4	14503.3	20373.9	20666	23043.4	22313.6	19605.1	20571.8	20353.3	21275.9	21908.5	20353.6	22339	17886.8	18798.2	20028.3	14397.6	19482.6	13854.1	15628.5	16947.3	17695.1	15315.9	15667	13634	11733.9	14990.9	12518	15472.1	14340.9	18226.5	15817.5	14692.9
4.25_246.1999m/z	246.2	1	4.25407	1.21255	5352.32	4458.02	5140.55	2849.96	4094.96	4865.55	3442.6	3624.94	3761.42	3684.14	3751.99	3735.21	6927.87	4993.88	4162.29	3804.45	3951.76	7251.15	3970.38	3815.9	3719.32	6109.42	3759.24	4188.36	5645.11	3812.64	6022.43	3761.36	5204.18	5532.52	5165.28	4889.38	4867.73	4671.23	5091.95	5051.91	4813.27	4777.98	4833.68	8871.48	4729.34	4756.63	7261.52	4612.45	4579.1
4.24_478.2960m/z	478.296	1	4.2379	0.986217	6000.95	4632.46	6749.61	2575	5206.73	7516.46	2414.12	2064.47	21919.6	15414.3	18391.5	19826.6	14637.6	15779.9	17021.6	16593.4	18363.5	21141.4	20627.5	19096.4	19902.7	23256.3	19560.4	16373	23154.2	16173.6	17519.8	21970.8	15111.3	28728.5	14352.7	15596.4	15549	17409.1	16787.7	17433.5	17751.5	12404.3	16059.8	16313.9	18750.3	19941.7	18149	13698	14579.1
4.22_360.3238m/z	360.324	1	4.22173	0.485017	805.427	1251.48	1073.06	704.065	875.755	1949.5	681.07	535.549	1601.61	1581.42	1549.75	1896.19	1345.95	447.611	1556.32	1900.46	1961.81	1887.73	1779.81	1695.22	1517.46	1946.65	1601.21	1970.85	1670.02	1767.13	1835.04	1824.74	1288.42	1400.33	1142.77	1421.17	1361.06	1135.67	1412.91	1180.85	1501.51	1317.47	1049.86	1183.74	1298.26	1039.23	1388.82	1512.54	1290.05
4.21_632.4221m/z	632.422	1	4.20555	0.404183	472.173	1157.51	863.798	537.731	853.678	1173.27	187.785	168.222	3496.07	3899.14	1522.2	1754.77	204815	480.9	1361.2	3732.06	1763.83	1726.11	1621.11	1479.6	1634.63	1545.36	1517.14	1711	1431.5	1322.12	1325.68	1549.62	2742	502.746	493.494	328.593	414.59	312.958	451.344	320.646	385.617	3316.46	531.375	1030.61	343.513	3043.58	655.528	347.479	288.201
4.21_516.3086m/z	516.309	1	4.20555	0.485033	867.466	1924.58	1395.76	791.204	1130.99	2064.94	672.487	853.342	7721.97	8177.1	3698.62	2893.06	264505	1368.48	2878.23	6619.61	3227.76	3153.55	2923.48	3027.58	3198.21	3418.4	3283.04	2915.83	3309.32	2864.14	3233.08	3013.45	8610.43	3138	2723.69	2564.07	2501.19	2715.26	2569.86	2747.79	2335.91	9616.91	2246.11	3822.13	2261.03	9849.47	3721.3	2308.02	2662.82
4.21_408.2846m/z	408.285	1	4.20555	0.436533	463.411	1265.64	489.498	389.112	711.061	644.949	489.143	421.825	994.478	1245.04	936.151	1073.09	2637.02	347.587	978.55	1213.75	993.327	1133.11	1071.34	1140.81	1014.32	1064.42	866.688	1099.47	1070.89	1070.64	1152.34	967.793	660.047	464.187	562.965	433.651	500.703	586.18	482.372	513.479	474.143	559.385	538.489	689.261	327.716	602.557	475.883	578.219	401.497
4.19_368.2682m/z	368.268	1	4.18938	0.82455	7429.18	5728.64	8468.61	3289.01	7249.26	10295.1	4052.38	3610.45	5337.21	5604.56	5168.07	5840.39	4653.98	2797.1	5963.11	6084.15	5952.08	5907.12	5703.69	5920.72	5943.28	5851.76	5730.98	5690.13	5594.91	5689.26	6024.84	5616.37	6188.63	5932.98	6027.76	5877.05	6218.92	5929.63	5776.68	6141.89	5911.42	5752.27	5725.91	5720.99	5279.32	5613.14	5391	5139.21	5580.21
4.17_480.2973m/z	480.297	1	4.17322	0.986217	3279.44	4027.85	3710.11	1857.93	3616.16	9087.41	2246.9	1751.01	39921.2	38693.5	26860.2	25834.2	826795	20286	25181.8	34476	27654.5	28369.8	24585.5	24718.5	26274.6	27074.8	27264.6	24780.4	28147.8	22506.8	23223.8	23901	38104.9	28872.3	21856.6	23886.8	24661.7	26667.3	23013.8	25326.5	21106.3	37639.6	22519.3	27654.4	26443.5	40485.7	26462.5	24694.4	21630
4.16_447.3190m/z	447.319	1	4.15705	0.42035	653.588	1032.41	930.769	514.1	709.781	2118.12	583.244	638.108	1191.03	1177.76	1079.77	1216.68	1268.44	392.216	1119.84	1388.98	1121.52	1233.01	1294.52	1215.85	1196.19	1340.51	1068.82	963.13	1090.17	1198.87	1260.1	1179.14	1176.87	1131.79	863.318	913.574	1026.22	829.799	798.504	889.486	1050.47	1037.6	907.207	911.61	915.701	1107.68	970.778	898.965	929.482
4.14_213.1070m/z	213.107	1	4.14088	0.46885	658.236	889.078	815.911	569.531	675.221	1145.37	441.702	575.745	1153.4	1372.67	958.96	2367.52	2050.19	1213.5	2435.35	1416.37	1200.14	3428.85	6623.52	2325.95	3017.23	7722.65	2745.27	3940.69	8163.91	1211.08	2924.02	1576.81	3237.88	3890.78	16120.6	4458.89	2751.26	4420.85	2972.23	2515.36	6528.96	2858.6	1638.08	4083.07	2478.45	2539.14	5944.5	5645.95	2729.29
4.12_560.3389m/z	560.339	1	4.12472	0.42035	341.062	548.159	336.17	189.866	210.492	1492.41	174.947	75.0295	2965.28	3280.44	2308.08	2050.85	3338.28	326.825	2287.43	3367.48	3009.96	2634.46	1572.81	2150.45	2541.98	2486.03	3240.6	1960.4	3014.61	1959.4	2514.42	2075.53	3557.22	1775.1	891.745	783.8	1047.48	1112.85	1088.54	1208.76	663.039	3636.03	765.597	2783.55	1122.77	3589.54	1643.32	1312.66	1501.87
4.12_502.3094m/z	502.309	1	4.12472	0.291017	1305.19	3825.87	2058.65	1300.12	1950.85	2496.36	1517.86	1282.12	14557.4	14184.5	15484.6	13722.3	15504.7	10008.5	16310.7	12426	19279.6	15913.5	11348.7	12493.3	15153.5	14604.3	19002.7	14666	16269.6	12611.1	13997.2	14579.2	12576.6	20116.8	10221.6	11714.7	11769.2	12963.7	14101.3	13751.3	8910.22	7476.49	9664.92	8167.09	13528.6	11632.3	13106.8	14149.4	14208.5
4.11_836.5503m/z	836.55	1	4.10855	0.42035	10.3635	189.005	59.0957	63.7627	89.2256	37.6653	8.36575	61.9547	965.783	990.149	1385.2	1117.53	10070.7	957.401	749.687	1731.02	914.64	2156.97	1075.29	1322.2	1593.13	1511.37	1222.08	545.877	2777.95	1167.68	1611.61	741.294	703.648	539.345	821.318	514.364	847.268	725.719	314.918	1449.29	854.789	1326.7	1132.05	3739.02	768.291	1399.07	1831.91	321.707	597.68
4.09_468.3156m/z	468.316	1	4.09238	0.82455	2152.1	3613.46	2339.37	1541.13	2027.93	4015.46	1732.25	1372.76	10653.6	8320.57	9103.05	7628.58	8823.44	5143.17	8164.47	9436.07	8923.3	8267.4	7443.4	7788.73	8119.64	8153.68	8039.38	6626.53	9169.83	6755.96	8632.93	8168.91	7100.28	7694.1	6938.94	6718.25	6389.54	7190.45	6633.34	8340.86	5660.68	5823.73	6554.11	7015.13	6509.6	6849.48	7215.09	7231.95	7301.14
4.08_584.3562m/z	584.356	1	4.07622	0.662867	385.193	786.69	775.821	376.542	532.881	1718.02	236.763	224.036	3321.8	3038.2	3654.18	4149.59	4979.6	514.658	3583.68	4597.67	4625.26	4834.32	3564.36	3642.93	4011.87	4039.17	4753.23	3347.81	4901.3	3463.95	3832.82	3122.7	2305.53	2310.54	1791.09	1557.8	1981.99	1711.23	1436.49	1646.01	1367.76	1535.13	1401.28	1947.19	1697.99	2490.99	2300.64	1349.92	2018.7
4.51_352.2743m/z	352.274	1	4.51273	0.42035	3770.78	1456.62	3594.25	989.204	2514.67	3155.67	1521.5	1118.78	1613.35	1739.14	1580.89	1609.31	1172.32	997.391	1792.4	1672.46	1873.22	1834.74	1617.5	1725.05	1743.95	1810.66	1845.73	1590.21	1746.63	1462.1	1593.08	1641.19	2162.59	2006.85	2172.13	1884.76	2025.31	2076.94	1896.91	2293.05	1993.15	2067.08	2042.46	1963.27	1960.86	2184.38	2114.96	1844.25	2093.41
3.82_637.4402m/z	637.44	1	3.81753	0.22635	89.1878	116.668	25.3737	17.6685	29.1783	130.569	174.475	0	1391.56	458.625	461.722	1535.66	615.209	1105.9	1814.76	408.823	510.456	443.909	498.87	509.204	504.272	478.376	998.77	1272.72	505.477	406.646	458.104	507.445	138.537	1654.6	220.665	276.315	348.614	315.837	643.494	299.864	209.503	175.885	305.745	329.357	263.879	296.408	304.009	1343.5	468.14
4.51_354.3139m/z	354.314	1	4.51273	1.03472	23194.5	17695.6	23835.5	9966.79	18981.2	29140.2	13876.9	12459.5	12982.1	13358.1	12733.7	13791.7	11815.3	7874.06	13994.3	14010.6	14268.8	14259.2	13887.5	14089.2	13789.1	14128	13890	13245.4	13385.3	13576.4	13837.6	13714.5	15171.1	13867.8	14513.2	14342.4	14275.5	14568.5	13728.7	14356.4	13920.2	13989.2	14390.1	14023.9	13623	13971.7	13957.9	13633.2	13447.9
4.51_473.2676m/z	473.268	1	4.51273	0.824533	30076.2	22292.5	35797.6	12479.2	28567.7	45094.1	14104.5	12311.5	26650.5	26355.8	25297.7	27830.3	18639	12278.4	27435.9	30130.9	28843.7	29091.1	28654.6	28314.7	28455.7	28386.1	28198.7	25665.9	27246.9	27636.8	27659.8	27828.3	20551.4	19551.3	19519.2	19367.7	19554	19739.5	18380.9	19753.3	18982.9	19857.5	19647.4	18789.7	18815.1	20019.7	19420.7	17850.5	18500
5.56_781.5628m/z	781.563	1	5.56363	2.23112	3492.91	5991.2	1998.3	2496.08	2977.51	2620.4	2152.97	2156.28	4640.43	4981.36	5787	5924.06	7653.6	7484.97	5458.23	5704.97	6389.39	5342.6	4938.86	5723.97	5650.37	4059.61	5469.26	12153.3	6801.51	8067.94	5566.1	6367.9	3733.6	4947.42	4589.22	4618.37	4078.06	5928.99	4180.08	3891.02	4613.05	3773.46	3599.76	3290.73	4003.85	4268.37	3232.07	4388.47	3235.3
5.56_502.7752m/z	502.775	1	5.56363	0.339517	0	0	7.65021	0	0	0	9.51692	0	2145.6	2132.76	2285.96	2124.8	0	2143.39	1959.59	1861.31	1940.99	0	2136.72	2330.5	2186.14	0	1902.18	1236.35	0	2441.66	0	2083.26	1625.03	1958.94	1933.03	2240.05	1950.3	2262.26	1963.13	2136.61	2080.09	2001.2	1951.78	0	2178.28	2043.33	0	2108.69	1909.13
5.55_570.3293m/z	570.329	1	5.54747	0.517367	562.933	854.604	378.339	1315.61	1684.04	976.162	924.203	773.564	1601.18	1392.52	2472.31	2027.07	7061.64	2486.47	1526.26	1433.46	1569.67	2166.99	1758.98	1594.49	2072.36	1664.77	1594.83	1826.63	2496.32	1627.09	1875.57	1539.86	804.353	796.342	772.344	738.49	885.27	660.254	760.382	969.405	960.71	979.217	925.345	1694.48	855.818	793.638	1304.37	697.523	888.486
5.55_246.1769m/z	246.177	1	5.54747	1.40657	3298.49	5248.26	4223.5	6007.55	6115.03	5785.75	10594.3	8453.62	20791.8	11276.2	9159.42	11898.3	9974.24	10626.9	16921.4	8414.15	8396.53	9180.09	9558.4	8126.63	6784.08	11104.7	9836.72	13680.6	8761.22	8833.22	10450.2	9988.54	14979.9	31242	8323.8	10652.5	9140.95	9623.28	17951.8	9789.42	11191.7	9306.35	8763.73	21647.4	8368.77	11187.1	9000.43	27546.9	7898.9
5.53_688.3517m/z	688.352	1	5.53128	0.258683	58.6549	70.28	57.5973	29.6096	49.5137	190.918	124.855	50.5405	594.759	761.068	2130.54	1515.09	2920.18	861.353	981.498	955.227	1479.33	1952.78	1563.85	1231.83	1706.56	1082.62	1391.66	723.893	1855.03	1146.97	1264.58	637.602	698.75	1098.55	1074.94	665.349	918.851	557.119	477.746	1071.07	1076.5	507.485	508.664	337.16	686.488	590.941	763	454.572	926.229
5.52_854.5861m/z	854.586	1	5.51512	1.92393	8589.38	12229.7	8888.52	10852.3	12358	11278.5	6364.03	5971.56	9615.44	9601.22	9520.46	9732.95	9414.67	8265.05	9136.21	9365.01	9477.76	9004.88	8934.65	9176.58	9059.13	9052.98	8804.2	10212.7	9334.99	9165.53	8734.05	8820.97	4087.16	3684.8	4100.2	3926.2	3670.13	3803.31	3695.78	3186.51	4074.55	3525.43	3734.64	3562.05	3626.71	3718.6	3610.52	3295.47	3635.03
5.48_419.2909m/z	419.291	1	5.48278	0.6467	1611.88	3713.58	2656.55	4337.51	2051.57	2036.97	4955.57	3729.01	3310.97	3308.76	3371.91	3569.76	3386.51	3563.97	3194.55	3324.22	3184.89	3293.1	3383.38	3452.99	3324.86	3175.1	3197.41	3517.07	3091.03	3457.09	3279.8	3338.41	1916.53	2297.37	2200.36	2516.83	2186.79	2143.94	2373.18	2284.3	2427.74	2132.19	2310.15	1876.36	2142.76	2171.35	2017.92	2345.23	2194.17
5.58_290.2638m/z	290.264	1	5.5798	0.582017	1349.51	2432.45	1406.87	3165.39	4150.22	1739.97	3038.82	2507.04	2545.99	2702.92	3103.61	2837.3	2431.5	2543.24	2505.86	2308.07	2332.61	2356.97	2402.67	2430.68	2513.32	2341.3	2222.37	2672	2299.72	2551.82	2527.35	2620	1241.15	1586.36	1500.34	1658.98	1358.42	1474.06	1528.98	1405.23	1535.56	1505.96	1473.76	1229.15	1548.83	1397.1	1103.28	1482.51	1437.92
5.43_616.3560m/z	616.356	1	5.43428	0.307183	43.9625	102.628	93.4168	71.9212	50.802	41.6899	41.3473	22.2903	446.685	552.802	967.54	1178.07	1821.36	958.988	716.529	807.954	938.862	1412.34	1311.69	1022.12	1089.19	1006.27	843.135	646.038	1330.57	769.291	868.271	565.556	533.967	1065.72	959.853	815.177	834.59	608.905	552.559	903.228	1115	527.919	543.696	432.466	562.11	493.316	929.317	514.771	832.122
5.35_655.2043m/z	655.204	1	5.35345	1.51975	6044.92	10276.6	7645.1	11431	11588.8	12036.5	5068.64	5061.43	7257.41	7174.29	7771.15	6979.75	8734.16	6940	6839.49	7086.78	6851.6	7092.28	6719.6	6488.49	6883.84	6853.1	6560.26	6609.01	6464.97	6496.42	7044.64	6800.8	1913.38	2125.35	1919.15	2107.59	1841.73	1937.18	2090.39	1815.6	1717.6	2025.45	1682.33	2011.67	1747.41	1907.69	1793.29	1973.11	1892.58
5.30_218.1844m/z	218.184	1	5.30495	1.00238	875.17	1740.97	788.12	1356.67	1511.62	681.822	1315.54	1643.24	6762.13	6222.77	3830.4	4797.18	4126.05	3707.73	5470.11	2321.61	3542.84	3921.21	5101.77	5300.23	3994.7	9039.64	4514.66	7371.94	5510.68	3598.29	4789.36	7034	2332.75	2913.15	2667.88	1876.55	2043.56	2207.38	2693.32	2984.59	3146.42	2583.69	3112.37	4850.5	2835.4	2927.39	4731.24	1897.43	3839.4
5.29_559.9501m/z	559.95	1	5.28878	1.03472	6449.61	11431	7674.39	13322.8	13469.5	14734.7	9295.4	8875.75	7356.11	7487.09	7145.27	6741.28	6477.39	6665.14	6574.42	6880.09	6735.11	6861.13	6537.32	6771.27	6808.42	7171.77	6715.12	6768.48	6788.44	6599.53	7106.43	6605.88	2380.95	2606.86	2323.13	2591.64	2660.84	2530.21	2549.55	3049.62	2829.71	2950.6	2829.78	3083.9	3096.22	3183.16	3472.19	2991.65	3191.62
5.29_160.1329m/z	160.133	1	5.28878	0.436517	56.6881	181.601	85.1196	31.5729	209.186	28.4911	212.42	227.726	2715.52	2218.29	1404.17	1911.52	1668.63	1259.29	2194.78	834.112	1414.66	1555.98	2237.95	2288.95	1689.2	3625.07	1925.95	3756.37	2262.19	1487.86	1767.88	2794.94	1663.87	4043.74	2148.91	2516.23	1502.22	2097.03	3382.46	2392.2	3148.41	2340.81	2169.07	3686.83	2122.21	2057.42	3507.28	2530.04	2373.62
5.27_769.5739m/z	769.574	1	5.27262	0.194017	65.776	374.477	128.673	163.852	72.8088	227.151	111.266	66.3899	293.847	315.602	339.576	287.084	335.402	420.846	208.597	318.563	329.014	365.029	261.319	322.372	272.268	357.953	248.165	162.216	239.039	346.885	217.572	315.298	503.931	299.183	727.183	862.398	608.191	679.692	712.834	623.239	706.571	665.431	574.785	244.552	535.143	535.781	421.843	776.044	273.475
5.26_80.9488m/z	80.9488	1	5.25645	0.3557	5.48173	6.85575	0	19.5181	0	0	26.033	24.8444	321.041	306.449	325.106	477.511	341.652	462.928	409.28	439.31	466.483	419.895	445.474	448.972	454.341	372.554	401.224	408.929	420.625	426.724	425.43	396.452	498.081	519.01	548.23	530.589	603.945	565.198	587.148	532.523	576.591	585.399	556.994	497.669	561.737	595.1	555.275	598.365	529.349
5.24_138.0559m/z	138.056	1	5.24028	0.32335	26.4447	94.3442	55.3892	66.3727	56.0539	40.0456	62.022	32.393	1190.66	351.934	821.051	928.884	1427.15	354.675	797.862	366.101	673.118	685.875	848.419	463.872	478.278	3571.11	523.838	1288.23	994.288	354.332	2291.68	1006.61	424.273	927.065	748.451	504.917	406.977	327.825	429.899	350.082	415.533	322.051	312.386	2194.59	339.917	328.752	835.406	576.195	439.261
5.39_640.3614m/z	640.361	1	5.38578	0.42035	208.558	914.415	161.118	425.868	259.437	351.786	101.182	106.415	1669.37	1324.22	2848.8	3193.97	4034.25	2282.88	1892.48	2395.74	2376.07	3825.14	3815.32	2424.76	2958.42	3225.88	2689.98	1224.52	3723.63	2474.33	2517.41	1571.85	1654.42	3500.59	2553.3	2271.03	2002.07	1544.89	1586.02	2403.07	3737.92	1697.27	1685.43	1885.52	1778.76	1781.11	2241.25	1180.2	1861.64
5.21_688.3495m/z	688.35	1	5.20793	0.307183	39.222	223.331	57.7666	53.9014	91.038	83.4418	64.5201	9.05983	549.826	709.999	2263.75	1731.13	2841.16	1059.02	1231.77	1175.24	1520.93	2400.43	1893.16	1316.08	1907.7	1273.19	1767.39	577.613	2139.23	909.812	1499.13	783.021	790.394	1236.05	1540.52	511.721	1149.73	574.845	402.319	1557.27	1552.72	798.923	801.791	341.691	685.641	722.595	1211.48	277.206	1438.06
5.58_326.2900m/z	326.29	1	5.5798	0.808383	4313.86	5232.61	5331.27	8362.41	9660.88	7864.92	7831.05	7010.14	4065.51	4223.82	4390.59	4304.86	4227.24	4105.63	4118.25	3785.15	4069.83	4218.31	3825.5	4048.45	4114.46	4194.7	3878.32	4105.23	4119.12	3966.36	4119.31	4166.82	2860.99	2591.76	2360.93	2718.68	2474	2477.56	2600.98	2565.09	2320.83	2260.6	2480.18	2739.8	2426.17	2391.09	2697.01	2340.4	2568.52
5.58_381.2774m/z	381.277	1	5.5798	0.630533	617.521	1663.18	971.299	1952.68	761.405	617.094	1694.72	1467.09	1547.02	1397.32	1651.24	1456.32	1619.38	1708.39	1444.9	1344.31	1452.8	1441.67	1542.05	1491.01	1471.03	1655.3	1425	1633.84	1802.21	1619.1	1550.96	1382.79	884.657	1530.15	1244.85	1517.44	1194.91	1209.6	1204.71	1192.35	1329.3	1199.97	1050.05	850.076	1078.98	1034.94	935.233	1532.34	961.94
5.63_443.3154m/z	443.315	1	5.6283	1.35807	4816.02	6590.66	5782.65	8590.18	9095.55	8061.32	10929.1	9661.87	6651.25	7040.07	7525.73	7059.32	8112.88	6784.96	7886.27	6895.68	6878.24	6706.18	6606.6	6809.77	6567.28	7021.62	6734.31	7403.76	6845.95	6643.89	6310.9	6910.34	5985.98	6485.1	6017.62	6411.64	5818.74	6380.77	6038.91	6353.08	6240.24	5478.35	5838.76	6027.91	6063.14	6036.27	5861.06	5973.56	5728.68
5.63_429.3191m/z	429.319	1	5.6283	1.37423	6020.06	9201.35	7270.8	11030.9	11214.7	11101.2	9585.32	8071.12	9256.34	11188.8	8786.36	8404.47	11041.1	8236.14	10437	7681.37	8892.36	9563.93	8248.98	8200.94	7883.44	10784.2	8794.86	8504.73	8850.84	8115.36	8713.62	9291.78	8285.68	9554.57	6280.84	6384.91	6059.73	6546.97	8405.91	6633.87	6719.19	5355.58	6108.73	10092.3	6288.25	7567.33	7315.21	8868.63	6316.55
5.61_988.5570m/z	988.557	1	5.61213	0.291017	39.7065	34.5524	18.894	141.809	49.7888	29.2869	117.435	44.9904	1303.73	1227.36	1403.33	1528.28	81.8098	1481.11	1354.58	1076.34	1195.73	47.34	1569.28	1907.17	1542.74	133.547	1299.77	613.273	39.4867	1450.5	104.694	1578.38	712.088	962.085	1209.31	1517.4	1159.16	1486.4	958.102	1362.59	1245.6	1242.37	1627.04	25.1606	1450.89	1152.6	0	1649.93	1216.44
5.61_986.5585m/z	986.558	1	5.61213	0.291017	97.6944	206.532	171.18	239.548	201.405	80.1708	243.895	149.311	3031.74	3040.94	3769.33	2859.59	86.6051	3604.22	2916.53	2450.95	2790.24	77.8295	3346.4	3296.55	3529.4	240.857	2743.79	1190.13	94.0021	3560.54	191.19	3246.98	1588.14	2652.95	2973	3412.66	2705.86	3534.41	2651	3173.89	3060.62	2651.45	3167.01	2.51792	3359.96	3018.06	59.2093	3009.35	2852.09
5.61_982.5596m/z	982.56	1	5.61213	0.32335	86.7047	229.516	106.387	168.496	91.446	150.997	113.578	37.5678	2896.44	2705.19	3270.38	2754.59	0	3335.4	2526.57	2226.28	2275.51	46.2101	3000.34	3336.36	3028.18	53.7359	2474.55	1149.41	18.9519	3102.26	52.726	2811.19	1649.69	2650.27	2960.62	3409.97	2757.31	3351.42	2487.68	3221.04	3024.04	2502.81	3210.64	23.7979	3251.7	2957.61	18.6359	3061.68	2862.73
5.61_591.4230m/z	591.423	1	5.61213	0.840717	3814.64	6383.28	3626.16	8521.67	10226.6	4864.14	6812.56	6593.18	7402.05	7759.11	8420.09	7453.52	19639.6	9246.78	7725.64	7841.08	7720	6894.06	7622.02	7952.49	7801.03	6748.25	7377.64	7230.86	6751.85	7458.08	6752.69	7163.56	4002.77	4645.29	4786.84	5007.18	4624.28	4695.63	4489.84	4777.28	5102.01	4502.43	4739.29	3130.5	4833.62	5175.02	3237.56	4570.14	4792.79
5.61_479.8329m/z	479.833	1	5.61213	0.355683	0	0	11.1727	18.729	12.1164	0	9.23277	1.19401	11275.6	11673.5	27838.5	11390	0	24259.8	10386.3	6299.07	9734.25	35.0423	21111.3	24754.6	19949.2	11.4864	8876.18	5503.52	29.5315	21511.8	11.9838	15361.9	1633.56	6341.57	11925.9	13609.5	8422.99	15655.7	5684.4	16661.1	15962.7	7799.57	13485.1	7.49724	17499.5	10280.6	32.2271	9774.72	10594.2
5.58_346.3246m/z	346.325	1	5.5798	0.565867	2257.6	3944.11	2401.99	5673.26	6712.65	3152.01	4843.63	4750.42	4751.81	5252.09	5708.29	5203.51	4476.62	4849.72	4353.95	4436.47	4491.09	4283.37	4766.12	4558.56	4498.49	4273.09	4405.05	4781.38	4641.93	5095.93	4556.5	4724.75	2224.61	2866.56	2450.85	2684.95	2551.31	2285.19	2872.37	2591.74	2708.68	2385.06	2562.09	2690.41	2318.75	2703.87	2017.8	2392.06	2644.68
5.61_477.8354m/z	477.835	1	5.61213	0.37185	0	10.4793	0	0	0	0	0	0	14530.7	15364.5	30661.4	14324.6	0	28463.3	14130.6	10340.2	13415.3	0	23912.4	27441.7	23669.1	0	12259.1	8367.61	0	23809.8	0	18557.8	6318.39	13219.7	22162.8	26000.5	16369.6	28102.5	12669.1	30640.1	29135.4	15700.1	25224.3	0	32411.2	20304.2	0	18056.1	19293.6
5.61_473.8393m/z	473.839	1	5.61213	0.32335	0	0	0	0	0	0	0	0	4235.53	4392.21	8170.9	4017.07	0	7636.67	4140.86	2815.48	3819.17	0	6378.52	7583.72	6636.96	0	3490.74	2472.84	0	6583.44	0	4920.47	1964.01	3954.29	6817.65	7997.34	5328.46	8348.01	3872.23	9621.23	8685.02	4982.27	7596.98	0	9983.23	6217.39	0	5604.11	6052.53
5.60_500.7724m/z	500.772	1	5.59597	0.22635	0	0	0	0	0	9.9048	14.4776	0	951.545	1027.96	1609.73	1179.81	0	1492.18	904.384	756.784	901.682	0	1443.91	1583.68	1513.46	0	851.185	741.33	0	1583.09	16.2286	1241.78	293.273	703.031	706.095	812.124	647.558	789.145	559.768	712.528	701.732	653.973	721.04	0	786.74	667.786	16.3439	707.864	706.148
5.60_447.3269m/z	447.327	1	5.59597	0.210183	179.199	771.3	415.804	1242.9	392.199	167.843	1600.75	945.615	779.135	877.099	1029.92	945.624	1346.98	841.233	786.767	687.277	747.605	674.233	780.836	770.533	775.846	839.595	783.927	905.753	873.42	779.914	870.015	780.245	319.018	438.808	440.309	476.025	401.821	451.5	350.346	330.907	421.695	343.711	450.435	251.252	393.82	454.793	216.288	434.661	365.212
5.60_268.1664m/z	268.166	1	5.59597	0.210183	82.4273	310.386	291.737	469.399	183.444	90.6523	733.428	329.789	402.044	445.049	417.787	511.724	446.197	443.635	488.44	355.002	357.789	402.929	771.864	339.266	296.865	456.194	290.344	478.2	518.727	339.117	422.455	546.622	223.875	277.278	198.796	194.021	201.373	1620.56	183.607	113.633	322.552	205.448	198.265	196.655	161.962	153.985	136.637	202.85	81.6489
5.58_681.4837m/z	681.484	1	5.5798	1.97243	2497.2	4188.71	3294.07	3764.05	3977.22	4373.37	2688.61	2636.61	3394.56	3328.32	3882.8	3571.6	11310.3	3224.29	3792.62	3935.87	3705.85	3683.63	3500.36	3471.49	3658.08	3711.6	3439.06	4127.23	4128.39	3376.65	3926.58	3392.87	1465.5	1259	1699.13	1615.68	1674.05	1547.31	1564.01	1501.64	1600.57	1420.47	1427.98	1246.92	1604.86	1546.19	1352.39	1725.95	1661.58
5.58_537.5312m/z	537.531	1	5.5798	0.5012	325.624	875.513	316.349	443.032	201.047	303.879	1390.45	334.566	980.784	897.981	954.276	1247.67	1164.99	835.578	634.584	776.678	906.167	832.75	871.147	720.09	921.642	1213.07	836.577	1391.27	1199.54	805.026	1139.36	1091.27	739.133	921.989	865.229	899.637	704.9	891.215	978.308	655.491	877.162	841.562	753.955	699.221	731.624	556.584	717.163	1149.86	593.499
5.58_432.2751m/z	432.275	1	5.5798	0.953883	2860.57	3195.74	2104.22	4046.6	5223.52	4036.21	4447.45	4331.13	3291.77	3228.01	3723	3836.84	3651.05	4003	3290	3255.63	3460.89	3278.72	3502.31	3384.47	3144.32	3547.73	3406.35	3853.59	3744.82	3597.27	3614.25	3650.52	2491.73	2823.93	2508.08	2830.41	2412	2620.84	2622.44	2443.4	2508.82	2244.91	2474.86	2190.79	2187.76	2192.17	2108.46	2521.97	2158.85
5.61_475.8374m/z	475.837	1	5.61213	0.339517	0	0	0	0	0	0	0	7.93821	12858.9	13155	24936.1	12112.2	0	23808.9	12094.4	9161.28	11281.7	0	19476.4	22599.2	19777.6	0	11036.6	7798.72	0	19798.4	0	15270.8	6114.58	12442.9	20600.4	24594.7	15510.3	25926.3	11945.8	27813.3	27135.9	14497.5	23508.6	16.3515	30142.1	19035.5	14.7453	17115.5	18409.8
5.21_666.3959m/z	666.396	1	5.20793	0.549683	68.8672	131.143	10.6579	176.524	39.8927	257.31	53.676	161.344	76.6683	134.642	282.41	193.887	17073.4	391.909	181.196	224.989	231.077	359.391	414.152	242.458	342.946	231.882	163.019	124.665	348.925	208.355	296.771	63.9303	324.832	267.961	200.387	127.677	238.131	131.926	96.4935	270.919	397.358	153.86	115.213	129.95	90.2921	191.609	229.076	101.806	192.753
5.16_239.2249m/z	239.225	1	5.15943	1.61675	42681.7	64131.1	15501.2	20071.1	20554.8	18604.3	32227.4	31746	60907.8	59213	55647.7	55677.4	47476.2	59934.1	48666.1	50012.5	49620.9	48392.1	49444.2	50092.9	48778.2	46650.1	48283.7	55731.9	47694.7	49517.3	45993	47914.6	42375.6	43564.4	42287.1	43747.8	41988.5	42438.4	43692.7	41765.1	43615.2	41661.9	41527.4	41852.2	41582.2	41310.6	41553.5	43286	40239.6
5.16_155.0873m/z	155.087	1	5.15943	0.953883	2401.8	3504.15	2047.3	3605.43	3374.31	1581.47	2262.6	2690.69	50938.1	51797.8	52258.8	52053.9	33531.3	69591.6	47825.8	48224.8	48645.5	47251.5	48594.7	48571.7	48489.4	46013.7	47648.4	51286.9	47569.8	47975.7	46514.8	47878.2	34782.5	34324.4	36385.9	34275.1	37036.8	34931.7	34755.1	35830.9	34648.7	34618.2	36130	35324.9	35509.9	34664.2	36346.6	33206	35760.5
4.55_367.0939m/z	367.094	1	4.54507	0.7922	43761.9	31837.9	56591.9	21395.5	44147.5	70363.3	38828.8	30358.2	20009.9	20224.7	17766	24703.5	4605.07	12794.9	26441.2	26883.6	26762.3	27185.4	26785.5	26675.7	26270.7	27984	26709	24751.6	28776.3	29463	27872.7	26668	42507.3	41778.4	45317	45461.1	42245	42446.7	41338.3	40470.4	40000.9	33568.2	38537.3	35949.2	33296.2	29757.7	34152.1	34022.2	33617.6
4.55_361.2332m/z	361.233	1	4.54507	0.37185	1579.43	807.534	1757.54	318.865	1178.94	655.285	382.538	136.342	1289.85	1399.61	1647.12	1263.26	721.912	1065.43	1507.51	1249.29	1682.89	1280.97	1328.56	1121.64	1297.07	1451.22	1275.73	1551.72	1728.77	1010.51	1474.02	1354.17	1152.13	1129.81	1409.54	925.561	966.413	1170.23	988.839	1251.63	961.911	1242.71	1239.65	1600.75	774.808	1432.11	1155.09	894.412	810.436
4.55_328.3024m/z	328.302	1	4.54507	1.21255	8066.13	6789.77	8433.83	4061.24	6878.97	9143.16	4068.06	4295.93	4756.47	4905.71	4568.44	5218.29	4776.84	3434.13	4908.51	5316.88	5118.9	5139.23	5001.01	4812.37	4941.56	5016.14	4751.82	4938.03	4659.55	4672.98	4864.93	4633.37	4359.63	4030.33	4046.8	3824.28	3944.32	4183.78	3890.95	4088.93	4071.7	4127.56	4142.05	4190.7	3881.31	4186.51	4019.05	3837.09	3921.87
4.53_646.4326m/z	646.433	1	4.5289	0.485033	1168.14	631.304	869.384	161.855	681.701	412.521	115.853	63.1197	1209.58	1300.88	937.778	813.758	3228.59	627.544	745.351	1089.59	734.699	689.45	653.464	907.352	870.282	637.652	817.891	851.715	759.783	511.434	741.878	654.06	785.518	242.52	320.839	301.362	196.894	364.654	168.969	238.093	251.407	647.319	259.826	336.552	206.479	587.492	252.31	175.149	140.849
4.53_623.6200m/z	623.62	1	4.5289	1.11555	23756.5	19762.9	24186.5	10849	18363.7	29065.4	12155.8	11649.7	19324.1	19688.6	18663.4	20092.9	16161.5	8985.34	19484.8	21414.9	20578.4	20478.5	20300.7	19966.9	20065.1	19687.7	20325.2	16596.3	19606.1	19443.9	19699.7	19627.6	19531.6	17037.2	18334.6	16998.5	18271.6	18102.6	16443.9	18355.3	17214.6	18538.3	18238.7	16416	17891.1	19333.5	18858.9	15554.6	16935.7
4.53_512.3484m/z	512.348	1	4.5289	0.662867	7271.06	4336.14	7517.06	2980.75	5770.81	9716.21	2388.14	2157.11	11531.8	10171.8	7818.66	15020	41846.5	9022.1	7501.82	11904.1	8477.97	8233.67	8148.32	7643.84	7969.44	7657.6	8272.67	6441.58	8096.98	7527.1	7605.09	7562.19	10173.4	6704.08	5525.71	6144.42	11093.8	7013.24	5803.35	6402.12	6017.53	10891.4	7489.57	5883.33	6611.66	15645	6376.92	5863.36	5884.9
4.53_505.3949m/z	505.395	1	4.5289	0.824533	8058.29	5797.41	9599.32	3482.06	7666.44	10960.4	4192.09	3609.76	6489.64	6440.91	6629.82	6986.73	6718.65	2794.04	7024.23	7347.02	7123.31	7290.47	7078.69	7201.78	7138.02	6952.15	7305.19	6255.44	7131.88	6918.15	7141.28	6759.27	5904.27	6111.67	5868.27	5837.73	6010.72	6217.94	5756.49	6286.94	5378.81	5282.1	5915.09	5546.84	5785.23	6031.99	5942.96	5287.34	5817.4
4.55_465.3219m/z	465.322	1	4.54507	0.921533	2742.95	2276.05	2630.67	897.334	1989.13	3919.26	849.475	538.126	2732.51	2787.59	2609.68	2803.97	4408.51	985.205	3697.63	3290.99	2852.34	2364.93	2551.31	2501.56	2739.32	2683.85	2589.94	2453.39	2283.01	2513.32	2448.25	2152.46	2216.04	1532.19	1380.68	1349.39	1428.17	1474.99	1339.18	1465.4	1470.86	1941.16	1698.45	1474.94	1280.27	1963.47	1731.64	1322.1	1312.32
4.53_444.3618m/z	444.362	1	4.5289	0.905367	3809.36	3279.54	4826.71	1486.04	3722.96	5697.19	3206.35	2830	4215.23	3799.6	3571.79	3768.27	4703.38	1751.92	4490.11	4464.58	3942.91	3922.74	4133.12	3876.63	3931.03	3896.52	4090.37	3579.24	3853.15	3859.1	3718.55	3607.55	4939.11	4350.19	4431.33	4283.76	4520.59	4541.8	4012.59	4458.12	4258.71	4823.43	4174.91	4255.42	4385.67	4752.57	4385.79	3774.05	4209.27
4.53_408.2540m/z	408.254	1	4.5289	0.711367	3005.48	1892.33	2875.13	1323.57	2287.39	3662.26	957.91	750.471	1572.01	1570.05	1188.96	1485.45	1731.89	905.323	1662.03	1640.94	1822.77	1672.2	1490.32	1460.71	1613.85	1705.56	1463.4	1567.23	1379.58	1352.46	1529.99	1419.97	1402.42	1556.36	1266.06	1173.55	1077.42	1140.3	1162.59	1160.64	1317.78	1264.32	1131.68	1186.81	1149.31	1364.65	1390.29	902.555	1182.28
4.53_396.3795m/z	396.379	1	4.5289	1.18023	5500.85	4037.36	5835.88	2635.12	5095.48	5675.53	3206.28	2547.57	4217.07	4170.88	3858.53	4578.85	3884.17	2341.28	4051.15	4787.16	4477.33	4432.9	4384.92	4341.33	4046.05	4455.22	4397.01	4145.93	4258.16	4374.14	4443.74	4266.66	3782.94	3296.37	3632.33	3621.46	3546.73	3550.32	3611.68	3560.58	3463.23	3689.51	3947.15	3398.22	3270.12	3934.19	3333.61	3170.09	3372.01
4.53_381.2625m/z	381.263	1	4.5289	0.662867	2693.75	1544.82	2158.02	1039.41	2097.12	2018.37	913.345	544.384	1219.61	1075.58	1141.21	1129.91	985.345	841.413	1302.66	1237.97	1361.58	1299.73	1140	1283.54	1188.56	1289.83	1186.51	1293.32	1286.96	1156.04	1255.57	1386.71	1133.1	1116.98	935.253	808.557	872.495	1079.06	1016.75	781.865	789.879	1022.34	974.954	1013.27	969.525	1005.01	1044.82	848.077	833.999
4.53_248.1732m/z	248.173	1	4.5289	0.6952	1159.8	457.9	1199.85	714.103	959.017	841.569	363.188	446.957	662.108	833.297	902.664	957.411	351.302	689.11	865.512	845.345	657.869	874.528	940.35	705.774	665.646	1276.4	606.456	1109.76	874.093	688.585	911.48	792.801	1014.02	1078.43	768.84	755.34	766.503	719.223	881.968	812.607	990.99	873.972	837.478	1062.35	869.817	767.062	917.596	953.727	903.763
4.53_145.0545m/z	145.054	1	4.5289	0.12935	296.584	56.6953	104.938	38.3087	78.9716	56.9845	61.4495	33.2801	878.737	729.447	541.879	666.457	444.977	657.808	712.274	617.282	689.904	697.191	655.489	595.839	524.404	601.432	719.02	747.769	607.499	501.12	664.644	544.66	913.269	1085.49	614.442	572.668	789.37	741.189	739.484	734.355	760.066	737.297	880.333	691.656	733.27	899.828	848.606	805.015	668.877
4.51_595.5888m/z	595.589	1	4.51273	1.11555	31937.8	26883.9	31715.8	15402.7	25168.6	40341.8	16744.7	15582.9	27486.9	28180.2	25348.5	27465.3	22155.6	12517.8	26007.8	30191.5	27701.5	28050.2	26942.1	26786.8	27308.3	26741.2	27037.1	22237.7	26091.5	25832.6	26228.2	26318.9	26886.7	22716.1	25182.3	22899.5	24275.1	23963.5	21434.5	23832.8	23317	25786.5	24144.8	22589.2	23355.5	27166.2	24275.1	20736.6	22455.5
4.51_487.3325m/z	487.333	1	4.51273	0.404183	4314.06	1831.01	4035.34	1125.86	3281.12	3420.86	1324.88	777.943	2226.45	2068.08	1719.25	2165.25	1617.97	889.369	2213.6	2135.74	2403.87	1957.05	2229.72	2084.55	1972.32	1914.36	2087.49	2109.44	2346.88	1945.12	1969.19	1937.71	1986.79	1433.42	1432.17	1147.48	1310.46	1552.11	1172.52	1437.81	1236.79	1729.47	1277.79	1143.88	1363.9	1882.75	1483.4	1240.65	1211.41
4.53_416.3391m/z	416.339	1	4.5289	0.824533	3912.83	3003.94	4534.26	1636.33	3561.82	5879.9	2197.86	2081.7	4403.71	4533.64	4070.54	4094.78	4285.39	2154.54	4162.32	4837.75	4500.43	4501.84	4428.54	4088.81	4249.51	4338.18	4347.1	3990.66	4281.64	4060.81	4436.04	4253.12	4989.81	4127.21	4006.93	3884.07	3933.47	4335.44	3672.79	4034.96	3872.78	4544.58	4286.63	4059.31	3986.59	4681.36	3968.48	3391.53	3856.49
4.55_686.4666m/z	686.467	1	4.54507	0.32335	342.683	163.406	589.349	201.221	431.02	224.551	51.6218	48.5505	429.631	471.345	263.7	373.057	362.39	219.562	452.301	393.855	497.127	387.235	435.95	290.877	376.707	395.191	532.317	373.697	218.458	472.762	278.066	329.942	216.551	151.317	119.776	89.4531	112.082	168.412	173.769	213.83	142.517	381.186	185.621	197.763	39.743	274.948	115.488	159.983	60.1548
4.55_721.5075m/z	721.508	1	4.54507	1.18022	255476	202282	265355	115946	209382	336904	95762.3	96402.4	150094	152659	145925	158232	117319	90093.3	156204	164355	158848	160392	157604	159775	158993	153831	158439	142900	154296	158043	156434	154656	102284	95038.6	98586.1	97213.5	99630.8	99515.8	93704	97419	93117.6	95376.3	98101.5	89746.1	94773.4	95744	92834.3	88373.8	91629
4.58_576.3680m/z	576.368	1	4.57742	0.210167	50.3611	71.9576	0	19.0601	12.3232	26.7169	20.7158	9.95767	484.887	260.433	158.107	126.665	5844.12	91.1613	200.431	237.525	198.849	124.991	99.9205	42.4014	79.177	66.6037	57.9306	56.476	101.068	122.131	33.1674	125.854	373.413	128.167	33.4083	22.215	41.4465	86.8465	27.8678	55.0503	53.7664	355.384	60.2055	195.478	111.503	320.707	44.9964	87.8111	25.9012
5.14_391.0573m/z	391.057	1	5.14327	0.177833	0.308502	1.47117	0.199382	0.0282689	0.00619181	0.303066	0	0	364.341	352.067	316.314	284.953	199.561	369.085	239.383	247.605	264.176	254.003	294.213	192.487	295.456	205.128	328.013	339.075	299.502	278.175	245.851	277.091	195.598	214.397	143.552	110.512	144.57	207.79	193.381	187.667	218.965	195.219	184.891	146.749	135.412	225.556	154.037	233.409	166.535
5.13_721.0538m/z	721.054	1	5.1271	0.2425	0	0	0	0	0	0	0	0	398.906	424.809	342.335	324.435	171.947	252.065	318.751	292.908	279.999	304.391	360.213	355.962	279.653	175.621	209.981	300.078	265.936	318.309	320.104	269.891	195.578	196.498	218.609	260.356	168.667	180.828	261.732	189.097	205.938	306.83	191.539	201.544	286.48	242.798	254.714	237.831	227.511
5.13_719.0592m/z	719.059	1	5.1271	0.258667	0	0	0	0	0	0	0	0	1461.01	1463.55	1275.79	1473.79	887.159	1282.58	1163.89	1191.44	1353.85	1179.22	1267.01	1371.53	1289.36	1026.3	1295.53	1308.17	1403.14	1436.92	1182.35	1374.23	984.823	1178.21	1097.52	1317.45	1022.2	1002.23	1006.36	1094.32	1059.01	1090.05	1066.32	977.778	1131.7	1066.4	974.452	1233.31	1013.42
5.13_717.0615m/z	717.061	1	5.1271	0.420367	0	0	0	0	7.78661	0	0	0	4260.1	4260.54	4162.14	4576.58	2473.24	3813.79	3604.12	3678.65	3858.41	3522.32	3755.1	3859.31	3808.29	3364.53	3882.14	4157.26	3687.45	4015.95	3719.52	3894.83	2980.99	3062.64	2995.11	3125.68	2932.98	3002.81	3266.79	3016.15	3185.41	2871.19	3041.26	3023.43	3065.22	3072.36	3058.09	3348.56	3076.79
5.13_715.0645m/z	715.064	1	5.1271	0.517367	7.83949	12.6815	0	13.4998	13.4007	1.70424e-05	0	0	7499.32	7809.12	7363.8	7947.96	4156.21	7154.56	6609.29	6650.99	6849.24	6698.98	7319.36	7190.86	7134.32	6041.29	6636.95	7556.05	6755.22	7258.74	6898.5	7371.79	5242.21	5445.24	5301.99	5892.78	5531.42	5294.97	5777.23	5399.84	5623.53	5547.89	5404.45	5549.75	5600.11	5441.94	5470.48	6133.41	5355.4
5.13_711.0702m/z	711.07	1	5.1271	0.5012	0	0	0	0	0	0	0	0	8019.9	8153.2	7784.43	8833.58	4188.27	7290.41	7077.23	6995.13	7108.25	6536.15	7459.17	7593.19	7132.35	6409.19	7035.39	7839.65	7040.36	7964.3	7000.76	7483.44	5338.81	5997.62	5707.6	6235.56	5621.93	5747.13	6122.64	5504.95	6021.54	5966.19	5877.9	5885.7	5918.06	5801.38	5661.77	6444.56	5398.26
5.13_241.2221m/z	241.222	1	5.1271	2.53828	23235.2	36328.8	9657.88	11318.7	11731.6	13803.5	16668.7	18011.9	28271	27367.1	25762.1	26920.1	23880.7	28332	23233.2	22727.3	23196.9	22650.9	22914.2	22904.1	22422.5	21990.6	22524.6	26528.1	22125.7	22581.9	21872.2	22596.9	19831.1	21318.3	19446.6	20555.2	19827.3	19408.3	20811.8	19255.7	20275.1	19288	19302	19962.6	19284	19634.7	19526.2	20852.3	18715.6
5.11_713.0673m/z	713.067	1	5.11093	0.5012	0	1.44921	0	0	11.187	0	0	0	9547	9830.41	9112.03	10129.7	5341.93	8357.22	8029.35	8557.87	8197.81	7942.98	8666.16	8861.84	8867.88	7817.06	8487.81	9401.72	8245.07	9034.18	8412.87	9091.39	6686.4	7053.3	6848.52	7514.57	7022.39	6725.07	7192.36	7042.15	7034.69	6782.97	6707.8	7008.86	6739.75	6940.38	7032.43	7801.8	6687.99
5.11_709.0732m/z	709.073	1	5.11093	0.420367	0	0	0	0	0	0	0	0	3889.69	3913.9	3588.2	4092.87	2152.06	3363.3	3314.32	3146.27	3313.92	3080.5	3684.46	3427.42	3538.07	3080.59	3359.86	3828.05	3351.68	3807.9	3380.66	3752.14	2595.02	2978.83	2665.22	2841.31	2727.55	2889.03	2933.53	2820.52	2900.32	2795.93	2783.69	2773.23	2835.09	2788.29	2761.55	3174.7	2642.19
5.06_102.1281m/z	102.128	1	5.06243	4.7371	20308.7	29263.3	6605.72	7712.57	8449.41	9332.7	8582.01	8388.34	15191.6	14764	14290.2	13642	12136.3	14476.7	12288.5	12489.8	12183.1	11887.4	12199.8	11953.4	11996.6	11468.4	11696.6	12617.1	11600.5	11653.2	11303.6	11440.5	10211.6	10448.9	10062.4	10474.9	10083.8	10343.2	10229.6	10023.9	10189.2	10335.4	9751.37	10163.4	9922.88	10091.6	9720.04	10216	9329.35
4.98_480.2852m/z	480.285	1	4.9816	1.16407	3794.31	5451.61	2646.84	6197.51	7037.92	5302.56	5200.39	8212.3	5841.2	5825.59	2196.61	2345.36	173045	2122.16	2052.09	4206.48	2219.11	3413.87	2143.71	2109.11	2103.64	3507.81	2358.06	2567.98	3841	2154.49	3020.96	2299.75	2616.52	1615.67	1321.18	1704.95	1300.43	1071.22	1169.03	1242.2	1324.14	5266.1	1174.77	2694.29	1195.06	4778.78	1697.9	1328.27	1235.32
4.90_498.2951m/z	498.295	1	4.90077	0.662867	15229.9	7714.98	12399.1	4425.75	9159.77	15630.3	3450.55	2797.74	11678.6	15294.5	5283.34	5595.94	452622	5496.87	5962.25	10479.7	6223.06	5746.46	5653.23	5534.41	5419.54	5936.94	5589.49	5552.15	5954.21	5677.65	5790.2	5803.95	18318.1	3273.75	3456.27	2974.34	3041.3	3282.09	3038.68	3478.29	2859.73	14939.3	3218.59	7297.27	3407.54	16084.6	4320.12	2841.4	3295.98
4.80_153.0900m/z	153.09	1	4.80375	0.97005	6315.1	9219.37	5517.48	10043.6	8996.2	4167.37	6102.34	7399.96	152130	155526	157758	157388	101803	208737	142504	145790	145516	140562	146142	146266	145304	139603	143796	153302	142591	144456	137879	144358	104197	103557	109856	103701	109771	106279	103968	108252	105634	105107	108711	105935	106506	105180	109398	101429	108495
4.76_260.1933m/z	260.193	1	4.75525	1.1964	10103.1	8190.87	9933.72	4633.35	8245.84	10663.4	4822.31	4512.77	8017.89	7562.83	7554.11	8170.45	6537.09	5595.18	8057.62	9697.41	8094.47	9123.1	8140.12	7563.23	7776.53	9225.59	8164.6	7723.73	7772.7	8282.13	8284.66	7695.51	6993.76	6667.92	6577.1	6164.49	6196.54	6588.01	5981.46	6709.91	6271.12	7259.98	6224.81	7036.86	5598.49	6672.47	6652.64	6329.71	6517.07
4.72_202.1815m/z	202.181	1	4.72292	2.79698	17270.6	14159.3	14843.9	15219.5	12977.3	16502.5	11005.7	6418.61	18569.8	19513	25194.1	20744.7	90327.4	27207.2	19336.3	16510.5	18490.6	95772.1	19626.8	16639.9	18848.6	56943.8	22990.1	23822.5	83298	23578.6	89352.5	19830.3	14456	19377	16830.5	13660.9	13824.6	14933.8	17655.4	17128.6	15894.6	16109.6	14876.3	86297.2	14269.7	14895.8	55174	15100.8	16677.4
4.72_80.9490m/z	80.949	1	4.72292	0.161667	5.48465	5.86642	0	0	28.2018	5.82655	5.19588	10.6814	160.459	119.881	133.378	110.417	0	195.545	184.694	157.427	182.652	156.044	125.419	149.814	158.029	124.312	147.079	134.18	153.448	117.515	133.003	159.379	111.115	148.797	148.142	123.713	147.29	138.18	185.34	146.339	170.269	93.8431	148.1	151.782	162.715	135.308	185.987	125.285	171.123
4.63_480.2889m/z	480.289	1	4.62592	0.37185	1549.21	1031.71	968.519	508.874	1036.78	785.936	223.517	195.28	6912.68	7730.02	1609.35	1797.8	238155	1590.43	1648.15	5650.61	2224.02	2259.74	2115.3	1810.13	1964.99	2123.82	1799.87	1679.17	2242.73	1684.71	2099.66	1691.68	8829.35	1845.65	2417.27	1478.31	1936.42	1377.76	1182.8	2569.84	2344.22	11873.3	2815.2	5099.91	1955.96	11550	3392.92	1219.01	2315.54
4.51_429.3175m/z	429.317	1	4.51273	1.19638	9411.07	7488.24	9823.38	4332.35	7760.36	11382.9	3956.24	3996.18	7398.99	6981.88	6431.99	7173.16	9316.93	3508.56	7291.82	8378	7426.82	7615.36	7478.41	7147.18	6991.92	7285.56	7153.67	6894.42	7318.19	7187.34	7351.07	7214.9	5713.52	5301.9	5395.09	5147.74	5286.85	5410.07	4735.14	5433.05	4807.35	5717.1	5092.33	4964.64	5050.37	5952.86	5456.55	4784.65	4867.14
3.80_585.4258m/z	585.426	1	3.80137	0.533533	335.949	579.375	43.0915	153.156	285.095	1073.53	130.987	100.163	866.663	1009.02	1442.74	1492.7	2125.36	1566.3	1117.33	1471.33	1363.33	1292.05	1160.59	1110	1333.9	1060.78	1371.32	915.786	1603.42	955.883	1480.48	1151.31	543.531	451.584	690.521	624.841	914.384	721.564	443.358	950.249	429.012	634.978	503.072	613.871	652.665	874.525	597.795	380.796	620.66
3.79_602.3941m/z	602.394	1	3.7852	0.339517	467.369	644.572	239.002	147.953	175.422	1328.3	482.019	156.859	24568.6	33045.2	31648.9	20827.2	48204.5	32622.3	26762.6	40536	39093	21851.7	24038.3	22581.4	33351.5	21179	36571.8	16609.9	29006.8	24080	28859.2	28831.2	40366.6	28971.4	28370.8	21465	27994.8	25980.8	23445.8	37015.8	16623.9	23998.9	18784.9	13046.6	26509.9	29373.6	22079.3	19917.4	33833
3.77_651.3989m/z	651.399	1	3.76903	0.194017	179.825	264.333	175.207	64.5967	73.0745	492.779	309.235	123.374	802.237	723.235	737.099	961.579	1171.93	284.684	1144.53	826.866	716.744	1016.81	873.618	713.585	860.562	898.726	697.633	939.382	843.471	711.724	795.773	783.888	593.944	546.985	635.291	621.07	592.821	305.028	404.626	467.052	748.472	703.506	624.141	775.04	735.888	722.409	689.807	626.894	483.673
2.64_487.3626m/z	487.363	1	2.63732	0.5497	1039	1919.15	1067.49	2403.15	1650.94	2214.33	18178.7	505.637	593.241	834.361	882.397	660.966	1092.03	1047.24	688.577	679.345	508.72	609.767	793.039	845.702	577.79	723.324	563.101	1640.76	626.556	1157.36	784.148	555.414	580.086	797.535	451.166	949.852	512.643	636.031	872.551	412.812	414.852	759.625	393.453	677.156	655.1	590.849	473.541	806.317	437.851
2.64_475.3571m/z	475.357	1	2.63732	0.242517	1682.53	2301.24	575.764	5969.77	461.473	1374.67	21353.9	163.068	994.889	976.252	1012.08	1183.26	1134.44	1739.68	925.906	964.463	1054.23	921.01	1117.77	1129.03	1033.89	861.851	1025.6	1156.42	1170.72	1062.48	948.269	893.249	939.667	1225.55	1281.55	1320.42	1139.41	1141.8	1581.86	809.55	837.992	1011.83	872.199	694.582	1253.71	1143.42	965.947	2085.95	864.756
2.64_463.3215m/z	463.321	1	2.63732	0.420367	4033.57	3776.02	2973.6	6157.75	2385.44	20559	42194.4	715.436	4257.31	4369.07	4247.77	4250.54	66325.2	5018.63	3989.64	4273.61	3817.44	4084.94	4107.44	4085.71	4050.7	4224.57	3789.42	4832.49	4021.42	4538.12	4084.95	4067.65	3614.2	2562.35	2562.05	2297.21	2772.96	2272.61	2368.56	2455.6	2235.85	3473.5	2137.44	3305.18	2605.88	3775.88	2688.18	2319.23	2230.91
2.64_461.3391m/z	461.339	1	2.63732	0.194017	753.995	1070.31	469.43	1810.61	569.716	559.807	17962.9	260.371	811.581	824.277	957.459	890.892	1193.9	918.473	821.938	825.728	815.936	832.172	789.289	812.481	909.904	889.793	797.427	704.951	893.398	702.848	927.435	698.88	739.483	633.997	907.052	655.195	890.471	664.987	657.389	553.262	698.441	741.549	598.817	629.237	736.527	789.005	786.239	616.558	619.898
2.64_451.3671m/z	451.367	1	2.63732	0.5497	497.795	1334.43	621.223	1525.02	1176.34	1791.95	20244	406.473	1172.92	968.982	1090.36	713.527	1485.18	1402.81	771.646	864.22	669.38	807.533	752.669	867.388	887.275	765.203	712.741	1242.1	904.15	1077.95	674.198	911.957	591.606	1049.93	516.995	1163.92	465.874	951.917	1213.97	481.254	581.602	767.797	676.54	570.205	995.725	716.716	561.413	1307.76	453.611
2.64_437.3510m/z	437.351	1	2.63732	0.258667	1817.83	1879.6	295.423	3297.72	163.413	4217.16	15794.9	96.5749	754.48	646.018	783.36	690.124	1071.95	711.395	830.427	811.517	819.225	787.64	654.704	534.642	779.887	773.634	756.321	379.549	773.38	518.415	780.951	811.919	361.626	268.653	432.057	235.013	666.348	248.296	288.611	413.079	300.529	504.463	209.017	389.773	303.965	412.942	421.276	348.07	389.274
2.64_435.3206m/z	435.321	1	2.63732	0.5497	852.14	2017.31	964.377	2152.75	1710.67	1825.29	14657.2	540.71	1661.12	1395.83	1301.58	1074.41	1571.87	1668.96	997.039	1082.44	984.562	1061.74	1031.42	1053.79	1158.14	1268.31	1198.98	1795.16	1111.64	1502.26	1099.01	1294.34	694.202	1277.13	860.782	1335.53	698.875	1156.78	1311.48	510.288	693.6	861.274	681.497	788.223	749.515	735.675	708.829	1384.94	494.276
2.64_489.4064m/z	489.406	1	2.63732	0.194017	293.425	279.083	116.484	711.831	172.512	354.182	24306.7	140.636	250.941	286.452	269.778	278.895	501.073	536.409	293.796	375.32	248.081	273.015	384.764	355.708	289.76	352.919	200.744	404.896	304.191	499.848	250.097	301.328	372.862	537.189	519	404.03	313.897	419.145	370.948	324.519	379.634	299.77	333.332	376.111	496.342	438.611	447.564	366.573	431.647
2.64_423.3289m/z	423.329	1	2.63732	0.5497	524.913	1349.32	526.196	1448.92	1233.74	1228.57	13569.3	359.068	655.437	757.838	1233.51	650.952	835.66	597.754	696.276	957.97	629.906	611.807	723.822	595.162	653.884	602.029	333.894	864.414	438.328	714.469	485.435	486.329	593.051	643.385	495.277	748.482	549.36	659.097	589.767	364.877	615.087	806.991	337.277	369.744	730.562	622.428	448.099	650.929	448.94
2.62_625.5291m/z	625.529	1	2.62115	1.22873	2357.39	1608.73	1654.03	2840.49	1321.61	22008.2	22773.2	743.689	30433.1	29969.5	23044	17847.2	32210	18273.1	22155.5	26154.5	29701.9	29660	20139.8	17332.6	22956	24272	26991.8	8659.05	26460	7454.4	30556	20799.6	24179.4	7307.94	17889.2	3604.52	15206.2	6658	4862.36	16829.7	12010.1	15650.1	13828.4	8988.48	10911.8	16046.9	24135.3	3594.9	21558.9
2.62_617.5533m/z	617.553	1	2.62115	0.194017	55.0284	74.7625	35.41	191.541	28.5668	687.34	28939.1	47.5717	172.851	223.429	210.745	206.571	2859.43	244.097	93.7974	129.772	59.1542	208.624	230.511	186.22	263.548	88.4371	104.645	110.736	167.874	109.31	72.1504	111.463	228.875	96.9195	118.742	55.0706	61.5645	77.6324	55.6712	162.607	129.14	173.42	60.9108	158.559	143.839	289.041	134.943	135.879	115.904
2.62_613.4941m/z	613.494	1	2.62115	0.517367	763.02	4226.96	1435.58	4940.53	2315.68	2713.34	52801.3	1074.74	4146.08	4310.23	3659.68	4753.84	12010.1	4747.65	3026.12	4058.7	3070.22	3460.87	3999.5	3608.57	3700.19	2427.42	2907.64	2990.81	3291.82	2871.11	3074.16	3401.92	3967.18	1865.7	3076.08	1581.64	2816.59	2194.45	1664.13	2343.24	2793.58	3772.86	2705.44	2260.8	2936.54	3476.38	3367.22	1362.91	2957.81
2.62_565.5286m/z	565.529	1	2.62115	0.22635	55.235	142.207	18.7772	511.15	55.7848	820.334	37198.4	54.4087	406.736	371.947	494.171	260.063	790.06	115.743	365.168	389.39	188.44	476.253	335.341	123.206	434.123	178.287	344.494	130.484	555.066	152.154	395.741	259.499	246.757	224.815	338.926	236.476	371.337	325.243	237.872	124.943	200.853	325.755	279.21	45.095	257.185	332.134	178.46	357.35	301.331
2.62_533.4630m/z	533.463	1	2.62115	0.1455	237.524	320.867	157.545	530.46	102.261	566.057	41160.8	84.0842	870.318	791.173	798.327	850.16	3267.73	780.125	939.422	1077.63	941.638	658.23	916.869	794.862	952.888	719.693	938.632	192.022	784.317	300.624	679.992	917.948	711.557	296.7	810.92	212.43	841.844	234.002	266.46	539.6	416.298	757.378	400.387	305.937	404.118	635.806	667.079	236.929	537.829
2.60_552.3774m/z	552.377	1	2.60498	0.986217	5944.84	2615.92	2729.45	3729.29	3441.85	29836.3	29626.3	796.59	31235.4	21406.2	34782.9	16718.8	35468.8	17124.4	21468.2	23745.3	27637	24118.1	17702.8	17169.9	22501.2	26294.7	24476.1	12068.6	31960.2	13848.2	24686.8	17239.3	18239.4	13577.5	17991	5460.08	17446.5	10498.4	5471.65	20930.1	11270.3	13163.4	12337.2	7521.39	13779.6	13958.1	22607.2	3809.55	22590.9
2.59_102.1280m/z	102.128	1	2.58882	2.42513	34176.7	25288.1	8764.88	7728.13	7534.67	8093.48	10024.9	4893.7	10676.8	10116.1	9743.04	9762.57	8959.15	11405.7	8321.38	8358.28	8252.15	8033.42	7836.37	7888.43	7695.11	7364.79	7469.47	6082.58	6257.64	6810.31	6444.87	6377.95	6449.37	6611.23	6893.19	7026.55	6749.62	6929.92	6928.23	6830.36	6729.4	6794.2	6701.68	6810.05	6847.59	6730.47	6610.32	6995.04	6566.74
2.62_641.5314m/z	641.531	1	2.62115	0.517367	52.7406	392.354	137.367	386.773	489.473	1092.01	19340.9	89.5128	1467.05	1371.82	1188.01	1383.58	1341.74	1305.84	624.743	1724.53	926.227	1119.38	1114.84	1091.41	1132.36	803.056	822.083	1293.16	1288.78	984.294	977.85	936.689	1378.46	592.706	892.69	353.08	921.095	579.391	512.377	611.383	638.505	1531.21	852.182	728.499	645.151	1158.88	1003.06	464.899	807.834
2.56_977.6896m/z	977.69	1	2.55647	0.759883	151.944	202.775	178.086	250.453	146.628	6041.14	10521.7	29.1446	3774.08	2896.58	3820.47	3325	2516.08	5429.84	3605.92	2916.69	3830.83	3784.39	2653.6	2959.05	3069.25	2946.63	3444.46	1863.61	3728.34	2443.17	2974.55	2943.88	2500.53	1975.23	3145.98	626.382	3499.91	2068.7	577.377	3671.4	2115.85	1752.9	2943.12	2303.08	3101.04	2870.1	3310.22	677.413	2496.71
2.64_491.3988m/z	491.399	1	2.63732	0.436517	2046.04	3390.07	1850.77	5240.55	1667.49	4814.79	54337.6	982.498	2195.74	2276.12	2413.39	2703.16	3036.81	3806.62	2065.35	2676.04	2732.82	2221.18	2470.06	2752.38	2640.85	2783.67	1929.97	3984.53	2446.73	4068.1	2483.96	2426.72	2512.38	3642.54	2990.33	3178.14	2722.95	3487.4	3094.28	2560.07	2941.14	2650.88	2477.54	2475.51	3508.42	2857.9	2640.87	2722.74	2440.82
2.64_505.3941m/z	505.394	1	2.63732	0.37185	1799.96	2650.88	1421.77	4361.84	1452.26	1885.57	37400.5	693.813	2576.46	2377.31	3712.91	2891.43	4763.72	4516.35	2748.97	2988.38	2435.11	3128.07	2746.17	2886.54	2988.85	2823.95	2757.72	3994.66	3002.47	3860.76	3127.65	2548.68	2856.16	4005.03	3440.63	2857.43	3556.18	3647.17	3065.42	2379.6	2836.16	2974.72	2881.01	3046.85	3886.11	3259.2	3211.76	2601.22	3088.27
2.77_721.5075m/z	721.508	1	2.76665	1.60058	489114	331499	295448	485820	225561	605960	429651	87289.1	302480	310860	302216	307580	265965	312450	294162	306741	297025	305576	301660	304141	299605	299197	290345	305775	297302	319682	299125	298091	164212	166436	165275	159758	160699	159424	160238	159160	163817	165914	155755	160646	162567	156051	161292	153411	156378
2.77_663.4557m/z	663.456	1	2.76665	0.307183	6333.8	6399.9	5188.39	6557.33	3166.9	114200	13154.7	1600.34	5714.46	5613.81	6297.67	6035.78	5587.78	5819.35	5856.98	6020.11	5861.16	5864.91	5801.62	5734.25	5834.93	5670.16	5738.31	5574.1	5245.38	5840.83	5323.69	5538.07	3672.69	3703.61	2770.33	3412.67	3604.96	3478.96	3404.31	3296.94	3409.83	3987.29	3391.15	3490.58	3609.74	4169.72	3291.35	3307.07	3539.4
2.77_445.2437m/z	445.244	1	2.76665	0.1455	512.914	534.161	445.751	303.123	299.589	7017.12	79683.7	112.562	602.658	713.644	796.902	795.359	1072.9	732.235	679.87	778.063	637.049	757.843	706.596	594.317	702.851	742.884	710.185	612.866	661.211	517.671	635.063	708.718	510.447	440.425	309.834	321.151	380.254	365.245	312.506	453.174	403.723	527.668	528.96	399.33	442.924	627.273	496.449	383.551	396.168
2.75_548.3024m/z	548.302	1	2.75048	0.614367	1252.52	896.774	846.338	1148.17	256.461	43775.8	56504.7	245.719	4599.4	3920	6557.66	5651.93	9564.41	6683.39	4779.79	4472.51	5682.85	5504.17	4739.08	5406.26	5859.26	4941.39	5810.72	3175.24	5094.35	3160.71	4507.11	4521.72	4261.28	2921.78	4757.53	1168.74	5731.14	2905.42	1506.78	5796.52	4335.84	3989.4	4479.88	2861.91	4777.73	5330.01	6058.3	900.692	5739.38
2.75_208.1127m/z	208.113	1	2.75048	0.6467	2124.96	818.65	701.148	877.239	436.76	2521.44	3513.2	278.814	2386.56	2075.07	3220.85	3327.59	3269.4	3306.9	2738.31	3509.54	3123.68	3683.72	3090.05	1689.94	2641.23	3118.05	2683.07	6211.93	2751.58	2133.19	3244.36	1982.17	2591.01	4977.24	2105.88	2479.45	3506.32	2225.99	2649.26	2236.22	2639.19	2845.43	1812.51	2108.77	2775.4	1781.41	3608.94	2318.51	2796.12
2.73_881.5448m/z	881.545	1	2.73432	1.71377	637.308	421.295	235.762	1116.6	415.71	5015.78	7387.59	174.376	19075.1	16206.5	20625.5	19630.9	17511.8	22928.2	18018.3	20758.6	21135.2	19680.9	23975.6	19296.1	21736.8	16949.2	19877.5	9182.26	19363	9900.8	18613.4	15773.1	18450.1	10694.5	21672.4	6445.5	19587.8	11877.4	6985.92	18893	16553.4	18095.2	20349.2	9885.47	15699.5	21272.4	25702.9	4263.18	20611.6
2.72_933.5739m/z	933.574	1	2.71815	0.986217	537.191	51.3424	201.056	373.641	115.924	4945.87	8197.04	0	1309.09	1040.73	1733.85	877.364	678.585	991.629	1079.78	1983.12	1417.74	1589.39	2095.1	1033.86	1931.46	1184.12	1291.93	370	1359.75	555.899	1220.7	1074.26	1896.87	427.629	1774.73	177.344	1969.31	475.468	128.345	2009.97	1188.25	1792.69	1324.83	417.781	828.674	1399.17	1484.36	158.627	1586.95
2.64_494.3259m/z	494.326	1	2.63732	1.08323	1845.75	1324.71	1140.9	2045.21	1110.92	22504.9	26066	666.513	102983	73994.4	119024	56694.6	86379.2	71777.5	79184.2	87743.8	99064.9	70860.2	63887.6	68155.2	78727.1	79019.8	86334.4	43161.3	97242.1	43948.9	74886.5	66203.1	74683.6	57180.1	80644.2	18679.6	77129	47297.2	23065.9	97942.3	48719.6	52884.3	54184.9	27481.6	58380.8	60471.3	92255.3	12892.6	101022
2.70_117.1133m/z	117.113	1	2.70198	1.56825	69948.8	61944.4	49845.7	82380.9	40371.8	59138.8	50707.2	20058.2	38317.6	42443.8	36103.7	42438.7	26394	59836.7	39853.6	38275.9	37745.7	36297.9	42035.2	44113.6	39807.2	37442.9	37193.2	46641.6	36041.7	48952.8	35748.1	39540.5	32769.5	36195.2	35378.9	41704.1	33116.8	38914.8	40099.5	33733.6	37956.8	34907.7	35273.4	33217.1	36217.8	33887.7	30449	41331.5	34025.9
2.67_444.3669m/z	444.367	1	2.66965	0.51735	1121.35	2418.55	1133.13	2866.22	1164.32	2357.4	30238.9	776.556	1324.08	1526.31	1294.52	1258.1	1674.48	1319.24	1104.68	1211.78	1136.68	1143.41	1290.47	1348	1234.37	1279.58	993.688	1883.93	1293.17	1893.97	1170.78	1143.82	1777.79	2113.37	1822.25	2060.6	1451.89	2066.33	2094.51	1291.17	1537.54	1946.58	1515.86	1635.34	1790.21	1738.88	1614.36	2041.04	1379.31
2.67_325.2253m/z	325.225	1	2.66965	0.177833	1062.32	1285.86	566.444	1878.29	479.643	357.445	57634.5	239.605	843.782	762.515	713.634	817.171	815.804	906.361	827.151	803.306	784.676	952.404	806.573	782.607	853.273	854.713	802.016	740.487	731.511	716.151	815.094	744.866	583.734	525.389	1022.96	497.365	1111.24	484.993	570.598	600.008	443.405	591.794	410.078	638.167	544.441	573.425	652.706	526.532	581.948
2.67_267.1753m/z	267.175	1	2.66965	0.194	527.445	590.337	260.081	887.756	193.024	100.207	61283.7	188.677	291.541	389.174	315.201	369.538	306.964	549.271	428.803	398.525	468.468	308.247	528.373	438.621	417.368	354.785	370.517	453.879	248.56	392.921	249.409	382.358	321.06	361.753	545.66	457.149	574.586	382.778	367.943	476.648	433.948	373.211	340.948	276.696	472.855	364.253	370.611	421.858	425.344
2.65_447.3429m/z	447.343	1	2.65348	0.210183	502.366	486.706	262.888	932.368	205.554	313.391	15386.5	138.909	437.031	458.381	556.379	501.907	626.068	538.142	312.807	448.545	460.61	414.928	621.922	467.211	604.864	603.902	473.531	476.725	581.39	436.244	540.878	507.911	622.891	439.886	641.406	464.789	622.272	491.575	399.962	406.415	507.738	638.578	394.72	486.653	524.301	599.547	600.913	456.882	447.91
2.65_419.2894m/z	419.289	1	2.65348	2.16645	19472.3	13045.7	15692.3	16233	13982.1	30060.2	31099.6	5642.35	12993.6	13328.8	13575.7	13323.4	11845.8	12429.4	13227.5	13186.4	13081.4	12863.7	13314.7	13262.6	12905.3	13230.4	12673.4	13155.9	11969.2	12816.5	12817.8	12781.2	9283.66	8755.69	8640.42	8890.15	8896.82	8260.44	8344.72	8630.67	8366	8849.16	8151.77	8727.98	8479.91	8787.68	8648.93	8042.54	8584.81
2.65_394.3289m/z	394.329	1	2.65348	0.291017	1263.27	1648.29	758.431	2965.72	627.09	809.886	18511.1	274.134	1000.8	1103.3	1224.18	1474.91	1179.07	1368.13	1118.65	1298.74	1163.97	1045.98	1167.31	1107.04	1263.44	1181.22	975.221	1081.83	1161	1242.65	1038.98	1051.34	947.368	962.366	1189.9	842.002	1030.83	1002.73	944.284	943.439	972.529	1065.63	956.541	990.403	1075.91	1014.11	1055.58	774.744	1030.62
2.65_381.2720m/z	381.272	1	2.65348	1.11555	4513.76	2646.21	3024.12	4440.2	2172.9	11244.1	12420	757.496	3026.33	3039.57	3037.38	3331.73	3823.12	3397.89	3009.95	3477.53	3201.84	3082.21	3088.35	3056.77	2977.56	3088.92	2932.55	2725.65	3034.65	2796.97	2933.24	3068.48	2042.34	1696.2	2059.22	1712.89	1778.33	1771.51	1474.03	1763.39	2070.85	2187.02	1891.27	1972.11	1805.82	1987.27	2082.53	1535.27	2012.98
2.69_909.5526m/z	909.553	1	2.68582	1.6976	2543.65	1696.02	884.659	1743.31	907.825	8022.14	12325.9	533.913	29637.2	29875.2	36578	30305.9	24006	33016.8	33622.5	41315.9	37711.6	38043.9	39071.1	31250.3	42014.5	27930.6	32565.8	9058.83	32437.5	15071.9	30969.8	29562.6	34486.1	8789.36	40218.9	8038.96	36043.4	13592.7	8537.54	36874.8	31523.8	35377.6	33020.9	17998	24485.9	31873.2	28627.6	4954.13	33489.9
2.56_593.4272m/z	593.427	1	2.55647	0.355683	162.447	522.377	271.283	602.557	555.804	500.7	390.504	254.063	142.486	180.403	371.401	280.878	672.869	249.153	139.35	197.821	172.909	445.128	184.034	197.394	207.961	206.236	113.809	836.518	238.856	832.032	255.114	100.974	355.76	725.595	118.913	768.319	48.9672	771.027	789.51	33.3981	296.364	531.028	259.984	369.714	527.922	206.584	264.678	816.132	139.523
2.52_426.3264m/z	426.326	1	2.52413	0.614367	4842.66	7769.15	3429.91	9980.18	4616.48	8636.69	26826.9	1664.6	21386.1	6877.6	5708.68	6749.92	22715.4	6303.14	4967.93	27337.5	6655.99	7404.43	5931.82	5381.54	5849.15	7290.31	5631.73	7918.15	7593.88	5840.39	6796.36	5276.87	59338.4	5617.32	4426.62	5559.29	4819	5012.3	5131.44	3703.33	4520.53	47628.3	3781.44	10662.9	5524.7	16405.2	24857.4	4717.84	4085.88
2.51_900.5726m/z	900.573	1	2.50797	1.32573	328.972	482.153	333.771	495.006	227.541	3498.56	5236.25	48.8898	6234.35	5581.79	7769.08	6690.84	6622.14	6604.35	5630.75	7159.35	6921.13	7298.78	7969.42	6671.5	7111.36	6031.41	6213	1838.6	7068.7	2078.58	6816.56	5739.75	5015.46	1787.9	5512.26	898.393	4865.25	2165.34	883.696	5139.96	3832.22	4266.95	5189.56	2105.06	3740.39	5932.23	8314.58	821.059	5485.9
2.20_840.6243m/z	840.624	1	2.20078	1.03473	87.1628	283.989	81.5776	900.342	76.9095	3823.04	5437.33	0	11641	12954.9	10832.4	9889.74	27274.5	9495.05	12158	15004.1	13426.3	10324.7	10344.5	10586.2	11963.4	9152.99	13222	8211.4	10770.1	12809.7	11739.7	12327.2	6537.46	12523.1	7381.53	4955.13	7204.96	6766.3	4540.27	6229.85	6176.63	6897.48	5210.21	3994.27	10724.3	5843.03	5882.13	5278.99	5828.65
2.20_834.6024m/z	834.602	1	2.20078	0.388033	16.2788	495.743	63.1721	3061.72	162.024	98.7332	143.531	135.1	5891.1	7195.6	8661.9	9000	13266.6	8372.6	8385.14	8847.49	9094.39	7086.79	6252.69	7675.31	8082.82	6515.96	9362.13	11033.4	7511.39	11993.9	8435.68	7422.56	4243.09	14409	6171.53	9770.56	6418.95	11072	9201.26	5363.99	5640.81	5010.65	4798.19	5208.11	9894.83	4272.56	5652.78	9802.2	4466.7
2.20_830.6375m/z	830.637	1	2.20078	0.905383	1622.71	2087.54	1837.87	3817.73	1681.2	6442.76	5096.55	205.61	8771.22	8860.24	8429.83	8490.33	11013.2	7651.11	6130.27	10298	7543.1	8196.7	7095	7393.74	7763.79	7606.73	7132.19	8674.58	8206.89	9783.12	8274.47	8090.99	3687.41	7938.11	4854.91	4820.15	3635.14	5710.77	4605.09	3893.37	4356.57	4280.84	3485.84	3766.94	7963.95	4078.16	4250.21	5270.96	3551.52
2.20_824.6088m/z	824.609	1	2.20078	0.371867	53.3239	398.43	67.7293	661.431	171.479	181.745	57.04	69.9419	1653.2	1805.43	1140.46	1754.81	2118.14	1452.74	1198.41	1735.93	1143.07	1140.73	1375.04	1692.44	1749.01	1180.12	1320.28	1716.09	1484.59	2086.48	1387.95	1735.84	806.126	1953.9	832.444	1083.36	682.172	1542.31	1065.97	680.042	949.026	959.029	835.032	808.038	2064.42	850.627	559.534	1404.44	641.737
2.20_810.5828m/z	810.583	1	2.20078	3.49218	41649.3	35421.4	31991.5	41964.1	30841.8	56658.6	51016.1	15097.9	112551	130041	111613	105616	184472	102047	119673	163354	137741	112577	92793.4	115376	108615	114220	116533	104411	110849	144326	125463	129304	82226.5	112596	86303	66446	80382.6	85246.4	75676.5	77352.8	81993.8	82189.7	73523.1	90570.3	123758	73442	74852.8	75529.6	87688.1
2.20_800.6101m/z	800.61	1	2.20078	1.63292	455.532	841.932	427.537	2182.03	621.846	6985.17	7619.08	137.098	18431.6	15176.9	13241.7	18309.1	14401	15612.1	10402	23545.5	10941.5	11782.1	14309.4	17707.2	14940.1	12700.8	9698.8	9429.81	15174.6	19176.7	12640.9	14494.9	8291.63	12360.2	10148.5	6954.92	9429.52	12366.5	6845.54	7456.15	10517.1	12787.8	11299.3	7848.74	17613.9	14212.1	6861.38	6801.14	7378.46
2.20_798.5929m/z	798.593	1	2.20078	0.307183	64.6821	546.343	269.895	564.321	509.704	534.785	76.8125	83.9822	1627.76	1325.91	1264.26	1234.66	1802.04	1012.4	1111.66	1443.2	974.89	964.316	856.231	1184.77	1238.65	1507.64	959.902	2522.68	1198.89	2239.98	1125.44	1408.02	711.289	2442.66	715.063	1353.58	386.789	1488.65	1328.87	440.088	702.07	915.221	530.177	675.693	1415.11	516.703	809.741	1599.07	675.909
2.20_844.6542m/z	844.654	1	2.20078	1.26107	828.256	937.872	605.766	3624.57	747.982	11451.1	15509.1	121.549	96006.1	90172.6	79480.5	85127.4	153255	59165.4	80680	130387	90901.8	90934.7	73070.4	93875.8	81927.7	103062	88044.6	46583.4	88641.4	75450.9	91959.6	95654.6	41223.4	85388.8	55249.8	27297.1	51957.3	45851.4	21775.9	42629.1	53700.1	56730.5	46856.6	48370.9	98843.1	51881.7	51605.3	21246.8	39249.8
2.20_796.5907m/z	796.591	1	2.20078	0.27485	0	159.045	50.2068	522.933	87.722	91.6252	16.4837	13.7101	1131.78	1425.87	926.377	1222.3	1679.61	1385.62	1157.89	1475.5	1227.63	1015.12	1108.64	1419.97	1275.27	1204	847.402	1859.54	1180.23	2019.56	1172.66	1545.39	555.242	2149.38	652.625	1172.22	671.343	1495.05	1232.57	458.802	684.83	514.773	592.498	918.676	1964.81	686.461	633.628	1476.03	761.361
2.20_780.5601m/z	780.56	1	2.20078	2.71615	18708.9	13903.2	8970.8	10981.4	8596.95	18444.1	14970.8	3709.57	19879.6	19642.2	21343.8	21930.6	23233.9	21830.9	18961.3	22288.1	21649.5	19473.6	21185.4	23822.3	20588.9	19812	20220.5	22593.2	20270.6	29799.3	19754.7	20889.4	12026.6	26444.9	15098.7	19972.7	15475.9	23896.9	17235.9	13509.3	16165.3	12875	14242.7	11748.9	22727.3	13641.8	12687.8	18690.5	11882.9
2.20_778.5615m/z	778.561	1	2.20078	0.307183	0	140.489	11.6503	277.21	118.615	0	20.3014	0	1489.09	1497.39	1568.99	1861.71	1466.37	1699.19	1608.47	2272.9	1393.17	1243.32	1729.27	2068.42	1386.94	1624.06	1377.94	1407.65	1724.16	2870	1625.8	1734.23	700.358	2254.65	1242.85	1168.26	940.889	2164.37	560.879	885.529	1244.22	1004.28	1087.95	913.932	2239.89	1101.13	660.269	1002.61	640.286
2.20_772.5824m/z	772.582	1	2.20078	1.58442	2594.21	2372.12	1558.13	4057.15	2596.69	15258.9	16234.4	325.871	17669.9	15177.8	15309.5	18152.8	19428.8	16924.5	11976.3	22936.4	13240.9	14856	16789.2	17843.3	15757.9	14117.1	12119	13659.7	15267	21730.4	14342.4	15622.3	7459.2	14989	10397.1	8193.09	9754.71	13327.3	8012.26	7376.38	10232	9941.79	8869.75	8728.49	21208.6	10360.3	7608.06	7603.6	6547.5
2.20_768.5554m/z	768.555	1	2.20078	2.71615	2695.04	2944.52	2428.37	3361.52	3760.99	12907.2	10759.7	557.652	10973.3	11169.9	10598	13692.8	20161.2	11532.9	11999	14613.6	12099	13916.9	10993.9	13138.7	11717.6	12031.1	10860.2	11274.3	13941.7	19754.4	11775.8	11627.4	5130.58	11520.9	6943.49	6503.21	6570.57	11210	5937.01	5213.89	7687.99	5861.85	5667.43	6105.78	11325.7	5599.68	5258.1	6085.12	4144.97
2.20_758.5707m/z	758.571	1	2.20078	1.8431	11094.2	13485.5	8080.56	33460.2	9376.73	54815.1	78088.6	12172.2	322335	297130	343790	364879	487305	327315	298492	419851	364840	310567	347730	413621	312770	306800	318170	287921	338345	428550	279917	336298	158172	485974	244654	257125	270012	354538	206093	202110	241040	195115	227324	128900	484830	209218	216768	234771	164906
2.20_756.5594m/z	756.559	1	2.20078	0.840717	205.116	530.993	229.92	1061.59	333.532	8441.31	8155.55	67.5313	7545.2	7042.37	7163.74	6729.8	11575	7016.78	5659.31	7226.49	7716.34	5624.92	6964.72	7359.51	6178.3	6052.51	5884.81	5375.13	6365.4	7575.68	6255.16	6386.85	2885.35	6453.49	4622.53	4322.44	4382.05	6180.67	4068.29	3864.77	3990.37	3497.29	3339.84	1708.5	6481.37	3277.31	3494.34	4759.5	3586.45
2.20_734.5671m/z	734.567	1	2.20078	1.8431	10320.1	8671.99	5318.46	10579.8	5843.71	36679.8	34426.5	1691.66	21148.9	20833.3	20396	18307.8	35485.4	18446.4	18940.1	40433.1	21973.2	21981.7	17460.6	21982.4	17490.4	20039	17369.6	14191.4	18781.9	22703.1	19167.1	21084.5	11037	14810.8	11422.3	8620.95	10768.8	11868	8896.67	9500.35	13009.2	15000.5	10459.4	12865.1	26955.9	9645.35	11058.3	9656.23	9536.9
2.20_782.5708m/z	782.571	1	2.20078	2.68382	1500.99	2340.83	690.328	5233.63	1142.71	11583.4	15815.3	1246.24	31568.8	35494.1	33683.3	29481.5	60727.1	38272.2	37653.2	43141	39964.2	27252.3	29374.3	36248.4	34365.8	24757.3	38895.8	40118.5	29789	55166.1	32009.9	37649.7	22550.6	54768.1	29176.5	30376.7	27108	41618.4	30419.1	25371.7	24534	21352.2	20281	14580.7	41319.5	21502.7	19290.9	36009.3	22642.8
2.20_868.6531m/z	868.653	1	2.20078	1.27723	1904.94	1587.85	1622.38	3601.74	1370.58	14848.6	19935.6	290.398	29557.4	33334.6	28913	28611.6	67722.6	24865.4	31170.2	39726.2	35949.9	27832.6	25896.8	26951.8	30161.8	26466.5	33938.7	16717.5	28586	22721.7	32006.6	29549.7	16677.9	23509.2	19398.4	7920.19	17787.7	12913.5	7892.81	15054.8	14664	17483.9	14620.4	11019.3	23661.1	16544.5	18742.5	6960.44	16504.7
2.20_892.6513m/z	892.651	1	2.20078	0.533533	91.7393	991.002	408.817	1756.55	1708.83	1323.26	4040.74	117.162	3749.28	5343	5759.14	5967.33	8723.64	5434.1	5126.7	6041.6	6591.79	5035.07	4498.63	5854.38	5690.43	4224.53	5605.19	5939.4	5120.12	6974.86	5432.66	5268.91	2022.98	6391.75	3363.58	3696.29	3228.44	4243.55	3052.31	2760.17	2968	2484.64	2407.43	2265.44	4876.88	2320.91	2597.84	3450.35	2338.91
2.22_854.5914m/z	854.591	1	2.21695	0.905383	7123.19	5627.79	3992.12	7350.19	4835.35	12210.4	10555.8	1009.33	11849.1	10968.8	12380.5	13799.6	12519.3	15088.4	10193.9	12343.8	11741.8	10550.7	11402	12035.4	11438.2	10198	11299.6	10313.7	10580.3	12302.8	10503.7	10911.7	6312.47	8414.27	6952.01	7366.13	6500.95	9834.94	6476.47	6115	7003.06	7526.16	6521.58	5049.6	8980.37	7852.31	8200.41	5805.74	6375.45
2.49_989.6580m/z	989.658	1	2.4918	0.614367	50.4424	37.8879	72.3179	158.641	96.4576	2036.08	7812.85	0	11368	7719.33	13557.8	6308.21	5669.71	7994.48	9748.22	9131.67	11177.3	8955.28	6643.72	7321.61	8682.87	8874.14	10691.3	2870.44	12019.4	3756.91	8518.53	6914.33	7841.4	3961.43	10172	455.708	10742.9	3870.65	805.723	13138.7	5352.49	4987.09	6853.73	2860.48	6184.17	6937.2	11451.1	146.994	11828.1
2.46_627.5352m/z	627.535	1	2.45947	1.42275	9944.98	7721.78	6140.34	10020.7	6350.35	72011.7	71762	3192.48	150126	147058	151262	131530	188869	122220	154338	180176	179315	170542	150095	116748	170442	116793	150531	32695.4	146034	46468.9	134454	133342	133825	28910.6	133577	20956.5	129602	38290.4	23253.3	131236	94732.3	124815	108775	61565.6	82485.8	105638	100522	15936.7	124465
2.46_534.3169m/z	534.317	1	2.45947	0.5982	386.259	1303.74	652.921	1415.8	945.65	14366.7	40470.6	341.128	5962.94	5439.93	5548.58	5208.08	19729.2	4942.76	5422.35	5126.91	5308.91	5695.71	4871.62	4886.09	5356.48	5534.87	5727.46	3154.18	5343.25	3294.06	5265.36	5039.11	3796.13	2520.23	3181.89	1860.82	3416.92	2466.92	2165.1	3329.49	3092.1	4054.28	3052.15	3150.22	2999.09	3612.11	3593.94	2189.52	2738.25
2.46_531.3180m/z	531.318	1	2.45947	0.5497	683.663	2105.29	836.73	2137.72	1844.26	2314.2	22725.7	432.402	7917.01	8033.98	1977.96	1217.33	248000	1488.3	840.775	4029.75	1225.06	1279.21	1485.52	1135.53	1220.46	1536.11	890.136	2207.6	1808.87	1790.32	1031.59	1498.82	7825.94	1656.96	595.483	1852.54	513.25	1681.13	1813.49	560.78	1185.46	10657.6	849.923	3397.58	1224.69	8416.53	2680.42	1629.9	742.53
2.43_696.4456m/z	696.446	1	2.42713	0.339517	299.053	2029.76	835.848	1970.83	950.652	452.079	104.078	438.881	290.629	1124.52	289.199	402.286	403.615	202.837	1158.27	338.567	156.874	297.563	315.911	387.953	611.101	657.141	260.381	913.074	320.933	916.874	463.021	524.156	517.89	644.705	498.986	873.799	207.618	637.092	586.291	193.574	487.534	396.331	238.625	695.012	812.863	341.074	314.523	403.634	218.153
2.43_465.3017m/z	465.302	1	2.42713	0.4042	464.907	1462.6	705.724	1536.78	1691.4	1183.49	4998.78	383.384	1297.94	859.329	674.198	441.661	26319.5	432.874	358.114	1253.48	409.474	335.84	330.766	448.516	500.579	601.577	373.775	1115.97	472.122	878.763	474.277	511.911	4356.2	686.719	145.774	915.761	142.474	829.449	816.463	225.064	437.48	3692.27	265.379	877.083	563.949	1149.21	1094.59	764.723	281.12
2.41_432.2806m/z	432.281	1	2.41097	0.889217	11031.8	18132.3	2608.68	19134.5	3133.62	10992	12410.1	1655.82	3163.19	3427.76	3600.57	3601.87	4161.37	3591.22	4184.34	3642.11	3443.8	3310.91	3517.67	3524.93	3322.27	3218.34	3192.45	3828.17	3297.26	3657.7	3173.52	3299.8	2834.52	2568.16	2372.36	2653.7	2140.58	2817.19	2512.61	2030.51	2397.06	3049.08	2297.11	2419.09	2459.03	2707.98	2480.02	2696.26	2057.48
2.39_991.6727m/z	991.673	1	2.3948	0.6467	313.811	400.228	268.931	453.098	578.262	9846.89	23706	212.986	153830	125611	183050	150418	116298	162569	204991	145404	203034	173560	138958	156523	169592	123835	217895	24799.1	181057	38290.9	140458	141674	91222.6	17449.6	170646	1982.74	204430	19197	2858.46	178286	93961.2	72470.1	147077	66339.3	70412.1	114718	149772	1092.7	139170
2.39_437.2501m/z	437.25	1	2.3948	0.4042	1017.18	10366.3	1062.52	10660.2	2356.04	1830.92	2727.26	835.806	1490.45	1359.56	1558.39	1478.49	1984.97	1665.94	1418.36	1430.84	1201.35	1533.5	1214.76	1505.48	1386.63	1495.4	1227.72	1726.8	1518.57	1545.82	1236.06	1253.81	1113.27	1237.6	836.608	1027.67	805.744	1243.12	1075.48	972.066	1179.7	1546.2	1110.15	1790.98	1233.56	1236.78	1250.53	976.345	1087.2
2.33_716.5259m/z	716.526	1	2.33013	0.371867	479.731	2691.63	1669.41	3044.12	3733.05	3540.65	1174.07	662.845	7176.91	5541.13	5044.46	6708.56	8094.54	5514.67	4815.4	7595.77	5730.19	7174.99	5674.46	7298.3	5598.99	7052.2	4441.86	5325.6	6669.54	7345.27	5676.17	5689.84	3207.08	4458.32	3420.27	3785.61	3425.11	5541.45	3236.2	3110.59	5020.78	4221.64	5082.99	3904.09	5122.09	4956.81	3818.92	2768.33	2547.93
2.33_608.3944m/z	608.394	1	2.33013	0.371867	701.158	4410.56	1784.22	4771.07	1840.29	425.4	813.434	2041.31	617.323	1706.2	715.421	974.499	562.437	1041.77	2819.48	564.596	445.313	593.03	472.835	775.262	993.878	667.112	625.044	799.467	727.029	629.484	470.72	536.074	565.418	787.051	509.092	775.498	351.073	880.621	526.185	362.594	658.255	515.281	266.351	627.627	817.547	465.218	517.642	680.772	287.53
2.33_508.3529m/z	508.353	1	2.33013	0.5497	906.997	1977.19	1313.99	2679.85	2811.18	3079.72	33839.5	538.745	15367.3	12088.5	15154.9	13486.4	12807.9	12665.4	15290.9	12926.2	14309.2	14735.6	13089.5	11819.7	13894.3	13657.9	14607.2	5105.14	16774.6	5006.81	14641.2	12290.6	7891.8	3155.67	9540.26	1669.3	9929.32	2814.72	1830.6	9399.84	5938.05	6307.46	7612.14	7094.18	5264.31	8685.29	9437.83	1599.14	10170.4
2.30_520.3415m/z	520.342	1	2.2978	0.72755	5556.17	14536.6	3356.46	17953.1	3760.08	60022.3	74467.3	4224.47	2.46557e+06	1.62895e+06	2.06791e+06	1.65922e+06	2.33851e+06	1.12344e+06	2.09219e+06	1.81429e+06	2.17413e+06	1.63414e+06	1.9338e+06	1.41422e+06	1.81202e+06	1.73552e+06	2.19339e+06	178715	1.99081e+06	252113	1.70966e+06	1.70535e+06	800449	103737	953853	26783.7	1.22994e+06	92800.9	32293.3	1.04026e+06	600249	695081	797807	615379	414572	962787	783040	20925.8	953996
2.30_429.3037m/z	429.304	1	2.2978	0.291017	641.903	7782.41	1156.45	7830.94	2699.87	2818.79	1026.95	701.294	712.034	629.779	803.467	585.98	1419.24	561.688	551.325	649.56	506.527	789.063	547.912	534.138	520.39	664.34	438.268	1533.48	593.59	1320.62	602.731	547.416	651.474	923.806	335.095	1158.46	196.809	1069.01	1055.8	278.627	596.715	758.008	458.991	699.252	792.012	570.276	575.259	1051.78	370.884
2.28_393.2237m/z	393.224	1	2.28163	0.242517	426.968	8539.31	452.971	7877.32	887.371	1179.72	466.514	388.35	287.394	226.763	175.794	238.71	263.521	296.393	137.068	274.018	221.609	207.83	274.09	187.1	211.163	277.106	143.418	591.037	181.189	563.022	181.614	164.25	214.457	412.77	97.161	491.349	57.4202	390.564	419.566	100.684	296.175	304.475	152.93	240.384	173.718	177.617	160.556	492.707	151.861
2.25_928.5947m/z	928.595	1	2.2493	1.39042	532.788	403.074	279.598	807.704	410.499	10719.4	16226.9	114.042	9596.88	8935.81	12984.2	8472.61	11428	9286.36	9732.43	13678.6	12040.7	14520	14585	10728.9	15559.9	9906.86	11553.2	1868.86	11723.4	2964.76	9860.62	9252.43	11203.1	2569.91	12803.2	1560.79	10979.8	2896.73	1716.51	11656.3	9177.96	11077.8	9693.2	5056.02	6789.99	9769.86	10840.4	843.316	9885.61
2.25_740.5287m/z	740.529	1	2.2493	1.64908	2229.99	3768.91	2296.04	4520.12	2983.92	15856.2	14270.9	604.732	10062.4	9651.07	9407.16	10089.7	15317.8	9123.03	9053.13	11409.6	9110.33	12335.6	9593.97	11220.7	10764.7	11744.8	9354.09	9145.53	13286.6	13043.7	9895.28	8995.16	4676.78	9460.33	5932.14	5719.99	5274.32	8543.51	4800.62	4944.41	6967.43	4856.29	5217.74	5949.9	7790.09	5899.79	5456.63	4617.19	4141.85
2.78_526.2995m/z	526.299	1	2.78282	0.614367	6385.75	2818.45	2895.49	4377.35	1521.94	39627	11228.2	870.044	37795.3	31908	47672	38404.4	57744.1	29454.8	42164.6	32974.2	55501.5	46188.1	32537.2	34273.3	45207.1	39160.1	54299.4	6830.65	41734	7202.75	35979.4	36472	25014.8	5845.59	17701	2811.56	31233.3	4749.35	2756.96	35861.4	15713.2	14486	22476.8	13912	11622.1	20993.3	28576.9	2193.25	30702.4
2.78_536.1852m/z	536.185	1	2.78282	0.258683	0.250652	3.34668	6.34889	6.30569	6.78018	13281.9	1342.08	0	99.7847	97.7028	74.0149	55.6224	1667.08	56.6856	53.1699	60.6302	35.0863	82.1816	43.5499	21.0532	58.7131	80.9461	48.1144	34.5789	60.8655	42.9677	51.8693	45.335	200.127	49.375	17.3292	37.1872	16.8249	35.1233	26.8309	32.0572	16.0603	164.289	19.2128	42.3056	36.6292	145.387	95.7293	18.0765	24.1765
2.80_440.3723m/z	440.372	1	2.79898	1.61675	8984.69	7361.58	6512.9	10677.3	6345.08	25459.3	25724.3	2204.16	11165.6	11002.4	10487.8	11443.1	11174.3	11182.1	10351.7	12422.3	10977.5	11360.8	10668.6	10895.9	10662.1	10796.3	10586	10887.3	10833.4	10813	10709.7	10880	6673.99	6098.18	6200.86	6199.35	5993.18	6299.07	5678.64	5422.76	5879.41	7050.65	5643.69	6293.49	6221.54	6270.84	6165.07	5853.55	6036.51
2.80_565.5281m/z	565.528	1	2.79898	0.436517	1577.5	969.623	124.064	90.7948	272.633	40019.6	5355.52	289.44	709.873	336.198	639.742	459.684	2365.03	572.11	572.579	440.906	522.631	530.284	413.579	555.245	352.781	394.981	588.952	333.722	366.058	328.474	524.401	328.525	714.043	731.686	410.912	430.897	412.744	443.638	680.241	595.92	471.68	521.23	463.282	576.215	564.042	448.729	451.248	648.922	746.992
3.32_454.2961m/z	454.296	1	3.31635	1.2934	57488.9	36341.2	33501.8	57779.2	24206.7	44943.4	38046.7	7887.81	62390.3	57508.1	60551.4	58512.2	54095.6	77812.8	57925.7	56795.3	62948.1	61090.4	53407.8	58329.4	55690.5	60757.4	60034.3	63799.1	62391	54857	52616.1	56189.3	37000.2	56081.5	36533.5	44689	44071.3	52131.2	45395.4	41418.2	35329.8	31475.5	39621.8	35149.8	44561.6	39365.9	49606.9	47463.8	39062.9
3.24_536.3450m/z	536.345	1	3.23552	0.5982	4773.69	1598.39	2775.36	3482.24	1820.15	11898.4	4962.93	1088.72	11529.8	9010.07	8301.17	8557.76	23827.2	10018.4	8139.17	8167.67	8881.86	8822.17	8499.44	8369.29	9073.74	9722.29	8695.82	4877.29	9481.32	5777.88	8080.81	8119.69	6300.99	4678.44	4750.65	2840.91	4858.85	4313.49	2867.11	5740.18	4836.7	6249.71	4779.55	5162.29	5382.24	6030.29	6255.29	3248.8	4798.8
3.22_575.5024m/z	575.502	1	3.21933	1.16405	1451.37	922.027	815.708	915.14	622.793	67054.6	8645.65	418.965	25067.8	17357.6	24058.2	29246	25874.7	28708.6	17425.1	24625.1	18180.8	19483.6	30523.4	24521.6	24045.8	17467.2	17944.1	6319.01	19651.6	10164.2	15920.3	18624.9	14753.3	8377.46	20823.2	5608.31	21757.9	12785.8	4568.66	19051.1	18474.9	20925.6	24484	12519.3	16171.5	25545.1	22977.4	2649.38	15287.1
3.20_561.3709m/z	561.371	1	3.20317	0.517367	358.307	686.379	306.457	809.87	385.275	8482.18	8095.5	90.3461	1366.23	1264	1050.89	1399.3	3532.27	1910.3	2069.25	1220.32	1343.48	1485.34	928.568	1048.09	957.28	1462.81	1324.01	799.414	1544.69	920.662	1708.22	1277.38	710.626	911.632	556.361	263.591	561.099	527.474	289.226	780.178	510.221	629.511	458.356	1187.03	365.145	747.489	676.619	230.829	690.645
3.20_393.2389m/z	393.239	1	3.20317	0.808383	11134.6	6325.89	4573.62	6336.17	3250.32	25596.6	14741.4	1267.86	4633.33	4541.04	4585.42	4361.09	4831.33	5107.19	4342.95	4904.52	4534.86	4786.96	4392.06	4306.11	4281.97	4431.86	4245.36	4303.57	3993.64	4090.14	4366.26	4323.52	2719.93	3086.21	3165.71	2827.97	2627.68	3026.16	2406.38	3183.74	3104.6	3440.76	3135.8	2807.13	3147.89	3004.17	3129.12	2487.1	2874.03
3.20_388.2887m/z	388.289	1	3.20317	1.72993	21306.4	23856.6	9345.65	28000.7	9114.41	35848.2	39916.5	4867.33	11565.8	10997.9	11849.9	11715.2	13030.4	12553.7	10986.4	11904.1	11175.4	11962.6	12010.6	11287.5	11269.7	11504	10608.9	11177.6	10973.5	11810.9	11133.5	10831	9973.25	9432.85	9411.01	9431.8	9541.27	9667.35	8906.83	9644.66	10467	10931.2	9057.85	9611.9	9474.76	9618.22	9808.89	8548.04	9399.63
3.20_385.2718m/z	385.272	1	3.20317	0.210183	3936.89	1948.04	4414.36	8924.4	3649.61	8195.43	9907.78	1333.92	3200.75	3312.35	2260.91	2646.54	2345.09	3082.08	2682.63	2875.55	2777.96	2776.23	2718.14	2556.33	2816.41	2655.63	2596.57	2593.51	2617.29	2656.99	2735.04	2669.81	1888.07	1559.21	1838.25	1518.52	1927.93	1664.54	1601.47	1802.18	1775.19	1929.85	1791.81	1672.27	1711.27	1222.04	1951.04	1474.79	1861.68
3.32_512.3553m/z	512.355	1	3.31635	0.776033	6415.75	3329.61	3747.61	6564.38	2797.38	17524.6	5047.73	896.296	7926.28	7685.19	7202.16	6682.62	27358.1	7785.63	6862.74	7150.57	7643.6	7167.57	6583.08	6573.4	6809.2	7014.73	7473.66	5141.73	7272.58	5161.29	7024.4	6652.27	5008.07	4928.86	3556.36	4160.79	3911.08	3222.78	4340.2	4105.74	3086.49	4372.36	3902.74	3470.52	3800.26	4419.34	4086.67	5063.72	3898.29
3.20_341.2387m/z	341.239	1	3.20317	1.14788	10624.8	6661.62	6370.48	10842.7	4658.38	12576.2	11441.3	1793.15	7028.62	7143.41	7149.16	7396.59	7387.12	7785.78	7358.87	7833.58	7193.75	7997.37	7557.19	7083.05	7119.74	7719.56	6975.07	7686.28	7285.84	6940.69	7337.37	6807.71	5400.08	5503.19	5242.93	4908.47	5251.55	4961.35	5282.38	5662.74	5252.61	5414.93	5014.68	5427.6	5299.56	5189.47	5318.75	5194.53	5372.87
3.12_463.3081m/z	463.308	1	3.12233	0.953883	19922.7	9402.39	9592.55	14106.7	8973.94	17110.2	8904.03	3122.24	12097.9	12634.6	10981.5	10537.2	144343	11099.8	9694.9	11340.7	10206.6	10339.2	10348.5	10075	10407.7	10043.2	10355.4	9259.9	9629.67	9461.54	10121.6	9982.63	9593.02	5163.68	5757.06	4918.76	5313.41	4813.18	4393.32	5813.65	5087.64	8279.07	5100.16	6507.85	5155.8	6755.17	5743.45	4458.77	5100.53
3.11_328.2992m/z	328.299	1	3.10617	1.71377	11810.5	9064.38	8069.87	12739.2	8677.27	13878.7	12851.6	3400.56	7629.11	7701.12	7707.37	7920.43	7921.74	8204.72	7753.15	8260.78	7454.05	8071.48	7840.35	7477.72	7284.33	7602.51	6873.66	8295.91	7648.09	8059.66	8006.41	7507.46	5786.68	6092.93	5652.27	5503.85	5270.69	5472.33	5468.99	5271.3	5467.13	5835.23	4873	6248.27	5262.1	5604.97	5570.04	5594.85	5433.98
3.11_311.2172m/z	311.217	1	3.10617	0.2425	3588.48	792.624	1172.8	1017.62	426.902	4286.84	1846.89	257.137	976.376	1109.03	1131.81	1080.87	1105.74	1063.16	1059.23	1065.48	985.128	1114.25	1095.68	1055.98	1080.86	1170.55	1036.62	1149.28	933.573	1009.88	985.321	924.679	685.05	747.94	555.11	595.799	544.251	655.077	641.985	744.985	753.692	830.466	518.105	688.011	697.515	515.412	742.973	636.992	767.555
3.06_411.3228m/z	411.323	1	3.05767	1.32573	41184.6	26831.8	25822	40987.8	18388.6	34149.8	27949.6	7219.58	30950.6	30905.2	30533	29935.9	31774.9	29028.5	29353	31377.8	30021.8	30173.3	30236.8	29562.2	30446.5	29627.5	29696	24766.9	29066.3	27530.1	29629.4	28554.8	16174	14730.5	16173.4	13890.9	16154.4	14120.1	13455.3	16116.5	15052.4	16401.5	14553.8	15073.9	14831.6	14777.8	15904.9	12903.4	15139.3
3.06_247.1731m/z	247.173	1	3.05767	0.6952	2091.77	888.346	1094.31	1524.09	586.019	2751.93	3372.17	754.553	744.441	982.066	1057.31	1143	3575.02	1487.8	1111.24	969.062	1056.15	5641.01	1114.23	966.902	1072.32	3465.58	960.959	1206.19	4032.9	1021.34	4675.71	920.143	1407.92	1558.02	1626.57	1354.54	1306.63	1207.6	1285.41	1277.91	1439.09	1443.56	1208.83	4775.56	1314.44	1092.5	3730.73	1143.58	1243.45
3.04_623.6186m/z	623.619	1	3.0415	1.71377	40677.9	32714	27937.2	43613.4	27119.9	59361.4	55923.8	13038.5	40443.1	42208.5	40857.9	41582.3	38712.9	40216	37796	40685.1	39059	40391.3	40327.2	40027.6	40589.5	39643.8	38167.7	34332.7	39483.9	37513.5	39655.6	37723.3	32752.3	30451.4	32058.4	28540.4	31585.3	29835.7	28334.5	31355.6	31143.5	32681.3	31075.8	29890.3	31132.5	32059.3	34421.9	27122	31030.1
3.04_473.2681m/z	473.268	1	3.0415	1.06707	59977.4	33181.4	33114.3	48780.9	24684.6	57386.7	51829.7	10884.4	35402.7	35855.1	35327.9	35343.9	32929.5	39120.9	35039.1	36397.7	35069.1	36841.4	35253.7	34970.1	35416.2	35990.7	35054.3	31419	35550.5	33433.9	35979.5	35039.4	20685.5	19833.5	20404.2	17445.9	20358.8	19201.6	18123.8	21640.6	20524.6	20639.9	20425.3	20771.3	20162.5	19543.9	21548.6	15876.8	20557.4
3.15_360.3173m/z	360.317	1	3.15467	1.6976	9796.68	7470.82	6528.5	10788.2	6061.08	13834.7	12956.6	2056.99	8787.17	7115.44	7060.44	7257.98	7619.34	8404.92	6846.59	7565.47	6855.96	7379.09	6736.72	6675.4	7012.7	7798.59	6763.14	7516.17	6865.75	6778.38	6629.05	6513.18	4927.01	5565.71	4425.6	4411.9	4197.41	4812.05	4340.78	4476.19	4720.1	4849.85	4340.36	5370.43	4331.26	5695.33	5437.4	4557.63	4146.95
3.33_701.5623m/z	701.562	1	3.33252	1.58442	1974.47	2279.53	1578.26	2374.24	1192.56	17341.5	16736	306.414	12077.9	11387.5	12935.2	11738.5	12076.5	10813.6	10535.6	13382.7	13834.9	13228.5	10824.6	12573.7	11496.9	10567.8	11671.1	7240.52	11597.4	12639.1	10939.2	12474	7856.14	9023.07	9966.34	8089.06	9770.34	10071.5	7163.16	9985.05	9961.77	8543.76	9580.9	7232.58	11611.8	8090.62	7402.58	6951.11	8796.38
3.33_703.5746m/z	703.575	1	3.33252	2.24728	645.256	768.619	358.192	2517.91	855.786	19418.1	18902.6	1074.34	26650.8	25284.4	21356	19587.2	22975.8	14552.4	21918.8	60977.9	30187.1	27050.4	16510.5	24314.8	19279.8	27012.9	20399	15024.8	22023	27504	27268.3	29476.5	24656.1	19560.1	17534.5	12313.3	17723.1	16873.7	13527.2	18692.8	24034.5	30098.1	22915.2	42898.7	34821.1	19115.1	19508.5	11900.6	23935.2
3.36_210.1493m/z	210.149	1	3.36485	0.5982	880.751	1109.78	802.119	1408.43	878.242	914.019	1894.49	370.454	1469.42	4402.03	1036.8	1048.15	692.18	1170.51	947.989	929.961	920.793	763.343	1197.96	984.076	915.559	1217.29	895.976	918.157	1921.67	770.509	879.97	1020.11	842.847	930.48	1677.19	1039.76	1296.39	932.699	975.647	2925.91	1101.93	948.711	892.999	929.256	820.952	899.251	1004.8	829.925	934.488
3.77_562.3461m/z	562.346	1	3.76903	0.27485	18.2328	41.0095	28.2551	11.4468	30.2422	490.933	38.0584	26.4318	369.86	234.979	300.692	580.484	223.214	368.243	763.191	359.229	537.193	439.609	355.773	431.28	402.954	500.646	595.493	353.943	429.126	211.514	460.639	433.34	240.851	199.837	403.78	466.504	463.051	375.601	322.189	386.381	393.401	110.615	410.926	420.496	271.328	332.244	351.522	378.767	407.215
3.75_568.3428m/z	568.343	1	3.75287	1.11557	7572.92	5917.39	3011.63	5267.89	2454.44	18851	8731.89	823.943	96796	76586.2	129071	95444.9	212188	89296.6	104021	106006	138210	89755.4	106054	77610.3	114387	78185.6	138867	107223	113690	81369.6	98271.7	84879	109910	156806	75386.7	84500.9	117587	93282	92800.5	112300	55937.3	61492.2	61789.2	37376.3	106008	80436.6	87075.1	76562.4	110831
3.75_538.3866m/z	538.387	1	3.75287	0.533533	1264.2	2067.2	918.681	1158.28	1266.02	2010.96	1202.69	422.213	15782.6	14412.5	13476.7	17068	32579.2	15673	11950.9	13980.3	11413.6	9741.74	12490.9	12215.8	13234.8	8614.93	12934.5	8721.96	12347.7	10222.7	11324.6	11266.1	9853.17	9287.45	10566.9	7716.63	12483.8	11076.7	7971.48	10859.5	7599.43	11545.5	11062.9	7668.57	8200.74	16393.7	8179.68	8104.46	9582.63
3.74_626.3942m/z	626.394	1	3.7367	0.307167	0	74.8318	12.0119	17.3026	56.4244	86.8528	64.3786	0	12651.7	13486.3	19304.2	14960	32230.1	16072.1	13295.2	19969	24014.9	15357.5	17372.4	12702.2	19524.6	12473	21892.5	9013.99	17913.5	12233.8	16039.6	13636.8	21742.1	23152.8	14716.1	13384.9	21693.2	16577.2	12899.2	20945.9	7651.97	10087.2	11577.2	5689.07	15903.5	16581.1	14678.9	10127.2	19894.1
3.74_608.4376m/z	608.438	1	3.7367	0.582017	1126.03	2522.46	959.267	929.75	818.045	3543.75	933.683	296.783	6566.77	6556.21	6278.13	7141.66	8059.97	6921.24	7442.85	7130.35	7084.76	5182.26	5669.73	6294.19	6026.57	5524.04	6075.83	4654.26	5684.64	5523.48	5456.52	5032.14	4754.06	7730.45	5388.98	4594.53	5678.86	5206.99	5663.28	5426.2	3171.17	3837.95	4572.13	2634.88	4227.16	6043.24	3852.51	6034.9	6288.78
3.74_550.3892m/z	550.389	1	3.7367	1.01855	13637.5	7823.85	6726.53	9572.27	5986.3	15577.3	6419.78	2199.88	24878.6	23611.7	27167.8	22514.1	23155.5	24322.1	23542.9	23929.8	26522.5	18356.7	21392.4	22815.2	23573.1	18255.9	22529.5	17610.1	23426.2	19826.8	22329.9	19861.1	15774	19834.7	20604.3	18246.5	20577	20443.2	18901.6	20833	13504.9	14498	15738.8	8069.36	16185.9	19194.6	14132.3	18289.8	19115.1
3.72_692.4778m/z	692.478	1	3.72053	0.388033	230.122	188.227	117.887	142.121	130.123	147.931	171.035	26.488	810.119	738.49	828.068	914.144	1122.7	1149.55	3393.77	920.416	689.983	938.172	582.897	793.215	636.357	934.779	499.391	811.659	686.301	702.509	904.519	688.085	432.123	337.531	458.925	459.666	516.352	427.501	389.591	446.232	338.132	326.665	439.542	358.535	527.536	416.594	365.442	296.901	328.039
3.72_648.4474m/z	648.447	1	3.72053	0.452683	391.757	532.604	321.381	289.688	251.22	552.593	386.651	106.643	1601.59	1405.69	1810.24	1897.74	7494.61	1859.29	3352.1	1970.85	1510.6	1358.64	1438.51	1522.73	1449.36	1108.23	1378.38	1514.09	1758.6	1721.35	1411.21	1357.57	1008.99	764.696	831.191	956.549	745.45	676.216	957.793	972.265	762.521	867.756	735.712	492.557	983.06	940.645	673.996	735.847	1002.53
3.70_533.3359m/z	533.336	1	3.70437	1.00238	5033.5	3607.47	2979.1	4465.62	2445.23	14700.5	5336.6	1132.27	25982.3	29855.8	9670.09	9931.78	1.02109e+06	10860.8	9173.27	21152.1	9789.07	9714.89	9250.52	9186.24	9669.13	9918.51	9555.87	8299.49	9333.25	8358.92	9420.1	8747.12	21339.6	7240.78	6423.54	5675.48	7083.29	6612.18	5978.13	7180.32	6109.78	30217.1	6221.97	13604.8	6764.23	24886.9	10782.1	6103.22	7120.35
3.67_559.9502m/z	559.95	1	3.67203	2.0856	27543.2	16050.6	22617	16844.7	20239.5	18994.1	12077.7	6466.45	18013.2	17446.1	17539.3	18596.8	13771.8	17764.3	18435.5	18447.6	18022.1	18296.5	18583.4	17674.9	18708.5	18279.2	17720.5	18730.5	18354.2	17785.8	18064.8	17599.7	6892.02	8079.56	8260.99	9057.72	8749.39	8649.58	9088.06	9176.76	9840.59	8081.29	10278.4	9671.87	10133.9	9183.86	9648.27	10129.3	9814.34
3.66_290.2653m/z	290.265	1	3.65587	0.339517	1420.93	1476.86	758.97	805.019	855.265	748.919	955.772	542.869	1093.06	1179.01	1080.7	1163.91	863.351	1022.73	997.812	1191.66	959.099	1123.87	935.271	883.003	1001.27	1137.72	1020.21	950.479	922.669	1079.04	915.454	878.905	661.814	624.551	764.574	698.115	674.207	581.501	548.328	671.224	636.458	571.905	701.311	841.689	529.058	813.332	632.249	420.727	610.101
3.62_346.3226m/z	346.323	1	3.62353	1.30957	14586.9	8408.76	8993.64	14580.8	7088.54	12184.7	10415.9	2236.09	9572.08	9466.27	10326.6	9530.59	9297.18	9629.08	9314.06	9529.46	9172.31	10008.4	9251.07	9144.69	9285.77	9888.84	8944.9	8411.93	9138.68	8477.64	9331.17	9031.83	5093.59	4888.16	5437.52	4436.35	5000.33	4465.85	4315.58	5195.72	5092.4	5413.5	4556.45	5242.38	4879.82	5251.74	5086.39	4282.6	4912.92
3.51_608.4531m/z	608.453	1	3.51035	0.468867	445.343	649.928	434.206	900.252	555.696	4918.9	8387.47	69.2315	3836.25	3509.69	3436.66	3963.61	4043.2	3355.81	3159.06	3580.24	3294.94	3036.4	3346.58	3496.6	3708.51	2538.2	3035.85	1880.08	3279.15	2700.48	3242.46	3193.77	2033.15	2349.02	2511.05	1547.24	2392.18	1982.99	1569.41	2486.63	2055.73	2170.27	2159.61	1649.55	2434.03	2209.38	1669.94	1562.17	2204.29
3.38_531.3207m/z	531.321	1	3.38102	0.759883	2111.92	1204.49	1355.94	2353.97	867.283	15564.1	2477.2	560.695	7154.15	7934	2534.16	2213.99	237889	2447.28	2411.93	4712.8	2723.42	2384.94	2463.72	2276.32	2449.51	2521.79	2539.43	2114.89	2618.15	2103.52	2433.86	2284.53	7350.82	1085.2	1202.56	941.544	1191.02	1039.84	955.283	1487.81	1229.35	8820.35	1041.64	3057.74	1323.47	6597.83	2650.57	893.994	1215.73
3.36_689.5439m/z	689.544	1	3.36485	1.0994	1173.79	1547.11	797.154	1686.68	1080.18	3707.46	3969.1	184.149	5243.99	4693.31	4431.67	5064.48	6358.77	3536.54	4749.89	7121.16	4434.81	4837.43	4086.87	4272.3	4400.4	3928.63	4040.99	3206.56	4667.39	3951.55	3937.4	4673.17	3084.19	2580.98	2616.67	1500.24	2825.1	2208.15	1743.49	2246.19	2513.38	3544.03	2431.86	3024.87	3107.05	2819.57	2528.91	1718.31	2702.33
3.36_631.4443m/z	631.444	1	3.36485	0.662867	3598.26	5162.68	2690.79	4375.62	3083.76	3526.84	1814.28	824.03	9748.59	9486.68	7602.05	7827.68	81839.9	7269.84	8308.26	7969.29	7496.78	7405.85	7012.61	7088.95	7165.39	7345.44	7377.13	7757.39	7403.1	6976.84	7055.18	7040.3	4254.99	5172.41	3906.04	3304.85	3588	3250.57	3799.01	3622.41	3587.57	4721.58	3441.85	4134.01	3306.81	4569.33	3401.16	4450.08	4074.96
3.36_368.2729m/z	368.273	1	3.36485	1.60058	14919.7	12028.7	9698.17	16737.2	9639.34	19442.6	19509.1	3904.76	10110.9	10018.6	9519.35	10178.5	10332	10634.5	9892.82	11003.8	9927.84	10282.8	10140.9	9874.29	9765.47	10121.6	9572.78	10189.4	9548.15	11105	10263.2	9425.85	8295.66	8234.13	7999.37	8302.13	7855.73	8517.59	8090.88	7480.02	7984.8	8911.2	7785.74	8244.51	7613.85	7737.15	8396.82	7789.83	7717.81
[truncated: 369 more rows]
[truncated: 12 more columns]
