# Supplementary material for: Effects of myocardial ischemia/reperfusion injury on plasma metabolomic profile during aging
Source: Aging Cell. 2020 Dec 29;20(1):e13284. doi: 10.1111/acel.13284 (PMC7811846; doi:10.1111/acel.13284)
Supplement: Supplementary file 4 — Appendix S2 [file ACEL-20-e13284-s004.xlsx]

## Sheet: UWMRC code
UWMRC	ABBREV.	ID	GROUP
1	I-O	25	I/R Old
2	I-O	34	I/R Old
3	I/Y	126	I/R Young
4	I/Y	101	I/R Young
5	I-O	6	I/R Old
6	I/Y	131	I/R Young
7	S/O	123	Sham Old
8	S/Y	108	Sham Young
9	S/O	31	Sham Old
10	I-O	5	I/R Old
11	I/Y	102	I/R Young
12	S/Y	115	Sham Young
13	S/Y	106	Sham Young
14	S/O	2	Sham Old
15	S/O	112	Sham Old
16	S/O	121	Sham Old
17	I-O	4	I/R Old
18	S/Y	112	Sham Young
19	S/O	1	Sham Old
20	I-O	27	I/R Old
21	I-O	21	I/R Old
22	S/O	115	Sham Old
23	S/Y	110	Sham Young
24	S/Y	114	Sham Young
25	S/Y	107	Sham Young
26	I/Y	133	I/R Young
27	I-O	23	I/R Old
28	I/Y	123	I/R Young
29	S/Y	111	Sham Young
30	S/Y	113	Sham Young
31	I/Y	132	I/R Young
32	S/O	3	Sham Old
33	I/Y	121	I/R Young
34	I/Y	134	I/R Young
35	I-O	3	I/R Old
36	I-O	33	I/R Old
37	I-O	22	I/R Old
38	S/Y	109	Sham Young
39	I/Y	120	I/R Young
40	I/Y	118	I/R Young

## Sheet: measurement NEG mode
					Raw abundance
					BLANK								SAMPLE
Compound	m/z	Charge	Retention time (min)	Chromatographic peak width (min)	blank001	blank002	blank003	blank004	blank005	blank006	blank007	blank008	NEG_001	NEG_002	NEG_003	NEG_004	NEG_005	NEG_006	NEG_007	NEG_008	NEG_009	NEG_010	NEG_011	NEG_012	NEG_013	NEG_014	NEG_015	NEG_016	NEG_017	NEG_018	NEG_019	NEG_020	NEG_021	NEG_022	NEG_023	NEG_024	NEG_025	NEG_026	NEG_027	NEG_028	NEG_029	NEG_030	NEG_031	NEG_032	NEG_033	NEG_034	NEG_035	NEG_036	NEG_037
7.44_114.0312n	113.024	1	7.44313	0.404183	3953.29	4857.64	2586.47	2677.85	3375.73	2501.51	2129.08	2359.76	15785.5	21103.4	30239.4	21318.8	19495.5	23243.5	16352.2	18881.7	20105	16643.8	21579.2	21714.4	21021.5	14962.7	19840.9	23557.1	15469.4	20993.9	16039	15056.8	16811.1	16674.3	20441.6	27925	20068.3	23486.6	19187.8	20373.8	17194.8	13960.6	18577.2	10187	21847	17032.6	13016	20035.9	18461.2
5.21_448.0928n	447.086	1	5.21202	0.307167	3788.06	4809.11	3036.59	2829.41	3198.6	1157.48	1980.88	5798.23	3329.85	4469.97	3822.35	12543	5844.58	3216.7	4028.79	12458.2	3104.53	3526.16	16496.7	4086.08	15655.4	3715.81	21856.5	5100.52	6722.03	3513.42	4205.76	3779.28	2957.89	30010.7	17828.2	3509.39	13584.7	3272.81	3784.26	3116.74	3874.38	4899.28	3041.88	4603.69	2842.57	2964	4219.32	3322.36	3142.2
7.85_914.5479n	949.522	1	7.84732	0.339517	0	51.7813	36.7832	54.3496	113.455	42.0811	135.371	115.82	1670.4	1822.19	1087.78	1291.35	1279.97	1255.66	1430.88	1446.52	1153.25	1371.97	1014.97	1065.16	990.752	1457.23	1243.21	1319.03	908.884	1270.38	1016.03	856.236	1103.67	1486.16	1160.18	1162.49	1494.27	657.026	1342.41	1028.8	1027.46	949.708	1005.11	1064.72	1205.18	934.343	1026.59	1411.73	885.903
5.18_662.3612n	661.354	1	5.17968	0.565867	20.0232	18.3093	5.95015	9.22708	14.6564	8.61546	6.32592	48.6562	119.796	139.776	2318.36	358.201	42666.6	61.7791	235.159	243.208	371.726	577.673	327.132	333.238	408.452	214.146	425.45	28.7345	634.732	93.6279	348.328	181.381	293.399	370.31	302.244	191.957	246.92	53.6136	60.8878	507.748	413.633	215.17	172.358	115.469	79.8899	216.843	366.929	140.449	479.411
9.85_139.9970n	175.026	1	9.85208	0.355683	1737.98	2035.84	1882.34	1263.21	1130.26	1472.65	1805.29	1521.61	4897.47	4167.78	3513.9	6071.15	5058.45	3362.75	11280.6	2905.31	10367.9	2514.08	4184.25	3538.19	3740.81	4184.63	5649	10409	5838.76	2285.84	3963.06	4450.2	3147.4	4709.72	1959.77	3067.9	3438.03	2558.04	4737.53	2615.75	4128.47	2422.47	2451.59	4264.72	3007.87	3556.32	5098.24	9291.39	2461.01
6.15_219.1114n	218.104	1	6.14973	0.226333	1044.93	1187.29	741.646	707.273	1427.42	904.173	999.625	694.502	1631.87	1525.98	1350.38	1410.23	1633.14	1344.67	1712.96	1135.48	1426.22	1541.37	1370.87	1378.12	948.2	1962.4	1369.03	1870.71	1616.83	1096.76	1540.82	1262.13	1315.64	2263.83	1190.91	1114.21	1262.74	1917.17	8572.07	4620.72	4707.83	2917.67	3581.51	20551.2	3856.18	6147.79	12559	11122.3	5005.51
5.20_418.1272n	417.12	1	5.19585	0.210167	2906.97	2040.63	2085.48	2142.5	2240.65	915.64	1278.49	4974.45	13309.8	13003.2	12698.4	17839.4	62904.4	10543	11802.5	10464.4	6758.53	17442.1	19822.5	17651.8	18573.2	21873.3	26765.6	21396	25589.9	9586.08	21544.2	19681.4	5853.48	28400.2	13779.3	10444.8	11826.4	9582.13	10970.4	15892.6	15993.1	10786.8	18805.7	22960.1	12192.3	11929.8	36451.7	8166.18	8673.7
5.58_537.7488n	572.79	1	5.58387	0.307183	44.7791	34.2291	23.9417	49.8942	39.9935	35.5763	25.5909	42.3857	6357.1	6643.09	9626.83	5631.61	17.267	9409	4946.41	3802.21	4741.38	15.9512	5411.77	6191.94	5325.33	23.664	3672.57	3159.86	18.7503	5810.13	22.9494	3712.17	1856.78	3125.33	4241.17	6056.54	3160.53	5705.6	2989.82	4786.55	4606.95	3069.21	4086.79	17.2114	5006.07	3311.69	17.3254	3784.23	3163.7
2.22_743.5455n	742.538	1	2.221	0.420383	27.1181	35.486	0	0	0	17.2904	0	0	2152.94	1517.41	2672.76	2349.19	1417.33	172.895	1482.29	2712.84	1579.6	2528.64	1092.96	2630.53	1255.93	2555.68	3415.93	746.863	1678.23	4737.95	1232.73	1523.54	698.024	1917.99	1797.41	2046.77	1861.79	3338.44	434.875	851.968	1844.96	920.701	2550.76	1368.06	1991.37	1793.08	1119.17	212.981	901.317
5.58_505.8031n	540.78	1	5.58387	0.291017	170.794	217.139	138.411	281.819	219.09	221.661	195.92	306.467	5940.58	5788.11	7729.6	5593.62	121.455	7990.45	5372.02	4744.62	5411.14	130.441	5940.23	6632.58	5613.84	126.776	5035.68	4714.28	109.91	6653.03	145.398	5150.98	4209.65	5054.38	5831.61	6911.95	4758.05	6273.54	4106.36	5353.28	4989.9	3540.59	4814.75	138.166	5460.2	4163.12	125.082	4690.67	4355.72
7.44_108.0434n	143.036	1	7.44313	0.339517	1468.09	1774.05	1361	1854.16	1961.42	1310.36	1076.25	1352.11	8218.4	12777.1	21322.5	13723.5	12807.6	15640.4	10471	11971.7	13265.2	10947.9	15407	15292.7	14811.2	9352.09	13741.2	12878.4	10638.6	15521.1	10903	9565.13	11600	11185	14663.3	19771.8	14522.5	17009.4	13119.3	14335.8	12488.5	9489.73	12928	6496.91	15486.4	12005.7	9109.15	13333.5	13692
7.86_955.5494n	990.526	1	7.86348	0.32335	0	42.56	53.1214	26.7225	132.647	0	55.7184	67.2488	1579.67	1858.53	1280	1411.99	1265.58	1753.59	1263.35	1014.4	1026.07	1256.54	1148.1	1354.19	1293.74	1041.95	1019.34	1355.9	1343.29	1142.24	1110.17	1336.97	1141.79	1206.32	1179.72	1298.53	1046.75	1308.69	1372.53	1035.26	873.826	984.233	739.377	818.781	1091.26	1130.7	905.692	894.065	1155.08
3.01_488.0270n	487.02	1	3.01323	2.87785	63909.8	59457.6	50187.8	44225.3	63958.4	44905	51960.4	42096.5	55767.2	55335.3	54534.1	52832.9	46721.8	51490.5	50272.7	50993.8	50274.5	49896.3	49561.9	48791	47804.6	49019.5	48080.6	50044	47892.4	49793.1	48559.1	48345.3	49226.1	48516.4	47712	49802.2	48077.2	51339.9	49902.4	49202.6	49797.7	51183	50865.1	50802.8	50723.9	51648.2	50182.8	51798.9	50211.9
7.86_914.0483n	913.041	1	7.86348	1.42273	9365.39	7471.27	4188.65	5411.61	6245.29	3889.81	5423.89	5802.51	10710.9	9284	9224.58	9183.87	8834.59	9221.12	8783.23	8639.48	8415.58	8642.99	8074.19	8158.47	7955.87	8802.01	8127.92	8527.1	7754.91	7874.16	8336.05	8404.34	8460.36	8300.34	8060.45	7770.94	8307.76	8860.55	9449.07	8193.52	9023.49	8381.96	8023.78	8231.71	9198.94	8217.19	8186.63	8690.96	8476.87
7.70_488.0291n	487.022	1	7.70182	0.905367	12029.9	13730	9260.34	13156.6	13766.1	10694.7	10645.5	10657.5	10263.9	10505.9	9024.32	9709.05	9000.75	8645.17	8674.05	8994.53	8884.34	8250.15	8578.81	8492.61	8412.07	8756.72	8321.03	8094	8325.51	7824.81	8114.9	9071.03	9076.35	7658.92	8278.66	7859.85	8537.19	8287.54	8324.03	8692.21	8817.45	9246.41	9235.73	8094.03	8955.64	8979.34	8952.95	8487.2	8634.2
2.20_841.5792n	840.572	1	2.20483	2.27965	756.962	0	48.682	20.773	37.6096	48.4503	142.225	90.5277	4714.79	5565.81	13032.2	7168.8	11150	7238.66	4908.48	6377.87	6721.58	3791.25	3388.75	5135.65	4094.82	2850.03	8360.01	6046.47	3186.11	58100	4051.26	4254.48	3199.72	34431.6	5298.65	14477.4	4411.68	23772.7	7915.91	3564.9	3039.48	2818.67	4213.94	1633.01	6496.46	2498.25	2401.1	6111.6	4139.16
7.41_96.0069n	131.037	1	7.4108	0.46885	1674.1	1810.23	1131.7	1739.71	1856.98	1455.56	1404.65	1377.73	4896.9	6728.94	10185.7	7154.63	6644.92	8268.47	5699.68	6629.83	6905.47	5507.23	7546.42	8113.07	7389.44	5186.83	6967.19	6653.32	5514.88	7995.18	5548.2	5094.87	6408.38	5557.13	7729.24	10022.8	7619.15	8912.73	7183.56	7599.79	6875.36	5856.08	7171.81	3902.38	8359.38	6616.87	5075.11	6831.17	7529.58
5.81_228.0577n	262.994	1	5.81022	1.00238	12814.3	16009.4	13274.1	12197.2	24345.8	17894.4	17977.9	14935	24502.4	26501.6	24852.8	25203	25130.5	22988.3	23588.5	23146.8	24661.4	26961.9	22505.3	23162.4	22528.6	30178.6	22947.8	22096.2	29045.2	21520.1	27726	24544.9	25272	22017.8	21901.2	20925.3	22962.8	20981	19796.2	20023.8	19823.5	19371.9	20038.3	25424.4	20032.4	22061.8	25042.3	18756.9	21693
2.20_831.5972n	830.59	1	2.20483	0.43655	29.5842	21.3584	0	0	20.2221	0	45.8915	16.9821	2134.78	2271.8	6522.62	4231.67	2531.65	2394.97	1796.51	2058.63	2052.48	1832.66	1203.69	2156.88	1484.2	1563.03	3525.75	2537.53	1170.07	13852.7	1251.41	1451.11	820.757	11144.2	1772.41	3910.34	1327.31	5764.64	2114.98	1015.09	968.975	841.82	1772.47	751.906	3180.42	1274.29	1124.78	1852.78	1082.96
4.50_194.0553n	229.045	1	4.50065	2.05328	12888.8	11046.3	10639.8	8438.6	12024.1	9862.07	11044.6	9731.25	32802.7	30263.3	29084.7	30812.5	12672.8	31199.4	29363	31838.6	29468	27673.5	27724.4	25856.2	25776.6	28445.9	28657.4	33486.3	27788.5	31165.7	29157.6	27381.6	29780.7	35255.8	27105.5	28337.9	27502.7	32400.3	34640.6	32020.3	32663.7	31938	34288.4	30649.1	30989.9	33000.3	35788.7	37227	32816.6
3.01_178.0086n	177.001	1	3.01323	2.76467	29520.2	28038.4	26598.4	25209.4	32247.4	22011.6	28695.3	22574	34780.6	33516.5	36009	37849.7	25715.2	34658	32980.5	33223.1	31297.4	34761.3	35449.5	32898.5	31330.7	35417	32939.6	42847.7	31326.3	31407.5	31778.2	36057.5	29414.9	41922.3	30544.9	34964.8	32750.5	31701.6	32156.2	32024.4	35190	28111.4	31896.4	35345	31096.9	30646	35042.9	32326.5	29906.1
2.96_834.5259n	833.519	1	2.96473	2.13413	164.029	127.992	84.7812	233.014	566.203	242.497	354.075	134.603	39166.8	31003	50869.7	42308.4	20381.6	3231.67	29760.4	44749.3	36758.4	39445.3	47387.8	41219.4	36152.3	36882.9	31238	670.581	31639.9	42304.8	25963.5	30147.4	25256.2	12622	38880.7	5134.53	37325	8833.82	1160.35	33643.7	32955.3	36504.8	47383.1	23806.9	30850.9	42616.2	43760.7	914.899	32508.7
7.88_873.5471n	908.521	1	7.87965	0.32335	0	18.7323	50.3248	22.7287	26.7455	16.4209	116.457	43.6997	1230.96	1154.93	1578.08	1228.85	965.907	1278.85	1097.49	1040.63	996.971	1186.66	914.63	1012.64	1052.3	1186.29	660.808	1006.8	847.032	1094.58	810.154	828.693	1109.38	1098.58	965.955	915.541	1283.1	650.967	776.592	812.222	958.515	770.263	656.612	808.553	931.471	925.222	681.967	895.075	810.696
11.55_900.2330n	899.226	1	11.5497	0.258717	984.257	170.442	267.496	360.959	594.134	358.643	163.478	400.383	705.512	1123.86	1590.81	1087.59	1427.56	1171.67	864.708	909.622	1262.77	2102.48	1132.79	896.405	1378.84	1037.07	1147.6	953.487	1596.11	1606.35	1529.77	1059.22	950.531	1365.07	1395.75	1171.79	1104.81	1050.92	1300.09	1076.91	1064.09	980.568	783.927	1277.26	913.862	994.008	1005.66	863.923	1140.41
2.20_843.5967n	842.589	1	2.20483	2.06947	1307.68	418.601	308.468	658.781	248.892	118.604	790.445	406.667	9070.34	9589.9	20535.3	9685.75	12745.4	8447.18	6832.8	9519.35	10860.5	8608.26	3987.37	8140.26	5620.02	7655.79	14368.5	9975.46	7300.3	56581.1	7877.09	7020.86	5408.86	49040.5	7580.59	16761.5	5598.51	24167	9329.05	5501.04	4925.83	4003.04	6402.02	3396.56	8160.39	5043.44	5623.61	7222.82	7078.29
5.18_648.3513n	683.317	1	5.17968	0.759883	13.209	9.20735	5.9693	7.62227	8.58399	5.84973	5.39648	12.6981	15.1105	120.122	367.469	299.805	68077.9	30.6008	253.79	247.916	357.787	650.172	428.027	132.91	459.442	201.204	478.944	35.521	503.681	36.7869	332.739	104.128	300.455	4.49304	333.57	23.767	400.349	4.23305	6.60315	335	296.21	101.04	157.57	14.4555	101.566	94.0869	249.004	2.08558	343.737
7.86_995.0429m/z	995.043	1	7.86348	1.45507	6937.2	5931	2907.69	4209.99	5594.77	3479.98	4675.09	4768.23	7222.19	7260.42	6512.96	6190.68	6213.8	6140.76	5054.21	5546.53	4675.52	5489.66	5589.76	5299.02	4952.32	5188.25	4528.29	5142.07	4437.72	5190.22	5082.83	5881.8	5377.9	5178.93	4475.6	4456.73	4811.19	5552.44	5496.85	5365.8	6116.55	6295.05	5345.68	5556.55	6411.62	6200.61	5582.46	5617.03	6098.25
7.86_995.5440m/z	995.544	1	7.86348	0.307183	0	0	0	47.1377	108.328	28.1339	23.2886	29.3635	526.01	609.576	626.076	534.782	577.887	593.03	551.466	708.027	489.514	541.479	630.814	501.869	558.164	735.363	553.444	653.632	538.97	710.238	354.146	631.003	488.348	848.607	443.271	616.47	294.051	739.52	880.379	709.934	521.682	503.859	782.604	443.768	698.187	417.617	560.621	583.45	454.569
7.88_141.0182m/z	141.018	1	7.87965	1.19638	320345	266223	224441	267344	341641	281460	303261	327873	2.32585e+06	2.28003e+06	2.25535e+06	2.2419e+06	2.13153e+06	2.30219e+06	2.08038e+06	2.0904e+06	2.06949e+06	2.07294e+06	2.03756e+06	2.03768e+06	2.0173e+06	1.98464e+06	1.98756e+06	2.26799e+06	1.98548e+06	2.20303e+06	1.99377e+06	2.0348e+06	2.05819e+06	2.19638e+06	2.02672e+06	2.27932e+06	2.02571e+06	2.12358e+06	2.20113e+06	1.92355e+06	1.94316e+06	1.95468e+06	1.9345e+06	1.96967e+06	2.00583e+06	1.95078e+06	1.95401e+06	2.23889e+06	1.90564e+06
7.88_756.0396m/z	756.04	1	7.87965	0.339517	1739.43	2524.24	1669.77	2042.76	2581.1	1432.1	2505.41	2788.96	10435.6	10268.4	9914.21	9926.9	9080.98	10147.6	9174.31	9307.72	8876.43	9205.43	9271.98	9113.41	8782.28	8860.2	8731.19	10308	8686.43	10104.8	8899.03	9505.23	8947.13	9402.13	8584.05	10402.2	9072.02	9627.77	10174.9	8561.12	8606.29	8689.22	8251.91	8744.51	9055.94	8604.16	8376.98	9955.16	8213.44
7.88_223.0219m/z	223.022	1	7.87965	4.46222	59421.2	60043	53284.8	56499.9	76575.9	66229.8	72516.7	84047.9	747978	732928	718605	715874	670852	740277	667720	668253	661388	673674	652963	652898	645338	648559	641331	737946	640705	717521	645234	662048	657328	711013	642189	730623	645691	678158	700882	600425	610048	613070	608928	631217	633034	613629	619046	716396	600674
7.88_305.0241m/z	305.024	1	7.87965	0.355683	4244.82	17068.7	15278.5	19098.2	27790.1	25603.5	31942.7	39977.7	893360	874450	858970	864244	808169	865453	795112	803621	790461	802474	776408	767270	760935	771890	760262	905262	766700	879027	773451	798297	793421	873811	776216	906985	780375	829947	868105	721393	740804	732186	731570	767419	758458	744471	745059	893654	704882
7.88_387.0265m/z	387.026	1	7.87965	5.9335	56427.3	64608.5	54771.7	56899.9	79245.7	61187.5	68057.7	72100.5	932501	917984	909837	903873	845491	949547	831436	839586	828565	833644	814317	825271	814749	804724	800725	957034	798624	920756	804803	833773	839341	925335	814883	956203	820247	882879	926389	784061	791645	796466	784316	808702	830616	793334	796095	951576	767209
7.88_469.0290m/z	469.029	1	7.87965	0.404183	4090.06	11403.9	10007.4	12321.6	17830.8	15387.1	19182	23176.3	755599	741355	734148	731773	682413	772365	671138	677318	664677	674045	652813	666068	654824	646106	640446	784423	641704	750922	647451	676989	678350	751070	659669	779663	661849	710996	754036	627870	631539	637025	625676	646722	666793	635464	633572	775748	611009
7.88_551.0214m/z	551.021	1	7.87965	1.21257	9198.32	16500	12546.2	16800.2	21117.4	18298.4	21183.6	24296.3	774944	777646	772394	771587	718175	809787	694152	701158	697897	735659	691389	691452	692422	669745	685006	814907	683134	798369	701878	696135	694047	809185	703381	820539	685892	746303	798751	670437	667061	663169	648565	693933	687468	654660	663742	810240	645923
7.88_633.0339m/z	633.034	1	7.87965	0.37185	3551.92	9217.92	7246.66	9063.8	13350.5	10630.6	13263.7	15697	648542	639959	624442	629905	581377	664032	568069	576214	566896	573982	555140	565183	553819	549587	540366	675241	545270	643279	548432	577703	575994	647270	555320	668088	555386	598038	633352	521163	527148	532978	520325	542503	557563	527749	528547	651326	506955
7.88_715.0364m/z	715.036	1	7.87965	0.37185	3762.8	9359.12	7132.44	8756.04	12899.5	10037.3	12729.8	14698.2	667194	655372	636791	643181	596268	682492	579998	587250	575516	585741	565557	573430	565295	559784	550096	694419	556401	657681	558409	590415	591408	664141	566162	687908	567002	608181	647170	527880	533015	538987	523687	547942	565763	533003	535129	664359	509308
7.88_756.5413m/z	756.541	1	7.87965	0.27485	0	0	0	0	0	0	15.8826	0	1855.52	1969.64	1885.71	1939.49	1840.24	2127	1861.76	1763.17	1650.27	2047.64	1588.09	1707.21	1723.42	1659.11	1553.73	2096.71	1641.86	2051.47	1772	1862.91	1667.23	1988.1	1580.17	1991.17	1563.21	1836.96	1917.92	1506.08	1637.11	1675.31	1478.21	1709.91	1739.76	1579.7	1585.77	1894.37	1536.86
2.20_129.0565m/z	129.056	1	2.20483	0.274883	1116.39	909.704	849.138	1241.6	1488.85	931.621	1089.98	740.717	7268.96	7436.76	6502.4	11504	5323.94	7116.4	8444.76	11664.8	7794.52	6867.51	6712.87	6052.48	5046.06	5800.95	6381.84	10176.6	5766.55	7462.99	5506.46	7486.75	4681.38	7950.05	4447.1	9965.82	7786.66	8570.37	5674.05	6621.82	9426.54	4368.39	6895.1	6979.86	9853.65	7472.16	7930.75	11140.6	6586.84
7.81_944.0442m/z	944.044	1	7.81498	0.6952	3250.79	3757.5	1836.02	2995.44	3988.23	2521.41	2756.96	2701.48	3226.5	2646.68	2315.68	2695.78	2643.49	2401.95	2785.15	2146.63	2303.93	1973.14	2274.15	2446.48	2171.31	2366.3	1946.56	3180.81	2306.1	2416.78	2229.15	2373.95	2102.69	3193.48	1647.73	1956.71	1956.59	3186.85	4699.64	2492.15	2601.19	2487.63	2698.34	3395.09	2854.18	3056.99	3410.2	5809.02	2922.49
7.86_783.0265m/z	783.026	1	7.86348	0.404183	2468.92	3433.8	2206.21	2807.74	3544.72	2480.34	2888.86	3336.29	5951.42	5952.55	5741.5	5776.35	5752.19	5881.74	5491.76	5587.42	5857.65	5644.91	5214.6	5347.24	5353.21	5625.09	5426.14	5794.95	5133.15	5666.19	5343.73	5441.2	5622.77	5569.22	5393.15	5792.61	5435.5	5616.15	5900.17	5628.89	5636.59	5162.65	5387.62	5240.24	6091.61	5544.94	5116.6	5822.19	5531.61
7.77_282.0835m/z	282.084	1	7.76648	0.307183	769.743	1027.63	752.493	1050.88	1438.83	1475.79	1286.46	1309.01	3079.66	6766.97	9949.9	7250.07	3553.8	5255.53	3430.33	9321.39	6221.76	3617.67	8932.79	7867.43	8496.87	4473.35	7458.48	3557.2	3936.94	9369.27	4466.83	7648.11	5683.58	3977.31	10586.3	6416.08	8652.22	6133.19	3748.75	6416.53	5483.53	4171.28	5772.22	2762.7	5826.59	4987.52	2496.97	3238.33	4077.12
7.77_304.0728m/z	304.073	1	7.76648	0.7922	5952.59	8279.65	5618.55	7308.58	8370.93	7496.67	7432.6	7298.95	661249	506630	914811	601202	852647	746648	838520	591143	708923	590594	631900	614867	639167	534362	907832	954765	647986	595211	667120	427844	546928	1.01993e+06	621611	598878	708047	773944	854967	580097	495300	454471	498965	410062	502511	468554	539482	1.00494e+06	743966
7.77_401.0736m/z	401.074	1	7.76648	0.258683	1263.3	1745.1	1183.5	1523.08	1905.4	1664.58	1472.8	1317.16	2578.84	6271.16	11879.4	6376.11	3614.14	7783.01	2695.54	5200.58	5940.61	5059.05	7946.51	7742.87	7857.58	3897.23	4862.55	3878.36	4659.03	9582.15	4681.76	4892.67	4889.46	2838.1	8631.66	12487.3	8546.02	9449.47	5450.67	8217.79	6801.99	4436.75	8652.81	2284.74	10011	6384.81	2837.49	4142.94	3916.04
7.77_404.1897m/z	404.19	1	7.76648	0.0646667	25.0286	90.9558	40.8944	31.4985	79.8242	46.2663	46.5306	31.1397	269.58	484.973	992.084	2324.45	1306.07	1207.57	341.611	791.351	1747.74	848.679	2190.63	931.293	658.586	424.245	548.542	625.374	770.718	1087.64	647.1	471.952	707.828	618.386	852.91	1092.19	1532.87	1011.41	253.392	368.176	810.307	438.276	644.075	72.012	627.115	466.058	336.195	535.3	347.57
7.78_71.0159m/z	71.0159	1	7.78265	0.5497	24.9598	100.938	22.6241	81.1051	106.685	185.099	158.949	338.208	5707.21	8066.28	11674.8	8364.43	7967.09	8790.98	7046.45	7180.7	8354.8	6719.45	8981.69	8567.66	8375.42	5953.59	8586.16	7672.63	7254.27	8918.7	7060.2	6216.78	7235.98	7471.29	8684.31	10900.2	9503.99	9544.07	8452.81	9189.96	8037.94	6218.73	8378.1	4708.4	9165.73	7553.77	5767.74	8612.91	7845.1
7.78_89.0262m/z	89.0262	1	7.78265	2.97482	7388.58	8885.6	10532.6	11694.2	13913.7	10658.7	13771.6	13570.7	68950.8	92122.3	135372	100329	98192.4	99372.6	86673.4	86139.1	101962	83928	102107	98829.7	96654.9	84480.4	99359.9	98815.2	97871.8	104977	93287	80565	90381.9	92985.8	98222.5	120392	108078	104303	99456.1	99249.3	94219.8	73422.2	93880.6	68276.5	101992	93291.1	84645.8	104211	89806
7.78_101.0256m/z	101.026	1	7.78265	0.614367	632.299	752.469	512.793	698.878	825.823	606.78	898.76	1011.59	9186.09	12816.3	17978	13163.6	12052.1	13352.8	11050.4	11811.8	12828.9	10604.9	13514.7	13227.8	13003.7	9348.53	13310.8	11544.1	11101	13856.8	10892.1	10177.2	11085.1	11105.6	13600.4	15641.2	14409.2	13854.3	12436.6	13373.5	12062.9	9408.25	12511.5	7307.19	13572.9	11412.7	8842.27	12281.2	11861.5
7.78_107.0362m/z	107.036	1	7.78265	0.307183	0	0	13.3235	9.89544	41.4349	25.6035	41.5896	30.333	1494.34	2270.35	3620.32	2298.63	2341.54	2638.67	1948.24	2046.14	2353.1	1971.28	2478.93	2534.89	2489.42	1605.67	2414.32	2239.15	1844.17	2524.53	1846.04	1621.68	1916.49	2141.3	2482.52	3058.92	2703.73	2616.34	2095.4	2397.41	2061.25	1666.98	2135.46	1144.04	2462.33	1957.36	1363.97	2284.58	2156.59
7.78_113.0257m/z	113.026	1	7.78265	0.32335	6513.48	7076.16	2862.93	3235.14	4276.21	2590.69	2907.02	2736.61	13629.3	17176.8	20521	16949.7	15281.3	15789.3	14909.6	14571	16161.3	13736.1	15797.6	14975.7	14879	12464.2	16132.1	14552.3	13834.5	17033.5	13356.6	12596.9	13364.9	13766.5	15365.9	18746.6	16275	16360.5	16034.4	14885.5	13747.9	11097.4	14150	9695.64	15169	13995	10911	16073.6	13433.8
7.78_131.0316m/z	131.032	1	7.78265	1.32573	5983.22	5096.54	3222.04	4865.04	5342.44	3497.58	4369.77	4071.63	10152.7	12219.3	16228.5	12232.1	11745.7	13000	11081.3	11078.5	12160.4	10770.4	12986.7	12522.5	12707.2	10202.2	12642.1	12570.7	10581	12812.2	10784.5	10050.3	10882.6	11821.7	12415	14571.1	12885.4	13541.2	12451.4	13083.2	11872.6	9822.08	12687.2	9034.5	13539.2	11425.1	10053.8	12739.6	11771.2
7.86_865.0371m/z	865.037	1	7.86348	3.68618	16963.2	15161.4	10646.6	11116.7	15621.2	11318.6	12193.5	12407	16069.3	17275.8	14394.6	15933.2	14353.8	14731.9	14345.1	14735.2	13874.3	14329.7	14079.6	14313.9	14130.3	14415.9	13334.6	14006.4	14275.5	13101.2	13630.4	13920.4	13887.3	13160.3	14110.8	14021.9	14090.5	14683.2	15240.2	14635.4	15783.3	15657.7	14816.6	14977.3	16100.1	15182.9	14943.4	15393.4	14833.5
7.78_149.0466m/z	149.047	1	7.78265	0.307183	139.008	268.874	201.574	202.482	350.37	273.107	331.403	347.928	4621.28	6653.32	10975.9	6975.86	7154.52	8286.61	6039.33	6145.96	7373.58	5927.38	8000.48	7888.11	7613.85	6499.82	7541.86	7860.09	6454.81	7819.16	6198.51	5900.76	5882.34	6921.46	7744.38	10092.4	8149.8	8201.92	7114.21	7675.21	7105.97	5372.94	6822.23	4233.66	7653.09	6326.57	4720.77	6798.14	6793.28
7.78_179.0568m/z	179.057	1	7.78265	0.6952	16484	12474.6	8433.72	11054	15874	14525.8	17839.4	20447.8	460187	651445	987816	668604	648245	705125	562984	592690	676702	556248	710620	698925	678414	485092	701564	630349	572861	723524	565971	499714	566441	601218	681994	853933	741649	736966	643311	697169	611112	465425	653963	349979	706664	585280	450325	651668	603058
7.78_192.0271m/z	192.027	1	7.78265	0.776033	163.693	101.909	58.6231	105.591	189.774	98.6231	58.533	66.1699	184.349	122.528	177.83	198.426	226.891	251.359	192.235	129.738	111.255	184.882	133.486	224.021	144	258.783	41.1455	150.795	117.849	149.179	156.942	68.5452	152.834	166.376	202.281	170.516	191.553	202.788	227.052	198.575	212.47	223.935	150.514	171.327	184.919	169.818	217.321	178.454	173.316
7.78_239.0778m/z	239.078	1	7.78265	0.679033	9091.41	7501.54	4765.39	6510.73	7460.9	6225.73	7986.4	8758.46	146054	193746	293674	199927	199383	211452	176376	178309	204677	168118	211201	210909	202320	146204	217598	192971	174473	213607	171644	149890	165701	184575	201076	245142	217814	215086	192152	205496	181620	139663	193882	108421	203984	175262	139142	199691	188797
7.78_308.1220m/z	308.122	1	7.78265	0.242517	1043.74	1573.28	1205.83	1324.81	1648.85	1801.34	1368.66	1483.24	4286.98	7772.03	9661.17	8431.08	5635.53	8995.48	4521.65	6059	7984.5	7593.24	9749.75	8352.98	7903.03	7111.59	7233.97	8740.04	6398.16	10590.4	6788.39	7075.37	7070.88	6678.32	8418.98	12299.7	9900.5	9725.07	7452.06	7453.75	7073.3	4946.14	7960.37	3942.81	10031.9	6423.95	4672.11	6508.34	5581.13
7.78_383.0692m/z	383.069	1	7.78265	0.32335	1302.91	1768.72	1143.93	1411.27	1713.54	1515.94	1533.66	1406.66	1821.16	5694.1	8765.25	4983.48	2569.69	5652.48	2042.62	4387.31	4340.62	4057.9	6419.45	6302.89	5943.9	3791.66	3809.99	2740.53	4030.02	9901.43	3737.05	4180.71	4635.03	2292.8	7778.65	12037.3	7040.47	7815.99	3738.97	5942.33	4614.39	2907.02	7020.23	1657.58	8440.29	4855.87	1696.87	2580.9	2115.23
7.80_206.0130m/z	206.013	1	7.79882	0.307183	699.278	884.966	542.737	623.675	774.739	552.505	379.908	441.936	3384.64	1631.78	1881.72	1918.1	2533.76	2043.78	3026.88	1555.95	1739.25	1716.29	1485.63	1309.06	1396.53	1601.43	1829.76	4589.5	1801.71	1618.24	1745.88	1562.89	1586.89	4071.55	1245.97	1974.6	1463.38	2280.44	5199.24	1999.1	2133.37	2372.55	1849.14	5322.63	1790.67	2103.18	4016.46	8057.04	2489.56
7.81_537.0172m/z	537.017	1	7.81498	0.42035	4861.91	4814.18	3694.69	4254.48	5468.43	4051.04	4782.66	5258.4	9235.36	9118.29	9052.7	9078.36	8497.59	8783.13	8493.24	8525.58	8508.64	8330.17	8228.54	8391.48	8332.24	8257.64	8224.63	8684.62	8238	8509.76	8072.76	8364.43	8285.39	8606.26	8197.61	8513.85	8327.81	8666.91	8943.79	8825.26	8474.7	8335.64	8650.94	8401.44	8868.79	8549.44	8487.45	8890.52	8684.62
7.81_862.0408m/z	862.041	1	7.81498	0.873033	5442.48	5297.77	2887.89	4150.46	5741.03	3869.02	4001.63	4307.72	4552.48	4274.1	3864.48	3694.54	3306.67	3556.13	4176.69	2952.97	3088.02	3123.76	3104.16	3044.58	3288.35	3367.65	2859.08	3711.95	2783.42	2752.3	2697.12	3255.03	3248.39	3698.64	2816.82	2349.13	3229.88	4124.04	5596	3352.23	3777.07	4044.07	4130.37	5252.25	4223.07	4121.32	4671.78	6968.98	3857.7
7.85_619.0202m/z	619.02	1	7.84732	0.436517	4653.51	5199.43	3619.75	3943.47	5351.13	3848.43	4690.42	4745.88	9104.79	8969.07	8835.11	8414.66	8246.86	8548.05	8057.78	8129.92	8337.23	8249.07	7958.02	7903.84	7906.53	7977.42	7767.53	8451.2	8182.99	8300.97	7754.15	8014.53	8148.85	8305	7794.8	8444.25	8102.67	8547.94	8718.16	8480.68	8234.24	7906.65	8296.4	8027.32	8555.95	8105.06	7942.68	8812.94	8189.39
7.86_701.0228m/z	701.023	1	7.86348	0.42035	4646.86	4822.93	3378.31	4107.85	5173.86	3973.55	4461.9	4714.22	9536.34	9653.82	9454.57	9348.75	9150.28	8995.48	8371.13	8749.39	8646.49	8718.52	8376.92	8494.9	8497.06	8117.85	8510.8	8967.84	8457.76	9116.74	8711.95	8599.07	8608.31	8939.89	8385.72	9019.45	8627.13	8952.17	9554.52	8818.75	8574.41	8547.65	8750.98	8390.88	9230.66	8799.03	8652.03	9342.66	8633.64
7.78_161.0463m/z	161.046	1	7.78265	0.7437	2173.97	2155.49	1520.04	2229.42	2506.46	1810.68	2770.82	3080.45	40347.7	55542.9	82824.7	57599.6	55068.5	60053.7	48425.4	50294.7	57794.1	47596.9	60903.9	60349	57700.9	41444.1	59158.6	53576.9	49266.5	61697.6	48301.9	42440.9	48458.4	50842.4	58375.9	72053.4	63453	63682.6	55835.5	59594.3	53354.9	40993	56490.4	31593.3	60248.3	51000.2	39790.3	56312.3	52891.4
7.88_797.0389m/z	797.039	1	7.87965	0.37185	3010.27	6266.09	4799.7	5561.41	8120.85	5848.26	7219.11	8590.94	372926	367302	351178	359762	329254	381777	322325	327599	318429	328395	315346	318044	313954	312459	304607	389862	308533	370243	310510	330980	328929	373045	315579	386685	314512	337014	360661	290254	293807	300061	287875	305735	311967	294804	296908	367638	279207
7.88_867.0250m/z	867.025	1	7.87965	0.210167	630.412	1211.78	823.708	1213.29	1611.8	941.551	1089.08	1498.41	2639.06	2685.35	2701.79	2741.5	2495.26	2869.71	2547.96	2341.96	2524.96	2308.75	2309.6	2483.61	2307.46	2233.87	2332.88	2675.28	2263.41	2537.32	2068.21	2327.81	2265.82	2180.22	2229.21	2626.52	2313.13	2312.59	2155.72	2136.29	2071.11	2064.26	1913.24	2443.2	2128.78	1992.48	1975.24	2156.13	2058.06
7.88_838.0424m/z	838.042	1	7.87965	5.9335	49813.7	46018.4	35554.1	35568.1	51423.3	34464.4	40079.3	38043.8	73646	72536.9	68084	69399.5	62732.3	70495	64451.2	65183.6	64728.3	65747.1	63722	61812.6	61751.5	62988	60248.8	68138.3	61416.9	65772.5	61909.7	63557.1	64414.5	65532.8	60349.9	66265.8	62092.3	65687.1	68277.5	62910	63244.1	63458.4	62568.3	64010.8	64602.3	64062.8	62607.7	69105.6	60426.8
7.94_835.0737m/z	835.074	1	7.94432	0.388017	1683.61	2072.42	1098.36	1641.26	2115.36	859.422	1764.39	1930.86	12217.3	15460.8	20377	15704.6	15134.6	16121.3	14219.5	13523.9	15942.1	12067.6	15473.1	16013.9	15240.4	11313.5	15764.9	15448.3	12597.8	15011.1	12481.1	11848.3	12987.4	14086.9	14573.1	17985.2	15642.5	16041.4	14592.8	15196.1	13813.8	11177.7	14379.7	9063.49	15433.1	13289.1	11367.9	15567.9	14728.2
7.94_849.0341m/z	849.034	1	7.94432	0.210183	689.524	989.102	329.469	527.886	764.108	224.961	690.387	826.482	1827.98	2525.26	3472.37	2355.84	2509.73	2591.36	2093.22	2098.81	2431.79	1819.97	2458.53	2498.79	2282.3	1537.92	2526.96	2323.88	1859.91	2431.83	1826.77	1822.86	1874.61	2181.02	2165.65	2595.62	2568.69	2508.7	2434.55	2483.93	2228.28	1760.88	2234.31	1230.29	2438.77	2147.19	1756.52	2597.93	2261.76
7.94_849.5345m/z	849.535	1	7.94432	0.194017	0	0	0	20.8089	0	0	0	0	468.649	670.541	1105.13	679.024	808.909	568.967	703.428	652.191	671.589	386.86	813.265	800.323	538.157	328.159	675.103	675.185	526.142	522.383	438.348	403.686	533.352	547.797	492.441	900.78	639.83	832.756	488.946	626.957	626.076	290.792	887.114	243.983	673.684	575.009	381.953	637.234	582.169
7.94_857.5634m/z	857.563	1	7.94432	0.161683	0	0	0	0	0	0	0	0	867.459	1475.99	1564.59	1495.65	1244.57	1068.39	963.387	996.455	1297.33	1071.67	1102.89	1168.73	1020.02	801.934	1324.55	1293.04	1108.26	1496.38	905.92	970.189	1074.88	1156.36	1106.11	1370.41	1220.08	1246.29	1260	1001.62	909.233	707.894	803.216	580.814	1059.08	977.976	952.521	1184.02	799.378
7.94_890.0359m/z	890.036	1	7.94432	0.161683	429.798	723.728	268.101	207.667	621.215	134.2	299.352	614.41	1880.96	2143.71	3325.03	2302.05	2486.59	2239.09	2285.29	2038.95	2273.47	1842.28	2326.39	2262.22	2015.2	1481.32	2379.46	2238.6	1803.74	2249.33	1833.21	1774.64	1974.67	2093.76	2165.55	2532.91	2639.11	2358.21	2223.64	2328.18	2204.72	1529.23	2092.58	1188.53	2133.52	1876.23	1677.79	2322.17	2000.67
7.94_890.5373m/z	890.537	1	7.94432	0.258683	0	0	0	18.7859	0	0	0	0	707.378	968.859	1636.23	1087.53	1107.06	1197.61	998.605	777.892	1149.09	680.1	1074.86	1078.85	831.287	409.253	995.378	909.379	684.1	836.936	563.28	570.953	884.244	885.088	738.994	1315.38	933.125	1164.98	841.886	960.633	963.016	414.577	1011.62	501.796	1040.74	848.335	526.889	773.596	954.605
7.94_917.0654m/z	917.065	1	7.94432	3.52452	21493.5	16947.4	12274.3	12674.9	18270.1	12628	14608.6	14791.4	24784.2	26046.8	29539.7	25471.7	24678.7	25161.1	24272.3	23266.5	24845.4	21816.5	25232.3	24410.9	23947.4	21097.9	23573.9	23613.7	21550.8	23035	21225.1	21817.8	22721.1	22811.2	22722.7	25402.3	25020.2	25752.7	25319.3	24290.6	24939.8	23476.5	25368.9	21614.5	26387	23606.4	23385.8	25799.3	25187.9
7.94_931.0373m/z	931.037	1	7.94432	0.307183	1047.33	2116.35	1043.8	1300.83	1970.66	1000.71	1510.34	1637.47	3175.34	3576.36	5055.49	3886.97	3923.93	3830.43	3599.89	3475.31	3953.15	3024.01	3900.98	3948.62	3768.88	2635.03	4106	3834.48	3017.07	3436.56	2948.51	2783.97	3140.87	3364.01	3446.06	4432.36	4056.33	3840.34	3730.76	3789.44	3455.44	2918.65	3367.63	2132.26	3714.8	3408.09	2618.57	3588.98	3652.57
7.94_931.5376m/z	931.538	1	7.94432	0.242517	0	0	0	29.4587	0	0	0	0	651.239	1198.29	1777.21	1249.5	1153.78	1199.51	1193.8	997.865	1043.12	714.365	1171.46	1036.05	1035.04	445.666	1318.22	887.939	819.172	1033.85	845.792	661.804	929.121	866.201	939.817	1571.24	1219.73	1171.9	947.793	1274.28	887.363	567.322	957.161	429.776	1070.06	943.584	455.963	1274.07	915.828
7.94_972.0389m/z	972.039	1	7.94432	0.291017	513.432	718.456	352.103	392.643	625.373	449.522	672.149	859.035	2495.51	3670.83	5188.89	3687.08	3848.51	3923.5	3345.5	3114.22	3683.21	2642.29	3689.38	3641.25	3331.51	2290.36	3734.67	3659.99	2786.67	3244.8	2680.39	2507.77	3167.76	3025.48	3350.45	4023.02	3652.99	3518.82	3242.39	3428.6	2872	2588.31	3108.15	1991.42	3477.85	2955.59	2514.97	3200.24	3125.18
7.94_972.5399m/z	972.54	1	7.94432	0.242517	0	0	0	21.706	28.6271	0	0	0	629.943	1028.87	1664.27	1036.49	1187.47	1060.23	982.698	1192.87	1115.59	691.175	1283.78	1324.05	1139.05	661.728	1174.26	1018.53	954.996	1066.82	868.584	784.661	835.609	822.172	1010.89	1401.53	1355.22	1427.73	1011.13	1179.73	906.043	602.225	969.378	403.573	1103.3	978.036	550.839	1074.37	1159.01
7.94_808.5341m/z	808.534	1	7.94432	0.161683	0	0	0	16.6318	0	0	0	0	264.477	530.485	853.415	508.104	584.519	449.575	487.454	450.797	613.216	431.604	438.871	602.599	544.679	255.085	597.118	505.297	503.245	439.64	362.504	378.177	391.771	457.913	430.732	693.789	598.713	477.912	378.538	547.541	612.893	462.205	439.527	192.418	567.124	334.983	200.352	457.243	608.21
7.96_403.0820m/z	403.082	1	7.96048	0.32335	1421.42	2091.45	1178.82	1603.6	2149.47	1175.22	1623.48	1567.02	8071.44	10160.2	13823.5	10117.9	10084.3	10574.7	9361.85	9199.15	10420.1	8511.48	10486.6	10649.1	10197.2	7676.37	10416.9	9930.96	8791.06	10488.9	8652.11	7820.07	8314.84	8743.81	9607.89	11171.5	9940.12	11057.6	10600.8	10837.9	10150.2	8404.38	10434.5	7005.7	10992.9	9896.71	8069.82	11043.8	10408.6
7.96_901.0299m/z	901.03	1	7.96048	0.27485	767.929	964.369	317.68	523.052	669.437	372.377	585.742	917.624	1523.26	1985.47	3018.22	1982.51	1988.42	2024.84	1912.87	1681.1	1920.88	1483.98	1962.44	1926.49	1883.16	1163.11	2051.95	1798.71	1684.07	1986.87	1557.93	1555.92	1653.43	1602.61	1913.14	1891.28	1970.6	2134.49	2149	2449.15	2170.81	1482.41	2092.31	1375.75	2504.01	2082.04	1648.45	2065.97	2152.72
7.98_85.0318m/z	85.0318	1	7.97665	0.17785	0	7.14961	10.0355	0	4.55603	0	0	0	170.764	186.95	246.981	183.728	189.48	149.524	212.438	165.111	200.384	174.239	144.004	227.351	172.601	177.785	189.803	208.261	219.854	242.538	189.406	148.844	185.319	192.229	202.403	205.291	222.977	251.301	245.244	250.384	240.814	191.497	264.064	202.178	268.836	259.383	232.288	315.103	236.609
8.01_455.0144m/z	455.014	1	8.009	0.42035	5098.05	4785.34	3575.02	4194.19	5181.88	3869.49	4612.03	4974.51	8493.4	8456.76	8492	8019.28	8026.39	8295	7522.83	7494	8040.23	7955.47	7749.67	7512.57	7535.03	7757.37	7471.95	8059.35	7671.46	7836.68	7523.19	7557.97	7876.94	7864.58	7531.65	8175.24	7756.78	8039.49	8132.49	8125.13	7966.4	7936.53	7766.51	7997.24	8141.62	8034.64	7764.2	8212.63	7873.91
8.03_675.0254m/z	675.025	1	8.02517	0.27485	2598.65	1808.08	928.31	1002.91	1151.67	622.573	1151.12	1456.36	3746.79	3689.63	3532.79	3771.1	3442.81	3480.76	3373.54	3348.94	3393.26	3491.18	3384.43	3405.58	3201.55	3339.22	3382.1	3630.34	3561.57	3891.76	3528.58	3556.59	3154.01	3510.11	3242.72	3522.51	3456.04	3529.34	3708.62	3200.89	3506.12	3278.54	3252.44	3093.62	3222.37	3359.86	3352.5	3398.53	3080
8.04_365.2665m/z	365.267	1	8.04133	0.339517	392.193	889.944	441.611	624.763	893.157	477.942	629.655	720.236	1063.1	920.554	919.565	908.964	869.755	864.301	731.748	765.079	715.506	758.973	899.307	824.938	690.559	647.481	782.927	647.263	732.581	668.775	760.742	878.363	642.17	691.673	725.727	756.246	687.019	767.975	598.316	617.01	563.36	779.467	642.509	595.619	507.643	658.021	623.012	529.613	681.86
8.06_291.0082m/z	291.008	1	8.0575	1.64908	17007.5	13337.4	12255.8	12508.4	13984.7	11521.7	13598.8	12742.3	21898.9	24037.3	20363.7	22194.5	20607.6	21813.8	20318.2	19273.2	20904.1	20553.7	20512.8	21220.5	19931.7	17261.6	19669.9	20046.2	20033.3	19520.6	19551	20713.6	20246.6	20035.9	19830.3	19658	19077.3	21673.5	23306.9	20828.4	21963.5	18485.1	21407.9	23769.8	21931.2	21540.3	23722.3	21808.4	20545.4
8.06_352.2108m/z	352.211	1	8.0575	0.27485	712.97	627.633	281.163	390.006	662.109	427.638	568.511	778.994	849.516	763.343	666.918	664.786	688.568	853.502	736.807	690.618	772.125	784.04	673.139	695.415	674.035	630.865	678.722	818.04	701.5	753.038	693.566	714.988	655.726	783.169	793.736	652.093	696.352	719.74	626.751	618.328	635.034	786.168	772.17	711.875	739.956	849.989	704.581	674.689	778.935
8.06_373.0114m/z	373.011	1	8.0575	0.42035	5374.08	5283.29	3616.04	4355.43	5403.93	4009.8	4839.89	5317.14	8330.46	8520.88	8164.43	7956.11	7918.47	7964.51	7628.11	7516.91	7543.78	7747.71	7490.2	7675.65	7639.52	7426	7476.44	7873.95	7564.48	7458.74	7517.23	7594.99	7693.55	7916.58	7442.86	8037.8	7558.83	8104.37	8089.78	7812.99	7707.21	7567.16	7664.66	7956.73	7954.68	7922.36	7608.01	8110.64	7799.7
8.06_595.5410m/z	595.541	1	8.0575	0.452683	605.367	646.062	457.631	658.448	889.763	663.395	589.327	658.767	1069.8	1016.86	684.826	885.927	968.188	911.634	881.819	864.581	870.464	991.856	784.279	795.708	859.448	946.456	742.601	784.406	812.661	847.029	825.057	903.401	803.167	935.804	896.444	1136.26	850.115	588.713	609.103	383.974	654.328	658.356	464.488	706.087	594.456	597.913	602.623	585.733	469.834
8.06_623.5707m/z	623.571	1	8.0575	0.404183	145.462	426.613	401.636	404.052	642.441	451.655	430.817	490.969	692.457	670.206	737.616	604.775	509.826	555.481	512.473	527	531.1	587.304	686.182	534.309	584.091	669.09	628.95	479.843	591.513	593.069	673.999	583.563	464.867	624.391	561.23	600.256	618.235	329.474	348.84	317.913	310.624	462.038	398.284	452.566	465.278	307.982	380.742	300.84	305.95
8.07_523.0168m/z	523.017	1	8.07367	3.36283	26478.4	24198.4	18841.2	16708.8	22595	17788.3	19058.1	19733	19296.8	19440.3	19237.2	19641.8	18466.6	18415.4	17630.8	18259.1	18189.3	17096.8	18442.2	18378.1	18660.4	16767	17848.5	16959.5	16445.7	16665.4	16919.8	17316.1	17400.3	16455.8	18060.4	17648.5	17740.3	17618.2	17211	18022.9	17479.8	17579.5	17979.2	18083.9	18177.6	17927	17634.2	17129.6	17941.4
7.96_819.0272m/z	819.027	1	7.96048	0.291017	1570.98	1025.93	433.785	588.298	831.851	380.149	838.59	925.001	1574.33	2014.81	2839	1884.12	1974.32	1981.85	1697.03	1625.87	1928.82	1432.95	1900.31	2120.75	1950.85	1369.86	2079.87	1872.79	1390.11	1749.62	1393.72	1477.9	1516.06	1600.92	1798.42	2026.97	1996.21	2094.73	1946.51	2391.28	2115.87	1636.46	2066.67	1184.88	2574.1	2016.4	1529.11	2085.88	2121.5
7.88_797.5419m/z	797.542	1	7.87965	0.22635	0	0	0	0	0	0	0	0	7890.69	7588.87	7147.73	7353.87	6370.27	7775.2	6600.93	6788.9	6503.25	6871.64	6047.85	6249.26	6593.36	6739.92	5752.64	7993.85	5879.04	7444.96	6491.64	7135.48	6216.95	7639.19	6321.73	7926.65	6291.79	6427.66	7809.44	5865.47	5779.77	5950.36	5378.81	6060.09	6173.75	5434.67	5623.88	7353.67	5628.68
7.94_775.0529m/z	775.053	1	7.94432	0.194017	717.877	1171.43	340.357	573.999	814.04	340.57	834.191	783.737	1763.6	2145.31	2764.4	2303.29	2021.59	2068.01	1937.51	2011.98	2146.82	1826.59	1963.56	2143.22	1913.57	1665.62	2266.26	1984.07	1736.12	2106.88	1755.01	1714.05	1762.65	1964.15	1852.29	2277.71	2184.59	2080.61	2082.37	2086.98	1940.44	1540.59	2007.22	1592.53	2197.31	2006.09	1654	2219.57	1986.28
7.94_753.0705m/z	753.071	1	7.94432	0.42035	3450.23	2550.58	1514.76	2042.62	2540.49	1165.24	1967.08	2290.77	11725.4	14676.2	19378.9	15098.1	14433.5	15296.6	13556.5	13142.1	14710.8	11947.8	14988.9	15447.3	14634.8	10584.1	15226.6	14475.6	12167.9	14434.2	12166.2	11324.9	12677.6	12940.7	14012.2	16796	15290.5	15428.9	14323.2	14719.4	13740.5	10816.5	13954.5	8987.42	15154.4	12944.3	10868.1	14494.2	14238.3
7.88_838.5432m/z	838.543	1	7.87965	0.307183	0	0	47.3536	0	96.2854	55.694	58.1586	99.7292	13112.9	12203.1	11672.7	12387.9	10819	13122.3	11407.8	11187.9	10674.3	11661.3	10597.3	10362.5	10446.4	10855.9	9773.84	13642.1	10714.1	12790.8	10815.3	11394.1	11298	12567.6	10081.5	13045.8	10122.6	11171.9	12868.8	9518.41	9799.92	10419.9	9092.1	9874.07	10570	9877.47	10009.6	12719.1	9108.03
7.88_879.0415m/z	879.041	1	7.87965	0.339517	1916.48	4578.85	3304.14	3816.1	6181.43	4115.46	5657.15	6423.68	298374	289576	277786	284864	261412	301499	254796	260109	251767	259258	247644	251788	245824	248543	240423	309035	245053	293274	246772	260348	260507	295145	248961	307157	250085	265846	284739	226610	230484	236206	226684	242227	243881	231839	231960	290765	218781
7.88_879.5449m/z	879.545	1	7.87965	0.291017	0	0	20.4553	50.4116	0	0	20.405	36.5219	21652.6	20693.1	18740.6	20393	18297.9	21570.6	17730	18539.3	17594.2	18636.4	17550.7	16750.9	17120.4	17970.6	15594	21981.2	15952.1	20608	17552.6	18819.1	17947	21125.8	17272	20946.8	16560.9	18250.5	19837	15333.2	15313.6	16688.4	15382.2	17081.9	16366.5	16131.2	16588.2	19984	14410.2
7.88_920.0444m/z	920.044	1	7.87965	0.339517	1318	2077.51	1554.8	1958.21	2324.05	1441.81	2425.7	2833.73	53819.1	50947.2	47130.6	50439.8	46280.3	53082.4	45787.9	46550.7	44159	48012.7	44043.7	43358.9	42941.4	45149.2	41330.8	53510.5	43723.5	52099.9	44385.4	46726.8	46719.5	52373.5	43201	53032.8	43030.3	46316.1	50408.8	40283.5	40127.1	42590.5	38811.7	42802.8	43069.1	40700.8	41056.8	51774.8	36898.4
7.88_920.5457m/z	920.546	1	7.87965	0.307183	0	32.4731	30.0674	25.3213	49.6862	0	49.8832	122.496	22920.3	22187.6	20225.7	21421.5	19319.3	24276.8	19216.6	19247	18444.6	20012.1	18459.8	18204.5	18415.5	19328	18070.5	24011.2	18950.3	22415.1	18843.8	20393.7	19586.8	22569.7	18144.7	22935.6	18210	19813.3	22094	16594.6	17005.2	18290.6	15858.8	19199.3	17741.3	17078.4	17232.6	21800.4	15775
7.88_961.0441m/z	961.044	1	7.87965	5.90117	61258.2	60067.1	42501.8	41427.3	61583.5	40120.1	47875.5	44240.8	283665	278681	259765	270609	247649	283511	245549	246214	240174	246480	234833	236799	231150	232536	224923	280461	228815	269429	229867	244654	242527	268708	231343	277071	234099	247517	265768	218960	221458	227377	217807	229926	233658	222944	221159	268193	212712
7.88_961.5471m/z	961.547	1	7.87965	0.291017	0	0	0	0	0	0	0	67.198	26748.5	25382.8	22741.2	25348.1	23017	27498.7	22081.4	23318.2	21824.9	23447.4	21545.7	21851.4	21340.7	22385.1	20887	28076.7	20941.6	26083	21337.2	23574.6	23437.4	25827.3	21257.8	26793.9	21140.6	22802.6	24993.2	19053.2	19603.9	20869.7	18734.3	21645.6	20753.3	20265	20048.1	25273.1	17754.4
7.88_990.0302m/z	990.03	1	7.87965	1.00238	4772.11	3860.71	2430.7	2639.93	3463.88	2135.76	3225.03	3344.57	5195.33	5285.58	5599.07	5467.83	4880.14	5541.69	4943.85	4841.37	5311.12	5403.36	4978.1	5023.09	4941.94	4749.52	4781.14	5209.74	5115.43	5488.72	4809.44	4765.35	5178.3	5643.22	4797.88	5039.83	4956.25	5414.19	6217.18	4811.77	5606.05	4967.01	4592.31	4930.32	4640.31	5403.87	4956.7	5632.32	5087.24
7.90_947.0332m/z	947.033	1	7.89582	0.404183	1365.34	2338.44	1547.12	1704.32	2520	1698.27	1983.13	2258.96	3752.14	3887.63	4027.22	4032.01	3743.96	4046.97	3564.59	3868.71	3436.27	3729.43	3739.1	3515.12	3742.32	3358.93	3662.11	3609.39	3490.38	3743.14	3423.68	3287.12	3480.01	3658.15	3622.37	3985.32	3780.02	4038.19	3965.95	3687.79	4001.9	3437.34	3704.96	3616.78	3816.79	3718.85	3718.7	4109.57	3747.96
7.91_237.0185m/z	237.018	1	7.91198	1.00238	5093.97	5691.53	4456.64	6081.33	4811.52	3611.2	5251.96	4873.66	4973.44	5001.85	5025.06	4727.88	5295.01	4952.67	4328.61	4458.39	4791.56	4412.5	4826.13	5291.39	4833.31	4662.4	4078.8	4137.98	4276.04	4226.84	4260.64	4322.07	5099.42	3641.61	4843.88	4234.21	4453.43	4357.58	3888.44	5315.22	4866.67	4477.33	4798.96	4512.3	4860.85	4717.49	4176.48	3935.83	5325.47
7.93_816.5632m/z	816.563	1	7.92815	0.258683	0	0	0	0	0	0	0	0	587.095	902.112	1207.12	868.692	644.628	914.22	992.267	735.74	839.269	752.502	1029.14	983.577	856.238	478.574	870.196	731.875	766.46	922.414	777.158	708.156	709.818	721.483	755.32	1106.39	913.45	922.712	827.181	849.749	730.109	412.018	705.916	451.126	871.094	715.419	395.233	929.494	846.847
7.94_767.5327m/z	767.533	1	7.94432	0.194017	0	0	0	0	0	0	0	21.7587	193.758	246.514	562.491	306.138	360.751	310.496	348.35	276.462	316.085	198.523	428.074	352.598	383.571	202.841	377.794	233.367	206.757	303.869	247.33	134.184	252.16	357.385	227.373	429.392	368.181	280.853	353.09	319.688	277.543	207.128	286.338	57.9529	486.108	204.054	244.765	371.112	322.373
7.93_857.0577m/z	857.058	1	7.92815	0.291017	1005.95	1497.88	840.024	1196.87	1724.67	714.699	1347.54	1340.49	5019.27	6082.2	8004.42	6181.52	6050.82	6492.94	5843.43	5519.41	6096.65	5106.69	6316.87	6375.19	5925.74	4678.77	6152.04	5931.88	5110.14	5850.69	5245.91	5025.04	5345.63	5450.22	5638.13	6997.67	6190.18	6028.18	5957.28	5569.49	5291.16	4434.5	5235.62	3954.24	6004.16	5241.66	4687.26	6029.63	5472.78
7.93_898.5647m/z	898.565	1	7.92815	0.27485	0	0	0	16.7305	0	20.3683	0	0	2390.63	2721.63	3242	2923.2	2708.95	2726.87	2494.38	2178.19	2564.24	2090.63	2730.3	2727.66	2475.27	1893.66	2633.22	2790.76	2116.83	2798.84	1973.79	1789.54	2081.42	2344.65	2424.91	3224.83	2553.67	2557.27	2385.58	2171.94	2133.98	1789.72	2392.7	1431.98	2233.6	2073.62	1700.6	2570.96	2118.02
7.93_939.0603m/z	939.06	1	7.92815	0.46885	3308.46	3340.61	1703.69	2466.11	4023.56	1752.19	3170.69	3093.52	8889.33	10814.1	13652.5	10056.8	10121.4	10841.2	10207.6	9289.27	10126.9	8266.56	10712.4	10505.1	9833.49	7497.66	10283.5	10038.5	8974.63	10073.1	8779.93	7934.44	8841.95	9471.28	9545.39	11516.7	9999.76	10462.5	10126.1	10199	9204.96	7567.29	8957.6	6548.05	9811.98	8204	7524.98	10015.8	9498.97
7.93_939.5655m/z	939.565	1	7.92815	0.27485	0	0	0	55.4018	0	0	23.6194	0	2318.15	3218.83	4549.38	3213.04	3076.61	3299.37	2959.36	2606.85	3032.21	2616.3	3136.14	3438.05	3037.12	2033.65	3351.49	3003.3	2772.81	3058.68	2588.9	2203.42	2615.37	2732.92	2631.63	3845.49	3202.57	2974.82	2971.04	2725.39	2767.6	2029.61	2603.72	1694.63	2756.91	2053.75	1793.82	3016.45	2787.68
7.93_980.5652m/z	980.565	1	7.92815	0.145517	0	0	0	0	0	0	0	0	1216.84	2048.87	2434.07	1624.85	1950.36	1744.42	1680.39	1679.08	1779.3	1028.62	1642.8	1529.43	1481.26	1081.89	1599.3	1849.32	1431.72	2082.5	1515.77	1483.15	1599.79	1800.52	1527.22	2251.9	1823.35	1607.9	1688.71	1558.53	1320.82	947.327	1183.72	815.87	1330.47	1377.08	1278.71	1720.85	1170.64
7.94_153.0162m/z	153.016	1	7.94432	3.45983	5612.09	4773.86	3082	2901.31	4745.47	3133.49	4080.46	4149.13	15539.6	20887.9	13934.8	15066.6	15509.6	15673.7	12642	15951	14477.4	15001.1	12780.1	15531.9	15636.9	17253.9	15380.8	14893.2	16158.7	16832.9	15428.8	14158.3	16137.4	14429.1	13633.4	15501.2	12807.5	20428.6	16571.3	19675.6	20162.4	18605.9	18781.3	25269.9	21439.7	21955.2	26259.7	13568.8	16971.2
7.94_171.0254m/z	171.025	1	7.94432	1.22873	4435.99	3339.1	2736.36	4266.97	4769.4	3098.66	3915.31	3539.41	6188.46	6639.8	7596.8	7392.97	6819.75	6757.61	6986.45	6506.62	7215.79	7228.86	6764.17	6627.41	6310.83	8446.98	6539.57	8525.24	7962.73	6838.7	7572.12	6836.74	6958.99	7245.07	6125.85	6972.85	6745.97	6714.4	7708.91	6557.55	6894.18	6266.4	6191.75	7206.23	6817.44	7425.76	7920.13	7926.46	6563.53
7.94_261.0586m/z	261.059	1	7.94432	0.6467	3039.89	3655.72	1984.52	2820.8	3634.73	2451.4	3027.42	3200.17	15180.5	17911.3	21206.1	17806.7	17166.5	18218.2	15463	16462.1	17327.6	14550.5	18045.5	18072.8	16926.7	14378.3	17304.7	17752.2	15122.9	17659	14911.9	14830.6	15168.1	16029.2	16173.6	18745.3	17009.7	18455.2	18381.9	18085.4	17192	14674.7	17458	12949.3	18740.9	16781.2	14571.9	18601.9	16920.6
7.94_321.0808m/z	321.081	1	7.94432	0.436517	3034.87	3665.86	2170.25	2857.83	3859.69	2463.15	3418.81	3831.57	43912.4	51837.9	64961	51880.5	50170.7	54249.5	47280.2	46556.7	50796.7	42451	51453.2	52343	50342.4	39753.6	51298.8	51634.8	43307.6	51032.7	43759.9	40945.7	43547.5	45925.1	46436.3	55252.8	48908.5	55035.1	55403	55434.4	51703.6	43165	52966.2	37207.6	55855.8	49876.4	42916.2	57822.8	52368.5
7.94_529.0445m/z	529.045	1	7.94432	0.210183	930.017	1279.71	318.828	573.322	924.326	281.572	785.065	916.049	1730.38	2250.58	2500.8	2075.52	1752.9	1962.13	1906.7	1806.51	1832.88	1767.75	1893.76	1880.87	1860.28	1516.36	1999.24	1938.82	1795.28	1883.62	1669.01	1495.02	1738.91	1805.62	1535.45	2049.2	1786.8	2025.4	2033.38	2000.55	1960.02	1501.14	1918.3	1483.35	1957.88	1871.26	1643.97	2058.27	1903.96
7.94_589.0660m/z	589.066	1	7.94432	0.37185	1599.23	2272.48	1277.05	1442	2349.73	1073	1614.93	1807.17	6377.99	7497.31	10241.1	7745.04	7460.29	8086.75	7063.04	6992.34	7763.33	6058.52	7788.6	7828.16	7545.98	5591.31	7774.07	7324.43	6672.75	7558.71	6373.18	6063	6433.36	6703.62	6852.67	8605.32	7740.97	8195.61	7328.6	8123.59	6872.78	5766.94	7177.39	4836.22	8121.97	6936.36	5850.62	7609.03	7818.28
7.94_671.0687m/z	671.069	1	7.94432	0.388017	1998.78	2679.12	1516.4	1768.74	2542.38	1379.07	2068.33	2208.36	9819.96	11957.3	16389.4	12138.2	11701.7	12477.9	11256.5	10673.9	11926.4	9766.89	12180.7	12526.3	12293.5	8900.82	12595.9	11781.2	10031.7	11693.3	9766.34	9614.91	10279.1	10958.1	11425.7	14000.7	12576.9	12934.3	11323.4	12280.4	11068.2	9187.59	11328.3	7525.54	12450	10770	8901.95	12421.8	11552
7.93_898.0613m/z	898.061	1	7.92815	0.27485	861.845	1473.14	786.512	966.462	1489.56	386.983	1236.4	1112.04	6079.74	7184.57	8951.18	7128.96	6945.25	7086.77	6210.16	6494.04	6949.39	6009.27	7280.16	7071.2	6808.15	5367.86	6957.47	7101.17	5980.62	6994.85	5819.19	5659.21	6135.22	6273.07	6387.66	7740.32	7162.33	6956.19	6530.86	6559.51	6081.92	4880.86	5949.4	4576.74	6437.78	5733.13	4982.34	6686.3	6189.94
7.77_253.0568m/z	253.057	1	7.76648	0.679033	2128.55	3231.65	2255.44	3047.74	3103.43	2862.58	2908.69	3223.32	7556.28	16259.5	27165	17868.3	12677.7	24788.2	8602.13	15552.2	16486	15092.3	23343.6	22447.6	23166.8	13845.6	15385.7	12896.5	15726.9	33851.4	15486.5	19066.8	16654.7	10365	28230.8	40707	24988.2	23614.5	14842.8	18033.3	15315.3	11697	17553.6	6631.98	20733.7	15073.6	8464.86	12545.3	12772.3
7.70_605.0251m/z	605.025	1	7.70182	0.776033	5094.74	5466.47	3804.41	5190.98	6033.85	4708.35	3873.92	4343.72	4433.22	4285.62	4142.64	4194.65	3638.98	4000.87	3600.63	4105.8	4028.07	3401.77	3626.13	3910.72	3766.8	3935.38	3592.49	3491.58	3577.14	3455.01	3533.84	3969.55	4164.55	3214.43	3700.1	3625.99	3650.4	3894.44	3617.46	3931.28	3766.03	4016.73	4161.59	3780.22	4199.5	3990.35	3943.16	3838.45	3726.49
7.75_324.0962m/z	324.096	1	7.75032	0.582033	2568.46	3827.01	2649	3493.95	4559.03	4243.67	3434.16	3965.56	9898.41	13320.4	13163.6	12577.9	12016	12324.2	10763.6	10888.6	12165.4	11451.3	13836.5	12772.5	12197.5	13199.5	11673.6	13628.9	11651.9	11581.8	11055.6	12442.7	11732	11259.9	12588.2	12983.7	13122.9	11799.7	11244.3	11786.9	13456.4	10772.1	11747.2	10451.2	12928.7	11448.5	11194.5	10937.3	12034.1
7.02_942.3105m/z	942.311	1	7.02278	0.161683	0.0629745	1.41577	0	1.51132	0.849327	2.98755	0.433049	1.23003	300.33	526.272	777.814	655.244	950.56	508.852	367.99	317.868	585.811	1874.06	754.194	500.44	854.955	523.951	942.891	787.517	980.174	716.75	1418.46	331.486	125.638	1243	1243.08	671.853	499.702	470.86	956.501	1208.01	1022.82	583.937	374.508	1391.81	124.846	353.06	722.458	621.546	816.39
7.02_942.8068m/z	942.807	1	7.02278	0.355683	1529.19	1087.23	635.56	972.845	816.336	692.788	861.321	936	18450.5	24308.9	32444.8	30509.8	33400.4	27914.1	22992.4	22706.2	24315.2	52231.6	30224.7	24707.2	29872.4	20933.4	34785.9	26736.8	33989.8	39170.7	43175	18301.6	17369	45157.2	39470	28639.6	24641.7	28159.7	41721	35653.5	30439.7	24911.9	21773.1	37403.4	17851.7	22439.6	25369.6	30548.6	32090.4
7.02_976.7816m/z	976.782	1	7.02278	0.32335	108.907	282.711	89.1592	125.59	97.1091	64.1122	86.5825	97.9469	2327.24	2029.03	2531.41	2372.77	2476.41	2768.99	1925.23	2197.03	2245.65	2918.98	2058.34	2063.95	2187.73	1757.69	2293.52	2124.26	2456.79	2625	2628.89	1823.44	1694.25	2701.5	2531.75	2138.6	2121.71	2092.57	2750.93	2239.24	2110.62	1916.62	1661	2160.38	1621.88	1947.58	1976.77	2106.34	1909.9
7.02_990.3007m/z	990.301	1	7.02278	0.27485	20.2743	10.6647	0	0	0.12196	5.88806	10.6407	10.7275	236.148	419.838	623.236	613.496	623.2	359.987	351.042	289.282	326.168	1267.61	558.755	445.8	449.674	274.435	580.054	452.312	683.286	469.503	944.68	174.817	86.4785	734.983	815.591	424.8	320.275	519.251	803.156	843.718	539.515	447.595	342.288	782.17	333.771	247.306	380.654	398.513	562.194
7.02_990.8004m/z	990.8	1	7.02278	0.32335	125.82	53.7367	33.0601	73.2562	118.365	32.0342	33.3409	43.5456	2773.93	3611.43	5544.93	5218	5896.2	4407.59	3926.22	3792.55	4236.55	10223.9	5419.3	4407.79	5083.45	3129.28	6201.82	3565.39	5837.74	6625.78	7813.36	2817.82	2772.12	8013.4	7181.17	4296.29	3773.2	4140.83	7700.84	6494.13	5799.05	4269.69	3508.12	6658.66	2794.3	3623.18	4504.44	5101.4	5425.91
7.02_991.3000m/z	991.3	1	7.02278	0.307183	19.9194	14.5316	5.46557	10.8291	21.3139	10.9862	4.77773	2.41544	729.926	1163.84	1765.08	1423.64	2084.75	1289.97	1266.23	1093.91	1184.31	3692.08	1648.12	1112.09	1640.85	1031.72	2225.23	1164.96	2052.99	2071.16	2759.95	804.235	433.782	2544.14	2549.41	1477.6	1417.97	1526.02	2501.87	2330.63	1805.98	1462.69	1059.35	2398.83	663.329	1142.3	1242.41	1333.55	1786.53
7.04_830.8324m/z	830.832	1	7.03895	0.242517	1285.7	823.315	674.868	1024.89	830.069	447.029	877.867	827.73	1748.79	1943.33	2039.66	1929.31	2014.02	1894.09	1716.76	1709.03	1733.8	2159.4	1796.09	1753.24	1762.31	1679.97	1767.45	1731.03	1891.33	1924.1	1985.24	1507.11	1612.11	1760.36	2137.42	1783.38	1710.09	1686.69	2182.88	1744.48	1895.77	1588	1704.66	1837.21	1713.03	1760.24	1634.87	1664.7	1860.92
7.06_880.8051m/z	880.805	1	7.05512	0.194017	146.384	103.937	38.362	145.277	89.275	44.2425	48.0398	44.3972	658.869	734.468	809.329	712.299	750.044	702.731	382.729	521.606	521.539	844.774	629.199	433.403	562.623	582.552	742.32	686.713	746.99	589.916	577.244	426.133	459.519	639.029	515.092	605.933	673.994	417.718	729.969	570.826	641.426	564.59	396.506	611.88	487.022	536.565	520.144	589.648	668.458
7.06_882.7937m/z	882.794	1	7.05512	0.12935	33.0988	31.3647	2.87573	29.6471	22.2696	13.9859	13.5222	30.9193	276.315	429.78	445.369	350.963	416.467	211.216	238.145	319.248	264.554	256.103	163.7	252.376	241.797	361.625	210.458	250.178	268.564	216.859	345.506	288.806	275.751	119.935	149.082	187.387	155.759	348.516	337.438	387.636	483.8	308.323	367.788	311.569	354.45	444.595	327.59	411.981	272.629
7.10_75.0103m/z	75.0103	1	7.10362	0.194	211.481	187.292	71.8227	258.298	112.841	68.0703	103.238	156.562	358.948	428.728	451.791	484.31	167.805	514.199	332.192	286.452	437.966	119.143	397.704	517.59	355.667	209.493	379.348	415.815	145.116	584.75	159.927	395.08	296.582	440.638	280.771	621.723	369.682	593.018	426.464	398.419	586.296	346.507	581.719	339.988	477.687	481.381	151.853	526.829	319.939
7.10_172.9891m/z	172.989	1	7.10362	0.32335	1816.15	1406.39	882.683	1603.59	1097.38	846.256	1153.65	1111.25	2341.1	2814.36	2856.13	3299.46	1507.5	3218.73	2547.97	1702.47	2614.92	1239.85	2822.53	3467.91	1978.95	1597.41	2688.5	2958.23	1451.48	3257.43	1298.26	2593.07	1882.26	3048.35	2291.88	3389.79	2399.21	3726.61	3027.01	2188.83	3255.69	1885.49	3040.34	1938.42	2673.79	2487.8	1102.14	3201.55	1734.73
7.10_662.8875m/z	662.887	1	7.10362	0.129333	822.476	627.31	511.342	846.162	427.915	361.477	607.72	619.585	778.88	1125.91	1319.46	1397.93	559.283	1221.74	929.287	750.259	1088.79	472.018	1085.05	1260.08	850.452	625.036	1244.67	968.609	605.458	1342.74	530.966	1076.3	685.714	1082.76	898.272	1312.85	792.049	1190.48	1237.59	1034.39	1308.86	833.089	1197.46	972.277	952.203	1060.46	482.27	1089.88	923.635
7.10_760.8621m/z	760.862	1	7.10362	0.097	458.634	394.59	279.045	385.77	307.559	225.997	342.376	349.549	509.147	771.713	930.915	831.042	420.806	767.069	626.904	429.776	668.953	332.134	655.953	689.194	541.914	387.854	739.19	567.284	333.379	882.32	329.593	526.648	420.946	807.296	495.125	847.405	548.345	800.583	758.227	794.005	845.586	622.391	896.28	627.581	762.62	684.208	329.568	639.679	592.918
7.10_858.8435m/z	858.844	1	7.10362	0.097	407.656	358.182	160.542	300.845	268.114	116.482	292.027	355.638	349.701	490.043	494.071	712.644	237.311	725.572	465.501	389.272	519.382	116.609	545.905	536.942	328.455	227.771	518.319	521.884	284.065	527.218	151.428	452.007	256.657	584.774	417.75	631.715	455.54	518.967	625.526	608.728	704.141	500.949	624.826	469.063	448.949	469.942	206.055	497.355	414.581
7.10_860.8454m/z	860.845	1	7.10362	0.0808333	313.583	264.18	163.009	263.071	144.168	111.762	205.899	305.979	301.869	393.008	379.875	495.63	287.859	396.69	267.517	211.229	417.874	184.115	388.435	414.363	348.054	142.986	463.662	249.767	261.662	513.719	176.447	293.818	142.229	637.304	354.462	353.292	291.217	334.982	392.691	386.838	535.845	373.548	494.074	368.97	429.027	412.278	169.778	299.757	401.618
7.10_900.8092m/z	900.809	1	7.10362	0.1455	181.698	147.936	112.949	133.279	60.3368	41.412	98.5696	139.087	524.989	767.049	771.641	620.598	680.732	729.114	631.999	604.528	701.059	753.931	737.298	538.524	558.079	554.232	705.776	492.488	704.143	707.266	710.662	581.782	429.489	632.778	774.377	519.326	613.331	598.905	709.802	756.639	904.714	506.768	533.431	658.567	640.041	588.887	580.453	606.995	651.639
7.12_117.0199m/z	117.02	1	7.11978	0.210167	453.812	442.646	210.796	614.843	312.2	272.689	317.593	321.13	448.464	356.443	518.841	325.052	649.125	573.35	305.989	499.608	496.546	851.589	392.66	316.75	418.217	2539.95	308.784	507.423	669.085	347.905	644.754	603.008	648.749	463.136	194.012	410.818	257.994	335.02	337.191	517.28	590.696	523.287	303.734	630.986	453.836	545.178	878.205	443.019	404.349
7.20_381.2398m/z	381.24	1	7.20062	0.274833	2.66103	131.006	41.87	174.897	1.48844	95.1028	21.3957	97.5716	855.46	907.879	881.363	965.052	770.861	954.664	759.396	736.893	797.402	756.825	737.174	745.58	661.391	706.163	805.236	809.437	825.36	816.855	657.853	795.842	614.191	855.407	715.666	821.858	729.467	900.447	841.508	752.254	617.539	700.609	601.07	664.882	753.305	652.612	680.448	895.051	646.958
7.22_595.5410m/z	595.541	1	7.21678	0.258683	18.6527	136.567	31.2799	181.201	14.4053	89.9613	22.0257	23.6435	646.977	624.919	594.835	507.739	546.295	597.14	486.795	598.626	618.242	457.347	572.391	501.835	559.288	635.259	479.847	499.304	539.841	527.645	548.167	685.173	613.135	438.552	599.048	642.498	608.314	542.331	388.272	472.068	543.929	398.451	508.715	508.184	537.237	390.267	584.109	442.013	477.115
7.22_623.5715m/z	623.572	1	7.21678	0.258683	12.5589	51.5114	0	114.659	18.4849	57.7946	30.5318	18.1715	538.141	495.475	388.248	511.461	344.073	424.785	418.938	356.524	425.034	445.367	350.408	273.681	413.748	492.049	452.555	358.117	348.919	337.326	339.008	463.77	428.069	377.978	461.767	365.562	424.866	341.572	316.356	332.195	363.213	351.108	353.316	359.364	318.657	389.242	420.281	240.53	324.365
7.25_409.3117m/z	409.312	1	7.24912	0.27485	282.716	421.602	98.5727	285.138	173.181	208.931	145.144	168.393	412.967	341.813	207.565	299.922	219.909	181.184	347.816	339.582	360.06	316.401	262.706	238.998	284.248	258.832	185.626	84.8724	293.029	230.132	257.29	310.664	254.453	101.406	205.409	121.032	282.428	471.752	405.457	510.23	449.013	628.186	469.535	557.842	550.223	619.816	757.001	454.751	505.426
7.35_98.9822m/z	98.9822	1	7.34613	0.46885	253.753	759.978	1110.32	1453.12	625.662	280.477	1308.16	1214.57	691.516	710.941	693.406	596.113	610.226	700.38	545.978	642.264	565.29	490.303	612.07	693.642	586.18	608.21	569.962	557.771	535.826	566.669	530.611	614.799	662.256	541.604	545.209	540.526	563.882	581.159	605.939	808.121	685.325	731.73	862.395	575.536	793.822	686.833	675.369	561.857	734.807
7.39_75.0104m/z	75.0104	1	7.39463	0.355683	354.103	384.917	271.614	304.211	493.887	261.606	297.7	364.71	1883.74	3656.59	3226.55	3010.96	1364.98	2654.84	1541.79	1979.58	2263.97	1075.04	2771.17	3221.99	2222.88	890.325	1972.97	937.96	894.797	2361.87	946.509	1753.26	1746.07	628.997	2253.45	2693.94	1972.23	3721.1	2197.28	4217.65	4362.37	3593.71	5292.67	1753.6	4964.08	3359.37	1184.97	1669.15	2708.41
7.02_940.8073m/z	940.807	1	7.02278	0.37185	215.311	126.763	49.1119	160.372	140.185	89.8281	204.862	123.964	18335.7	23291.4	31486.1	29310.2	33069.2	27696.6	23679.4	22442.1	24044.1	52377.4	29943.9	24229.6	29137.8	21080.4	34554.7	26075.8	34273.7	37837.1	42948.8	18345.6	16758.6	44917.4	39197.6	28535.8	23172.8	27342.2	41458.2	35363.2	30704.8	25017.1	21076.5	36243.8	17438.1	21729	24999.8	30922.7	30936.5
7.39_84.0114m/z	84.0114	1	7.39463	0.307183	40.5251	57.0199	52.5049	48.7534	77.0868	60.277	76.1983	135.412	603.974	836.152	1071.92	819.342	680.68	912.985	616.769	793.989	789.748	648.105	916.703	883.382	923.372	545.747	741.801	639.979	608.435	876.028	635.309	640.58	753.195	538.18	823.727	1051.66	873.542	1034.29	705.158	875.542	794.069	709.577	827.582	478.639	975.498	745.366	629.235	764.181	792.679
7.02_926.8124m/z	926.812	1	7.02278	0.291017	891.827	498.43	414.028	645.052	453.537	388.453	538.685	538.774	2352.16	2312.23	2620.21	2443.24	2407.68	2547.14	2203.17	2181.95	2206.68	2685.5	2269.12	2034.54	2189.77	2165.53	2408.74	2307.45	2438.54	2452.06	2747.24	1914.56	1850.25	2779.67	2587.95	2232.59	2022.17	2503.49	2946.44	2212.72	2146.25	2040.94	1920.54	2251.5	1932.2	1808.9	2061.85	2100.34	2161.86
7.02_893.3230m/z	893.323	1	7.02278	0.27485	6.47294	1.94277	5.57547	5.86137	2.56868	5.43386	6.42816	0.153299	327.65	395.653	794.179	668.297	742.934	499.548	343.954	508.054	470.385	1610.57	700.943	433.791	481.297	473.008	853.918	469.392	742.5	928.633	1374.84	209.503	258.197	938.82	1114.39	518.021	535.659	460.122	1178.47	946.407	767.805	500.627	394.075	961.533	197.403	398.922	442.276	543.647	833.671
6.99_933.8440m/z	933.844	1	6.99043	0.145517	438.509	253.228	125.399	166.977	306.046	54.3331	228.461	275.447	555.689	942.331	715.105	655.539	450.437	623.351	675.272	628.129	646.646	938.11	706.211	699.85	714.943	957.342	573.103	767.773	696.751	748.062	630.249	536.782	328.447	700.146	604.909	657.255	631.481	628.603	908.968	600.319	791.962	707.949	552.537	874.966	629.067	842.764	578.183	589.475	867.921
7.01_828.8404m/z	828.84	1	7.00662	0.291017	1445.7	975.877	779.442	1400.45	975.555	729.008	1194.87	1011.64	3167.78	3353.12	3837.44	3331.7	3899.7	3100.38	2915.25	3164.96	3113.49	3895.47	3131.77	2862.68	3214.88	2829.91	3069.48	2872.9	3383.78	3613.35	3404.45	2755.91	2715.21	3555.61	3505.25	3230.12	3131.08	3169.43	3726.52	3003.84	3078.22	3033.53	2759.31	2936.71	2895.99	2784.4	3108.38	3207.82	3126.18
7.01_878.8097m/z	878.81	1	7.00662	0.210183	81.6165	78.5857	67.4745	64.6557	63.7059	34.4998	45.0128	75.5027	871.884	976.46	990.533	1097.85	928.115	800.803	779.987	907.2	1030.71	1051.56	976.568	759.051	844.689	780.988	869.472	646.826	948.363	759.28	1017.23	513.13	572.329	906.83	1007.46	789.93	817.999	569.123	865.232	773.053	856.596	740.867	619.658	795.532	679.205	829.517	860.183	832.187	790.998
7.01_928.8040m/z	928.804	1	7.00662	0.27485	650.776	363.533	183.712	428.752	369.043	171.809	382.265	319.233	1646.27	1415.7	1944.75	1892.02	1711.41	1623.07	1583.39	1753.01	1724.11	1824.42	1852.21	1480.35	1623.31	1566.6	1827.04	1338.16	1571.41	1725.17	1898.24	1354.15	1289.52	2110.33	1827.35	1494.56	1537.88	1720.69	1966.71	1665.63	1708.07	1397.07	1493.12	1652.1	1588.77	1303.62	1431.06	1745.71	1721.88
7.02_156.9940m/z	156.994	1	7.02278	4.94725	34094.7	54081.5	54375.8	56282	66807.5	55547.4	69518.5	77252.9	1.16161e+06	1.29005e+06	1.52958e+06	1.42502e+06	1.45343e+06	1.47698e+06	1.24436e+06	1.22371e+06	1.26552e+06	1.71966e+06	1.36076e+06	1.23622e+06	1.31796e+06	1.19495e+06	1.41942e+06	1.47252e+06	1.42497e+06	1.64055e+06	1.55579e+06	1.07866e+06	1.02749e+06	1.73186e+06	1.47044e+06	1.46576e+06	1.19815e+06	1.3997e+06	1.66562e+06	1.39323e+06	1.31788e+06	1.19437e+06	1.13313e+06	1.42801e+06	1.08989e+06	1.14363e+06	1.22439e+06	1.51677e+06	1.33479e+06
7.02_158.9869m/z	158.987	1	7.02278	4.65623	25773.4	35208.6	37690	36200.1	45621.8	38813.9	40354.2	40009.5	128804	142197	175309	151785	155402	166925	132897	135895	140257	170932	150443	142504	149574	126247	151657	153228	148905	175969	157817	119795	124496	173790	163718	175502	138660	161019	170218	148124	135995	127998	125224	139855	128834	125696	125034	156022	144416
7.02_254.9707m/z	254.971	1	7.02278	0.452683	1174.47	1173.86	830.71	1366.49	1240.18	1299.02	1707.11	2137.19	116244	133406	165007	151330	160292	158981	129052	129288	131533	201518	147605	133538	143565	121791	159148	148981	157323	183676	176496	109843	102121	192735	168254	153288	126230	149714	188633	156560	145555	129886	121631	158839	111142	121917	130586	160533	150107
7.02_256.9704m/z	256.97	1	7.02278	0.485017	2500.09	1974.93	1395.97	2695.92	2027.46	1901.53	1749.52	2143.64	20823.7	22137.6	27287.6	25080.7	26438.8	25580.9	22121.1	21906.7	22290.6	32342.2	24345.1	22098.3	23742.1	20769.8	26334.9	24902.9	26228.2	30052.1	29062.4	19282.8	17608.3	32406.1	27729.5	26056.3	20898.9	24783.1	30942.2	25761.6	24418.7	21775.2	19809.1	26488.3	18204.8	20640.5	22055.2	26570.3	24383
7.02_352.9466m/z	352.947	1	7.02278	0.404183	2292.06	2064.54	1405.84	2481.89	1995.08	1931.38	2406.25	2586.73	180867	214493	271703	251991	270035	252255	208298	206873	215697	360200	247283	213806	241913	197480	270315	240896	269682	311808	313154	172340	162045	337848	293385	253741	206172	247080	324309	271706	245035	211741	193142	279748	171155	196447	215974	267986	251114
7.02_354.9447m/z	354.945	1	7.02278	0.388017	3705.15	2985.86	2192.76	3744.78	2541.89	2324.52	3127.8	3050.51	46968.5	55562.1	69044.1	63754.3	68478.6	63727.4	53231.9	53226.3	55836.8	88943.9	62718.7	54468.4	61124.7	50106.1	68001.1	60385.4	68251.9	77328.7	78537.2	45144.6	41797.8	82881.7	73354.5	63091.2	53065.3	61839.1	81388.6	68275.4	62372.2	54027.4	50109.3	69355.7	44760.6	50930.1	55574.3	67213.6	64246.5
7.02_450.9232m/z	450.923	1	7.02278	0.404183	2452.66	2029.75	1373.57	2432.89	1932.87	1672.5	2039.94	2287.87	135957	165563	213497	196692	213328	194338	160443	159793	167386	297141	195819	165197	189165	151476	216190	184080	215916	248026	256206	132643	123194	272259	237751	196901	160899	190907	259487	219960	196790	166910	150803	226565	130494	153204	169240	208961	201708
7.02_452.9217m/z	452.922	1	7.02278	0.388017	3437.12	3020.23	2065.99	3640.06	2529.23	2106.14	2737.38	3059.76	49354.8	59329.7	76133.2	70324	76491	68931	57696.5	58036.1	60505.3	103503	69086.6	59025.2	67741.3	54487	76353.8	64919.1	76550	85950.4	89167.9	47988	45136.8	93630.9	83294.6	69764.2	58446	67466.6	90480.5	77586.9	70338.2	59196.4	53640.6	78898.7	47636.6	55045.8	61632.4	73189	71794
7.02_548.9014m/z	548.901	1	7.02278	0.37185	1715.36	1470.72	1009.98	1707.45	1227.78	1185.78	1435.91	1605.04	86778.9	108022	140943	130504	142781	126626	105168	104053	109436	203250	130021	108776	126276	98640.7	144434	120564	145973	164592	175508	85472.5	79014	182647	161000	129377	107647	125912	174488	147962	131508	110326	98304.3	154252	84271.1	100625	112177	137054	134646
7.02_552.9017m/z	552.902	1	7.02278	0.32335	1824.7	1467.53	1030.02	1710.27	1042.52	1184.21	1393.46	1409.87	6996.43	8547.85	10637.4	10001.9	10606.6	9442.48	7993.99	7988.3	8380.67	14188.6	9827.29	8198.3	9599.36	7526.12	11007.6	8671.64	10683.7	11516.1	12559.9	6707.8	6279.35	12421.1	11571	9235.77	7969.72	8976.86	12306.5	10679.9	9954.82	8343.39	7557.4	11344	6881.5	7867.68	8404.61	9534.25	10131
7.02_646.8790m/z	646.879	1	7.02278	0.355683	1650.1	1617.28	1106.57	1703.46	1375.02	1041.57	1327.56	1410.94	67188	84257	111383	103280	113553	98795.1	82128.4	81758.4	85322.1	166515	102729	84620.7	98832.9	76030.8	115245	92556.7	116922	131736	140058	66188.9	61259.4	146573	130167	100529	83450.6	98166.2	138920	118435	104454	87093.6	76634.7	123975	64199.2	77967.3	88052.1	108537	107406
7.02_648.8775m/z	648.878	1	7.02278	0.37185	4641.73	3355.84	2358.46	3923.6	2938.04	2507.39	3165.9	3341.26	40671	51332.6	66548.4	62084.9	68094.3	58949.9	49647.3	49446	52332.1	97921.5	61300.7	51429.1	60041	46297.4	68616.2	56223.9	69641.3	78107.5	83686.6	41082.9	37470	86008.1	77343	59810.9	50282	58819.4	81734.5	69891.3	62897.9	52460.1	46679.1	73069.6	39930.4	48076.1	54293.7	63250	64106.8
7.02_744.8563m/z	744.856	1	7.02278	0.355683	1111.05	864.576	583.904	998.81	749.933	532.784	832.245	764.189	41886.3	53145.3	70360.9	64492	72402.6	62058.9	51210.4	51334.8	54377.1	107215	65065.5	53065.7	63069.8	47469.6	73466.3	58788.6	72848.8	83547	89785.9	41106	38458.3	93714.1	82711.3	63924.4	52890.4	61247.2	89204.8	75381	65557.7	55253.1	47719.3	79348.3	39831.6	49468.6	55059.3	68616.7	67448.2
7.02_746.8550m/z	746.855	1	7.02278	0.339517	3488.23	2777.77	1666.29	3257.45	2265.28	1781.85	2268.53	2578.9	32033.9	39670.9	51495.3	48218.7	52802.9	46032.1	38433.3	38747.4	39855.8	78162.8	48285.2	39765.1	46404.4	35762.7	54044.3	43343.4	53788.8	61432.1	65107.1	30528.3	28582.1	68120	60098	47236.2	39335.6	45447.5	64662.1	55304.5	48808.1	40473	35704.6	57773.9	30206.4	36981.1	41134.1	48731.2	49638.7
7.02_842.8318m/z	842.832	1	7.02278	0.355683	622.781	365.795	246.807	385.239	296.577	169.418	356.378	337.178	27960.6	35831.1	48499.7	45035.7	49936.4	42604.5	34975.3	34658.7	36270.2	76679.4	44720.3	36522	43075	32435.8	50996.8	39995.4	50490.1	58349.2	63269.6	27853.6	26002.6	66218.8	58096.4	44363.9	35675.7	41831.1	61601.8	52384.9	45692.9	37245.3	32537.5	55448.9	26582.6	33134.1	37626.8	46683.8	46782.5
7.02_844.8311m/z	844.831	1	7.02278	0.355683	3116.82	2385.78	1528.36	2497.25	2021.13	1662.45	2341.14	2125.75	25599.8	32659.8	43230.8	39803.7	43959.3	38287.2	31315.4	31662.7	33478.5	67333.9	40415.8	32912.2	38391.9	28959.3	46039.6	35616.6	45244.5	51043.4	55752.1	25126.4	23357.3	57709.5	50711	39622.4	32176.5	38180.5	54803.4	46259.2	40648	33371.9	29614.5	48291.7	25050.5	29943.7	33942.2	42112	41276.4
7.02_884.8158m/z	884.816	1	7.02278	0.161683	98.7717	50.8772	64.906	86.2409	54.8288	32.1882	92.4674	112.806	529.552	527.486	688.979	563.792	323.476	372.536	459.634	329.905	447.874	763.082	439.517	514.281	478.101	333.287	504.119	432.147	499.279	450.143	613.489	532.053	299.801	493.337	590.699	509.818	299.8	688.473	505.257	378.345	676.072	314.495	372.004	637.481	433.784	379.587	458.235	459.189	398.338
7.02_892.3238m/z	892.324	1	7.02278	0.258683	0.801756	1.49335	0	6.62961	1.58335	2.3826	15.389	5.05291	120.895	184.811	298.618	295.8	318.295	268.714	150.139	160.918	184.805	700.298	315.292	283.45	298.096	123.512	348.388	250.872	434.003	346.62	571.714	98.583	73.3329	369.777	455.076	295.978	182.922	182.301	432.879	475.101	390.063	150.437	153.954	373.735	106.19	130.577	162.523	227.012	362.139
7.02_892.8253m/z	892.825	1	7.02278	0.291017	479.013	348.272	213.093	346.758	218.483	210.905	251.524	250.403	1623.99	2298.1	3019.63	3114.57	3244.17	2335.64	1979.13	2134.07	2455.18	5817.65	2923.97	2267.47	2845.74	1846.36	3548.98	2434.44	3446.05	3546.38	4335.87	1891.98	1372.73	4364.96	3719.32	2509.8	2239.31	2478.05	4050.57	3614.48	3081.62	2438.02	2247.01	4163.54	1873.55	2189.26	2458.65	2806.25	3173.57
7.02_924.8474m/z	924.847	1	7.02278	0.12935	354.413	194.06	196.999	351.095	161.431	113.867	179.242	135.149	829.878	808.921	690.744	766.617	658.014	745.379	729.19	802.046	740.968	821.722	672.556	654.79	812.912	756.588	676.135	613.137	790.411	752.208	702.947	648.688	640.524	684.645	705.212	570.79	715.757	668.453	588.268	661.583	659.848	586.309	588.514	653.871	563.337	707.465	596.083	512.808	681.686
7.39_255.0728m/z	255.073	1	7.39463	0.5982	2053.95	3252.13	2495.48	3521.84	5770.02	4216.47	4191.34	4821.18	34905.3	72491.5	70671.8	64246.3	28982.1	59941.9	30473	43395	48388.2	25172	59193.1	69927.5	50885.1	21328.9	41990.3	22005	22970.2	62539.4	24015.9	40309.4	37669.9	20368	53318.2	66628.8	49974.5	82057.6	47070.6	84499.3	88249.4	67014.7	109192	32526.9	98995.9	68998.2	25320.5	39056.1	52299.6
7.39_269.0888m/z	269.089	1	7.39463	0.7437	2534.37	6029.35	6113.45	8613.62	11886.2	9646.42	9523.97	10826.5	83760.8	129664	222858	186057	161597	146987	142741	142068	197163	153343	166946	154509	151943	216394	137690	185401	231593	175043	192968	170677	193383	113745	135916	175902	162570	134016	172637	129525	172691	122416	117446	130619	144561	191165	203572	173680	137035
7.39_275.0564m/z	275.056	1	7.39463	0.727533	2517.05	3262.09	2455.19	3451.55	3764.41	3252.3	3315.59	3479.06	8009.67	10512.7	10139.6	10020.3	8194.34	9620.93	7354.13	9494.06	9069.73	8336.25	9627.68	9899.1	9605.35	8282.76	8483.88	7707.39	8238.99	9870.07	8089.85	8894.08	9727.15	6228.61	9374.79	9934.86	9985.44	9685.47	8272.62	9207.41	9185.15	9008.63	9870.08	7067.67	10326.3	9432.24	7973.41	8078.08	8870.23
7.48_333.0532m/z	333.053	1	7.47547	0.258667	933.752	1193.05	809.232	1040.94	1216.25	984.083	954.531	954.969	2465.2	2851.29	2849.31	2502.4	2005.26	2333.64	2937.76	2700.77	2784.24	1542.41	2480.43	2397.97	2058.22	1979.71	2714.38	2241.64	1817.69	1635.27	1835.92	2736.24	2338.26	2399.78	1834.49	2432.59	2347.07	2118.81	2202.17	2390.15	2724.88	2111.64	2631.13	1446.48	4023.19	2693.01	2080.61	2557.64	2536.11
7.51_116.0719m/z	116.072	1	7.5078	0.5497	886.022	1184.16	909.376	1139.42	1284.19	980.721	1152.64	1314	14433.6	22699.4	14498.2	21220.1	15757.3	20475.4	16224.7	14326.9	15053.1	19423.1	15656.5	19742.3	13731.3	31060.6	13959.3	20003.8	20595.8	17792.3	19806.8	18913.2	13811.6	20137.8	15097.2	17053.3	13916.7	20677.5	22232.6	18531.6	19381.4	12145.5	18344.8	29282.1	16589.8	18340.3	21283.8	20654.7	15173.1
7.51_688.5651m/z	688.565	1	7.5078	0.452683	0	0	1.75367	0	0	0	0	0	622.578	747.986	618.191	727.825	656.956	629.968	517.219	819.772	784.422	892.624	706.218	670.187	583.416	822.816	757.513	926.313	752.892	396.238	760.393	726.368	789.237	505.069	753.99	249.168	650.384	601.677	735.789	555.276	733.287	574.914	524.143	545.419	424.657	612.892	650.974	916.182	794.966
7.54_660.5359m/z	660.536	1	7.54013	0.4527	19.5894	0	0	15.8995	0	1.85034	0	0	917.075	918.008	962.249	1053.94	970.416	1232.81	716.222	1061.39	1074.22	1070.39	820.192	817.27	807.11	1018.27	995.849	1247.21	898.511	596.011	1019.91	904.964	1023.63	1033.53	861.346	490.135	804.743	855.787	1379.44	740.515	867.626	940.792	851.233	698.962	615.775	824.427	998.649	1602.18	890.883
7.56_247.0073m/z	247.007	1	7.5563	0.7922	3588.15	4192.07	2752.32	4216.34	4000.23	3335.34	3045.92	3161	2961.23	3004.02	2576.42	2997.54	2705.95	2511.98	2611.48	2631.02	2970.53	2574.69	2789.55	2716.03	2601.11	3127.08	2477.44	2423.08	2528.25	2225.04	2613.21	3135.06	2819.52	2378.49	2579.41	2396.79	2646.58	2360.69	2148.37	2351.38	2436.25	2741.19	2821.09	2603.64	2543.09	2683.21	2578.46	2434.03	2448.85
7.56_993.0481m/z	993.048	1	7.5563	0.824533	2660.05	2884.12	1431.85	1847.98	2719.67	1804.78	1497.96	1596.9	1712.23	1863.34	1607.48	2017.19	1809.58	1825.55	1952.98	1564.27	1640.33	1732.04	1226.33	1473.6	1585.11	1442.62	1414.66	1420.89	1138.39	1338.72	1196.65	1469.73	1302.71	976.596	1144.06	1364.73	1391.04	1355.8	1712.15	1077.9	1231.9	1463.51	1264.38	1770.19	1680.41	1941.92	1678.87	1811.17	1612.37
7.57_297.9823m/z	297.982	1	7.57247	0.274833	1215.36	1689.13	1222.74	1486.31	1773.36	1427.75	1463.18	1298.84	6134.11	1303.85	1119.16	1271.17	3995.88	916.087	4243.51	2006.28	1987.49	1634.51	1109.24	916.857	911.617	3402.21	2546.83	2992.41	2211.46	554.586	1901.23	1537.78	1750.24	3931.17	742.862	804.866	1124.58	1011.89	1872.11	1467.66	1465.33	2038.67	1383.54	3946.2	1824.02	1827.77	3759.46	3701.43	3039.63
7.57_986.0458m/z	986.046	1	7.57247	0.759867	2627.86	1163.89	1258.94	1983.63	2370.4	1713.09	2258.16	1785.41	796.324	1730.63	1197.54	1404.34	989.409	971.891	1126.76	1887.15	1557.9	1074.95	1188.67	1706.21	1496.62	1779.96	1336.41	1723.13	1842.82	1442.53	1561.16	2148.34	2026.43	1451.19	1324.28	1423.72	1740.69	2315.91	2317.67	1853.25	2863.79	2430.36	2184.41	2665.62	2492.77	2149.54	2506.81	1889.64	1953.02
7.57_997.0482m/z	997.048	1	7.57247	0.388017	899.926	1013.85	683.143	838.215	1454.02	870.569	759.891	1069.68	956.543	1017.24	841.369	1048.73	584.429	846.931	760.642	762.928	676.171	590.284	873.194	600.74	806.411	943.109	489.977	664.99	708.824	632.256	592.9	916.677	1094.86	648.092	751.082	782.549	697.433	1016.01	668.639	792.961	1115.55	881.796	674.105	958.608	974.861	1146.86	838.865	869.452	936.867
7.59_271.0208m/z	271.021	1	7.58863	0.37185	1182.95	1636.38	1092.83	1503.25	1923.85	1734.41	1566.69	1457.63	8518.29	11785.7	11756.3	12722.3	12622	9940.84	9006.74	13526	14709.3	12841.7	11218.7	10368.4	10515.4	17580.6	14042.3	16868.9	15571.1	8763.12	14729.4	13195.8	14161	14038.6	9852.11	8312.8	13509.2	9034.54	15978	10347.2	11272.7	11580.4	9604.89	9915.3	8683.22	12103.1	12135	16937.2	12377.2
7.60_360.1315m/z	360.131	1	7.6048	0.27485	1938.45	2311.47	1246.15	2246.29	3012.94	2498.71	2139.45	2204.14	31663.5	218883	193461	152799	72398.5	182185	25707.6	157039	118879	154419	163413	181847	152312	185100	85989.8	116468	152610	148705	104135	147412	189360	76897.4	121316	242765	132175	145012	171097	199524	148819	119365	166488	46447.7	264329	228862	61296.4	109982	78798.5
7.62_442.1821m/z	442.182	1	7.62097	0.113183	94.3962	158.87	81.7237	105.564	148.476	138.066	89.6524	123.096	610.017	691.762	991.055	864.818	812.128	818.973	752.916	1051.99	876.506	880.518	858.954	681.718	612.324	757.647	751.646	863.51	813.352	885.697	835.537	666.484	856.155	877.488	803.078	933.652	653.149	883.758	597.539	857.67	856.23	620.79	801.207	539.806	762.171	649.511	584.928	901.429	673.567
7.64_114.0569m/z	114.057	1	7.63713	0.145517	175.343	239.482	147.278	191.346	246.214	205.512	146.955	163.696	3328.34	4935.35	2952.82	3630.82	2732.56	3643.63	3138.07	3112.05	3922.97	4299.92	3616.24	3452.04	3008.02	6558.2	2561.11	4892.54	4701.52	2858.48	3710.89	3775.86	4064.33	4023.02	2808.61	3296.33	3072.92	3089.86	3938.16	3207.05	3713.3	2603.29	2750.02	5603.26	3759.36	3422.69	3717.64	3578	2138.35
7.65_294.1206m/z	294.121	1	7.6533	0.355683	739.302	1548.86	1028.38	1144.52	1745.32	1637.72	1426.73	1354.61	10050.1	44688.8	40271.7	34656.4	13589.9	44964.8	10650.6	22874.7	32435.5	30724.8	42545.1	45054.7	37679.2	26261.9	16802.4	25721	26159.5	47820.2	25095.4	26917.9	27687.2	14956.4	36695.4	61407.7	29926.7	50944.7	32896.5	43934.7	45439.5	23351.3	41413.6	15325.6	63903.6	40843.3	15770.2	22317.6	15900.5
7.65_457.2359m/z	457.236	1	7.6533	0.242517	143.862	159.957	129.204	136.917	222.407	190.688	131.37	167.158	590.646	2403.53	3801.58	2400.16	1648.34	2996.56	916.321	1791.2	1998.18	2085.06	3044.34	2974.76	2883.44	1400.08	1872.13	1303.01	1562.08	4077.92	1743.63	1850.59	1925.65	1070.49	3489.7	4514.05	2939.54	3278.31	1568.72	2612.87	2501.03	1483.5	2956.32	555.712	3101.99	2298.18	676.255	1112.69	1214.34
7.67_61.9905m/z	61.9905	1	7.66948	0.808367	15457	22546.4	16244.7	20751.8	24976.8	21746.3	15118.8	16156.8	53024	72760.6	77532.9	67636.8	59448.6	67004.6	52861.7	66974.1	67897.8	51380.3	67227	70380.5	67821.2	53640.1	60524.2	53334.7	55021.7	59521.4	52507.2	60773.5	67142.7	43092.8	64006.2	67953.9	71666.3	40623.5	31899.3	38266.9	36951.8	35461.1	41628.5	21742.9	44511.1	39376.7	29664.6	32492.1	35384.6
7.67_163.0240m/z	163.024	1	7.66948	0.501183	2824.57	3017.54	2269.77	2552.88	3125.04	2584.02	2201.01	2267.75	4867.32	6005.92	7264.83	6399.54	5639.65	6263.72	5942.17	5061.94	6542.38	7278.38	6485.98	6646.22	5805.62	7818.26	5874.13	7324.62	6970.22	5868.71	6883.34	6068.29	5257.75	5871.2	6017.85	6495.55	5616.56	6337.62	5782.11	6512.32	6833.67	5065.75	6321.02	5543.89	6225.28	5760.49	6331.6	5838.2	5864.83
7.70_146.0487m/z	146.049	1	7.70182	0.17785	186.125	280.523	132.968	189.808	239.508	184.767	255.639	210.438	1535.35	2174.75	5848	3177.7	2876.11	7160.5	1952.22	2467.8	3046.03	2952.37	3903.56	3190.46	2982.29	4825.57	2573.5	3000.65	3472.65	4916.31	2989.94	2788.57	2331.02	3720.91	3581.35	2554.92	2701.1	5750.05	5067.06	1294.83	1409.4	1070.5	1685.01	872.818	2077.98	1347.16	1138.06	4989.57	1261.88
8.07_687.0221m/z	687.022	1	8.07367	0.194017	1009.7	1022.94	323.379	529.648	529.351	631.525	667.67	646.3	1079.93	1071.51	1089.61	1107.57	1055.7	1084.29	911.241	896.896	919.538	946.543	1048.4	968.164	962.365	855.179	1005.48	852.203	1018.91	796.781	949.82	967.91	939.621	908.173	994.855	1071.4	975.576	1202.59	1046.9	1115.6	1055.2	1150.22	1055.77	855.456	1005.9	1044.35	977.123	927.665	1038.7
7.73_165.0235m/z	165.023	1	7.73415	0.565867	1574.42	1119.08	778.22	1135.28	1546.43	1278.77	746.743	665.014	2605.9	1694.72	1905.99	1675.35	2286.04	1494.91	2500.15	1795.37	1933.84	1609.95	1592	1602.74	1490.18	1814.42	2054.92	2239.98	1909.18	1186.91	1783.71	1461.35	1724.95	2362.85	1357.28	1446.89	1790.56	1657.51	2173.44	1768.94	1730.76	1763.53	1829.25	2112.56	1808.8	1922.05	2324.71	2663.08	2382.91
7.73_297.9829m/z	297.983	1	7.73415	0.12935	625.343	832.235	585.349	679.956	683.5	668.423	756.723	597.647	3266.94	1055.85	760.015	1111.61	2236.55	593.492	2268	1510.01	1522.17	1522.06	846.101	707.24	789.509	2224.27	1890.84	1624.02	2005.16	399.275	1695.62	1211.22	1234.08	2059.86	679.834	390.306	1068.46	468.819	1167.91	826.301	1023.79	1305.29	668.848	2359.09	450.114	957.33	2288.56	1578.07	1916.61
7.75_124.0091m/z	124.009	1	7.75032	0.6952	5351.73	7242.62	5961.97	7225.96	9024.56	7517.15	5963.56	6617.46	596948	372800	637799	438062	704557	487639	734793	441865	529691	436808	444106	412031	436054	427526	700950	735367	502555	388412	506945	315637	419938	893230	433986	400523	519791	529562	643863	421079	366781	338353	357046	373855	345533	354223	457396	792095	585148
7.75_173.0263m/z	173.026	1	7.75032	0.5497	3678.12	3466.73	2408.63	2938.25	3947.07	2739.48	2549.04	2508.66	9056.46	3374.98	4394.3	3339.89	5307.67	3378.83	8071.07	3068.3	3376.09	2731.38	3684.51	3162.12	3301.33	3679.13	4193.38	3581.18	3078.11	3377.13	2770.63	3064.82	2880.54	5307.16	3579.94	3280.52	3218.42	3467.82	4138.52	6911.39	7803.51	7043.52	4635.39	24118.2	5747.31	5940.47	23806.1	4324.13	17992
7.48_146.0814m/z	146.081	1	7.47547	0.210167	1138.99	1404.33	1112.29	1287.47	1649.59	1193.4	629.561	667.768	2125.9	4269.98	4324.39	5294.54	2538.2	7512.89	1537.68	2854.38	3950.94	3699.79	4814.21	4680.69	4098.37	2904.93	2620.15	8020.83	2968.18	6587.75	2961.37	4311.23	4284.66	4490.97	4147.38	10653.3	3962.84	6175.04	3463.91	4900.11	5565.99	4019.95	6443.5	3991.67	6219.6	5660.47	4030.04	3228.34	4358.49
7.48_79.9594m/z	79.9594	1	7.47547	0.177833	0	0	0	0	0	0	0	0	278.322	121.088	232.898	142.665	291.571	166.385	336.481	162.624	172.1	143.961	166.729	166.64	167.588	183.565	248.301	387.262	189.686	126.797	184.366	88.3043	196.384	419.815	184.683	124.179	169.795	295.485	345.923	118.762	97.2167	108.18	74.9934	128.104	112.323	113.132	193.547	489.778	256.989
7.46_473.2424m/z	473.242	1	7.4593	0.582033	64.1498	241.131	233.214	206.79	270.343	314.891	641.47	842.852	7674.45	14074.1	17856.2	13974.4	10576.8	15054.1	8403.94	12891.6	13168.7	11435	14344	14900.5	14156.2	9709.15	11604.2	10466.4	10683.4	14573.5	10806.4	11687.4	12636.6	7700.23	14466.4	16314.6	15027.6	19923.7	15541.9	18789.8	17432.5	15057.5	19460.1	8626.49	21881.3	17867.7	11367.4	14831.5	15002.4
7.46_326.1432m/z	326.143	1	7.4593	0.711367	3990.88	4791.51	3690.05	4540.75	5247.55	4537.12	3939.06	3956.64	18052.8	49061.4	46962.3	57484.3	25733.1	66094.6	16244.8	32969.6	42103.5	42036.2	54036.7	54570.7	46283.6	36052.3	28980.6	34921	35189.1	52722.1	33962.3	45251	39707.1	18597.3	46037.5	63564.5	42399.3	66676.6	37772.2	51989.7	60315.7	38858.9	64946.2	38702.7	65532.2	57426.4	38625.6	28452.5	40783
7.39_283.1028m/z	283.103	1	7.39463	0.258683	246.348	309.312	148.98	202.384	271.269	219.64	165.364	146.409	1809.56	2780.65	3662.93	3298.99	2420.44	3213.86	2063.2	7046.28	3412.55	2338.79	3653.2	3319.71	3106.05	3309.68	3501.04	3600.32	2726.42	6159.65	3271.8	2868.12	2727.76	2498.47	3666.22	3975.51	3435.14	4780.83	3150.91	4125.32	2805.31	3962.71	3398.5	3204.76	3277.38	2668.64	2500.62	3118.72	3549.85
7.41_267.0726m/z	267.073	1	7.4108	0.727533	2138.68	2759.37	2263.16	2831.46	3155.38	2487.31	2703.89	2770.05	5900.84	9035.47	10469.1	9299.26	7273.88	8926.06	6395.73	8345.72	8835.61	6532.32	9508.44	9359.67	9636.72	6542.64	7627.15	6770.13	7272.4	9410.08	6923.86	8105.17	9053.17	4614.83	8640.92	11237.6	9659.54	8901.11	7014.47	8473.65	8635.42	7501.21	8617.01	4696.79	10032.7	8571.59	6396.76	6772.55	7380.55
7.43_310.1157m/z	310.116	1	7.42697	0.6952	2642.72	5379.37	4197.63	5332.78	6776.31	6622.09	8669.02	10254.7	29942	55615.4	66425	53090.4	36912.5	57858.1	30255.8	48576	47478.7	40392.4	55329.9	57842.3	56770.2	33232.8	40572.2	28690.8	36846.5	64199.4	37142.2	44517	44431.7	19374.4	56331.9	67267.8	54041.6	88580	59510.3	90811	83716	74523.2	97857.4	41457.8	105339	84304.3	54059	46492.3	71278.1
7.43_383.0646m/z	383.065	1	7.42697	0.32335	1721.33	1822.92	1290.24	1854.65	1543.75	1313.46	1108.48	1523.9	4296.18	12507.6	19738.2	11983.4	8227.05	12493	4993.23	10705.2	11184.1	8202.83	14081.7	14925.2	14335	5480.4	8359.22	3886.95	7042.77	14711.3	7142.49	8521.01	9533.28	1977.86	12820.1	20621.5	12041.6	15459.1	6947.19	18199.8	14718.4	11625.5	16600	5065.82	19967	14826.2	7506.03	4619.5	12932.6
7.43_435.2970m/z	435.297	1	7.42697	0.630533	0.191587	239.536	45.1045	108.957	340.075	446.855	432.703	713.806	14419.2	30737.6	42953.3	28469.2	20977.3	32644.5	15077.3	26261.8	26617.1	19526.7	31138.3	31846.2	32048.4	14542.4	21646.4	14217.9	17436.2	34610.6	17468.4	20663.6	22873	9392.2	30585.3	39510.3	29318.5	33464.1	18943.2	31104.6	26165.7	23657.9	32927.3	9146.19	36569.1	26611.9	15330	14230.4	23378.9
7.43_457.2415m/z	457.242	1	7.42697	0.258683	141.397	120.925	106.976	153.177	160.678	111.413	80.7693	115.505	2003.99	4865.19	6245.64	4355.8	4042.29	5045.33	2179.05	4390.22	4243.96	3193.03	5007.69	5462.59	5273.57	2556	3468.41	2452.8	2780.43	5138.81	3002.75	3524.84	3849.25	1105	4752.84	6603.4	4751.88	5018.85	2649.47	5064.15	4508.6	3955.07	4966.98	1671.77	5618.54	4258.81	2656.24	2261.8	4141.2
7.44_71.0158m/z	71.0158	1	7.44313	0.339517	0	23.6785	0	32.7543	67.0618	58.1121	108.32	123.561	2711.47	4528.64	8003.8	4813.46	4474.36	5793.77	3543.48	4545.43	4955.28	3801.77	5631.17	5748.53	5621.25	2868.5	4973.28	4400.25	3863.24	6018.57	3811.46	3308.09	4199.75	3877.25	5565.74	7683.8	5527.08	6599.72	4865.73	5630.4	4467.79	3531.28	4979.25	2123	5995.09	4293.91	3033.23	4755.15	5004.62
7.44_73.0009m/z	73.0009	1	7.44313	0.27485	424.48	520.262	325.528	480.101	400.346	393.402	342.771	407.852	828.666	1353.78	1793.32	1392.28	1073.35	1837.35	855.036	1304.96	1350.18	993.352	1537.21	1564.96	1544.9	1068.58	1174.03	1162.89	1113.49	1979.83	1067.38	1330.68	1186.11	807.38	1599.18	2655.47	1439.52	1574.94	1171.42	1312.77	1288.18	1052.18	1277.57	651.227	1534	1223.83	917.98	988.435	1209.42
7.44_87.0112m/z	87.0112	1	7.44313	0.32335	154.533	176.498	74.4313	166.552	197.725	150.775	120.354	117.881	1264.91	2018.97	2937.31	1992.95	1781	2379.38	1494.7	1800.22	2021.28	1525.59	2322.9	2263.58	2225.11	1301.4	1897.84	1698.97	1537.76	2152.27	1415.17	1560.96	1761.59	1324.85	1992.07	2855.63	2157.82	2400.63	1860.05	2167.27	1809.22	1588.24	1932.52	931.068	2392.67	1788.03	1292.92	1826.15	1898.16
7.44_89.0261m/z	89.0261	1	7.44313	0.46885	833.896	1430.95	1639.12	2394.03	2505.79	1877.85	2276.95	2573.98	30852.2	48232.9	86648.3	53521.6	51159.1	61859.1	41328.1	47211.1	55430.4	41754.6	59404.2	61119.1	59117.4	37566.5	53425	50581.5	45712.1	61381.8	43950.5	38208.2	48647.7	40443.2	58016.6	79399.1	58155.2	65771	53064.3	56703	49351.4	37695.9	51053.1	26751.1	61107.6	48651.4	38605.8	52724.5	53523.3
7.44_101.0256m/z	101.026	1	7.44313	0.533517	206.505	418.553	417.175	597.612	501.752	433.606	517.65	528.467	4929.79	6722.03	11578.9	7365.22	7095.36	8675.17	5718.11	7010.18	7358.27	5849.76	8301.47	8525.84	8229.56	4868.45	7746.53	7316.12	5882.17	8927.31	5913.44	5187.43	6486.88	6139.47	8294.47	11185.3	8206	9600.04	7295.74	8123.08	6706.11	5684.27	7597.28	3591.45	8681.27	6786.37	4808.05	7596.03	7793.93
7.77_72.9986m/z	72.9986	1	7.76648	0.27485	356.326	586.015	447.906	524.916	547.932	579.075	515.399	499.723	810.557	1880.46	3327.56	2140.48	1310.61	2780.19	880.495	1792.02	1864.95	1904.63	2830.49	2663.97	2762.18	1547.03	1710.07	1403.91	1974.38	4128.04	1858.92	2086.36	1901.4	1254.79	3528.79	4603.26	3162.93	2691.18	1790.08	1952.53	1612.66	1261.2	2144.63	688.552	2371.27	1663.29	807.567	1471.79	1233.16
7.44_179.0572m/z	179.057	1	7.44313	0.436517	3007.5	6846.21	5691.21	6786.78	10112.8	8796.82	8051.84	9583.57	243073	385938	671745	412120	396759	498024	316009	368693	410835	325925	468127	489284	467511	271469	430755	394580	332334	488926	335432	280533	357674	330518	459237	630757	450212	524239	398456	448345	368746	281199	397749	186953	471453	358760	257146	395009	416097
7.44_217.0311m/z	217.031	1	7.44313	0.614367	1645.29	5646.35	3789.02	4920.6	6678.01	6017.08	7422.36	8406.74	37183.1	55982.9	63297.3	51888.6	39027.8	55618.6	33502.4	47548.7	47374.8	31839.2	47251.6	50364.8	46860.8	30796.8	38499.3	41110.2	33022.7	46522.6	31172	39971.3	40760.5	26768.4	40511	54486	46910.8	51568.7	42132.6	47690	46046	43248.9	53052	22431.2	61418.3	49321	32347.3	44763.2	40878.5
7.44_242.0531m/z	242.053	1	7.44313	0.856867	3846.44	29205.1	24830.7	30707.1	44914.1	42291.4	29987.4	34116.6	174218	249839	268643	229452	197952	232464	174710	228067	230517	175363	232702	244217	235740	180945	207730	180162	187802	209110	177859	208662	227290	141952	219946	234652	245900	142783	108287	131170	127314	120970	143802	71758.3	154275	135722	101374	110131	121923
7.44_299.1008m/z	299.101	1	7.44313	0.6952	4669.16	5893.31	3904.65	5401.86	6087.35	5279.46	4359.4	4607.24	35957.4	60931.1	64627	57034.9	43466.8	49329.9	31349.3	41624.3	52733.8	52561.8	49958.3	54778.1	46825.1	45780.6	41282	34501.4	39291.1	41518	40720.5	54375	47817	24931.9	48861.8	47038.4	43041.3	45479.5	38981	55686.6	46395	28360	48944.5	36614	54953.8	40324.7	38086.8	28851.3	40529
7.44_367.1074m/z	367.107	1	7.44313	0.759867	7172.35	7168.36	4811.02	7352.58	6622.64	5710.79	5776.8	5797.67	24239.3	40347.8	49165.7	38042.1	27651	42579.1	24970.5	34811.5	35176.3	26897.6	40446.9	42933.7	40184.6	25868.4	30369.4	26853.3	27705.2	42977.4	26647.7	32816.3	34336.3	19871.7	39908.3	48532.9	41148.6	33897.2	22577.8	28647.2	27169.3	23615.6	31417	14390	34159.1	27585.4	17642	20026.6	21975.6
7.44_401.0699m/z	401.07	1	7.44313	0.679033	4268.44	3998.98	2865.74	4581.62	3898.5	3082.98	2991.61	3231.11	5486.22	9833.9	16743.8	9769.82	7133.43	10193.8	5633.02	9302.16	9629.68	6232.87	11142.6	11554.1	11222	6438.3	7673.69	6089.06	6818.94	9105.4	6293.75	7215.75	8706.06	3479.22	9413.33	13371.2	10464.2	11523.6	7290.79	12425.7	10669	8331.36	12298	4697.29	15923.3	10959.1	6800.86	6243.45	9637.1
7.44_449.2903m/z	449.29	1	7.44313	0.1455	0	0	0	0	0	0	0	0	13.6932	213.676	437.695	258.479	167.129	400.358	58.389	300.651	256.797	74.1574	221.927	323.541	387.079	52.6774	97.5919	42.9888	75.3562	258.659	122.112	154.561	201.52	13.7185	231.704	374.758	279.211	303.707	78.3441	288.101	186.805	165.322	294.932	7.40028	391.865	166.458	55.9308	22.8332	193.729
7.44_461.3115m/z	461.312	1	7.44313	0.242517	0.0221489	0	0.807279	0.0565525	0	0.705806	0	0	423.101	1094.46	1739.57	912.81	1025.01	1435.29	517.186	1052.52	1072.12	646.005	1318.74	1363.89	1212.51	536.439	814.569	304.736	520.046	1199.48	539.131	740.487	899.786	35.0839	1067.79	1553.47	1158.72	1362.31	623.917	1260.11	1109.74	1186.49	1365.48	295.291	1421.78	1129.02	642.997	504.978	1065.61
7.44_463.3283m/z	463.328	1	7.44313	0.582033	0.0907027	183.81	159.115	350.539	554.392	410.885	775.892	1114.18	16682.3	38783.3	54614.5	36536.7	25001.8	41800.4	17426.7	33398.7	33364.5	24946.2	40400.2	42577.6	41337	18825.7	27193.7	18908.8	23198.3	45695.6	23320.7	27868.1	30389.8	11710.5	40921.5	53602.7	40287.5	48023	27217	43123.3	38286.1	31987.1	47117.2	13175.9	53917.9	38732.1	20567.1	20622.5	31892.1
7.44_563.1140m/z	563.114	1	7.44313	0.210183	1070.86	1184.61	859.561	1126.78	1204.97	884.634	725.816	873.076	1495.4	3298.58	5288.39	3193.42	2165.11	2761.55	1433.8	2866.52	2984.29	1991.33	3795.47	4065.92	3692.04	1519.6	2377.94	1402.59	1933.63	3273.41	1933.43	2311.93	2512.32	851.788	3479.48	5669.61	3167.69	3562.89	1620.53	4997.11	3991.35	2771.69	4707.96	1372.58	6010.36	3915.01	2176.94	1473.08	3485.97
7.46_239.0777m/z	239.078	1	7.4593	0.37185	1698.1	3178.71	2809.38	3578.05	3997.69	3298.06	3100.22	3686.92	70038.6	95981.5	173632	103946	107259	128754	89896.1	93884.8	107730	81908.1	117799	122290	118743	71735.4	117178	114280	86055.2	122724	87090.7	72017.8	91107.8	98933.8	113765	154962	114116	130039	105064	103314	86374.9	66109.4	94778.3	45083.3	111741	84195.5	64407.5	111647	103366
7.46_296.1360m/z	296.136	1	7.4593	0.565867	2263.05	2760.15	1842.87	2728.31	3182.71	2861.68	2645.17	3039.74	95660	344432	279856	318865	199859	296707	137086	210778	230594	296536	291556	362695	275896	271390	215245	161045	275701	341666	277365	261565	200855	128940	309410	357099	261928	338272	231982	391061	365985	217456	374390	260774	321947	335603	254699	170470	295529
7.44_215.0337m/z	215.034	1	7.44313	0.679033	3471.7	14205.8	10306.7	12667.4	18059.4	15529.3	20952	24409.2	102798	165182	189220	153928	112781	165126	94772.4	140107	139968	91638.1	138227	150000	139039	90837.5	111521	118256	96462.3	136973	90926.3	114997	119185	75330.9	118047	159712	136271	152105	122009	139026	136458	127071	156458	63898.2	182290	145655	93347.5	130721	119155
8.07_943.0406m/z	943.041	1	8.07367	0.6952	4435.97	2083.15	1540.58	1937.52	1850.73	1246.46	1630.53	1870.04	2215.56	2121.52	1929.56	2347.85	1945.05	1655.65	2172.04	1787.24	2140.39	1977.84	1847.88	2061.22	1643.41	2328.34	1969.92	1863.44	2033.24	1960.93	1590.97	1812.26	1711.78	1918.24	1892.04	1627.29	1821.72	1929.46	1922.33	2032.61	2180.74	1958.94	1831.38	2199.93	2001.27	2002.49	2228.05	2326.49	1766.9
8.09_945.5508m/z	945.551	1	8.08983	0.17785	11.1315	0	0	0	0	0	0	0	743.237	951.817	525.894	832.835	559.187	392.763	927.891	404.033	799.878	225.782	392.389	579.404	425.456	762.976	824.101	1550.29	510.374	501.853	919.269	433.051	330.12	857.135	525.319	452.612	520.584	495.552	389.837	323.552	230.831	220.306	227.869	208.836	256.07	267.692	423.734	516.663	265.681
8.07_977.0416m/z	977.042	1	8.07367	0.6467	3092.9	1821.93	803.618	1170.51	1726.96	759.01	1579.08	1487.63	1763.08	1373.08	1622.75	1427.85	1652.2	1411.89	1362.72	1528.12	1666.36	1514.6	1375.52	1366.34	1414.03	1436.19	1212.21	1191.75	1245.97	1775.88	1217.32	1545.15	1147.49	1510.69	1374.96	1698.39	1242.4	1491.68	1842.2	1416.11	1457.46	1821.68	1812.27	1411.92	1466.66	1906.17	1477.17	1884.97	1838.9
11.42_239.1093m/z	239.109	1	11.4203	0.1132	263.553	193.479	166.828	169.82	183.53	136.225	121.786	144.197	260.773	198.589	564.234	266.999	388.755	406.212	273.116	354.953	744.919	102.054	336.814	329.919	257.505	204.028	250.598	462.74	146.531	296.88	346.472	344.106	295.565	252.58	282.41	246.25	346.728	561.54	481.821	257.56	495.802	209.307	329.626	396.064	263.599	275.448	264.417	261.732	449.413
11.42_343.9970m/z	343.997	1	11.4203	0.93775	13488.6	8543.94	21669.4	21463.2	10691.4	16254.2	56446.7	79256.6	225630	213002	181814	162418	160110	140878	126121	132051	127781	136900	124419	121459	120323	117493	111269	104889	121202	112047	116343	105486	133184	116987	116375	108088	107461	117970	119639	119025	114584	116315	130827	131199	115943	117374	122542	106205	112663
11.42_603.2513m/z	603.251	1	11.4203	0.177883	76.6545	23.3237	53.1223	49.6981	53.519	38.841	19.0163	15.4448	937.341	924.151	695.906	807.47	733.409	602.72	908.733	711.849	763.615	300.302	545.096	631.043	503.79	685.377	528.263	626.148	613.045	526.791	374.26	795.751	643.435	547.897	461.631	667.55	709.459	528.92	411.609	499.37	642.778	688.777	557.693	517.964	633.093	674.55	747.868	679.469	491.378
11.42_617.2626m/z	617.263	1	11.4203	0.129367	3.18646	1.20978	0.286115	7.09357	12.8937	0.521749	3.41948	2.05637	463.575	237.95	228.123	357.573	139.645	248.931	286.329	276.653	314.126	37.2386	272.307	443.873	259.481	400.334	367.215	382.82	196.421	259.063	325.616	476.628	448.702	300.333	313.853	416.407	454.598	306.383	162.96	222.161	315.94	389.398	516.286	186.392	447.96	478.387	348.253	336.034	333.568
11.42_636.0875m/z	636.088	1	11.4203	0.307217	1217.93	469.812	642.537	794.201	613.082	452.153	389.431	505.544	8499.88	8210.02	8083.65	6510.96	6663.48	5845.21	4885.2	4901.26	5005.9	6507.62	4965.2	4740.71	4835.2	4536.68	4440.63	3970.2	4462.47	3974.86	4811.52	3890.16	4950.03	4538.37	4544.68	3924.63	3847.6	4015.95	4298.01	4243.57	3995.17	3976.78	4379.4	4493.24	3948.92	4032.33	3972.06	3643.18	3929.5
11.44_247.0302m/z	247.03	1	11.4365	1.0671	7698.25	7289.16	5602.11	4841.05	5127.63	3642.49	5028.13	5395.76	5156.79	5954.42	7083.57	6291.22	4832.35	6425.85	5674.33	5795.09	5450.5	4883.86	6580.84	6144.58	6280.34	4531.16	6775.23	5991.78	4636.65	7172.3	4970.34	6300.06	5284.07	7083.64	6729.79	6470.57	6120.11	5901.95	6943.55	6620.45	6334.11	5506.57	5421.95	4302.65	5228.68	5705.76	4268.23	6105.79	5519.12
11.45_405.0274m/z	405.027	1	11.4527	0.307233	2926.24	1570.77	1723.7	1544.22	1473.98	1042.83	1002.61	1374.97	66961.5	33684.2	14445.2	14960.8	6566.18	27131.9	14170.5	54314.2	18721.6	9677.41	18767.3	8470.33	12191.1	42408.5	6126.16	59139.8	8471.48	6192.86	6732.14	11200.1	63573	7902.07	4267.68	9157.27	13268.4	5210.99	8626.55	7752.19	11168.6	48923.9	12914	14884	16380.7	27017	10039.1	19377.3	8569.07
11.47_201.0267m/z	201.027	1	11.4689	0.3719	5048.67	3359.8	2784.37	2455.51	2379.82	1880.64	1965.94	3117.57	32111.9	29137.3	23883.9	26360.7	24150.5	26682.4	27498.5	26178.2	25544.6	17215.8	24086.7	26078.9	21604.5	25702.4	22788.9	32118.1	21668.1	22059	20355.8	25316.9	25419.9	24526.9	21266.1	26569.1	25415.6	26135.5	22918.2	24595.9	28243.4	27710.1	28956.6	25606.6	29393.4	30476.2	32088.4	30767.9	26647.8
11.47_313.0552m/z	313.055	1	11.4689	0.436567	3686.48	1892.42	2152.72	2525.38	1904.1	1722.11	1325.63	2168.54	225401	215545	197307	206050	201531	212187	201492	193556	193865	160259	195862	199875	177885	200305	182566	234584	183470	181173	175302	191201	187225	198386	174379	204471	192050	207989	206229	212982	235052	227395	232578	227964	235330	239399	259466	247117	223309
11.47_324.5417m/z	324.542	1	11.4689	0.19405	0	0	0	0	0	0	0	0	514.673	613.888	653.285	514.271	594.681	499.029	426.205	504.36	505.59	592.96	575.642	636.801	471.046	664.078	522.26	556.383	535.565	517.554	697.153	517.494	598.771	641.457	623.854	672.427	579.999	517.319	716.601	865.836	876.03	678.449	855.65	832.628	693.743	852.474	823.497	761.502	867.84
11.47_395.0424m/z	395.042	1	11.4689	0.274883	3258.92	1476.58	1670.49	1523.71	1523.14	1128.75	872.272	1211.84	8947.08	8754.91	7861.23	8889.08	7929.07	8584.7	8093.13	8073.78	7988.03	5786.85	8207.1	7821.69	6906.44	8466.47	7500.37	9576.04	8024.34	7706.2	7431.15	7849.92	7675.41	8799.82	6698.61	8459.37	7986.67	8080.24	8754.26	8722.97	9791.63	9657.38	9871.21	9857.18	9569.54	10056.6	10753.1	10081	9509.79
11.47_481.5712m/z	481.571	1	11.4689	0.161717	0	0	0	0	0	0	0	0	300.438	324.603	590.949	426.559	441.169	481.492	256.885	263.526	316.499	397.308	411.545	382.718	387.487	302.95	327.643	454.286	418.373	447.51	373.84	335.395	229.264	482.125	350.182	496.923	362.901	349.405	700.083	533.931	589.07	646.201	622.384	676.3	489.256	535.812	705.738	575.898	462.03
11.47_627.1161m/z	627.116	1	11.4689	0.24255	2612.95	1251.71	1341.15	1386.3	1295.07	1028.13	1045.43	1270.94	37586.7	39527.4	41034.3	40229.2	40220.6	40254.3	35086.5	35058.8	35812.7	33741.4	37830.4	35864.1	33271.5	36946.8	35101.6	40375.7	38494.9	37616.4	36247.4	35026.5	33368.9	41622.5	34566.3	39567.4	35878.8	36311	42967.9	44149.4	46194.4	44431.5	46228.8	49376.9	45348.9	45944.9	51416.6	46501.5	45631.6
11.47_919.2033m/z	919.203	1	11.4689	0.274883	843.221	148.176	309.522	435.144	350.39	348.741	249.996	425.558	34383.3	38396.3	40227.9	37608.8	39277.1	38482.2	32735.7	34315	33971.4	41947.4	37106	35727.7	34982.8	36296.4	35585.2	32238.5	39012.1	38941.8	39558.8	35351.6	34139	39571.1	39443	37688.7	36244.2	30682.5	37962.8	37786.9	37546.1	36497.1	37586.1	42420.9	36384.5	37135.4	39539.3	36129.8	38397.2
11.47_941.1729m/z	941.173	1	11.4689	0.258717	946.774	193.883	525.202	597.153	508.533	515.039	409.361	498.799	17321.4	18710.6	19072.6	18069.9	18960	18925.8	16097.6	17076.3	16094.7	18748	17988.4	17293.8	16927.7	18034.7	16561.9	17590.7	18242.9	18189.1	18479.7	16648.3	16360.4	19009.4	18238.1	18366.2	17140.3	15467.4	18557.1	19361.5	20056.8	19296.8	20049.6	22235.5	19733.5	19625.5	21805.9	19814.4	19520.2
11.49_156.5256m/z	156.526	1	11.485	0.24255	0	0	0	0	0	0	0	0	731.107	756.438	722.878	788.504	723.407	714.778	679.273	659.139	708.018	652.8	781.172	728.431	640.255	729.735	644.39	870.101	681.634	639.369	643.543	696.275	644.955	783.248	592.673	778.298	749.528	885.743	808.789	854.789	837.931	806.119	851.556	884.943	814.21	866.856	1048.29	1067.93	869.568
11.49_470.5866m/z	470.587	1	11.485	0.161717	0	0	0	0	0	0	0	0	295.567	410.29	417.878	462.884	507.601	405.526	370.558	343.958	346.343	424.384	415.052	355.204	434.517	414.441	331.116	427.979	388.282	410.968	385.087	290.789	345.626	453.001	353.651	344.944	222.415	438.07	614.634	516.697	587.561	529.142	637.862	677.572	532.006	523.013	588.04	488.628	602.283
11.49_487.1464m/z	487.146	1	11.485	0.177883	2153.92	1463.83	1503.85	1416.79	1237.43	868.598	994.668	1188.91	2959.62	3060.92	2038.11	3494.07	1870.07	2877.91	3109.16	2444.33	3118.33	618.265	2447.73	2393.98	1817.14	2980.48	3034.46	5696.29	2332.67	1567.2	1098.6	2110.68	2612.37	3702.82	1229.98	2061.59	2417.64	2863.13	3352.36	2307.5	3240.17	2101.62	2182.59	2612.63	2748.76	2697.07	2100.79	2780.91	2905.92
11.49_801.2207m/z	801.221	1	11.485	0.113217	280.467	183.205	190.806	252.325	148.993	88.2597	113.743	215.354	1091.5	1002.72	774.192	1585.02	848.123	1497.25	1146.73	947.216	1386.91	81.5602	1162.9	911.857	649.694	1316.76	1282.11	2268.91	956.991	660.952	460.156	733.364	1022.1	1919.1	407.37	827.626	934.492	1222.82	1653.17	1040.43	1367.94	579.564	858.347	1135.45	970.634	1095.35	725.681	1300.24	1352.63
11.50_307.0779m/z	307.078	1	11.5012	0.19405	1484.36	671.359	574.364	593.462	546.505	402.339	350.821	504.859	1724.57	2046.47	2212.3	2217.2	1654.35	1741.5	2023.95	1540.42	1905.05	1159.56	1939.8	1803.73	1373.86	1397.79	1914.55	1894.94	1352.72	2004.23	1383.24	2280.48	1536.31	2449.95	1532.84	2785.2	1565.66	2225.68	2305.93	1615.76	1673.28	1489.78	1898.32	1513.62	1646.44	1718.55	1200.39	2544.95	2462.6
11.50_779.2533m/z	779.253	1	11.5012	0.161717	90.6457	27.5128	16.1948	27.0431	40.3085	25.8515	11.5331	45.3953	642.885	807.291	951.408	1472.18	994.033	1313.37	941.303	633.415	1202.14	713.141	1274.59	988.884	877.098	1359.32	1663.03	1832.8	1653.81	873.462	1035.96	819.254	1154.15	3043.6	988.726	878.909	878.231	523.946	1275.55	519.306	734.323	407.763	446.377	800.559	485.776	556.817	309.423	672.2	785.614
11.52_209.0301m/z	209.03	1	11.5174	0.3234	3683.9	1532.02	1491.33	1505.82	1822.59	1008.95	723.447	830.729	2475.28	2872.31	2603.98	3124.46	3591.01	3751.86	4116.08	1773.34	2873.56	2819.89	3341.38	4512.4	2743.94	4572.35	2839.33	4229.44	2932.46	4038.49	3638.33	3849.94	1896.12	3866.54	3918.71	4073.13	3354.26	4456.64	3508.15	3824.58	5309.71	2722.64	3334.93	4382.84	2365.11	2915.18	3286.49	4894.29	3763.69
11.53_605.1464m/z	605.146	1	11.5335	0.48505	4630.99	2072.49	2659.64	2621.49	2560.13	1812.29	1711.33	2711.59	106167	120019	139886	125229	137430	126771	104607	110389	111443	153446	124628	114578	120940	118792	121159	107797	136179	133599	139542	114261	110307	133140	135030	126115	116355	105743	130940	125162	119653	114892	117402	139220	112718	114627	121624	117113	124753
11.40_861.1970m/z	861.197	1	11.4042	0.210217	987.286	405.629	634.175	977.698	777.822	787.671	454.126	490.006	4694.33	6401.4	9344.48	8430.1	9546.91	10171.6	6245.38	6658.71	7049.7	14952.9	8828.32	7373.03	8241.24	8620.46	8240.62	11183.4	10593.4	12550.6	12279	7512.21	6568.57	12683.2	11132.1	10869.1	7637.57	10594.6	13206.8	9766.74	9757.14	8963.26	8601.21	11688.4	8666.87	8737.34	10483.2	11940.4	9197.84
11.40_839.2093m/z	839.209	1	11.4042	0.2749	1074.48	240.082	435.986	663.889	575.609	410.02	590.554	448.38	685.634	1132.45	1762.12	1365.27	1684.79	1519.38	1052.09	1102.29	1302.38	2452.56	1608.52	1179.1	1347.29	1390.32	1454.83	1642.09	1725.54	2004.46	2035.06	1402.58	1206.65	2141.07	1810.47	1968.25	1522.2	1559.23	2085.4	1388.07	1365.7	1302.92	1240.09	1558.36	1398.16	1363.55	1346.53	1637.93	1333.53
11.40_547.1394m/z	547.139	1	11.4042	0.226383	1585.6	794.842	845.59	843.713	865.635	663.748	575.22	746.267	3469.52	4331.11	6585.44	5780.32	6670.32	7205.85	4321.61	4617.18	4875.2	10270.8	6387.54	4794.58	5649.09	6130.32	6280.61	7938.38	7408.05	9043.51	8738.57	5375.74	4373.26	9622.05	7430.51	8134.22	5312.7	7959.98	9604.42	6618.06	6868.11	6040.38	5958.54	7854.7	5962.69	6266.28	7238.33	8512.97	6503.34
11.37_489.1041m/z	489.104	1	11.3718	0.113183	767.074	438.817	667.485	559.063	441.753	380.93	418.993	439.405	603.003	660.709	882.864	862.341	873.893	769.647	687.338	818.858	831.03	991.992	946.843	860.549	1108.28	762.445	977.879	608.511	777.418	1162.83	1098.71	1068.07	698.605	777.655	1263.76	848.043	956.445	894.745	894.934	993.151	906.646	963.588	792.8	831.562	864.301	910.274	743.02	818.701	1064.25
10.42_335.0432m/z	335.043	1	10.4179	0.42035	1532.29	1962.91	1651.74	867.722	1839.46	1500.31	2009.5	2495.01	3246.87	4479.48	4625.63	4162.59	4489.1	4048.74	3127.19	3898.99	3802.31	4789.32	3984.81	3837.49	4342.62	3758.04	3982.04	2992.87	4244.9	4339.9	4410.26	3611.61	3410.53	3209.38	4159.75	3416.01	3520.64	3847.06	4137.32	4651.92	4542.3	4724.04	5115.61	5637.79	4343.95	4715.86	4560.5	3465.4	4178.79
10.50_138.9783m/z	138.978	1	10.4988	0.2425	369.026	546.838	334.245	182.338	590.184	455.875	626.455	698.06	1276.69	1979.09	1770.08	1223.95	1454.01	1201.89	936.628	1151.82	1124.03	1268.58	1196.23	1154.59	1447.82	1203.13	1153.84	856.334	1116.89	1315.3	1245.53	1103.48	1544.47	910.042	1486.7	1174.22	1091.57	1165.88	1095.21	957.983	849.318	1150.22	1399.86	1349.42	1200.71	1071.94	1251.24	819.972	962.111
10.53_710.9937m/z	710.994	1	10.5311	0.339517	1244.27	2735.41	1532.32	1108.67	2997.14	2037.43	2331.38	3196.03	3163.57	3660.28	3031.01	3200.47	2670.86	3143.24	2821.32	3322.18	3099.48	2929.52	2935.08	3225.06	3241.05	2947.63	3048.46	2511.84	3080.03	3023.49	3062.94	3214.71	3404.31	2560.95	3120.66	3000.97	3357.62	2296.48	2037.41	2336.85	2358.78	2317.65	2474.48	2324.78	2824.07	2650.23	2311.96	2188.74	2440.98
10.55_111.0102m/z	111.01	1	10.5473	0.856883	183.26	119.414	118.592	109.771	210.672	115.762	106.576	63.6037	3783.84	1599.18	2324.03	2481.02	2539.79	2667.97	4314.52	1910.68	2808.88	3129.21	2560.88	2064.04	1924.06	3041.64	3202.71	6177.14	2777.09	2203.1	2857.47	2470.03	2391.41	7059.87	2104.51	2799.46	2124.47	1804.91	3764.2	2342.67	2416.84	1753.64	1568.33	2069.81	2085.21	1869.63	2197.65	5107.67	3165.73
10.55_191.0205m/z	191.02	1	10.5473	2.23115	10222.9	15026.4	15611.5	9940.76	10221	8639.55	17662.8	20673.5	973551	534507	627905	634594	707421	669119	1.03318e+06	555761	717709	772853	685256	560100	509056	717944	750388	1.27253e+06	690989	565784	681670	642877	565186	1.4401e+06	524287	650185	559211	488694	854663	607354	607333	473683	439214	546755	511303	495089	586853	1.08559e+06	743256
10.55_343.9966m/z	343.997	1	10.5473	0.533533	8052.27	24083.8	14948.3	11965.9	37085	41420.5	41353.9	49412.2	103135	143196	129923	104764	108068	96747	73473	96303.4	89479.9	110169	99169.3	98087.9	106904	88938.9	88266.6	61981.2	96847.5	99366.8	100207	83723.1	119798	86408.7	121472	89842.1	91867.7	79426.6	68589.8	73253.6	68410.8	73615.5	95420.7	87498.5	74960.8	77874.8	73721.7	57301.5	73653.2
10.55_689.0041m/z	689.004	1	10.5473	0.42035	1493.12	3123.93	1404.95	1284.11	2682.79	2080.79	2444.69	3067.4	8066.31	8636.73	8877.06	7877.59	7071.58	6960.09	6427.43	6821	7261.38	8367.65	7812.22	6916.28	7266.89	6890	6948.19	5597.8	7264.83	6699.54	7551.14	6788.85	8205.73	6973.31	7962.23	6723.52	6821.42	5644.82	5534.09	5753.4	5653.83	5743.06	7093.96	6464.7	5924.12	6297.84	5903.09	5293.89	6702
10.64_207.0150m/z	207.015	1	10.6443	1.18023	4054.27	4694.63	3112.52	2079.02	3873.64	2747.39	2992.86	3201.34	5864.75	7708.36	7620.66	7251.21	6102.16	6313.89	5890.87	5337.43	6843.55	7126.77	5987.01	5941.05	5789.57	5934.77	6007.85	4878.52	5953.04	7201.45	5878.61	6258.61	5933.89	6166.5	6293.37	6752.44	6144.93	5952.94	5747.2	4881.47	5024.99	4714.91	5315.34	6304.04	5702.14	5023.79	5098.94	5102.47	4766.85
10.64_786.9860m/z	786.986	1	10.6443	0.210183	640.232	991.495	390.851	434.867	599.495	343.076	483.043	408.478	1785.6	1798.84	1844.78	1492.95	1403.24	1427.24	1233.43	1372.3	1295.42	1688.14	1426.04	1257.84	1316.87	1136.87	1166.61	1027.22	1272.54	1196.62	1318.79	1124.58	1358.63	1366.45	1313.15	1188.7	1094.03	2263.84	2342.98	2431.25	2205.22	2069.23	1930.32	1968.3	1989.53	1840.21	2039.02	1984.86	1870.57
10.71_146.0456m/z	146.046	1	10.709	0.42035	451.132	822.459	296.491	238.592	552.026	337.524	518.716	494.104	2151.68	2173.1	1678.94	1602.02	5845.22	1581.01	1661.22	1797.21	1476.26	1709.97	1407.97	1207.55	1419.51	2500.2	1642.13	1453.76	2616.17	1109.15	2192.22	1291.16	2424.17	3526.85	1292.21	1443.99	1593.84	1256.76	2639.59	1717.46	1667.27	1439.15	1177.53	3583.59	886.993	2141.38	2183.78	1440.02	1186.59
10.71_291.0849m/z	291.085	1	10.709	0.5497	2980.21	4192.34	3777.37	2508.02	2795.79	2106.3	4300.41	4428.8	21328.1	25633.8	29440.9	23640.7	20209.8	22684.1	18102.5	23512	20403.5	22128.1	21983.9	21939.2	22898.8	19100.3	20429.9	15179.4	18124.7	22993.4	19885.5	18768.9	24538.5	18068.2	25822.5	21467.5	20740.3	29719.6	24375.2	26865.1	23696.7	26283.4	26896.7	25656.7	25675.4	25345.8	25078	19702.7	22207.3
11.55_291.0869m/z	291.087	1	11.5497	0.6629	6398.7	4489.43	4509.8	4817.08	4224.16	3425.7	2975	5817.68	4.44284e+06	5.08474e+06	6.40927e+06	5.54409e+06	6.36397e+06	5.85343e+06	4.57514e+06	4.72425e+06	5.00187e+06	7.98152e+06	5.50135e+06	5.03408e+06	5.6201e+06	5.32199e+06	5.72398e+06	5.14108e+06	6.43737e+06	6.45434e+06	6.91139e+06	5.01535e+06	4.87991e+06	6.72099e+06	6.41074e+06	5.82806e+06	5.07246e+06	5.76426e+06	7.26263e+06	6.41883e+06	5.7158e+06	5.38e+06	5.51617e+06	7.00282e+06	5.37207e+06	5.33578e+06	5.8176e+06	5.87079e+06	6.07663e+06
10.74_194.9511m/z	194.951	1	10.7413	0.630533	8487.44	48967.3	4714.91	3512.4	6948.84	3275.07	5922.18	5684.88	20475.9	18926.1	32259.2	22487.1	15828.6	27427.9	31802.9	29258.5	27544.9	26038.5	28783.5	26418.8	24402.6	26684.2	28773.4	36202.6	18624	38278.8	22464.1	22884.8	27420	23092.8	31420.3	33846.7	25410.6	39083.9	28226.3	29054.2	28976.5	36546.9	25144	24919.6	31005.3	25846.1	33925.1	26239.5	22667.2
11.11_356.9998m/z	357	1	11.1131	0.274833	1942.59	890.781	3829.09	936.572	3716.4	668.31	1343.1	945.312	2595.42	2526.85	2804.57	2377.76	2587.42	2664.39	2464.23	2308.19	2318.24	2247.84	2253.92	2353.4	2484.82	2782.09	2277.67	2550.77	2306.81	2705.05	2322.54	2634.47	2873.72	2488.19	2530.51	2753.18	2642.9	2989.21	2807.19	2545.71	2526.52	2274.72	2426.74	2042.39	2633.29	2290.15	2473.19	2566.85	2326.38
11.15_351.0467m/z	351.047	1	11.1455	0.452717	3069.63	1760.94	3008.68	1776.47	1928.98	1510.49	1902.68	1792.35	4970.11	6321.81	7256.95	6196.31	7753.25	6171.32	5345.43	4683.27	5979.07	5796.72	5221.22	5459.45	5583.02	5344.67	5806.39	7737.21	5035.83	7002.09	5916.06	6701.97	5359.51	5997.1	5610.47	7229.92	5682.97	5875.47	6120.6	5510.25	6303.64	4540.41	5771.28	4846.24	6310.02	4470.06	7304.36	6955.32	5221.71
11.18_386.0314m/z	386.031	1	11.1778	0.840717	6436.58	6775.67	5358.34	4486.52	5005.78	3554.25	5335.79	5189.19	8836.13	10108.9	8410.05	6923.18	9649.74	10142.5	6111.15	8591.93	6953.06	6098.71	7737.63	8319.61	7470.98	8926.16	6887.9	7072.39	5343.02	8340.7	6030.95	6834.98	11309.3	6817.26	7684.28	9356.29	6505.54	7682.92	6645.55	8713.33	8224.38	15634.9	6814.56	8512.45	7157.59	11004.6	6349.18	6936.26	6109.05
11.29_159.1128m/z	159.113	1	11.291	0.161683	37.2406	30.4795	32.147	29.1472	36.8184	27.9766	13.9272	28.2777	383.713	351.578	308.754	521.775	326.168	591.371	467.527	344.945	339.964	248.602	445.285	466.501	372.544	653.133	382.575	823.808	442.692	468.236	447.032	444.814	275.275	558.107	337.138	474.012	418.279	581.008	454.634	412.067	592.685	288.806	461.836	609.753	410.297	420.952	512.709	429.359	359.623
11.31_288.9995m/z	288.999	1	11.3072	0.33955	2698.95	1778.55	2225.66	2276.08	1350.19	1263.48	1033.5	1121.37	5214.11	5773.71	6127.59	5922.14	6162.06	5998.13	5840.13	5639.11	5640.65	6018.24	5518.59	5633.77	5528.3	5429.75	5517.95	5410.07	6003.14	5004.8	5684.27	5221.08	6026.77	6268.64	5948.44	5729.74	6267.29	5370.32	4699.81	4982.65	5146.12	5047.51	5178.38	5223.7	5339.89	5062.98	5315.55	4916.5	4856.01
11.31_349.0056m/z	349.006	1	11.3072	0.5174	3393.35	1995.22	3455.95	2147.45	1914.97	1534.32	2575.62	3557.85	4605.6	4180.66	3771.79	3837.5	3906.83	3811.56	3873.91	3812.72	3697.81	3367.71	3590.46	3734.6	3458.42	3764.66	3603.08	3506.33	3311.33	3370.66	3355.66	3738.28	3941.04	3374.4	3549.24	3832.85	3766.82	3555.75	3441.04	3530.51	3555.94	3743.52	3678.52	3503.3	3725.65	3528.96	3713.73	3505.85	3554.82
11.32_261.0749m/z	261.075	1	11.3233	0.3719	1598.43	1266.4	1466.73	1143.62	1105.58	864.776	902.013	1287.66	18604.7	27179.8	43260	34618.1	5588.88	31114.1	20346.9	29390.5	25172.1	5805.34	35033.7	31991.1	41792.3	4982.45	45787.1	23805.7	5956.63	54327.1	6414.69	37027.3	22850.4	36927.4	46761	31473.9	33234.8	36732.5	53900	52637.9	43602.8	35698.3	41318.3	5865.3	35358	43509.3	5299.97	34665.4	37261.3
11.32_523.1319m/z	523.132	1	11.3233	0.307233	2403.2	1372.76	1454.12	1400.36	1313.19	978.553	845.504	1077.13	1730.72	2441.04	3803.71	3015.39	1196.77	2558.39	1947.9	2880.43	2397.91	1096.38	2994.32	2715.58	3355.09	1155.69	4462.75	1916.62	1441.4	5132.94	1153.81	3459.02	2069.6	3096.71	3615.2	2654.53	2772.73	3344.68	4416.53	4181.91	3639	3119.68	3516.73	1350.51	3012.55	3915.62	1175.55	2931.78	3027.99
11.36_467.1611m/z	467.161	1	11.3557	0.12935	178.672	148.699	154.202	132.893	117.758	118.807	113.21	123.019	281.62	861.656	2216.68	1672.54	1870.27	1522.97	1074.26	1628.2	1837.26	3342.31	2620.57	2032.07	3620.65	1802.54	3856.96	695.201	3485.43	3799.25	4034.39	2976.21	1482.14	2252.78	4104.12	1985.9	2786.71	1750.78	2523.25	3094.91	2349.07	2293.51	2188	2587.54	2036.05	2168.49	1355.91	1381.25	3429.02
11.37_215.0690m/z	215.069	1	11.3718	0.3234	1480.56	988.037	870.121	785.852	735.712	563.259	520.485	595.493	4623.91	7769.51	13706.6	12178.7	12637.8	12650.3	8256.25	10271.5	11466.3	18055.7	14667.6	12433.7	15973.3	11666.4	17002.5	9717.58	16473.8	19389.6	18775.9	14797.8	9650.98	16287.6	19924	14842.8	14132	15271.2	19031.4	18212	15717.2	14575.6	14777	15721.6	13796.7	14318.9	12469.6	14102.9	17403.9
11.37_233.0794m/z	233.079	1	11.3718	0.307233	4620.16	1980.98	1162.15	1003.09	930.445	744.824	563.21	739.278	14754.1	26564.8	48861.4	43044.4	47008.5	46067.9	29231.6	37638.3	41051	66742.5	55249	46397.2	61037.2	42880.5	63849.2	34241.4	61133.2	74701.8	70311.2	56080.2	33600.4	58657.7	74797.1	53116.3	50962.2	54352.3	68320.3	66015.1	55825.1	52265	52127.7	57480.2	49769.2	51165.3	43977.8	49670.7	64131.9
10.98_293.1749m/z	293.175	1	10.9838	0.582033	4381.64	5136.65	3995.31	2895.03	3702.81	2374.15	5175.44	5732.67	1483.65	1557.92	1535.49	1767.66	1753.85	1596.57	1484.75	1499.88	1545.56	1581.9	1532.3	1490.17	1520.83	1381.38	1450.31	1319.76	1461.7	1357.33	1525.31	1485.98	1382.04	1430.46	1313.73	1381.88	1491.63	1610.82	1488.42	1706.79	1560.55	1677.82	1631.21	1545.22	1748.19	1510.4	1750.29	1585.09	1683.51
11.55_291.2349m/z	291.235	1	11.5497	0.43655	0	0	0	0	0	0	0	0	161452	207531	278337	238931	270698	255276	168598	192987	196463	391049	235619	207209	247003	212484	249127	188913	286345	274381	315738	200339	165901	258264	264701	221149	171306	209489	285429	250723	213169	188344	211028	283582	201075	182455	227384	202077	251578
11.55_583.1677m/z	583.168	1	11.5497	0.614417	3194.33	1607.81	1883.23	1803.62	1958.98	1375.7	1117.35	1915.42	6830.73	8628.46	10887.8	9041.45	10589.4	9339.52	7322.14	7719.33	7862.17	15411.5	8910.14	7915.46	10072.2	8372.48	9474.79	6935.29	11553.5	10993.5	12388.2	8463.38	7762.76	10283.5	11060.7	8779.02	8060.56	8779.41	11735.3	10453.2	8846.51	8015.73	8746.3	11350.9	8309.36	8334.48	8588.6	8175.33	9798.31
11.55_897.2154m/z	897.215	1	11.5497	0.711417	1140.63	437.343	802.544	826.041	734.954	622.015	644.633	1106.19	2164.76	2904.75	4370.21	3437.57	4391.28	3350.23	2246.23	2882.27	2911.29	6494.32	3710.53	2948.35	3893.14	3200.9	3683.27	2106.7	4316.44	4305.45	5055.93	3080.26	2695.77	3916.61	4713.67	3433.74	2997.14	2945.6	4189.65	3773.63	3273.45	2755.82	3020.57	4417.05	2716.43	2700.77	2557.99	2764.36	3542.31
12.16_368.0265m/z	368.027	1	12.1641	6.2083	25912.4	22940.6	20361.3	22692.2	25332.4	24388.7	20128.7	21453.4	21827.2	21174.2	21528.2	21612.3	20120.4	20500.1	19775.6	19812.4	20442.7	20233	20555.4	19767.9	20358	19436.2	19388	20769	20064.9	19774.5	18811.1	19895.8	19089.9	20989.1	19843.1	20670.8	20147.8	20329.4	20214.9	20008	21422.3	19369	20384.6	20209.4	20200.9	20341.5	20052	19631.7	19763.2
12.18_194.9908m/z	194.991	1	12.1802	5.90112	46313.3	39986	37041.3	68482.8	54437.7	76759.4	36682	36776.9	42460.3	40594.2	39069	38321.9	36300	37998.9	37505	37740.2	37867.8	37185.3	38784.9	38506.5	38325.9	37097.3	36205.3	36149.6	35907.1	35978.1	35818.8	36109.9	40593.3	39578.1	40268.1	39562.2	39322.5	36741.9	35690.6	36015.8	36880.9	36516.5	38095.1	37778.6	37692.2	37354.5	36888.2	35853.7	36012.8
12.26_194.9448m/z	194.945	1	12.2611	0.161667	9.1886	16.6572	19.7336	63.1681	25.9528	32565.7	23.4571	19.5721	22.5176	18.9296	22.0717	23.1017	9.72019	17.2972	23.7929	24.0556	13.8528	14.0913	19.5341	19.686	14.2043	14.4551	20.5745	14.8762	16.0784	22.7124	24.2753	23.3059	26.1911	16.5833	21.8538	16.6011	29.5606	16.1888	22.5767	16.3677	25.4049	24.019	17.5084	19.1724	16.8614	18.2532	23.039	21.5378	21.2695
12.26_425.0789m/z	425.079	1	12.2611	0.436533	955.915	1777.33	1315.46	1249.32	1359.3	1017.65	1579.33	643.394	3062.01	3448.7	8316.51	7748.53	20790.3	9258.7	5885.79	4894.83	5452.49	9001.13	7024.01	7011.55	6669.72	7715.42	4629.35	10734.3	7546.68	7147.65	6419.9	4916.67	2998.93	7083.9	5482.54	8939.33	6709.8	6464.07	6265.83	9749.29	13251.7	3269.08	5844.51	5565.81	6214.35	4986.2	8317.12	5004.05	4443.84
12.26_523.0122m/z	523.012	1	12.2611	6.22447	27686.8	23870.5	21037.4	22103	26723.4	24591.1	21635.3	22571.8	22323.1	22251.1	22125	21055	21415.9	21779.8	21254.2	20981.9	20568.9	20541	20696.8	20513.7	20496.8	20894.3	20580.8	20256.4	20381.1	19854.3	20257.5	20533.9	20203	21032.3	20635.2	20678.1	20598.1	20564.7	20890.6	21707.6	21190.2	20543.4	21066	20862.4	21280.3	21508.4	21529.5	21065	21343.2
12.37_307.1499m/z	307.15	1	12.3742	0.339517	88.4982	133.326	118.971	85.4026	134.727	60.8702	114.726	49.5376	1947.14	2030.6	1166.69	2598.41	2152.46	2116.67	2927.55	1043.8	1631.89	1282.36	2499.63	3051.44	1378.22	3080.45	2222.07	3214.36	1601.5	1826.05	2565.66	2074.13	857.159	3415.79	1839.25	2098.42	1266.49	1663.07	1916.16	1609.09	3621.51	1349.28	1936.79	3659.19	1562.78	1601.35	1873.09	2252.58	1662.24
12.42_247.0047m/z	247.005	1	12.4228	1.55207	5351.63	5240.26	5818.91	6681.35	7386.04	7294.36	6208.46	4612.01	5817.1	5671.24	5806.86	5768.85	5340.9	5524.96	5701.01	5416.36	5634.55	5434.93	5274.57	5194.56	5292.53	5503.23	5240.21	5698.29	5766.3	5637.91	5466.93	5505.79	5332.65	5684.84	5409.49	5513.21	5796.14	5202.99	5280.34	5224.48	5483.42	5164.87	5175.87	5194.19	5256.71	5515.2	5355.6	5947.02	5451.77
13.20_485.0359m/z	485.036	1	13.1988	0.727533	123762	5806.94	7947.02	17521.5	101556	61331.3	5850.78	69041.3	5630.93	5537.28	5126.73	5393.91	5035.93	5336.9	5459.41	5217.89	5327.89	4776.62	4840.31	5050.72	4999.28	5005.42	4779.11	5276.24	4521.02	4790.75	4615.72	5403.12	5451.1	5755.96	5065.73	5685.57	5539.76	6330.46	6227.69	6676.12	6973.16	7162.71	7008.87	7047.16	7970.03	7020.53	6762.59	8499.9	7485.5
13.21_913.0477m/z	913.048	1	13.215	0.662867	10704.5	228.122	337.557	1018.12	7168.92	3505.33	160.206	3302.2	173.424	387.052	176.477	219.557	199.388	268.209	191.047	144.538	187.1	283.033	199.689	124.666	146.832	310.406	138.937	293.252	85.6986	234.366	189.009	168.956	242.023	162.188	175.136	146.49	147.857	195.302	256.908	271.775	263.336	273.078	294.496	390.108	258.997	252.264	264.621	182.012	248.589
13.23_201.0263m/z	201.026	1	13.2311	3.39517	476825	211244	246751	256860	406324	293102	312554	349308	139007	136100	131095	132097	127867	128236	131025	128560	128297	121089	123796	126915	125022	124495	122846	127954	120627	122709	120762	126053	130255	129358	125850	131708	128539	136402	134237	141077	146675	149293	150632	148496	153230	152247	153663	156675	151244
13.23_330.0245m/z	330.025	1	13.2311	0.727533	57206.3	4020.59	5253.76	17373.7	45573.2	44838.4	3619.74	36053	6839.69	6404.23	5930.08	5894.14	5528.66	5687.98	5881.6	5439.47	5750.67	5095.82	5601.08	5873.38	5388.91	5843.2	5580.82	6648.19	5144.02	5402.8	5171.88	5783.69	7480.53	7241.26	6138.36	7178.16	6817.11	7695.28	7207.32	7310.76	8205.98	8260.26	9632.47	8582.77	10198.8	9428.15	9335.31	11219.5	9947.32
12.15_665.1976m/z	665.198	1	12.1479	0.0646833	130.336	96.6107	116.952	100.782	149.107	116.304	80.2605	45.0836	351.757	336.668	240.823	400.777	946.858	365.103	449.385	130.118	289.951	160.645	519.65	319.73	255.46	629.208	384.442	869.282	347.861	294.516	496.957	372.091	187.53	472.402	305.54	368.556	208.62	321.359	772.45	298.043	503.641	315.916	260.137	1262.27	291.736	258.551	281.422	352.77	484.238
13.25_379.0040m/z	379.004	1	13.2473	0.436517	12711.7	1831.86	3323.21	5936.37	19597.2	16708.7	2294.84	12575.9	2069.29	1910.16	1904.78	1846.58	1885.67	1924.02	1973.74	1764.25	1822.01	1716.34	1684.29	1888.68	1826.34	1770.44	1745.8	2065.83	1663.7	1993.56	1784.44	1798.13	2007.09	2226.73	1816.91	1978.21	2035.71	2373.6	2473.54	2423.32	2543.23	2486.48	2495.22	2540.79	2760.5	2599.22	2396	2973.47	2639.52
13.28_187.0112m/z	187.011	1	13.2796	2.08562	10738.4	7614.57	7201.84	8228.78	10936.2	8248.88	8743.27	7354.99	3616.32	3627.64	3368.39	3783.57	3386.11	3057.15	3402.56	3169.22	3227.57	3221.32	3503.88	3427.94	3506.86	3516.14	3383.33	3736.31	3399.57	3494.39	3473.95	3599.24	3485.28	3682.59	3525.29	3700.57	3741.92	3772.74	3685.05	3658.09	4225.24	4217.41	4027.03	4246.85	4258.35	4305.94	4472.19	4467.05	4017.49
13.34_352.2139m/z	352.214	1	13.3443	0.485033	758.557	443.655	409.323	829.466	778.445	856.13	557.46	925.58	1268.86	1302.86	1194.45	1213.37	1186.53	1245.42	1156.19	1097.93	1152.43	1067.65	1250.22	1251.56	1146.54	1236.61	1170.05	1485.04	1173.32	1277.59	1266.43	1317.78	1402.97	1544.5	1291.95	1467.53	1398.1	1737.2	1600.89	1563.11	1685.28	1571	1526.74	1694.62	1877.74	1822.21	1937.7	1894.61	1654.13
13.36_301.1515m/z	301.152	1	13.3605	0.113167	173.69	69.4632	136.273	160.836	77.8912	216.243	164.577	72.9826	240.112	250.102	204.732	211.768	210.687	241.269	245.907	206.891	277.971	260.956	153.906	302.564	296.384	282.852	247.998	243.249	216.55	312.094	259.908	254.536	291.247	320.812	322.271	328.146	340.591	275.359	251.662	252.025	279.147	261.682	324.614	244.313	254.876	130.772	264.226	333.918	306.918
13.41_361.0099m/z	361.01	1	13.409	0.7922	8270.56	1585.43	923.045	1792.36	2942.31	3027.63	1430.9	2727.94	7367.86	7061.87	6173.46	6537.09	6592.37	7059.91	7232.86	6187.14	6739.28	5504.86	6002.25	6666.73	6041.48	6744.49	6503.33	9504.75	6464.91	6975.33	6590.63	6773.39	8011.84	9494.88	6424.31	9197.58	7556.3	7543.74	7204.15	6794.49	6779.21	6684.03	7846.44	7304.5	8271.47	8064.95	9608.25	10644.2	8087.84
13.41_517.0084m/z	517.008	1	13.409	0.856867	11361.3	2629.35	2070.88	2726.42	4814.66	4396.75	2301.99	3951.76	6055.49	5724.92	5486.07	5616.27	5420.06	5676.54	5763.1	5355.94	5607.72	5108.35	5209.73	5531.81	5188.43	5631.01	5406.42	7066.22	5410.42	5401.01	5241.22	5449.11	6213.4	6924.05	5357.81	6598.47	5837.85	6263.4	5912.75	5457	5726.1	5832.58	6377.92	6034.06	6840.08	6517.61	7367.82	8536.59	6613.72
13.43_217.0042m/z	217.004	1	13.4251	3.60535	190488	130395	109953	103397	145191	109782	136838	114212	448827	430591	427213	420490	422099	433561	421019	395353	414783	404105	387829	395446	386313	412201	401078	465665	411626	413725	412329	403089	413321	469024	394797	447641	405217	409686	419745	392968	375660	371877	387154	393577	396904	386239	414784	449326	392080
13.43_374.9941m/z	374.994	1	13.4251	0.727533	17773.1	4035.13	2368.68	4319.07	5533.97	6711.67	4051.58	5045.31	22067.1	20964.9	19827.5	19765.2	19737.5	20667.3	20536.6	18670.3	20448.1	18648.1	18146.6	18837.3	18006.6	20514.4	19881.2	25752.2	19569.6	20093.5	20018.2	19935.9	20607.9	25883.3	18653.5	23333.9	20144.6	18999.5	18038.8	15925.6	15322.7	15009.6	16688.3	15554.2	17294.1	16937.4	20276.4	22453.5	17441.6
13.44_285.9908m/z	285.991	1	13.4413	1.35808	6762.29	135159	48470	35630.3	2029.41	125082	58342.8	37984.3	108389	82753.5	79083.8	74946.3	68107.6	62784.5	57498.7	52705.3	55521.2	54535.7	59214.7	56427	52749.6	53447.1	50032.5	53245.7	46838.7	49574.7	49015.4	47910.4	95074.5	83867.5	69113.6	65825.6	57215.5	58782.9	57027.4	57185.4	55484.5	53326.7	60514.1	58580	58030.5	53755.5	56259.4	53573.7	51122.5
13.47_311.1619m/z	311.162	1	13.4736	0.242517	1063.07	357.986	332.202	688.233	622.149	465.79	340.983	777.677	587.321	468.939	466.47	504.956	512.459	487.462	479.893	486.3	536.868	479.91	434.216	533.587	549.505	469.926	517.897	494.955	468.285	544.796	521.095	465.587	507.07	496.689	632.869	526.687	602.412	612.796	458.331	515.048	551.553	536.883	583.62	483.376	530.254	562.787	718.297	519.521	403.746
13.60_321.9723m/z	321.972	1	13.603	6.19213	31189.8	67439.6	30885.5	31569.4	29239.2	80992.4	33853.6	35529.1	58855	51155.2	49672.7	47332.7	43268.6	41931.3	38737.5	37738.6	38043.3	38286.2	38838.5	37328.3	36284.7	35298.9	34609.5	35568.3	34039	35607.8	35344.7	34691.6	48180.8	45552.5	40828.2	39895.4	37169.5	37284.9	39244.8	37808.5	37940.9	37152.8	40123.9	39982.7	38485.6	38121.7	37908.7	39044.3	38855.8
15.35_160.8432m/z	160.843	1	15.3491	0.113167	262.833	418.345	236.91	187.874	28.3124	33.7434	203.741	326.997	572.035	537.525	493.235	478.768	409.837	499.499	382.595	391.342	434.552	341.315	322.97	284.148	302.909	262.311	302.795	338.288	326.222	311.438	306.83	318.043	159.916	175.922	139.839	226.898	203.537	351.339	378.025	329.55	402.18	396.087	373.993	344.61	423.103	429.759	428.091	521.681	419.743
13.26_346.0127m/z	346.013	1	13.2635	1.03472	101919	28502.4	18911.1	30646.5	74232.9	82979.2	15741	52744.9	33798.3	27288.4	25754.7	24790.1	23390.6	22862.9	21971.4	19694.3	20603.4	19261.5	20972.1	20636.5	19755.6	20119.2	19527	21812.3	18121	19076.5	18829	19151	31410.3	29109.1	23609.2	24911.5	21975.3	22425.2	21391.8	21149.8	21689.9	21386.9	24267.6	23091.7	24330.3	22991.5	23812.6	24762.3	22469.5
10.34_245.1125m/z	245.113	1	10.3371	0.08085	0	0	0	0.0379431	0	1.50541	0.00169544	0.00213366	43.6324	71.5166	221.724	134.997	123.377	212.962	86.5558	113.623	165.593	140.085	131.694	175.851	37.5604	147.097	44.3104	224.896	104.233	151.984	74.2696	74.7261	61.6086	163.528	86.3687	228.024	125.499	164.76	110.736	202.659	323.982	29.627	186.216	102.695	135.59	150.788	77.4394	92.1176	38.6708
12.07_896.9348m/z	896.935	1	12.0671	0.17785	173.867	51.8058	48.5553	187.652	240.377	197.252	185.2	0	161.718	81.9868	218.373	177.449	114.746	195.047	140.891	78.6709	193.77	580.348	172.725	163.532	103.084	148.545	238.658	228.284	174.1	116.982	469.492	40.043	164.433	110.949	86.9469	170.457	225.171	175.295	154.708	97.1283	225.396	242.776	146.848	3355.61	124.458	208.234	205.009	133.181	183.309
12.05_315.0412m/z	315.041	1	12.0509	0.614367	1773.88	2823.91	3452.02	2885.76	2202.2	1728.07	2741.9	1794.78	16509.2	19437.2	24578	20869.9	25602.6	21867.5	16054.2	16802.5	18332.8	29073.8	20545	18679.8	20837	19512.4	19769.1	17621.5	22369.5	22680.3	23968	16474	18164.9	25134.9	22559.1	21425.5	17642.6	23098.4	29127.9	26213.9	22981.3	20401.4	22657.2	31740.6	21688.7	21836.1	24866	23104.7	24412.2
11.58_411.0267m/z	411.027	1	11.5821	0.404217	2795.19	1241.58	1262.47	1256.17	1184.86	806.815	766.669	1566.06	6892.23	4892.43	3633.43	4338.16	3259.7	4043.89	5325.24	4431.55	4670.83	2141.64	3764.14	4178.7	3196.3	4116.35	3372.83	7631.25	2793.69	3145.56	2536.66	3842.85	4304.93	3322.02	2842.3	4241.75	4011.83	4031.02	2862.63	3352.82	3920.45	4637.02	4104.5	3364.05	4501.06	4606.77	5097.94	4691.1	3649.99
11.58_703.1128m/z	703.113	1	11.5821	0.258683	1859.79	573.571	687.854	849.835	698.76	545.565	443.047	1083.92	5289.31	4135.42	2715.44	4000.68	2333.03	3561.2	4728.5	3867.77	4073.25	1231.46	3157.28	3405.1	2378.27	3883.29	2669.33	6833.48	2224.89	2866.2	1770.83	3534.26	3706.67	2750.19	2130.61	3964.97	3456.92	3859.35	2368.27	2715.24	3356.23	4541.03	3630.36	2835.82	4045.62	4007.49	4695.02	4179.58	3146.96
11.60_96.9623m/z	96.9623	1	11.5982	0.33955	3598.58	263.563	2382.75	163.098	161.717	79.0254	2756.24	3257.15	2968.38	2469.17	2260.21	2660.33	2147.58	2687.15	2493.72	2408.55	2534.1	1408.32	2402.24	2176.14	1976.51	2502.51	1909.57	3430.26	1740.58	2125.76	1799.54	2224.24	2526.8	2034.91	2102.4	2791.82	2273.45	2258.17	1801.06	1949.13	2021.33	2531.68	2164.01	1884.39	2228.77	2224.39	2328.03	2274.47	1945.52
11.60_194.9308m/z	194.931	1	11.5982	0.242517	74747.3	2449.59	39049.4	1806.54	2486.64	1357.28	52997.3	61684.8	28479	18062.3	9597.1	20429.2	8893.68	17727.5	21762.3	18166.3	20388.4	2662.57	16995.5	16770.3	10461.3	20574.9	9217.93	45434.7	5526.23	10234.4	5481.12	16082.6	20041.7	9735.39	7944.67	22435.8	18035.6	12932.5	5156.32	6530.36	9330.96	16474	11424.2	5677.48	12398.9	12760.4	14436.4	13609.7	8681.33
11.60_389.0534m/z	389.053	1	11.5982	1.29345	10772.3	7589.1	6545.29	5583.16	6807.43	4441.94	6446.72	9926.21	558781	590945	636479	634568	589956	630162	533398	554176	577502	488045	607811	546718	570542	590995	535828	573136	517936	634592	575140	540610	558195	567102	606974	634553	544306	630529	571346	589569	591430	670030	605631	599606	591752	595686	637523	606337	611157
11.65_145.0978m/z	145.098	1	11.6467	0.339517	121.36	112.522	46.0599	59.5684	129.894	32.0376	16.6151	91.2963	4586.27	5893.07	4645.9	7450.85	5496.79	6765.03	6405.18	4948.5	6580.9	9816.5	7163.32	5513.14	4909.71	6546.72	7662.41	10979.2	8499.88	6215.1	6909.32	4275.4	4683.64	13194.7	6289.88	5804.88	6338.65	3746.4	5204.78	3760.18	4401.72	3117.91	2206.26	7457.84	3068.2	2435.03	5270.3	3858.05	3795.69
11.74_176.0689m/z	176.069	1	11.7437	0.46885	2392.17	1381.07	1030.78	1026.44	1112.29	698.97	485.191	1337.79	1574.57	1709.49	1750.3	1817.75	1498.72	1685.51	1793.39	1858.86	1659.25	1227.83	1718.45	1764.31	1800.03	1424.21	1960.29	1890.28	1263.18	1765.64	1258.85	1769.09	1605.68	1743.7	1780.07	1837.92	1805.08	1553.61	1363.1	1420.14	1392.61	1325.04	1234.59	919.448	1247.96	1341.89	1021.68	1459.2	1255.86
11.78_111.0104m/z	111.01	1	11.776	0.42035	118.346	21.4473	67.7388	128.121	160.213	61.112	73.3892	119.38	1148.5	758.453	766.522	791.676	689.561	740.958	1130.52	700.439	881.332	750.705	788.395	718.984	667.604	713.269	710.706	945.723	815.532	643.573	638.641	726.836	761.6	1063.92	645.327	673.734	651.893	534.088	696.229	693.441	728.624	588.871	517.713	611.172	620.044	618.702	676.753	898.322	711.195
11.78_191.0205m/z	191.02	1	11.776	0.7922	2932.93	2474.07	9707	11118.6	3989.36	3741.78	8795.09	10415.5	169029	109131	110610	113994	106469	100605	152423	107427	114945	114000	110878	93352.6	83750.9	101178	105348	134505	102360	87550.7	90893.9	97411.5	93066.1	143213	90517.7	88277.9	95157	69696.8	99563.7	86310.3	97898.7	82337	71053	79182.8	78626.6	75613.7	83054	114692	101087
11.79_935.1884m/z	935.188	1	11.7922	0.210183	49.1414	55.4336	127.512	172.068	135.968	143.729	83.8098	103.702	854.334	835.801	715.115	886.549	688.707	594.61	800.015	970.989	788.591	569.627	777.686	910.978	686.494	711.812	726.079	479.791	664.651	898.848	556.682	922.586	816.832	477.019	763.07	710.711	869.794	732.004	606.137	684.265	869.664	945.388	755.351	649.087	733.47	909.914	760.826	667.43	678.773
11.81_913.2105m/z	913.21	1	11.8084	0.485033	616.927	235.002	275.104	413.883	436.209	275.749	93.6334	197.675	4819.94	5178.61	6262.55	5482.51	5826.23	5679.77	4608.31	4845.96	5034.28	7014	5159.45	4806.55	5601.8	5096.92	5572.29	4480.24	5922.32	5836.38	6466.81	5124.01	4829.39	5682.13	5755.5	5375.74	4745.76	5275.18	6245.58	6115.88	5594.35	5413	5497.01	5892.29	5473.53	5039.41	5363.48	5406.18	5864.56
12.05_376.9752m/z	376.975	1	12.0509	0.582033	3903.44	1844.51	4340.68	1980.65	4681.29	1314.54	3102.2	3585.14	7319.59	7572.6	7894.38	8107.56	7619.71	8126.27	8018.06	8371.27	8510.85	8092.71	9081.62	8520.32	8339.19	8152.61	8353.97	7612.61	7805.64	8093.66	7660.22	7806.25	3991.41	3902.55	4636.72	4535.12	5070.85	5169.47	6116.61	6159.7	6595.27	6655.64	7681.53	7559.6	7529.58	7932.03	7702.48	7644.01	7968
11.84_617.2643m/z	617.264	1	11.8407	0.291017	36.8122	29.3039	15.8363	16.2785	64.988	22.6934	12.3428	33.8292	839.882	813.571	918.591	850.201	743.449	624.259	634.728	686.767	801.709	684.415	736.757	748.084	710.573	657.755	794.294	660.017	789.476	671.067	556.758	712.971	797.64	588.701	791.682	536.714	680.923	659.79	496.769	792.663	649.16	644.406	702.108	634.462	671.718	716.828	721.872	480.479	662.801
11.84_951.1568m/z	951.157	1	11.8407	0.27485	73.3864	0	71.8244	105.417	138.116	146.409	81.3042	40.1704	4657.79	4400.16	4523.55	4470.85	4305.03	4357.34	3860.05	3896.26	4145.61	4243.74	3670.31	3493.57	3504.84	3997.82	3750.71	5138.88	4132.51	4428.74	4387.86	3784.1	3959.21	5269.93	3460.86	4513.56	3806.38	5088.62	5401.9	4578.44	4096.82	3958.89	4103.43	4331.25	4532.25	4121.64	4665.83	5683.42	4536.07
11.86_164.5151m/z	164.515	1	11.8569	0.194017	0	0	0	0	0	0	0	0	263.893	279.802	234.598	259.814	339.916	307.72	230.809	232.241	238.579	326.397	215.269	217.086	229.68	267.452	235.912	382.203	283.89	287.486	342.32	178.209	236.364	408.673	247.35	257.176	213.322	428.729	568.574	401.743	226.429	220.822	322.303	456.881	322.994	294.426	447.81	558.24	396.748
11.86_218.0091m/z	218.009	1	11.8569	0.37185	2427.83	1599.81	1734.9	1418.93	1850.68	979.979	824.609	1647.99	2173.48	1972.51	1984.38	1934.97	2051.67	2198.91	2094.92	1871.56	1833.16	1871.86	1936.58	1847.69	1915.55	1825.05	1924.98	2330.43	1782.4	1812.68	1907.08	1621.09	1960.69	2221.64	1882.67	2006.05	1567.32	2199.55	2295.96	1988.23	1753.87	1757.58	1701.84	1860.65	1769.1	1764.18	1947.05	2274.18	1891.11
11.86_329.0321m/z	329.032	1	11.8569	5.39998	30932	27111.6	20658.5	20598	25265.2	19186.6	21362.7	22143.5	113748	110414	116981	107231	122072	123998	105641	90361.2	104046	114732	91196.7	94221.4	91760.1	108062	102759	148328	111980	113377	115255	94655.7	99606.2	150885	93442.6	121529	87989.9	149839	172181	134973	112616	105342	115187	137367	124893	117222	143251	174325	126398
11.86_329.5364m/z	329.536	1	11.8569	0.12935	0	0	0	0	0	0	0	0	927.646	786.947	1157.97	844.889	1262.2	1360.83	859.493	562.103	895.224	1293.09	517.74	519.277	707.172	1133.86	896.717	1939.18	998.422	1151.63	1170.54	569.562	712.032	1935.46	708.829	1264.18	667.235	2147.76	2354.09	1581.63	1075.01	887.037	1100.26	1448.6	1209.28	937.743	1746.59	2498.74	1302.08
11.86_427.0040m/z	427.004	1	11.8569	0.307183	915.273	921.867	1017.03	933.275	1154.52	725.17	610.533	532.981	4188.21	4091.89	4443.52	3872.09	4671.82	4519.96	3858.73	3321.65	3850.39	4360.59	3270.08	3424.3	3272.5	3849.21	3661.26	5800.54	4221.85	4294.81	4339.08	3267.5	3820.32	5913.48	3468.14	4752.04	3213.66	6065.32	6769.53	5079.12	3981.31	3786.58	4069.41	5062.57	4601.8	4096.21	5288.07	6773.4	4727.98
11.86_659.0655m/z	659.065	1	11.8569	0.37185	877.736	733.365	1101.64	1118.93	1492.28	665.667	902.688	426.463	8866.38	7912.96	9099.96	7895	10187.9	10339.3	7780.84	6043.29	7996.5	9592.8	6367.93	6244.38	6347.79	8284.37	7854.17	13737.5	9133.48	9271.5	9495.95	6535.51	7185.66	14830	6462.39	9913.07	6040.56	14986.1	18439.1	12704.5	8434.68	7863.92	9092.88	11934.7	10646.7	9339.69	13505.3	18780.9	10720
11.86_989.1048m/z	989.105	1	11.8569	0.161683	24.2693	10.9336	0	14.8011	56.3148	32.7817	59.0287	16.4295	1810.57	1781.17	2144.34	1703.14	2007.27	2329.61	1957.49	1310.12	1545.22	1968.33	1531.74	1415.54	1474.23	1690.85	1535.95	2818.24	1947.36	1993.9	2001.89	1310.48	1597.12	2901.02	1331.07	1842.97	1370.11	3126.66	3747.75	2590.57	2038.75	1888.63	1693.2	2562	2207.37	1958.88	2915.63	3775.96	2321.87
11.87_603.2457m/z	603.246	1	11.8731	0.194017	67.6068	33.7826	78.2383	114.76	38.7063	77.7467	43.0409	16.3594	661.157	615.64	771.029	678.045	605.74	665.386	721.548	649.985	724.505	543.934	617.682	694.747	659.023	620.828	472.904	538.033	541.714	854.107	501.122	535.488	739.811	491.706	590.917	749.877	657.831	622.248	625.552	775.016	692.398	800.508	567.711	635.331	778.422	670.104	665.927	509.558	565.851
11.89_343.9975m/z	343.997	1	11.8892	0.468867	2818.24	3507.4	3933.22	4957.1	3754.57	2960.29	3545.89	2194.08	49342.1	51600.8	53286.8	48248.6	51883.7	46848.3	35313.4	37186	39002	49448.6	39760.8	39515.6	40551.3	39310.2	38529.9	37568.1	41955.9	42795.5	43077.1	34851.6	36306.7	41842.6	37908.4	38457.5	32090.9	40606.3	46138.8	44030.9	39088.8	35542.6	41289	49662	39327.7	38880.1	41600.3	38466.2	40356.7
11.95_839.0385m/z	839.038	1	11.9539	0.808383	1019.88	635.583	872.601	1416.07	1468.52	824.303	721.786	646.82	1100.56	1045.97	747.658	897.627	748.63	714.181	640.28	875.771	679.462	598.074	969.511	734.122	883.815	596.724	681.378	831.75	622.232	706.619	536.915	744.437	765.551	613.049	818.627	856.93	683.241	778.181	751.055	834.134	845.153	846.969	761.615	1098.15	654.63	679.547	888.548	627.842	694.808
11.84_621.1212m/z	621.121	1	11.8407	0.291017	780.251	746.641	997.787	913.897	1100.25	502.438	576.559	505.95	11304.8	10630.5	11688.3	10168.8	12594.8	12318.1	10271.8	8876.68	10705.6	11757.8	8728.12	8737.46	8838.48	10683.1	10404.8	15314.6	11685.8	11999.3	11658.1	9488.33	9797.1	15766.4	9289.7	12489	8794.02	14286.4	16086.8	12595.5	10082.8	9253.49	10467.4	12521.4	11464.4	10482.7	13450.3	16180.2	11769.4
10.24_239.0770m/z	239.077	1	10.2401	0.291017	1396.53	1163.06	1715.14	952.043	1554.02	1156.69	1663.04	1365.03	10058.9	14750.6	9893.94	7935.76	12561.9	10536.3	11138	9301.74	11145.4	6817.47	11242.3	10400.1	8224.9	8615	14805.2	23155.7	9580.88	8489.31	11237	12824.8	7634.96	18810.3	7692.75	11145.1	6693.33	8161.57	14234.9	8925.07	12378.3	5332.27	8557.51	13003.9	8367.39	8460.73	13348.2	14958.2	8201.11
10.24_203.0624m/z	203.062	1	10.2401	0.485033	1196	1270.76	1378.14	848.391	1061.95	1194.7	1205.83	817.743	3635.74	4595.99	5517	5233.96	2530.4	5260.75	3400.53	5405.31	4867.27	2097.24	6075.9	5715.3	6491.54	2374.08	8032.49	3810.38	2069.5	8790.43	2753.87	7170.07	4731	4399.59	7240.48	5939.39	5210.66	6480.71	10444	8725.98	8392.27	5967.13	6856.24	2951.73	6059.12	8076.92	2865.07	6221.06	6635.97
10.22_765.3122m/z	765.312	1	10.2239	0.0646667	0.464013	0.554954	0	0.0714396	1.22782	4.07102	0	0.565453	100.342	278.201	101.951	22.7152	130.337	48.0592	26.3537	56.1286	173.621	242.03	22.9359	110.674	75.3024	391.645	91.9165	122.408	317.727	57.9704	201.432	202.444	301.324	29.392	42.669	71.0962	92.9087	164.014	333.351	224.234	236.784	119.128	153.634	569.79	200.477	211.315	473.728	0.772286	190.606
8.91_993.0505m/z	993.05	1	8.91437	0.517367	3356.28	2711.92	2076.64	1950.29	5212.28	2618.15	3132.33	2219.48	3981.29	3632.58	3047.36	3840.24	3408.44	3630.85	3028.95	3150.42	3345.92	3057.94	3082.84	2798.05	2840.49	3065.85	2561.58	2644.9	2944.35	2764.28	2880.12	3225.41	2891.8	3209.85	2519.25	3194.52	3328.31	3478.68	2998.79	3035.4	3127.57	2743.16	3561.85	3873.8	3468.59	3296.46	3145.04	3307.1	2671.13
8.93_61.9905m/z	61.9905	1	8.93053	0.307183	8116.3	6289.87	4459.48	5421.22	9655.73	6671.11	5589.59	4161	8549.22	8811.37	8069.15	7936.99	8395.97	6745.26	8498.18	7306.4	7877.84	7162.25	7814.86	7021.43	7169.33	6304.35	7632.55	6801.25	7825.45	6211.64	7344.54	7109.15	7173.67	7525.76	6768.86	6319.12	7031.9	5051.95	4919.53	4897.04	4718.99	4464.55	4835.07	5329.8	5127.4	4728.29	5032.44	5018.95	4698.93
8.93_91.0060m/z	91.006	1	8.93053	0.210183	0	6.6015	0	0	2.05919	0	10.8486	12.1961	409.81	455.304	418.81	308.064	400.013	342.625	363.515	342.445	314.764	405.524	408.958	308.572	304.112	378.144	336.771	304.303	350.505	277.511	377.182	313.277	382.729	412.955	381.276	296.626	256.563	439.922	402.166	366.093	367.62	287.827	387.07	473.273	408.07	390.914	377.811	351.427	349.686
8.93_173.0007m/z	173.001	1	8.93053	0.7437	7885.62	6683.37	8163.82	7593.19	10551.1	7874.11	10924.4	7393.29	6214.92	6922.78	6703.37	6522.58	5882.37	6416.04	5448.14	6007.6	6256.82	6006.9	6353.76	6526.54	6251.18	6385.1	6190.91	6520.02	6327.6	6467.48	6474.51	6798.11	6590.68	6326.9	6363.2	6185.64	6486.79	6115.97	6662.62	6752.8	6863.74	6664.59	6662.29	7094.08	6867.59	6709.76	6958.1	6494.2	5765.85
8.93_184.0287m/z	184.029	1	8.93053	0.42035	1151.69	851.155	992.659	690.473	1322.15	1019.5	1182.14	1095.51	4170.91	6048.43	3680.16	4172.24	3371.14	3856.34	4171.2	3349.17	5125.4	5256.66	5624.05	4601.95	4342.61	6411.23	4210.01	6279.02	6276.79	3552.96	4855.47	4215.78	5083.52	5476.13	4043.65	4065	3745.83	4623.7	5195.21	3487.52	4355.33	3193.21	3219.05	6726.03	6044.03	4882.49	7361.99	5185.32	3399.53
8.93_186.0256m/z	186.026	1	8.93053	1.55208	5042.31	5547.77	6947.18	8086.63	8582.55	5877.91	8473.01	7898.51	13434.4	15194	14454.7	15023.2	13490.6	13458.3	14834.7	12674.8	15498.9	14482.3	15535.9	14148.8	14163.8	17046.1	14651.8	17473.8	18378.3	14177.8	16467.5	15635.3	15505.1	16049.9	13950.4	14751.3	14507.4	15003.1	16856	13730	15058.8	12970	12745.6	17347.4	15531.8	15652.4	18955.9	17443.7	13417.6
8.93_257.0208m/z	257.021	1	8.93053	0.194017	988.753	778.617	487.024	828.429	1387.74	877.86	1100.47	978.951	1545.59	1632.47	1403.37	1393.45	1276.47	1383.99	1432.08	1229.86	1423.71	1411.22	1526.33	1383.45	1317.94	1688.67	1347.25	1666.02	1495.79	1187.36	1271.54	1453.79	1377.64	1573.52	1251.66	1363.49	1340.86	1429.82	1529.22	1217.9	1332.29	1148.35	1302.81	1527.83	1841.27	1536.89	1486.53	1508.64	1144.34
8.93_262.0142m/z	262.014	1	8.93053	2.42513	16328.7	17252.5	15219.6	15624	20493.5	16710.9	17548.3	16686.3	17287.5	19418.5	16976.8	18073.7	16500.7	15886.2	15943.9	16486.7	17096.7	16010.4	16301.3	16851.5	16834	15948.1	16310.1	15521.1	17465.7	16379.4	16666.2	16941.1	17425.8	14634	16551.7	15507.2	16436.9	17299.7	17748.2	15963.2	16448.9	17051.2	17604.8	18955.5	17081	18859.9	19918.4	17670.8	16475.1
8.93_281.0129m/z	281.013	1	8.93053	1.56825	6322.92	5664.59	6015.02	5798.41	8102.22	6299.56	6216.11	5563.31	9355.5	7741.85	7710.15	7235.9	6787.05	7063.36	7822.66	6958.9	6856.84	6736.98	6985.65	6996.53	6689.88	6403.95	6567.56	7196.51	6943.79	6937.87	6577.34	6957	7326.57	7788.67	7181.18	7186.15	7184.67	6661.84	6917.77	6890.14	6736.73	7428.39	7206.65	7836.81	7395.41	7491.35	6970.54	8003.85	6858.4
8.93_317.0212m/z	317.021	1	8.93053	0.22635	1117.02	760.091	512.283	911.152	1458.74	799.117	1168.79	946.883	2611.71	3401.59	2340.84	2569.33	2235.88	2624.86	2717.71	2032.13	3026.09	3216.9	3302.31	2615.33	2636.39	3692.01	2516.76	3548.69	3345.77	2207.7	2768.87	2613	2675.14	3606.33	2355.15	2390.49	2345.53	2628.04	2629.31	2021.39	2521.46	1795.1	1899.86	3261.92	3119.62	2516.34	3307.1	2830.39	1998.16
8.93_598.5170m/z	598.517	1	8.93053	0.533533	1472.55	945.649	986.752	960.513	1970.28	1341.7	813.948	842.322	1675.65	1711.26	1749.4	1568.15	1496.53	1657.21	1329.79	1420.17	1329.26	1316.53	1480.09	1400.79	1609.59	1175.18	1582.82	1443.24	1409.09	1662.13	1235.31	1609.53	1453.51	1544.67	1633.06	1695.7	1644.6	1183.05	964.118	904.86	750.231	973.783	1079.74	919.38	1089.11	1084.65	783.766	984.781	927.226
8.91_991.0509m/z	991.051	1	8.91437	0.5012	1305.85	494.782	581.466	547.284	1520.88	1171.46	891.466	803.804	1136.11	647.675	738.467	686.198	463.469	590.909	758.084	790.193	627.878	745.689	602.857	1182.92	774.449	958.066	816.014	874.491	791.033	597.525	670.053	1226.26	1001.35	1125.86	992.511	1220.37	976.485	1001.35	934.813	866.084	940.077	836.045	801.554	1149	877.803	1037.24	930.336	1185.46	952.428
8.93_945.0474m/z	945.047	1	8.93053	0.37185	1206.5	897.323	418.882	817.6	1250.59	938.773	848.23	615.584	1123.68	1050.14	902.634	1192.94	1054.75	1152.96	1167.08	1046.67	1062.7	1287.24	1070.24	1078.12	1128.4	1104.96	1092.05	961.283	1069.43	978.118	998.952	777.532	1268.26	1283.29	897.433	1082.96	1120.44	1155.47	787.6	1172.59	920.67	874.177	1152.9	1090.4	1137.42	1152.55	1036.32	1114.8	1082.88
8.96_165.0384m/z	165.038	1	8.96287	0.404183	964.166	621.994	689.141	506.738	928.096	821.376	835.426	709.204	5327.24	2629.1	2666.26	2475.4	2790.28	2440.97	4221.79	1738.07	2671.6	2723.46	2781.02	2412.01	2046.89	3452.73	2747.86	4958.61	2782.87	2487.77	2657.47	2995.01	2343.46	10092.3	2223.29	2613.31	1972.58	2679.91	6386.33	2778.48	3345.39	2356.43	2345.64	4032.11	3152.44	2610.42	3484.59	5288.21	3057.02
8.96_487.0198m/z	487.02	1	8.96287	3.185	25369.4	23615.4	18273.2	16146.4	21904.2	17681.5	19345.4	19069.5	19628	19079.1	18463.2	18081.1	18522.2	18100.6	18209.8	17295	17890.1	17156.6	16906.2	17410.3	17625.5	17051.7	17271.3	16932.9	16763.4	17131.8	16780.7	16922.7	16867.9	17132.2	17247.2	17237.2	17489.2	17411.8	17520.6	17597.4	17880	17838.5	18005.5	18269.4	18057.9	18161.5	18018	17731.4	18198.2
8.98_489.0189m/z	489.019	1	8.97903	3.379	22952.8	22071.1	16637.7	15007.2	20279.4	15542.9	17656.4	17662	17262.3	17266.5	16568	16460.4	16227.9	16078.9	15800.5	15641.8	15710.1	14952.7	15577.4	16199.8	15912.6	14636.7	15239.3	14928.3	14717.3	14688.4	14734.2	15481.8	15201.3	15060.9	15360.2	14957.5	15115.3	16324.5	15645.3	15717.5	15884.9	15809.9	15977.7	15734.1	16187.3	15847.8	16191.3	15703.4	16131.5
9.01_145.0070m/z	145.007	1	9.01138	0.161683	1554.1	1281.83	1464.68	1092.67	1933.89	1157.83	1784.77	1597.16	1803.01	1898.53	1661.08	1709.74	1545.57	1526.27	1542.9	1649.69	1631.24	1827.28	1535.49	1433.6	1491.63	1572.2	1458.08	1280.64	1579.52	1524.67	1441.61	1652.17	1559.7	1373.47	1516.16	1605.56	1840.92	2609.51	3546.74	12046.1	10695.2	10677.4	2824.71	3024.99	6326.8	10471.1	3063.13	4331.03	4354.05
9.03_309.0018m/z	309.002	1	9.02755	0.27485	1673.54	1489.67	1342.81	1287.6	2307.41	1669.34	2024.52	1609.69	2084.57	2458.78	2741.95	2523.63	2443.04	2956.58	2341.46	2164.49	2469.14	2572.96	2675.42	2629.64	2406.29	3192.41	2213.11	2526.64	2579.83	2672.41	2482.3	2604.26	2119.62	2391.45	2533.88	2774.35	2390.71	2581.59	2456.86	2776.04	2842.04	2421.63	2683.2	2596.28	2818.67	2641.05	2791.5	2594.31	2268.28
9.09_130.0588m/z	130.059	1	9.09222	0.630533	3541.63	2789.83	3196.96	2365.93	3839.41	3218.53	4791.65	3950.48	34639.3	12718.1	14107.3	12251.9	19191.3	14962.8	35231	11985.9	15191.2	13766.8	13976.5	11367.9	10933.2	16600.7	14195.4	33543.5	14882.2	11937.2	15216.6	12224.9	13231.2	32632	11602.9	12678.7	11017.2	14737.6	23132	12912.5	13714.3	11787.8	11503.4	25643.6	17626.8	13440.5	16324.3	31959.8	25139.7
9.09_135.0305m/z	135.031	1	9.09222	0.5497	1409.63	1061.36	1496.02	811.165	1110.03	1138.78	1627.26	1519.24	42815.9	42539.2	54191.4	44525.6	59117	61165.1	66204.9	32170.7	50834.8	42920.5	47043.8	47687.5	37089.5	49478.8	44292	64784.2	43896.7	48726	43012.8	40786.2	32720.9	65254.9	40989.7	50257.5	36540.7	50963	56582.6	55117.9	52654.5	38182	45097.7	59721.4	49889.6	40352.2	50768.9	72072.6	54182
9.09_261.1303m/z	261.13	1	9.09222	0.129333	109.431	64.7253	194.774	59.1181	113.935	95.8944	129.033	84.3155	2988.76	497.193	644.499	509.166	1273.2	626.008	3270.58	637.295	755.809	665.143	625.744	479.441	388.745	818.474	859.943	2717.97	736.849	503.085	904.01	559.684	680.727	2610.94	493.829	520.089	410.669	609.054	1395.98	515.371	574.721	530.199	376.549	1610.32	671.85	495.637	625.181	2586.96	1936.35
9.09_283.1133m/z	283.113	1	9.09222	0.194	23.9909	11.917	22.3357	2.9672	14.9956	7.2408	13.8737	12.8493	2855.44	1320	1427.43	1088.33	1824.8	1589.62	2283.37	1605.99	1590.82	1402.54	1322.47	1044.85	1059.57	1448.68	1580.28	2333.34	1547.3	1282.66	1558.38	1225.47	1569.92	2133.04	1274.54	1128.82	1156.33	1454.77	2088.89	894.825	950.579	1142.81	1106.52	2042.58	1420.8	1158.31	1313.61	2165.34	2036.29
9.11_207.0349m/z	207.035	1	9.10838	0.32335	1139.08	838.48	1003.31	543.115	1323.44	996.718	957.166	854.776	2024.04	1925.32	1698.63	1877.02	1910.49	1841.51	2000.07	1349.71	1975.69	1547.06	2026.92	1820.64	1577.28	1871.9	1794.41	2713.06	1698.61	1593.08	1658.45	1795.08	1620.24	1645.37	1366.27	2102.09	1933.61	1816.65	1553.75	1552.65	2063.39	1348.83	1370.56	1812.64	2055.01	1758.65	2122.34	2854.55	1367.27
9.11_220.1197m/z	220.12	1	9.10838	0.226333	49.8814	83.754	124.193	20.2913	91.4426	92.7456	85.43	89.8817	6699.76	4174.68	2902.38	3369.35	3846.97	3690.24	4565.36	2922.38	3894.54	4133.26	2847.47	2608.22	2248.86	3510.66	2992.08	4274.88	3434.51	2753.96	3717.06	3486.13	4550.08	5998.76	2286.77	3772.91	2938.45	3171.04	4022.44	2730.55	3154.55	2564.68	2825.72	3026.41	2690.49	2894.24	3786.43	5124.66	3107.31
8.95_235.9627m/z	235.963	1	8.9467	1.05088	19524.6	17364.7	11912.7	19627	17098.4	11552.6	16310.2	12693	11481.1	11957.1	11563.3	10740.4	11329	10374.1	10986.9	11064.1	11039.4	10596.3	10665.6	9899.75	10329.3	11211.6	10142.1	9062.57	10754.1	8849.51	10152.8	10557.3	10255.9	9656.85	9820.03	8764.52	9869.33	8260.01	8699.3	8848.22	9071.71	8895.11	9205.22	9056.42	9116.49	9058.05	9124.28	8513.95	8955.9
9.11_291.1669m/z	291.167	1	9.10838	0.177833	63.7784	39.3803	75.0348	23.5549	50.3873	63.2995	77.1636	38.8903	2980.55	1002.43	852.724	864.883	1361.19	1186.71	2143.56	830.7	1217.99	1076.72	832.737	722.597	600.326	1040.35	934.554	1939.18	1026.08	732.264	1160.45	898.581	1300.17	2664.76	634.519	854.316	806.238	915.249	1502.09	673.57	767.043	623.611	605.349	1227.06	898.344	784.008	1093.59	2083.86	1356.69
8.91_913.0453m/z	913.045	1	8.91437	0.37185	1517.43	994.865	720.197	686.951	2053.12	1221.01	1089.88	1003.46	1195.78	1413.42	1341.9	1262.66	867.705	1187.41	1276.25	1287.92	1156.8	1090.14	1348.99	1268.79	1246.29	1292.49	1008.83	1220.81	1127.96	1262.91	1076.02	1219.93	1196.79	1133.72	1093.85	1104.62	1385	1166.78	1148.46	1220.75	1293.56	1164.47	1257.56	1380.85	1273.56	1175.55	1226.25	1345.94	1169.32
8.91_255.0229m/z	255.023	1	8.91437	0.485033	1229.94	1044.33	1240.28	1486.8	2159.73	1295.08	1958.85	1328.7	1744.14	1319.42	1571.85	1452.43	1653.59	1468.5	1821.76	1217.87	1418.81	1531.3	1369.26	1234.05	1348.8	1244.38	1408.47	1533.9	1426.12	1143.36	1282.3	1331.64	1399.05	2135.96	1202.65	1212.07	1576.02	1078.68	1577.4	1457.19	1481.71	1439.6	1405.14	1658.15	1559.42	1374.43	1611.49	1845.1	1416.79
8.09_128.0320m/z	128.032	1	8.08983	1.0994	3717.27	2231.34	1671.34	2552.47	2817.2	2118.82	2779.26	2345.63	3989.44	3801.68	3566	3627.8	4255.52	3448.01	3683.96	3462.18	4042.57	3449.14	3412.65	3376.83	3222.25	3805.12	3347.9	3671.31	3442.52	3128.12	3499.54	3444.77	3618.73	3942.07	3333.62	3446.37	3690.76	4152.88	4161.84	4470.88	4274.29	3831.86	4090.26	5013.45	4317.79	4249.46	5566.75	4489.52	4090.66
8.09_605.0237m/z	605.024	1	8.08983	3.47602	39953.3	37363.4	28312.7	24953.9	33753.7	26293.7	30172.8	29741.9	28793.1	29654.9	28323.7	27972.4	27527.6	27290.3	26917.7	26728.1	27223	26277.3	26419	26731.6	26372.2	25939.7	26297.5	24560.2	25653.8	25852.1	25387.3	26355.8	26455.9	24720.1	26075.2	26116.9	26131.3	26428.2	27031.1	27022.1	27475.4	26932.3	27121.4	27262.9	27516.3	27393.3	26553.9	26253	26699.4
6.96_142.9803m/z	142.98	1	6.9581	0.711383	4318.49	4934.57	4180.74	6971.08	4583.48	4581.29	4696.33	5206.95	12001.6	12655.5	14354.7	12156.2	11645.1	16005.3	12673.4	11621.3	12174.5	12052.5	11899.4	12859.7	13011.3	10998.4	11864.2	12462	11135.2	13884.8	11133.1	11205.7	11319	12769.1	12130.2	14245.9	11180.7	12775.2	12909.9	11019.1	10314.3	10874.1	10778.5	10762.8	12380.4	10704.1	10216.7	12546.1	11499.5
8.11_337.2347m/z	337.235	1	8.106	0.258683	1151.98	221.286	205.616	128.861	130.713	214.026	51.8977	58.8398	832.739	1025.92	839.852	875.838	855.083	747.24	769.848	710.136	726.776	820.22	719.902	806.384	743.192	673.731	757.005	743.275	795.351	678.914	631.326	630.989	484.489	571.917	709.658	778.941	682.294	622.999	562.167	618.506	559.247	611.179	684.886	534.863	598.734	467.629	542.434	543.375	505.767
8.12_177.0256m/z	177.026	1	8.12217	0.242517	2641.91	1105.48	269.916	642.793	512.434	339.84	794.248	1108.11	1032.26	1152.87	1311.81	1069.25	1286.24	1178.35	1087.06	972.106	1079.55	1083.26	1095.94	1069.48	1106.44	1078.7	1090.45	1002.57	1119.66	1057.34	1098.85	1058.98	1018.71	870.267	1190.82	1003.4	979.13	1001.83	1033.38	1139.36	1088.09	971.722	1001.24	969.651	1256.03	1056	946.003	831.024	1047.5
8.15_225.0564m/z	225.056	1	8.1545	0.46885	4483.93	1822.23	786.089	1572.9	1142.74	1165.17	1295.26	1315.68	4436.3	5221.33	5475.71	4653.8	5280.22	4445.95	5122.05	4194.58	5413.43	4814.79	5258.58	4979.36	4487.29	4509.2	5327.65	4691.9	5179.03	4121.16	4798.17	4811.85	5288.48	4998.08	4938.27	4715.09	4444.19	4598.35	5271.7	5092.85	5385.3	3925.3	4872.69	4584.07	5075.87	4987.65	4811.03	5449.75	5036.26
8.17_105.0207m/z	105.021	1	8.17067	0.56585	0	0	0	0	0	0	15.0685	7.222	4918.34	1454.42	1320.77	899.804	1725.77	941.814	5465.12	807.632	1311.16	803.74	1250.74	1295.57	782.184	1029.99	1781.39	2027.16	851.383	667.512	918.081	1027.19	1022.57	3857.01	1248.97	719.601	1122.27	1515.78	2811.28	2481.7	2298.03	1412.32	1765.86	1522.73	1544.68	1721.3	2038.96	4433.91	3214.95
8.22_409.3123m/z	409.312	1	8.21917	0.5497	1480.46	787.98	364.797	389.062	420.294	376.442	483.061	583.952	822.701	821.672	869.957	813.71	784.789	847.74	592.07	821.452	796.784	827.234	740.786	610.593	730.36	512.87	807.636	674.448	657.161	681.308	667.619	589.536	440.854	659.808	518.255	586.788	520.23	1013.65	1051.03	973.278	1139.86	1069.16	1072.13	1012.1	1081.14	1109.16	1215.92	1166.93	1205.72
8.27_598.5170m/z	598.517	1	8.26767	1.09938	4377.63	2767.39	1583.39	2107.63	3332.66	2263.36	1262.61	1561.47	1364.02	1597.55	1648.54	1636.92	1395.26	1726.64	1207.62	1654.42	1314.75	1362.08	1428.7	1459.16	1726.81	1466.86	1387.25	1330.31	1335.13	1635.64	1337.2	1507.49	1479.54	1179.48	1610.03	1616.4	1655.51	1103.16	986.581	864.328	814.24	848.002	966.467	919.221	1152.81	877.776	852.334	712.12	1074.62
8.33_626.5469m/z	626.547	1	8.33235	0.485017	1747.66	720.174	426.934	673.12	841.92	719.263	420.822	320.169	1071.85	838.15	1041.36	1002.39	1138.55	919.486	912.317	1013.03	808.995	998.043	932.662	982.143	1065.34	980.9	910.261	913.847	966.81	922.949	760.648	883.594	1016.36	787.262	1050.38	1123.21	1112.18	786.137	437.297	498.296	458.664	511.968	619.318	553.758	580.142	461.849	587.64	391.093	571.991
8.40_72.9974m/z	72.9974	1	8.39702	0.485017	1578.81	982.631	584.479	1003.8	636.327	590.201	797.323	765.11	3015.62	3854.55	3834.75	3417.15	4031.44	3373.32	2940.8	3048.45	3354.76	3646.49	3544.55	3264.41	3259.07	2902.18	3311.33	2213.6	3270.46	2617.37	3375.38	3086.99	3164.32	2824.85	3242.79	2763.09	2889.91	3514.26	3916.67	4687.32	4278.05	3592.91	3861.29	3664.26	3869.35	4119.08	3772.87	3746.48	4601.99
8.91_367.0140m/z	367.014	1	8.91437	3.7509	25763.5	24206.3	19294.9	17092.1	21448.9	16364.1	20667.4	20530.1	19341.4	19170.1	17756.8	18299.7	17611.2	17108.7	17614	17243.9	17424.8	16339	16675.6	17113.2	16597.7	16131.4	16563.3	16418.8	16200	15853	15800	16383.2	16438.2	16576.3	16154.2	16600.9	16563.7	17253.4	17184.5	16539.6	17298.3	16855.4	16982.6	17484.3	17735.4	17337.2	17784.9	17385.4	17470.3
8.40_253.0595m/z	253.06	1	8.39702	0.582017	5766.01	3208.55	2061.42	3010.32	2221.47	1835.23	2803.38	2585.17	13117.7	16653.2	16348.3	13234.2	18972	12876	15224.1	12083.7	15462.2	16503.8	16705.5	14364	13884.1	13150	16016.2	11934.2	16383.5	10667.2	15070	13634.4	13995.7	16380.5	13949.7	11139.4	12038.6	14079.6	17000.4	20686.6	19957.7	14374.8	15929	16399.2	16287.9	17892.1	16992.1	18235.5	20166.3
8.41_168.9954m/z	168.995	1	8.41318	0.953883	3516.95	2527.47	2422.28	4337.88	3188.67	2006.34	4223.99	3516.19	4118.27	4453.64	4577.05	4457.43	4268.2	4673.57	4316.33	4408.61	4758.76	4409.9	4470.38	4452.27	4741.02	5164.91	4341.81	4704.36	4873.83	4247.1	4720.66	4809.52	4547.81	4571.39	4371.86	4154.07	4575.49	4986.9	5463.38	5202.03	5061.57	5247.47	4949.51	5456.25	5098.86	5373.38	5512.05	5230.58	4870.72
8.43_91.0064m/z	91.0064	1	8.42935	0.161667	6.75888	0	5.1035	19.2386	0	0	11.9751	12.8071	239.363	276.101	260.669	252.438	277.466	181.769	224.31	241.435	281.851	245.8	289.438	183.975	222.501	214.726	260.508	129.008	323.919	203.844	254.746	214.26	192.409	154.953	205.869	173.52	160.288	239.918	241.421	349.665	371.296	324.535	309.158	292.051	306.14	312.239	298.443	322.427	449.717
8.57_167.0206m/z	167.021	1	8.57485	0.355683	434.87	394.768	697.055	1248.07	839.623	516.855	828.869	475.093	3252.95	3624.17	707.114	3741.15	570.672	3360.5	3338.14	4475.2	4376.22	5547.45	3276.19	3267.43	3040.25	7702.85	2233.54	3629.07	5506.04	3744.9	6126.58	3652.28	5859.75	2657.22	2675.37	2097.65	3000.35	3308.11	5485.75	3634.07	5468.46	4661.86	2680.36	9146.05	2680.08	5613	6886.26	6041.44	3249.57
8.72_98.9769m/z	98.9769	1	8.72037	1.21257	1003.39	1649.96	2065.53	3118.83	1256.07	716.272	3196.93	2682.35	1726.53	1780	1726.95	1692.11	1764.32	1651.05	1689.59	1617.33	1698.83	1547.2	1729.65	1702.44	1661.27	1480.34	1689.33	1420.03	1495.17	1576.62	1562.96	1610.67	1603.11	1479.35	1730.75	1645.55	1717.64	1797.48	1722.08	1847.64	1827.5	1725.26	1871.57	1621.43	1735.18	1872.36	1639.33	1606.65	1868.48
8.79_108.0139m/z	108.014	1	8.78503	0.161667	0	0	0	0	0	0	0	0	681.562	11.1185	99.6699	44.4114	88.7007	90.7785	499.833	57.427	5.11342	66.9959	48.7682	67.2627	60.0621	61.5393	47.5667	342.172	82.5895	74.7408	42.7972	20.2707	94.412	284.779	46.2035	70.3239	23.0927	95.0744	235.079	136.879	111.004	213.665	39.5739	188.382	88.2293	145.603	64.0968	639.106	86.636
8.83_144.9992m/z	144.999	1	8.83353	1.03472	11802.1	8225.45	6914.8	10834.5	8289.6	5360.16	9437.51	8174.39	10591.1	9327.28	11053	9432.85	10798	12324.2	9624.51	13640.2	9792.05	27018.6	10792.7	9145.68	9400.83	25605.5	8377.83	9356.61	10325.3	7346.84	10765.8	12344.8	13203.1	11980.8	8442.87	8657.28	8915.41	7265.84	7090.89	7216.12	7116.56	7109.86	7097.83	7036.66	7390.16	7339.79	6929.79	7780.04	7511.28
8.90_298.0024m/z	298.002	1	8.8982	1.3419	5648.44	4224.56	3246.61	4001.14	4159.61	2793.04	3927.25	3225.34	3849.08	3393.16	3561.67	3050.85	4103.53	3238.7	3849.87	3206.35	2974.47	3036.83	3236.26	3209.34	3041.53	3459.26	3046.43	3296.65	3234.71	2529.79	3093.49	2645.41	3133.11	3554	2696.1	2496.33	2567.65	2864.56	3175.51	3070.8	3089.9	3297.74	3049.29	3487.71	3167	3308.61	3225.39	3188.04	3388.29
8.90_626.5465m/z	626.547	1	8.8982	0.517367	687.119	413.507	575.258	636.564	1093.69	847.736	528.516	380.258	1098.42	921.124	1020.53	1092.16	971.952	868.342	1011.14	924.257	820.611	821.224	979.574	1035	867.527	763.01	978.362	986.364	1051.34	1091.48	1024.05	941.957	1195.59	858.755	1058.06	1111.85	1149.24	671.8	597.218	496.371	604.002	577.6	510.967	544.727	520.137	401.561	632.214	403.395	424.109
8.90_989.0497m/z	989.05	1	8.8982	0.5012	930.842	585.901	592.758	502.79	1415.77	926.677	991.459	1072.32	570.647	531.725	638.56	650.398	340.108	552.465	695.774	555.61	644.804	508.439	589.399	779.188	913.18	1082.98	681.618	793.726	905.01	922.025	569.588	526.888	1020.29	1296.01	928.694	852.748	867.809	936.19	1187.54	817.238	1050.4	1138.92	964.527	1060.16	1250.35	903.877	1092.67	1152.59	687.963
8.91_84.0113m/z	84.0113	1	8.91437	0.1455	9.82191	34.7922	10.7396	36.3681	51.5188	25.9541	50.9952	36.903	100.751	152.434	116.85	78.3514	88.5824	123.084	119.466	61.8417	130.061	111.395	92.5414	116.487	109.979	84.9993	80.4226	141.084	123.428	74.8292	106.309	102.625	98.1424	117.992	97.1189	111.309	64.1918	126.609	100.778	129.34	59.1899	61.9991	77.1987	128.835	104.946	97.9338	104.696	126.342	121.355
8.91_247.0019m/z	247.002	1	8.91437	2.65147	17114.8	16074.3	13103	11875.2	15497.2	13005.6	13887	13494.5	15680.8	17254.1	15815.3	15727.4	14758.9	14778.4	13689.3	15540.9	15298.2	13795.3	14397.2	14824.1	14820.7	13667.5	14361	13177.2	13795.1	14826.4	13912.1	14729.9	15265.2	13281.2	14981	14011.5	14817.1	15383.8	15134.3	14962	14817.2	15623.1	15792.7	15678.2	15469.7	16228.8	16166.7	14589.3	15282
8.40_993.0468m/z	993.047	1	8.39702	0.2425	324.521	735.339	542.402	1066.06	773.514	349.677	827.367	435.906	953.652	728.865	1040.12	984.748	852.683	768.745	617.184	614.778	537.73	752.403	532.21	702.732	491.338	458.783	582.141	484.46	509.817	496.746	466.541	528.689	704.71	333.433	531.562	615.118	389.856	603.294	549.251	448.576	736.283	638.494	499.673	506.681	256.918	566.459	542.963	490.037	682.727
8.07_945.0391m/z	945.039	1	8.07367	0.679033	4106.94	2352.45	1629.17	2002.19	1779.9	1196.68	2079.44	1259.59	1991.28	2120.83	1892.4	1932.24	1865.9	1790.88	1927.46	1509.13	1712.26	1773.39	1684.72	1585.06	1688.09	1610.45	1665.92	1426.41	1760.54	1538.01	1453.64	1697.98	1542.83	1492.19	1414.44	1403.59	1410.74	1568.59	1744.76	1998.33	1795.52	2107.35	1926.22	2200.53	2146.35	1628.7	1700.68	2078.39	1869.92
9.11_553.2999m/z	553.3	1	9.10838	0.113167	0	1.21863	0.012191	0	0	0	0	0.199489	626.39	12.1199	87.2539	0.418251	272.438	76.7935	388.038	67.1274	149.322	66.1008	40.0255	1.36104	5.12153	190.522	95.51	425.979	119.124	23.7274	125.404	50.0865	86.0182	559.156	2.35542	4.3494	0.266293	79.166	217.4	2.08574	16.3758	40.1787	16.8162	266.389	94.796	80.3906	106.162	505.927	311.623
9.12_444.2061m/z	444.206	1	9.12455	0.0808333	14.2282	5.09222	7.38447	13.1109	15.0913	7.58642	9.15192	5.51023	315.701	369.229	311.227	365.487	283.7	265.958	253.521	299.544	342.029	348.177	294.589	207.229	146.706	294.055	284.381	281.034	242.713	240.472	255.678	259.457	296.643	254.518	165.223	314.219	375.78	305.084	292.928	265.796	282.628	246.801	274.143	277.355	322.058	238.718	336.756	282.295	308.843
9.85_291.1317m/z	291.132	1	9.85208	0.194	1348.47	1587.53	1280.86	875.235	950.452	1563.96	954.052	1087.6	32701.4	33661.8	23352.5	23385.8	25641.7	21260.2	23553.3	25254.6	41047.8	30004.4	20893.3	20567.4	25225.3	23918.3	32184	23133	27888.6	22634.6	24778.2	26007.5	32833.8	29850.8	22943.8	23931.2	24337	28315.3	22541.9	24817.6	13858.6	19004.9	20598.2	25323.2	20743.4	21310.1	37061.8	24042.7	25207.7
9.85_315.0417m/z	315.042	1	9.85208	0.388017	2055.85	2229.72	1781.24	1425.01	1353.36	2022.91	1411.21	1287.45	10149	11538.8	11674.2	10149.8	11675.2	9706.17	8539.6	9086.19	10972.6	14984.6	10337.1	9038.21	10939.3	10169.6	11470.2	7101.12	12390.4	10587.2	12259	9413.46	11528.3	10692.6	12221.3	9485.29	9586.92	10333.8	12279.8	11514.3	9202.46	9746.65	10609.6	13937.6	9755.3	9926.65	13021.9	10043.1	12228.6
9.85_481.1628m/z	481.163	1	9.85208	0.1455	345.876	392.439	327.725	221.916	283.775	425.721	234.839	267.271	3259.47	3772.22	3272.11	3370.57	2905.99	3160.62	2817.94	3654.79	4065.55	3187.06	3162.51	3128.09	3173.68	3133.36	3286.58	2821.22	3428.04	3354.53	3187.98	3327.76	3575.11	2426.15	3431.91	3547.18	3698.45	3488.35	2926.15	3340.52	2777.56	3371.63	3320.31	2944.79	3478.99	3354.43	3714.29	2892.25	3082.83
9.85_649.2112m/z	649.211	1	9.85208	0.1455	354.99	431.485	277.441	253.699	277.846	357.282	231.452	206.352	2670.01	3033.43	2571.84	2590.23	2354.53	2463.36	2203.76	2695.34	3282.33	2567.08	2508.68	2490.37	2654.1	2554.31	2628.59	2130.9	2732.85	2608.03	2503.13	2718.47	3197.74	1911.33	2540.95	2858.24	2994.35	3201.92	2205.7	2557.09	2060.81	2572.16	2595.93	2100.3	2728.52	2709.75	2843.17	2056.35	2482.55
9.85_817.2617m/z	817.262	1	9.85208	0.1455	179.944	147.124	79.1476	85.1095	119.248	173.459	89.3917	73.8408	1682.29	2179.65	1614.98	1681.25	1531.41	1797.81	1327.2	2043.55	2179.78	1734.43	1656.62	1875.34	1690.72	1712.41	1837.68	1377.94	1693.09	1906.12	1560.36	1897.48	2081.22	1094.43	1747.2	1787.86	2053.58	1997.07	1413.94	1840.6	1356.72	1741.87	1694.15	1308.11	1750.07	1820.74	1883.76	1344.72	1546.25
9.85_985.3095m/z	985.31	1	9.85208	0.129333	128.512	38.0866	29.9878	19.8066	28.7956	54.9197	1.78827	222.765	1341.33	1913.43	1068.05	1804.66	1134.02	1313.21	690.47	1669.61	1966.14	1470.89	1453.28	1590.53	1594.93	1331.32	1463.19	1095.38	1380.97	1656.64	1178.13	1511.73	1594.05	780.854	1315.48	1563.16	1687.25	1698.27	766.064	1216.11	747.105	1361.3	1428.02	1061.25	1496.01	1325.98	1619.29	905.793	1062.81
9.87_61.9905m/z	61.9905	1	9.86825	0.37185	10764.8	11318.7	8161.6	5783.22	6836.17	9487.34	4480.62	4391.71	10973.2	11747.1	8499.89	9092.5	8841.05	7656.77	8346.17	9409.47	9716.96	8288.33	7763.63	8541.94	9082.89	7217.38	9962.67	6374.81	8482.3	8451.9	7948.51	8972.52	9765.47	7003.93	9503.59	7785.43	8789.89	5761.74	4940.43	4791.61	4103.38	5444.72	5928.08	5340.77	5203.44	5331.68	5835.25	4946.34	5721.6
9.87_165.0392m/z	165.039	1	9.86825	0.436517	1345.68	1497.43	1128.35	1070.13	1058.89	1386.33	1131.75	977.824	7908.49	6003.73	5636.19	5705.52	7568.5	5380.21	7654.62	4126.5	7036.88	8003.6	5867.76	5810.24	5084.4	7811.19	7795.59	13043.6	7445.15	5332.68	6713.47	6861.83	5438.67	14273.3	5221.17	5895.12	5090.17	6154.18	9862.6	6626.75	6639.42	4944.91	6016.12	9675.03	6413.31	5962.6	18255.1	9797.86	7896.5
9.92_319.0244m/z	319.024	1	9.91675	0.339517	2010	2300.75	1902.02	1524.24	1579.09	2347.51	1752.03	1751.7	4513.81	5005.58	3889.33	4226.9	3920.62	3641.57	3501.13	4468.08	4078.13	3418.23	3580.18	4020.84	4095.92	2720.97	4187.13	2649.42	3320.23	3800.63	3378.39	3974.3	4017.85	2417.67	4224.05	3210.58	4148.38	4273.64	3166.34	3638.34	3184.93	4316.33	4633.1	3627.52	3721.18	4115.13	3929.37	2894.54	4184.98
9.93_104.0367m/z	104.037	1	9.93292	0.32335	36.426	132.008	111.886	124.338	235.794	176.783	232.453	221.202	2467.03	3272.67	1750.12	1798.61	1730.12	2373.9	1417.56	2693.69	2186.19	2071.79	1900.9	2532.72	2456.71	2149.81	2094.88	1804.72	2162.98	2384.47	1905.26	2044.7	2295.5	1564.53	2669.35	2271.92	1997.01	2634.22	2220.03	1878.92	1655.72	2075.5	2140.84	2614.52	2261.24	2496.28	2256.08	2022.75	2502.3
9.93_284.1000m/z	284.1	1	9.93292	0.113183	52.1463	34.1534	12.077	0	8.03902	17.9699	10.0101	33.7567	993.062	721.787	500.842	408.783	875.679	422.279	1049.7	699.471	669.734	450.119	541.495	656.42	490.255	432.802	1017.05	708.271	704.113	528.583	687.842	667.097	675.022	1126.28	754.383	584.094	522.019	664.93	863.445	505.346	538.625	545.56	611.038	1622.13	632.87	794.539	947.17	1223.56	1300.89
9.85_145.1688m/z	145.169	1	9.85208	0.113167	0	0	0	0	0	0	0	0	2396.53	2893.16	1608.21	1928.48	1456.26	1655.01	1663.23	1729.07	3084.44	1993.24	1285.65	1298.14	1437.88	1752.11	2387.2	1889.91	1907	1135.74	1929.32	1678.35	2617.08	2193.49	1386.01	1713.66	1404.17	1814.27	1530.97	1515.25	509.084	861.862	638.61	1669.61	1194.45	1204.39	3107.46	1493.35	1401.5
9.93_385.1560m/z	385.156	1	9.93292	0.210183	471.63	554.812	539.308	342.223	362.903	538.967	410.58	349.039	3017.38	5793.47	6328.99	5945.05	1762.81	6816.97	2616.58	3463.01	5120.37	1831.78	3429.6	4337.72	3691.35	2946.23	4820.82	7162.81	1810.5	3950.21	1958.84	5054.42	4408.35	3541	1732.68	8787.82	1559.69	4674.94	5355.52	2548.1	2188.96	2036.44	3489.63	1978.97	10489.7	3754.03	1642.27	5917.38	2620.93
9.97_235.9585m/z	235.959	1	9.96525	0.404183	10124.1	8862.49	6353.76	4739.71	6340.38	7848.97	5534.91	2928.47	2958.35	6601.15	4560.88	4559.7	4561.86	3314.91	1579.21	5255.85	3217.5	2570.93	3421.79	4676.92	5416.48	2528.13	2896.58	1182.49	3362.13	3576.14	3290.27	3572.78	4687.81	1157.81	5571.37	2665.3	4205.75	4057.51	3444.79	3803.05	4155.81	4320.21	4770.37	4913.66	3881.08	4218.22	4682.77	2226.73	4143.72
9.98_286.0611m/z	286.061	1	9.98142	0.46885	1121.4	1872.27	1503.46	1016.95	778.839	1657.15	1060.81	1093.13	30919.7	8490.54	12833.4	8842.72	27142.4	7207.7	40465.4	9120.21	13606.3	13254.9	10996.3	7360.58	7789.02	10662.5	20421.1	15811.1	16989.4	5650.48	15646.4	8158.18	10882.7	29880.4	8453.49	5845.12	6643.71	7060.66	18819.3	8649.97	10027.4	7441.4	5874.94	22152.6	6335.62	8511.24	15236.6	30368.4	20989.6
9.98_941.0504m/z	941.05	1	9.98142	1.03472	4112.19	3734.97	2120.7	2008.98	2890.96	2795.87	2673.92	2896.12	3864.51	3584.31	3220.88	3349.3	2617.18	3286.97	2792.42	3086.78	2732.58	2774.9	2836.91	2682.16	2867.96	2691	2788.94	2371.97	2482.95	2560.02	2629.21	2620.77	2972.88	1998.96	2342.95	2460.64	2687.62	2875.83	2587.88	3322.67	2862.39	3454.8	3408.21	2657.13	3049	2940.29	2815.45	3093.07	3128.66
10.01_371.1351m/z	371.135	1	10.0138	0.0646833	152.686	140.24	94.3354	109.361	146.626	147.186	99.8276	88.5982	353.669	1270.79	523.384	708.547	234.307	693.73	298.203	480.241	616.63	330.974	568.478	513.212	421.858	466.554	511.329	140.666	390.747	754.141	340.29	843.006	644.622	88.7465	305.903	922.411	328.394	649.338	418.51	294.047	334.228	388.577	691.414	216.477	1246.99	752.406	306.057	388.052	268.531
10.03_131.0462m/z	131.046	1	10.0299	0.953883	4437.04	5818.01	3264.73	2327.12	4502.94	3152.26	4449.79	4047.27	15293.3	23730.8	16041.8	17266.2	12096.2	17508.8	12926.5	17158.1	17604.4	13079.5	17388.3	17791.5	17727.8	15561	18819.3	13367.3	14692.1	19157.6	12575.5	17493.4	17621.7	16083.3	18654.8	15708.1	14568.3	16687.9	22883.5	17732.1	16196.9	16155.6	15839.1	14460.7	16420	21081.9	14200.8	18678.6	15375.7
10.14_187.0117m/z	187.012	1	10.1431	0.856883	2167.22	3680.49	3639.07	2843.05	3938.51	2303.54	4186.68	4041.94	1985.9	3133.92	3000.87	3138.54	2605.51	2586.24	1634.83	2651.87	2625.12	2256.4	2334.63	2629.21	2821.87	3010.93	2700.45	1721.06	3180.42	3241.8	2876.15	3114.52	3002.71	1283.92	2867.49	2596.17	2880.08	2971.33	2675.5	2402.4	2924.25	2957.63	3185.69	3100.15	2747.71	3286.49	3561.14	2421.41	2603.7
10.22_174.0750m/z	174.075	1	10.2239	1.50362	7994.69	8748.03	7403.42	6000.85	7159.66	4788.68	8046.4	9248.21	17657.6	21236.8	16428.2	17828.1	17164.5	15485.6	14043	15221.9	17048.4	17520.1	14414.9	15816.3	15227.4	19876.6	15054.7	21583.4	17645.4	14521.5	16384.3	17556.8	19223.9	17628.1	15726.3	15514.1	15456.6	17208.9	19538.3	16558.3	18388	14382.2	16625.7	24689.9	16945.9	16703.5	20214.7	12581.7	16103.9
10.22_237.0824m/z	237.082	1	10.2239	0.161683	981.031	672.582	736.407	400.16	872.9	670.115	869.815	440.824	869.635	4426.02	1710.21	2048.54	2586.47	1150.21	522.832	2351.48	1416.48	1199.33	1148.42	2032.55	2209.77	1324.92	1195.57	484.877	1927.2	1231.27	1570.39	1596.04	2545.91	425.708	2661.05	1122.48	1976.33	1959.62	1586.32	2144.65	2423.12	2246.95	2781.28	3389.06	2200.99	2419.72	2907.19	427.234	1916.35
10.22_349.1841m/z	349.184	1	10.2239	0.161683	590.948	467.899	391.287	273.358	484.542	377.313	400.264	289.608	2763.46	7991.34	2868.06	3641.68	4907.38	2379.78	1359.13	3536.57	3601.43	4201.37	2049.27	4028.97	3348.27	5877.73	2484.14	3715.62	5540.45	2497.2	4401.2	4964.63	7007	2250.08	3851.18	2750.5	3327.03	6161.11	8592.07	6473.58	8617.85	4028.42	6171.08	17142.6	6457.56	6425.17	11851	918.256	6621.32
10.22_371.1631m/z	371.163	1	10.2239	0.113167	148.68	125.664	102.335	80.0179	167.045	90.0506	125.352	57.7508	892.09	1291.56	685.486	836.225	873.505	576.331	513.699	874.04	901.746	1030.28	481.977	831.865	674.337	1227.34	709.139	1040.82	1206.21	716.583	888.9	987.417	1318.99	651.691	740.618	667.359	699.209	912.741	1346.28	944.918	1189.99	718.667	998.25	1549.36	1050.34	1008.57	1493.23	219.208	985.498
10.22_568.2400m/z	568.24	1	10.2239	0.113167	13.6128	10.632	11.4299	4.17917	12.1517	16.164	3.57655	3.30366	328.068	619.13	210.67	377.911	331.972	234.395	165.337	331.358	445.598	503.961	166.258	323.968	257.714	693.095	249.763	478.171	530.684	242.94	489.605	477.023	680.269	246	239.72	232.845	311.017	401.706	522.981	419.049	603.608	193.078	331.149	972.77	498.217	423.798	873.001	65.8606	440.723
9.95_275.0605m/z	275.061	1	9.94908	0.17785	698.659	705.361	603.396	430.69	563.344	731.225	663.828	377.931	1360.42	2805.62	2389.47	2274.72	920.615	2743.91	1161	1773.41	1736.25	1003.88	1610.8	2138.33	1936.8	1325.79	1683.45	1937.25	906.444	1912.27	952.695	2216.29	1824.84	982.412	1068.35	3049.71	1021.59	2134.76	2240.2	1363.79	1336.14	1547.06	2145.66	1311.84	4297.94	2275.04	1024.04	2123.44	1592.55
9.11_815.4468m/z	815.447	1	9.10838	0.129333	0	0	0	0	0	0	0	0	732.544	0	31.2312	0	245.463	35.4365	563.042	27.2172	114.619	20.3366	27.8789	0	0	80.1555	51.0976	444.587	38.4971	11.9873	78.8145	24.1958	29.3362	520.213	0	0	16.5925	0	198.332	0	0	0	0	233.644	55.7328	19.6859	28.1941	470.077	324.975
9.85_145.0624m/z	145.062	1	9.85208	0.307183	1778.21	2105.49	1988.64	1726.56	2222.2	2564.9	2016.64	2672.38	140457	141236	110228	108651	113403	105158	110639	110714	175087	128233	99084.3	95931.7	110638	111918	133050	108132	121937	103187	111253	112952	141679	139080	103506	114163	112042	124288	113466	118336	77772.3	85995.4	92648.9	112943	99559.9	95280.9	158348	115785	107609
9.85_127.0510m/z	127.051	1	9.85208	0.129333	765.329	824.566	595.542	488.953	534.865	704.401	359.584	448.207	1661.02	1695.55	1387.79	1388.53	1401.34	1297.85	1395.96	1346.91	1913.93	1553.24	1309.11	1234.36	1254.36	1357.24	1529.72	1309.76	1559.03	1365.62	1421.53	1530.4	1785.96	1850.54	1508.66	1542.66	1635.15	1618.91	1657.46	1569.96	1216.7	1322.73	1367.03	1504	1472.1	1423.57	2022.52	1544.15	1548.93
9.16_193.0296m/z	193.03	1	9.15688	0.4042	972.374	787.057	957.359	520.133	751.59	735.565	977.694	832.813	1945.73	1996.81	2414.16	2094.77	1290.34	2354.58	1617.49	1897.97	1940.05	1016.76	2139.59	1989.77	2128.44	1046.96	2040.96	2050.3	1030.88	2333.65	1041.07	2066.19	1767.31	2336.17	2307.24	2251.92	2069.13	2432.37	2925.48	2772.81	2503.74	1958.59	2266.36	1122.88	2216.35	2254.06	1206.53	2738.51	2424.77
9.27_74.0262m/z	74.0262	1	9.27005	0.711383	1355.48	1063.24	917.026	772.748	1490.35	997.079	1499.74	1004.87	2147.88	2237.39	1846.16	2010.07	2025.12	2175.41	1987.28	1651.59	1869.09	2093.98	1949.05	2142.63	1850.58	2093.7	1871.18	2312.4	2236.18	1654.45	1964.06	2041.04	1913.3	2716.05	1937.16	1936.11	1730.91	2257.06	2637.21	2156.67	2111.68	1688.68	2069.13	3062.12	2156.58	1796.33	2447.63	2326.72	2018.43
9.27_174.0502m/z	174.05	1	9.27005	0.22635	1404.62	1261.52	1689	852.829	659.916	1198.66	1851.12	1655.9	1404.25	1659	1256.15	1541.93	1206.39	1286	1359.6	1270.46	1326.74	1227.68	1267.94	1387.02	1262.24	1400.84	1248.43	1221.85	1361.44	1116.65	1064.93	1313.17	1017.1	1245.52	1093.91	1045.55	1031.67	1617.72	1719.75	1910.54	2669.49	1502.83	1737.01	2706.67	1675.16	1733.96	1771.65	1576.56	1422
9.27_197.9863m/z	197.986	1	9.27005	2.61917	15225.4	11948.9	8349.48	4899.97	10122.1	7390.14	5365.99	6247.03	4577.55	5263.12	4499.54	4819.61	3541.65	3783.86	2921.9	4636.7	3981.26	2980.84	3571.63	4134.78	4365.32	2560.33	3784.13	2989.57	3048.84	4246.6	3225.27	3782.6	3717.28	2759.15	4111.69	4022.77	4128.93	3829.37	3423.67	3234.63	3268.45	3742.25	4116.54	3326.02	3525.76	3784.8	3303.75	2762.21	3449.95
9.27_203.0292m/z	203.029	1	9.27005	0.27485	506.477	700.664	815.627	370.647	435.984	552.841	734.339	758.186	2837.87	3808.26	2569.21	3316.41	2487.17	3698.65	2222.9	3100.51	3234.13	3254.46	3162.22	3716.08	3780.84	1615.33	3125.26	3393.25	3001.07	3487.67	3069.19	3553.26	3718.59	3029.25	3742.33	3737.65	3465.46	3146.68	3011.71	2717.02	2706.98	2240.16	2724.43	3365.78	2883.86	2736.89	3262.82	2648.05	2615.05
9.27_259.0904m/z	259.09	1	9.27005	0.17785	1116.08	802.478	933.034	537.816	508.531	814.324	984.365	910.528	3714.4	4905.63	3157.16	3899.8	3412.27	4709.38	3312.02	3514.01	4215.57	4568.78	3870.69	4701.14	3977.92	3213.62	3922.28	5046.68	4534.41	3946.84	4201.44	4507.9	4196.99	5164.09	4232.22	4334.52	4154.19	5090.26	5964.02	4526.35	4696.88	3334.15	4484.87	6297.25	4707.28	4465.7	5711.62	5028.29	4472.99
9.27_626.5463m/z	626.546	1	9.27005	0.27485	301.469	244.069	220.414	146.917	171.405	267.203	87.9469	146.753	451.923	429.215	344.628	391.781	373.552	397.413	403.472	396.043	356.257	274.825	328.423	459.62	483.719	232.172	448.987	312.204	341.899	331.722	310.77	431.678	454.344	271.555	452.175	423.84	490.175	256.711	163.667	217.146	160.864	248.923	297.939	373.086	291.83	240.833	257.779	118.585	336.019
9.40_173.0920m/z	173.092	1	9.3994	0.258683	541.385	445.919	542.861	255.344	727.363	614.657	368.842	519.86	3014.51	2578.42	2005.8	2748.22	2366.59	3127.34	2485.15	1588.71	2238.01	2428.64	2489.62	2420.46	2264.23	3041.83	2778.47	4462.9	2281.68	2334.5	2641.78	2860.18	2359.12	3897.21	2431.18	2530.88	2011.63	3744.37	4373.01	3147.2	2977.62	1818.42	3008.98	6288.16	2791.13	2993.3	4995.92	4256.37	3119.7
9.43_994.0501m/z	994.05	1	9.43173	0.7437	4084.69	3280.38	1827.94	1169.98	3171	1890.36	1829.25	2681.07	4434.34	4627.67	4528.98	3444.48	3544.78	4895.96	4377.79	4044.66	3475.64	4033.78	3103.02	3724.91	3047.18	3548.83	2893.49	3528.41	2982.45	3051.52	3331.89	3256.19	3215.16	3316.84	3235	3327.78	2966.48	3945.51	3397.62	2859.29	3407.1	3986.5	2739.45	3798.79	2963.98	3322.9	3798.13	3427.87	3298.8
9.45_913.0493m/z	913.049	1	9.4479	2.0371	5234.86	4937.46	3533.04	2496.27	4498.14	4072.36	3846.09	3977.19	4335.17	4425.42	3908	3709.21	4179.04	3878.28	4054.09	3473.41	3852.4	3235.6	3538.86	3247.01	3578.06	3474.96	3684.05	3923.85	3330.24	3458.49	3387.8	3594.46	3265.18	3971.83	3551.91	3509.23	3246.8	4054.83	3676.32	3843.53	3569.81	3949.53	4038.34	3880.11	4169.25	3421.49	4083.89	4070.02	3945.44
9.45_989.0510m/z	989.051	1	9.4479	0.679033	980.36	606.862	353.356	359.337	1377.5	732.77	622.248	873.934	721.287	404.771	784.667	919.263	859.981	569.79	559.99	489.18	964.18	678.791	739.41	638.845	900.14	1061.02	978.69	782.367	980.71	650.85	750.501	1099.36	844.589	1114.45	1044.13	1112.31	1230.42	1151.02	1306.53	1206.02	1431.11	1114.05	1136.55	1322.23	1197.1	1057.61	1146.46	1414.61	998.766
9.85_133.0152m/z	133.015	1	9.85208	3.37905	4378.98	6876.57	7663.11	5174.59	4495.27	4379.93	7361.79	7051.12	68656.6	53836.3	109200	75845.5	101980	137857	58420	96543.3	86201.6	198158	106247	58242.5	79846.8	302655	41788.7	117290	169099	49544.8	145232	100275	113087	109657	46884.1	88322.9	67943.1	56757.8	74631.4	104670	118161	88838.2	38324.5	91129.1	102252	79945.8	65456	78946.4	62484.4
9.46_74.0268m/z	74.0268	1	9.46407	0.37185	811.38	801.393	545.132	296.651	1242.86	745.495	426.127	717.727	2534.94	2978.37	2037.26	1889.44	2017.45	1932.17	1751.22	2144.98	2378.99	1642.8	1778.98	2060.04	2071.55	1349.72	2132.09	1515.32	1970.64	2170.99	1823.33	1972.98	2231.99	1988.85	2374.01	2121.17	1798.31	2569.34	3287.97	2520.93	2098.96	2196.79	1956.78	2211.35	2571.72	2684.67	2500.08	3139.69	2400.56
9.46_598.5169m/z	598.517	1	9.46407	0.533517	1016.24	898.347	823.913	414.227	1123.3	1159.51	360.123	355.872	1314.63	1699.61	1194.93	1062.3	1100.86	1089.66	1015.05	1459.88	1079.45	827.974	1131.74	1262.17	1337.68	276.847	1183.35	798.401	875.075	1332.22	899.978	1275.17	1234.86	744.934	1309.01	1276.75	1324.68	1001.44	728.079	875.441	665.969	905.44	813.1	859.047	957.857	885.607	1038.45	904.356	937.608
9.46_626.5466m/z	626.547	1	9.46407	0.355683	346.831	256.963	157.694	140.005	536.168	488.071	55.3639	85.6174	361.022	336.967	254.887	310.832	208.558	189.389	237.415	207.82	335.223	157.115	314.139	329.919	312.284	76.8316	340.521	177.822	161.04	568.751	247.028	346.746	384.55	223.178	459.068	255.359	281.651	293.49	277.703	225.272	176.566	150.772	199.575	237.388	235.168	258.888	308.46	229.297	291.769
9.46_945.0491m/z	945.049	1	9.46407	0.759867	1892.34	1908.21	1580.68	517.413	2165.29	1494.29	1144.5	1485.52	1867.35	1909.35	1756.53	1994.27	1679.89	1789.43	1848.85	1616.11	1915.39	1605.87	1435.3	1621.01	1579.35	1453.06	1735.54	2059.66	1497.47	1618.22	1937.35	1736.43	1752.7	1825.78	1577.18	1673.81	1537.71	1607.24	1616.55	1967	1759.31	1453.77	1466.02	2049.96	1570.67	2071.05	1708.19	1798.38	1701.49
9.50_235.9570m/z	235.957	1	9.4964	0.7437	16605	15646.8	11710.5	6720.28	13437.7	13509.3	7639.64	8902.56	10153.8	11412.6	10086.9	9986.41	9053.25	9374.91	8418.76	9241.47	9349.46	8345.97	9266.41	9751.48	9442.37	6443.23	8871.45	7384.29	8584.35	8879.88	8311.55	9445.95	9274.34	6956.01	9199.15	8803.56	9158.85	7654.85	7384.79	7945.61	7202.1	7494.98	7652.03	7807.12	7731.19	7831.33	7940.09	6868.45	7262.2
9.51_210.9506m/z	210.951	1	9.51257	1.35807	10854.6	12777	10366.4	6387.34	9603.32	8115.37	10378.5	11305.3	8897.92	10593.4	9178	9137.98	7803.27	7658.45	7139.36	8585.79	7496.76	6398	6757.35	7920.22	7885.89	5229.82	7044.27	5465.34	6120.21	7468.29	6338.52	6791.81	6887.29	5613.02	7400.18	6630.72	7099.97	8737.36	7564.76	7864.08	7631.72	9341.49	9483.05	7577.07	8381.4	8839.56	8123.08	6947.15	8265.84
9.58_98.9768m/z	98.9768	1	9.57723	0.452683	305.403	909.333	1028.05	729.14	682.265	340.864	658.509	998.628	585.423	692.869	660.134	617.149	615.185	532.458	604.301	612.053	570.682	488.881	656.519	557.084	639.626	500.706	610.402	484.211	567.368	699.519	603.838	610.347	542.822	502.091	720.664	658.264	722.381	604.432	510.725	620.592	460.294	603.504	635.688	461.951	530.925	560.762	559.457	518.749	606.594
9.64_173.0061m/z	173.006	1	9.6419	0.17785	1627.42	1990.36	1243.79	738.993	1110.79	1839.75	937.314	1739.87	12185.8	4106.95	1381.53	4979.51	1681.53	3686.58	13834.2	1077.45	4746.32	1657.3	2266.61	2490.79	1486.13	5884.13	2035.42	15582.7	2159.58	1314.91	1828.02	3176.36	2542.09	14844.8	1736.69	1469.89	1864.01	1435.93	1528.89	1581.94	1424.11	1461.4	1211.17	2870.94	1427.08	1610.66	1436.36	2106.57	1720.14
9.82_173.0093m/z	173.009	1	9.81975	0.452683	4421.94	4368.48	3288.85	2543.29	3267.69	4300.9	3188.33	2629.24	8081.78	4768.37	3836.39	4499.48	4226.31	4115.59	7775.96	3106.04	5020.19	3385.98	4214.48	3859.43	3622.85	3895.1	4703.74	6488.82	3473.96	3561.49	3315.47	4263.39	4134.39	8279.62	3598.89	3670.15	3628.84	6515.12	34451.4	8802.17	14280.3	5372.43	6135.87	14524.1	7149.97	8454.5	6309.62	22897.7	10547.7
9.82_188.0571m/z	188.057	1	9.81975	0.2425	722.615	863.374	894.619	728.005	701.615	939.941	828.128	791.309	1562.98	1731.71	1339.76	1655.82	1422.13	1534.67	1394.27	1352.44	1573.86	1485.21	1497.67	1605.99	1478.7	2057.96	1531.77	1791.28	1505.76	1412.81	1626.97	1792.48	1487.81	1469.74	1528.13	1514.26	1471.74	2934.75	3917.67	3033.31	3512.22	2402.2	3102.86	2581.46	2557.49	2999.48	3126.96	3157.4	2968.91
9.84_195.0527m/z	195.053	1	9.83592	0.986217	7257.77	5692.21	3959.91	2990.64	5657.93	4389.4	4021.64	4909.72	27810.9	38693.3	82405.7	76192.4	45436.8	87578.7	68862.3	41135	48604.8	33768.4	74931.7	95282.9	46811.4	55640.4	37682.2	56101.7	48486.8	87361.3	48188.2	37680.1	20585.1	47126	56435.9	96709.7	63724.2	100000	45125.3	88660.4	122121	62149.1	94434.4	45946	84053.1	66689.2	78098.7	59687.4	37691.3
9.85_117.0254m/z	117.025	1	9.85208	1.8431	2827.09	2892.96	2917.52	2105	5178.6	4052.01	3457.02	3079.33	22799.6	29021.3	19481.3	23555	23767.8	28303	24143.1	17342.3	22382.8	30500.8	23671.2	28555.2	22743.1	24500.1	22868.4	30944.3	31060.4	21401.7	26113.9	27175.7	24328.5	37396.9	24568.5	24615.8	21092	27652.8	37019.7	25175.3	28539.4	16099.7	22931.3	43911.7	25990.9	23297.9	33336.4	31372.4	25299.8
9.46_170.0165m/z	170.017	1	9.46407	0.743717	2858.36	3060.99	2493.5	1705.95	3672.33	2984.7	2038.63	2721.24	5275.57	5481.76	4528.21	4323.97	4421.4	4154.68	4450.19	4892.76	5020.94	3874.88	4207.09	4283.58	4375.79	4016.97	4676.65	4091.12	4669.21	5001.36	4318.06	4602.47	4967.32	4594.9	4841.89	4601.55	4436.08	5009.06	5652.22	4851.71	4226.94	4572.57	4400.24	4861.22	5230.57	5425.8	5401.93	6035.17	5040.08
6.94_623.5709m/z	623.571	1	6.94193	0.258683	0	73.5255	78.8906	0	219.063	284.666	207.3	342.731	344.818	257.765	195.87	120.761	209.433	250.787	194.268	253.573	151.856	165.284	178.018	235.848	182.776	139.694	221.843	136.437	212.455	105.868	127.925	206.091	177.157	72.8277	227.22	235.421	224.991	215.989	166.118	188.065	150.472	171.383	171.349	147.725	128.567	214.627	222.954	107.482	218.021
6.86_206.0246m/z	206.025	1	6.8611	0.986217	3889.48	3783.83	3616.64	2564.75	4038.81	3508.22	2444.06	2644.04	3424.93	3893.96	3361.81	3398.59	3279.01	3616.69	3273.11	3407.76	3371.75	3593.84	3281.22	3530.66	3266.83	3726.73	2996.48	3355.24	3414.76	3223.21	3455.74	3350.32	3535.71	3426.17	3311.12	3348.75	3324.53	3523.8	3222.84	3230.29	3204.97	2978.32	3368.58	3911.9	3189.98	3203.87	3471.84	3179.65	3250.87
6.94_594.2336m/z	594.234	1	6.94193	0.194017	34.7739	5.23089	7.26238	13.2562	5.15838	15.1943	7.94185	4.26375	15.6867	4.84375	4.54402	11.2529	14884.9	2.54602	22.703	5.50656	9.84846	5.9393	1.8099	1.67255	9.16111	14.1732	3.05885	3.79224	16.2545	6.81722	3.38248	15.2327	6.92537	5.26784	1.59496	12.0746	8.46179	4.33759	7.72386	2.0287	4.11952	7.45827	3.76916	2.65143	7.15312	5.35725	2.919	1.21068	0.286642
3.22_496.2714m/z	496.271	1	3.22342	0.501183	0.985571	0.383985	1.69629	3.27366	1.02392	1.90271	0.191419	0.5575	90.6827	34.5001	43.2129	3.23521	17445.1	2.93141	6.27167	69.0679	37.9657	20.8163	2.91641	15.27	9.91734	10.6283	12.319	51.3271	7.24602	57.9549	7.93008	188.556	288.151	38.2325	54.3052	56.864	19.5216	55.5998	12.324	4.60229	8.10889	184.279	0.710552	7.49533	9.29842	158.121	23.6839	4.27004	2.35674
3.22_498.2880m/z	498.288	1	3.22342	0.82455	13.1368	13.6017	7.54367	10.8582	5.02342	13.8242	4.25069	6.06976	8008.21	9846.76	362.013	284.332	527952	113.365	1743.14	4388.95	3242.63	3134.99	1133.73	1543.08	1830.94	2197.25	2317.39	99.0083	3935.49	257.704	2504.71	3310.69	20551.5	396.55	2272.25	158.734	3268.47	156.761	100.332	2074.68	1004.75	9541.96	1102.97	4428.82	205.759	10146.7	3468.28	67.3058	2341.29
3.45_103.0057m/z	103.006	1	3.44977	0.468867	36.5967	78.7423	76.0275	52.653	154.348	90.3121	47.0515	62.5916	651.02	1227.18	1515.97	1301.6	762.816	1375.7	1707.6	782.592	1405.94	1083.57	1084.92	973.098	890.995	1004.15	925.661	1159.62	901.97	1073	794.734	878.844	665.493	1352.34	642.928	1079.62	458.761	1069.43	1664.2	1049.07	1011.32	810.36	903.87	972.537	1542.61	783.729	843.88	1652.6	903.224
3.50_117.0566m/z	117.057	1	3.49827	1.68142	1204.63	912.63	973.748	989.612	775.447	799.606	1366.18	1455.86	48981.5	58315.2	87386.8	43270.4	24016.9	60407.9	44932.9	46615	46207.6	37859.7	48770.3	60975.5	59561.3	36239.9	63722.5	75953.8	36184.2	59110.4	31922.8	42733.1	40626	58152.6	75863.3	61723.5	54204.4	86207.4	67194.5	77920.9	46084.1	38762.5	69468.1	52957	68006.4	55053.1	39084.8	56554.9	86650.9
3.50_291.0097m/z	291.01	1	3.49827	1.85927	21085.3	18574.1	17371.7	13332.5	19316.4	14465.9	19141.1	15251.3	21949.7	21931.5	21828.7	20564.5	15587.7	20145	20140.1	20117	19642	19535.2	19838	19368.4	19756.6	19408.5	19805.2	20086.4	19296.4	19795.6	19345.2	19558.3	19378.1	20782.5	19674.9	19368.9	19864.9	20178.9	19097.2	19270.5	18762.5	19060.7	18886.5	19171.1	19181.7	19324.6	18846.9	18987.2	19808.3
3.55_153.0523m/z	153.052	1	3.54677	1.61675	2043.54	1759.8	1246	791.241	1459	940.842	1171.19	991.775	1592.41	2032.03	1603.62	2207.78	1409.83	1301.56	1978.64	1819.96	1718.73	2481.09	2154.88	2182.85	2096.12	3057.13	1657.77	2250.36	2239.88	2335.13	1718.98	1611.09	1227.48	2764.53	1738.09	1979.92	2033.73	1375.35	1757.04	2019.36	3271.11	2738.95	1933.2	3270.37	1894.73	2110.98	2346.83	1754.77	2041.8
3.56_660.3523m/z	660.352	1	3.56293	0.1455	0	0	0	0	0	0	0	0	1248.2	741.278	1148.87	946.207	106.288	849.753	1094.13	951.701	824.137	814.62	1029.18	815.515	826.697	909.41	1161.26	799.032	1097.89	675.711	798.051	1028.39	988.518	1389.87	814.941	545.263	1105.61	952.944	1049.98	1332.72	740.447	631.679	674.844	610.239	1019.88	752.147	1070.05	1028.32	1328.63
3.58_636.3630m/z	636.363	1	3.5791	0.258667	0	7.30591	0	0	0	0	0	0	2133.7	1670.4	2701.46	1872.82	617.513	1655.21	1703.23	1915.31	1942.57	1571.77	1560.65	1672.97	1924.08	1402.68	2084.25	1350.45	1670.39	1325.23	1533.42	1578.12	1037.6	1865.12	1953.5	1657.69	2040.81	2537.08	1698.96	2128.05	1182.8	1192.13	1696.8	1150.13	1798.15	1493.41	1729.58	1562.48	1988.65
3.61_149.0411m/z	149.041	1	3.61143	0.759867	1560.61	1179.41	946.087	697.51	1584.78	704.327	759.036	693.321	2426.09	2443.24	2336.95	2800.31	771.275	3058.82	2167.22	2425.27	2090.66	2509.52	2617.95	2951.45	2135.06	3048.05	1912.92	3550.76	2352.5	2580.88	2299.53	2516.52	2056.98	2637.36	2399.36	2726.25	2503.56	2827.37	2084.3	1780.86	2254.04	1693.53	1953.11	3144.78	2092.32	1963.73	1926.9	1916.38	1655.63
3.61_608.3762m/z	608.376	1	3.61143	0.404183	4.57366	0.32833	0.645121	0	0.0169587	0	0.166657	10.4213	4773.47	4120.57	4808.63	3348.47	2103.53	3408.1	5371.95	3594.87	5379.68	3129.83	3526.27	3267.37	3670.32	4389.93	4902.43	5669.53	5760.89	2541.4	4842.87	3743.64	3514.45	5492.42	2962.93	3799.32	3969.94	3094.95	3639.42	2762	2080.8	1768.27	1365.91	1068.47	2506.1	2473.92	2719.84	4397.43	2522.85
3.61_626.3471m/z	626.347	1	3.61143	0.5497	8.78056	6.52348	4.47224	5.30475	12.2033	5.40296	5.13944	10.3464	29316.4	22043.8	39282.9	29371.2	43467.8	25158.4	32585.1	30605.3	42022.2	26157	32391.6	22100.7	33559.8	22276.9	41636.9	32703.2	34345.9	22194	29409.5	25672.3	32715.9	45498.1	22769.4	23583.9	36484.6	27279.3	25156.7	31683.4	15414.2	16404.7	17374.3	9633.94	30778	22032.7	24851.8	22062	32006
3.63_514.2837m/z	514.284	1	3.6276	1.2449	23.1138	17.7902	168.187	121.345	457.005	558.404	698.506	663.959	27746.1	34959.1	348.086	120.255	2.78273e+06	1264.49	834.231	18999	441.289	559.679	334.842	219.05	168.18	256.82	175.591	130.531	214.792	185.332	146.029	304.534	32338.6	326.184	283.616	57.2165	98.1137	65.4463	88.4048	23.4641	68.3713	43742.1	59.2465	11299.4	64.6168	35063.7	5596.84	77.5789	39.0695
3.63_596.3892m/z	596.389	1	3.6276	0.355683	39.7554	69.6653	29.2072	29.5148	125.829	31.834	25.131	22.1913	2547.75	2212.33	1992.81	3035.61	9114.67	2500.09	1823.15	1835.98	1277.19	890.445	1881.96	1678.73	1688.52	641.139	1645.52	1064.69	1622.05	1344.55	1214.41	1417.98	1252.41	1638.59	1543.99	1180.39	1878.19	1963.42	1104.94	1513.96	1014.8	1920.49	1674.38	879.182	1098.3	2377.34	1353.67	1008.26	1279.19
3.64_267.0639m/z	267.064	1	3.64377	2.82935	17533.2	15954.6	14378	12957.6	17358.8	12392.9	15201.1	11578.7	24232.7	21456.4	22532.8	22142.5	16757.2	21719.9	21071.9	19523.2	19730.6	21497.3	21043.8	19457.6	18909.2	24270.3	20465.1	26182.5	21274.9	19258.8	21334.4	19279.4	18578.1	23580.2	19221.3	19913.9	18991.5	21418.2	21171	20500.5	19769.9	18583.7	20135	22603.9	21009	20139.7	23696.8	21934.3	20881.8
3.64_684.3580m/z	684.358	1	3.64377	0.161683	2.41923	0.278066	0	0	0	0	0	0	916.214	743.755	814.271	329.763	16.7219	381.832	704.828	958.272	736.365	407.221	383.349	361.292	605.01	337.79	808.355	295.555	391.928	450.555	486.799	537.624	735.668	516.858	510.914	405.098	421.674	571.337	769.491	1013.51	600.75	512.331	451.764	458.79	893.514	555.451	567.135	668.591	1361.88
3.66_602.3461m/z	602.346	1	3.65993	0.6467	0	2.9742	3.14386	0	0	0	2.16375	0	64780	56257.9	61256.5	39397.6	58924.4	41849.9	70213	62691.1	69613.4	37471.5	42460.1	38235.5	56140.3	39980.9	75938.6	56699.9	53727.1	41339.3	52586.9	54017	59465.9	71993	45014.4	40455.7	47631.7	43968.4	53576.6	59244.4	29976.7	34597.8	27338.6	22708.2	48100.8	39104.3	36552.4	53518.7	60572.9
3.68_664.3715m/z	664.371	1	3.6761	0.355683	6.61264	2.41112	46.4325	102.846	126.034	167.228	278.409	0.532753	2285.77	2652.55	2934.11	2826.99	166.317	2555	2572.92	2280.03	2568.07	2352.15	2104.65	2471.45	2385.87	2249.39	2627.23	2112.99	2073.65	2140.97	2299.65	2596.63	1361.66	2242.09	2172.45	2022.76	2517.48	2504.26	1906.32	2070.11	2238.5	1846.95	1876.53	2391.6	2090.82	1967.05	2282.23	2071.5	1652.78
3.69_512.2678m/z	512.268	1	3.69228	0.339517	3.3076	1.02524	2.42509	0.0137088	3.18811	0	0.184197	0.0336937	6666.23	5950.72	20.3851	4.47837	109222	4.58884	4.58774	5341.41	95.3321	2.10013	14.9688	2.47089	4.75579	7.349	3.08104	5.34009	7.26916	4.47352	3.58167	57.1627	6055.51	3.14484	5.94448	7.82385	6.25595	9.65302	2.98302	2.35711	7.48714	6020.84	1.03456e-05	200.074	2.31799	8153.2	38.4362	1.93969	0.105747
3.69_610.3910m/z	610.391	1	3.69228	0.42035	8.72346	10.1511	0	0	7.32723	0	0	11.7987	3344.46	3586.83	5540.84	5605.07	2429.34	4838.11	6098.35	3550.36	5823.51	2858.94	4172.01	5008.16	4729.34	3172.41	5438.8	5647.89	4744.24	3630.1	4550.6	4627.78	2177.44	5488.4	4047.51	4712.6	6392.27	5015.35	3265.33	3215.96	2197.83	1921.18	2928.43	922.889	3005.48	3059.04	1941.27	4498.48	2406.81
3.72_600.3305m/z	600.331	1	3.72462	0.42035	0.183817	2.78505	0	0.47076	3.09799	0.000261881	2.97348	0	5602.72	4542.49	5667.24	3252.36	6288.43	2957.74	3482.51	3610.05	5707.11	3982.16	2847.2	2941.36	4006.67	5027.92	5550.85	2107.83	6287.8	1538.89	5293.35	4901.52	3465.69	6788.08	3068.31	2357.36	3960.57	3705.2	3510.85	4498.74	1343.89	2220.87	2585.05	2731.51	3858.69	3780.81	5775.97	3756.52	5085.69
3.74_568.3633m/z	568.363	1	3.74078	0.42035	0	0	0	0	0.169427	0.0578375	0	0	6017.43	5055.64	5285.54	8568.36	3258.14	7097.63	4888.71	5178.07	4876.43	4912.81	5110.19	4415.94	5099.32	3436.5	5203.17	4724.38	4906.9	3814.56	4335.54	4975.12	3903.85	4402.46	4893.44	3366.58	5679.5	5048.07	3665.14	4891.89	3369.12	3329.09	4660.32	4549.86	4297.24	5589.18	4322.77	3309.81	4163.3
3.76_357.0322m/z	357.032	1	3.75695	0.743717	6640.88	5350.31	5248.32	3718.36	5041.69	3969.83	5954.27	5001.07	8203.93	8327.56	10022.2	10892.8	4768.73	8924.37	8145.68	9082.06	9138.72	9456.18	8955.21	8164.51	8410.52	10340.5	7909.47	9865.58	8249.62	8909.4	9243.42	8213.25	9639.33	7541.05	7377.39	8082.7	7809.86	7561.75	8166.58	8033.48	9443.94	7674.18	7328.53	9142.74	7078.28	9239.12	9193.39	8563.4	7192.84
3.77_243.0296m/z	243.03	1	3.77312	2.48978	12255	11413.1	10185.1	9052.75	11497.8	9200.99	9652.72	10689.9	13557.6	13830	15392.8	15575.9	10521	15263.4	13527.8	14230.1	14576.9	15530.8	14478.3	13552.9	13658.5	16791.6	13723.7	16992.9	14906	14649.1	15225.9	13627.2	16462.3	14587.6	13909.2	14321	13803	14030.1	13321.3	12366.8	13049.4	12137.5	12384.8	16915.9	12546.2	14368	14774.1	14356	12820.2
3.21_747.5607m/z	747.561	1	3.20725	0.4042	0	0	0	19.9909	0	0	0	0	409.016	477.461	1502.08	351.266	105.87	19.8788	352.676	665.545	263.751	493.681	129.33	373.381	170.252	277.937	570.515	96.3617	355.386	1508.91	181.524	401.571	426.44	323.894	238.423	224.869	238.014	359.362	64.5829	235.19	265.992	645.249	435.227	508.269	116.64	360.285	260.988	112.912	429.351
3.77_566.3523m/z	566.352	1	3.77312	0.22635	0	0	0	0	0	0.0254557	0.1159	0	1505.36	1086.1	1499.05	1076.46	811.19	1231.62	1325.03	1309.73	1114.1	1158.65	1147.66	865.604	1126.05	1015.69	1178.86	1238.77	1508.3	825.925	1250.08	947.162	896.59	1268.18	1125.25	969.38	1121.12	1351.2	1057.24	1119.18	557.543	665.787	788.435	769.905	903.504	855.284	1328.36	1063.32	1198.91
3.19_761.5789m/z	761.579	1	3.19108	1.21255	94.312	170.559	147.89	237.971	445.072	372.975	488.86	657.638	6270.43	10411.3	21480.4	4456.59	6278.32	883.409	7057.13	14989.4	14088.7	11775.1	2461.92	8035.97	3242.63	11488.3	13321.6	2906.84	4774.33	27255.2	4802.07	6715.27	5850.53	8040.4	6194.75	5327.7	4982.38	5832.4	1435.63	4450.92	6140.92	8124.62	8269.7	8584.23	5194.82	4114.67	3690.77	2216.34	9349
3.09_807.0358m/z	807.036	1	3.09408	1.3581	14859.7	14903.8	11448	11718.5	17470.5	10522.5	12230.4	8797.94	13833.2	13651.7	13173.1	12689.5	12359.1	12386.5	12682.8	12371.5	11990.8	12209.3	11998.9	11571.4	11654.8	11773.1	11182.4	12114	11323	10993.3	11078.6	10634.8	11568.9	11117.7	10881.3	11335.8	10937.2	12180.3	11878.1	11832.2	11523.6	11775.6	11958.1	11904.3	11996.4	11561.1	12086.6	12010.8	11830.4
2.92_994.0489m/z	994.049	1	2.91623	2.84552	52844	49958.4	35021.1	29038.4	50649.1	29219.2	37712.5	31033.9	44436.3	43230.6	40531	40505.2	26494.7	40201.2	38289.9	36570.5	36596.4	35814.7	34523.3	34112.8	33090.3	34222.3	33347.3	34825.5	32997.7	33176.2	31623.6	32872.3	33572.3	31587.4	32709.8	32188.8	33764.5	36161.3	36195	35919.4	36019.3	37327.6	37257.7	36242.5	36019.7	36952.2	35480.2	37516.6	36191.1
2.95_831.5152m/z	831.515	1	2.94857	0.614367	0	0	0	0	0	0	0	0	651.049	503.139	707.491	883.426	443.687	22.0469	386.233	703.297	567.72	442.981	829.671	1252.39	979.858	713.62	643.957	0	755.712	1082.73	354.916	470.698	287.209	379.467	1088.32	18.2202	818.296	65.2271	57.7417	1303.92	481.188	301.506	1242.78	93.3907	493.433	1328.06	1778.37	28.2559	810.957
2.96_131.0625m/z	131.062	1	2.96473	0.824533	4846.5	3576.54	2946.47	3075.62	5795.4	3223.99	3821.79	2691.82	8827.92	8012.94	10657.9	8329.71	13203.9	9020.05	8442.74	9580.94	8487.41	19906.6	9204.93	8833.53	8539.58	14137.6	9015.96	16987.9	19276.3	8728.72	12209.7	7715.75	8746.33	12150	8817.46	8398.1	8451.55	8689.26	10859.4	11866	10223.3	9988.46	9321.49	24080.8	10630.4	9650.36	26114.6	11921.9	10721.2
2.96_273.0112m/z	273.011	1	2.96473	0.921583	7187.74	7236.01	6178.18	6961.33	9577.89	5283.78	7318.23	4724.01	8122.41	8254.8	8194.07	8677.73	9785.73	7986.48	8175.14	7776.76	8588.05	9842.98	8521.2	7610.34	7559.1	11399.6	7622.42	12019.2	8404.75	7370.39	8965.2	7687.94	8000.58	8842.21	7712.83	7662.52	8110.19	8059.61	6791.16	7402.93	6726.69	6956.48	7289.88	7736.04	7064.9	7004.72	7683.89	7247.83	7447.92
2.96_929.0439m/z	929.044	1	2.96473	2.7	21303.6	18652	15478.8	14375.7	21170.1	13462.2	16894.9	13971.2	18278.5	18355.6	16522.2	17129.2	13320	17007.6	16924.9	16628.8	16621.7	16066.2	15920.6	15740.4	16278.6	15580.4	15371.3	15667	15151.1	14018.5	15650.9	15713.3	15833.7	14460.2	15522.2	14902.3	15697.4	16804.8	16500.1	17388.4	17047.3	16847.4	17499.7	16855.8	16979.3	16985.1	17275.3	17555.3	17537.1
2.98_197.0111m/z	197.011	1	2.9809	0.452683	2933.13	2718.98	2070.42	1408.28	2648.49	2586.4	3254.63	1889.12	2125.42	2045.71	2220.39	2073.88	1841.23	2100.6	1968.62	2038.28	1942.45	1960.66	1941.12	1785.49	1918.99	1847.53	1857.67	2015.11	1897.71	2149.52	1978.57	1780.98	1775.95	2223.86	1929.05	1942.53	1965.93	2097	2099.36	2000.37	1833.68	1902.88	1837.86	1689.73	1864.83	1730.05	2036.86	2155.74	1952.08
2.98_663.0297m/z	663.03	1	2.9809	2.34432	25658	24010.9	19626.8	18825.6	26733.4	17717.5	20200.7	16182.3	23969.7	23249.3	22905.2	22361.2	21000	20867	21472.2	21380.3	21138	21132.4	20544.1	20428.8	20612	20161.9	20627.2	20486.5	20490.6	20490.6	20590.5	20234.3	20818.8	20010.8	20502.4	20396	20184.3	21078.2	20620.2	20934.6	20643.2	20978.1	21898.9	21562.9	21284.3	21388.8	21123.7	21258.1	21450.5
2.98_707.0332m/z	707.033	1	2.9809	2.81318	28103.2	24034.2	21477	19405.3	28700.2	19133.6	22381.8	17644.6	25769	25213.8	24770.3	24335.3	21445.8	22870.6	23771.2	23488.2	23356.2	23290.4	22859.5	22560.3	22312.3	21987.5	22526.9	22296.3	21548.3	22006.4	21997.3	22489.4	22331.6	21443.5	22317.5	21659.7	22278.5	22858.7	23104.8	23588	23086.1	23482.4	23250.4	23622.3	23392.8	23427.3	22878.4	23275.3	23796.1
3.00_211.0192m/z	211.019	1	2.99707	1.08323	6502.26	7470.29	5936.75	5708.12	7724.53	5171.99	8431.62	5463.76	5519.92	5230.66	5558.83	4826.28	4361.91	5215.94	4934.3	5089.17	4748.34	5311.23	4751.98	4675.26	4929.25	5188.22	4727.45	4745.43	4759.59	5217.2	5487.93	4812.12	4879.14	5256.77	5151.05	4830.14	4801.75	5036.65	4864.94	5278.98	5060.68	5177.54	4836.97	4752.93	4931.82	4928.35	5463.41	5055.71	5245.13
3.00_299.0171m/z	299.017	1	2.99707	0.17785	922.644	1030.78	835.989	364.503	1079.35	319.417	1906.86	1041.08	1132.7	1148.22	1086.45	1006.44	1119.02	984.906	1128.74	1067.02	1043.04	1086.7	1020.98	919.752	1082.15	1056.08	986.7	967.65	936.493	1120.51	929.818	881.139	1030.42	1210.74	1037.78	1013.95	1326.16	1192.13	965.155	1105.8	1125.54	937.316	1112.74	984.477	1077.88	981.709	978.085	1092.37	1200.69
3.00_598.5144m/z	598.514	1	2.99707	1.0994	5973.55	5790.53	4294.43	4022.65	7569.67	4438.61	4079.57	2655.14	6349.77	6328.56	5824.12	6116.98	2326.05	5183.25	5501.09	6267.18	5775.51	6129.42	5856.19	5984.55	5767.06	6062.85	5740.66	3912.96	5724.81	5776.82	6400.52	5681.41	5863.24	4751.3	5785.58	5330.86	5916.15	4575.75	3110.53	3625.01	3612.78	3676.04	4161.34	4001.28	3484.42	4124.39	3910.45	3539.4	4080.12
3.00_626.5457m/z	626.546	1	2.99707	0.711367	3018.45	2980.47	2083.51	1785.22	3746.2	2421.08	1965.44	1361.37	3187.16	3238.31	2818.37	2930.72	1109.89	2528.76	2916.68	3122.02	2775.06	3312.92	2890.15	2969.06	2909.09	3151.28	2885.13	1941.88	3004.52	3255.11	3220.78	2896.51	2783.65	2338.19	2861.91	2552.34	2713.88	2451.02	1403.79	1726.06	1765.74	1795.07	1722.82	1896.84	1503.36	1567.69	1632.57	1449.07	1590.45
3.00_741.0347m/z	741.035	1	2.99707	2.73233	40941.4	36683.2	31466.4	29812.8	43431.7	28692.6	33660.1	26294.9	37656.9	36970.1	35630.6	35079.1	33053.4	34393.1	33246.3	33099.3	33784.1	32953.7	32615.3	32084.1	32789.3	32383.3	32377.4	32671.6	31709.3	30536.1	31957.5	31892.2	33118.3	30771.6	31913.5	31244	31263.1	33901.2	33310	34011.5	33668.7	34054	34837.4	33656.9	32876.4	33704.5	33845.7	33614.1	34189
3.01_151.0461m/z	151.046	1	3.01323	0.824533	2211.91	3000.79	2635.03	1988.69	3136.98	2251.21	3555.94	2372.14	8679.84	6519.28	10812.4	71385.4	54581.8	8768.1	22159	50681.1	9922.35	70613.5	50743.5	58093.5	68565.2	61342.3	38316.8	62495.1	52581.1	102747	37248	7603.81	9409.01	84542.3	47966.6	72760.1	49819.1	10116.3	7431.97	14430.7	95428.6	80691.6	5927.67	49734	7466.31	7459.54	52452.4	7495.93	11452.6
3.01_287.9960m/z	287.996	1	3.01323	1.63292	69008.9	69966.2	57295.5	45477.4	72381	49854.2	56363.6	42736.2	102115	95296.4	96900.7	90124.7	110056	82884.6	88009.3	90144.6	89946.1	89568.1	84722.5	82972.7	84372.9	85200.4	85239.5	79131.8	84322.1	89341.6	84525.8	83971.7	89089.8	86598.4	85128.5	79262.4	84238	79164.8	69424.5	77358.3	70578.2	75785.3	73718	69158.5	72109.5	75543.4	78592.1	67943.8	74623.8
3.01_476.2785m/z	476.278	1	3.01323	0.727533	6.34866	4.22659	1.59216	0.960702	1.36645	4.49671	1.14578	2.47247	42381.9	26629.2	23231.6	27724.1	34126.4	1863.15	28637.5	25695.5	33058.2	37940.9	29304.9	28940.3	30209.1	45500.3	34420	36.7573	42691.6	29.6171	29893.5	31491.4	25612.9	353.622	23905.6	6.2811	30706.7	1306.42	1.27659	29384.4	26063.8	17997.8	27212	28691.8	26014.8	34720.4	39821.2	1.21077	25515.7
3.03_352.2042m/z	352.204	1	3.02942	0.339517	1262.6	1233.01	882.123	504.665	1023.68	1186.44	2028.46	1231.3	1114.71	1059.96	1039.63	1087.74	1235.24	1034.53	1048.15	1088.28	959.837	999.91	1006.39	1020.36	1015.9	972.037	1090.63	835.747	980.662	1243.21	960.133	969.604	918.081	1041.17	961.42	950.877	907.597	1269.49	1062.13	1344.17	1129.67	1024.55	1259.12	1048.32	1061.22	1054.17	1144.05	1218.54	1216.66
3.03_665.0303m/z	665.03	1	3.02942	2.71617	29782.6	25914.1	22114.9	20907.2	29204.4	19731.8	23203.1	18796.3	26268.1	25785.7	25636.2	25140.8	22547.4	24319.9	24115.2	24012.5	24693.6	23683.4	23473	22747.9	22558.1	23038.3	23032.2	23179.4	22701.7	23142.2	23524.4	22185.7	23768.4	22493	22406.7	22405.1	23258.9	24452.1	24224.1	24015.9	24105	24012.3	24034.9	24324.3	24303.8	24195	23767.5	24170.3	23892.3
3.05_138.0257m/z	138.026	1	3.04558	0.339517	780.086	717.064	678.185	399.822	896.802	679.335	953.888	528.808	1126.42	1003.23	1452.18	1000.06	1354.39	1053.74	992.867	934.489	866.099	1034.8	922.114	830.741	1003.08	1053.48	902.895	999.503	1073.7	1082.29	976.763	934.707	888.623	1208.93	957.611	932.746	981.424	1133.68	1046.01	1009.37	1022.85	886.522	954.272	838.845	982.871	855.243	1121.63	922.465	876.427
3.06_116.9349m/z	116.935	1	3.06175	0.727533	2266.91	3305.37	1836.84	1637.08	3792.16	2992.86	3242.64	2266.81	1877.69	1692.67	1576.15	1669.7	977.576	1477.55	1474.13	1437.92	1541.28	1717.39	1481.01	1523.11	1496.04	1568.99	1459.98	1253.45	1689.33	1074	1766.03	1278.64	1838.82	1409.69	1748.6	1523.07	1456.43	1878.13	2127.25	2134.46	1998.25	2081.05	2111.1	2225.2	1986.72	1988.86	2462.69	2062.22	2059.89
3.06_409.3115m/z	409.312	1	3.06175	1.71375	6609.19	6010.11	4082.44	3282.69	5151.5	3117.21	5999.53	4687.68	5390.07	5093.55	5438.61	4647.45	1618.81	4180.85	4240.12	5159.98	4467.99	4700.5	4109.37	4044.51	4519.53	3874.61	4226.92	2783.39	4250.25	4996.11	3917.93	4102.26	3530.3	3393.43	3824.97	3036.09	3371.05	7243.79	5046.89	6408.66	5131.92	5596.23	6246.96	5361.67	5738.06	5492.32	5493.3	4772.18	6718.03
3.08_452.2784m/z	452.278	1	3.07792	0.695217	8.82849	5.46108	9.09255	1.70269	1.08927	5.66399	0.697611	4.99282	15295.6	12086.5	15776	13030.3	12906.3	1630.16	13892.8	12400.9	16949.8	15089.4	11325.4	12815	12124.6	14150.9	15054.5	9.40398	16098.2	90.5027	10238.1	11726.7	9911.42	183.687	10132.9	11.4649	14299.3	1449.4	1.71061	12666.6	9140.71	6954.27	11035.9	8443.23	12668.4	11484.2	16592.5	2.33689	11324.4
3.08_512.2684m/z	512.268	1	3.07792	0.905383	2.3398	0.825034	1.07908	0.276332	2.134	2.99657	1.82548	0.040867	11631.3	15762.3	49.2845	12.6894	768150	1.44589	12.7229	3845.31	89.2146	7.87367	65.8929	43.6273	38.0416	24.8062	53.1245	1.91744	32.6581	11.4158	19.8911	96.8235	19531.7	2.94002	115.055	37.1421	5.66496	3.9786	20.5854	12.2001	12.1139	24141.2	1.84667	3289.41	2.65561	17874.4	2469.88	6.0146	4.23434
3.19_759.5635m/z	759.563	1	3.19108	0.614367	0	0	23.5627	0	0	0	24.3855	0	2268.38	2361.24	4394.45	2005.97	1913.69	1063.59	1940.24	2447.44	3298.53	3021.65	1813.92	2682.91	1951.13	2253.64	2988.8	559.113	2079.28	4537.74	1942.94	2522.36	1508.75	2239.23	2423.2	1916.75	2146.97	2350.41	811.648	2371.31	2167.12	1704.65	2228.82	1637.22	2224.36	1643.24	1441.97	686.185	2267.18
3.77_578.3467m/z	578.347	1	3.77312	1.18022	33.3866	258.425	299.193	445.605	836.345	916.473	1244.39	1296.27	404600	313303	389200	329748	325953	295065	385599	324293	388923	298908	318531	285523	316540	308141	408512	310317	354870	243503	308965	315034	265532	428504	293936	276505	347932	331755	278739	343934	229188	219750	250529	221070	298363	275261	280093	287180	308758
3.77_660.3503m/z	660.35	1	3.77312	0.258683	0	0	0	0	0	0	5.90477	0	3464.65	2619.59	2901.01	1963.57	1312.38	2354.89	2095.82	2875.93	2219.82	2329.19	2410.44	1830.82	2261.72	2039.17	2573.94	1537.84	2181.04	2233.08	2108.68	2369.11	2355.06	2812.78	2560.82	1803.17	2395.82	2708.56	2388.73	2801.14	2052.71	2142.63	2300.49	1851.55	2544.93	2442.95	1900.44	1754.91	3468.11
3.77_688.3387m/z	688.339	1	3.77312	0.097	2.49484	0.0336672	3.27777	0	0	2.35964e-06	0.00334247	0	367.009	346.254	296.23	364.379	0	347.756	378.465	282.116	309.427	401.871	356.337	291.308	278.461	420.466	332.345	280.892	413.761	315.386	263.071	351.971	325.742	407.71	75.5277	309.172	253.662	162.018	371.062	237.156	219.797	154.001	257.652	274.12	332.676	259.956	281.097	333.705	59.7791
4.10_94.9915m/z	94.9915	1	4.09647	0.468867	719.801	571.339	483.093	395.829	504.486	372.224	404.298	522.524	757.199	784.155	784.506	847.016	488.359	1471.58	878.033	629.135	634.055	863.831	1228	760.623	797.89	1310.78	799.813	1122.19	1416.49	648.906	729.245	655.941	773.394	1089.65	2102.76	1130.16	788.135	1176.41	1051.27	838.926	1334.4	734.916	629.32	962.823	841.593	758.523	1189.36	1757.17	899.199
4.11_514.2849m/z	514.285	1	4.11263	0.42035	75.5203	24.1103	54.3218	54.0912	271.293	354.073	469.941	247.242	45603.6	58499.2	44.2372	52.4541	4.09442e+06	856.014	616.602	32606.9	736.436	618.556	195.423	29.6981	40.9322	490.328	89.7668	415.407	254.609	530.313	184.368	336.317	56516.6	465.565	147.2	289.597	51.4457	49.9573	255.278	24.8528	55.2994	85089.8	60.1246	23248.7	67.4259	71736.8	10904.2	367.932	13.3459
4.11_596.2848m/z	596.285	1	4.11263	0.485017	10.7971	8.87219	5.64155	3.09737	4.8204	9.67759	0.596207	3.13669	1071.2	1369.53	8.07612	5.59496	16075.5	4.36694	17.8625	668.991	20.5742	14.5288	9.21328	9.32908	8.07068	14.4932	13.0241	8.17693	51.3678	12.9391	11.2043	7.897	1790.41	166.078	37.97	36.4016	27.1712	9.23202	8.4059	8.40639	3.91471	2279.29	6.43834	334.504	4.16453	1816.68	60.248	6.0239	10.8747
4.11_599.2547m/z	599.255	1	4.11263	0.32335	20.4906	11.9062	9.54582	7.20056	6.51409	10.5217	8.97888	9.97935	1021.55	1595.52	18.7199	9.17561	1596.99	15.1137	15.3225	615.889	19.4173	34.3885	16.1627	8.95187	13.4839	27.3743	11.3291	116.539	26.578	23.2065	17.5731	36.4651	1445.91	221.024	18.7903	64.463	36.7834	20.8514	11.9895	17.3841	12.6171	1510.68	9.8269	193.959	12.4487	1150.05	40.7628	13.2941	17.6651
4.13_476.2780m/z	476.278	1	4.1288	0.436517	2.76409	4.25329	0.335412	2.36127	1.75291	0.358733	0	1.83472	12990.7	7577.76	9453.39	9257.64	5280.72	9451.67	8381.13	7817.9	9431.32	10583.7	9136.48	8618.17	9232.2	12144.5	10052.3	8237.08	11948	6543.55	8173.34	8722.04	7463.44	14010.6	6596.85	7791.01	8023.28	9021.08	8904.14	8552.45	8215.46	5362.29	7840.66	7698.93	10006.4	10009.7	9811.51	7001.34	7892.77
4.16_452.2782m/z	452.278	1	4.16113	0.388017	13.8747	16.7471	11.6473	14.7059	8.61136	15.3894	9.33873	14.7694	5025.95	3972.36	5318.67	4491.3	3057.51	4529.14	4589.48	4300.24	5866.34	5353.03	4066.69	4434.41	4418.18	4816.83	5157.67	3979.66	5671.21	3037.31	3681.2	4012.49	3476.42	5861.92	3344.11	4046.36	4977.71	5161.71	3915.13	4514.22	2868.71	2425.95	4064.44	2845.54	4344.19	3643.24	5793.3	4025.19	4049.75
4.16_626.5470m/z	626.547	1	4.16113	0.6952	2651.93	1993.94	1860.19	1328.35	2459.04	1632.3	1710.68	1380.48	2276.24	2058.34	1979.71	2035.12	102.107	1738.13	2059	2392.16	1921.82	2096.24	2110.39	2155.27	2110.55	1942.24	2126.15	1110.65	2106.74	2040.9	1867.99	1962.26	2134.34	1307.57	2151.33	1776.54	1885.37	1697.3	1032.51	1307.58	1129.26	1231.28	1415.04	1238.66	1305.62	1094.24	1158.73	980.062	1456.34
4.18_899.5623m/z	899.562	1	4.1773	0.420367	0	0	23.8177	0	0	0	0	0	1234.08	911.428	1539.66	1075.36	561.888	53.7434	278.916	1202.41	400.165	429.868	798.931	603.625	611.822	141.487	220.816	28.9652	449.343	883.813	383.312	532.885	995.914	223.926	585.486	203.013	594.107	283.889	0	481.083	592.839	1397.67	738.519	58.6146	377.772	979.458	740.804	55.0489	773.042
4.18_907.5341m/z	907.534	1	4.1773	0.194	0	0	0	0	0	33.1318	0	0	346.908	340.47	327.408	154.202	189.363	0	270.001	409.23	197.866	369.093	256.112	259.596	249.265	354.413	223.6	88.8101	485.261	159.914	354.604	303.15	351.717	98.2977	292.374	67.6303	281.257	90.559	42.7756	450.469	171.685	243.316	174.84	73.9362	340.397	228.184	468.039	27.1591	429.023
4.18_909.5481m/z	909.548	1	4.1773	0.937717	18.5861	0	35.7603	20.2284	0	19.3245	0	18.2017	6509.34	6105.84	8610.39	5113.04	3587.69	984.348	5821.29	8497.4	6996.39	7277.59	9097.24	6721.49	8788.09	4412.57	6296.47	757.213	6919.61	5584.53	5550.04	5133.47	5289.41	2402.19	9300.99	2566.44	7585.27	3681.58	472.16	8840.76	5542.19	5789.09	6690.28	2200.16	6166.97	6444.11	7598.9	913.236	6257.73
4.19_512.2680m/z	512.268	1	4.19347	0.87305	19.3246	16.3566	13.7136	4.67481	26.0216	7.53626	3.31667	4.5476	11042.8	10193	36.6659	18.0291	186609	33.7021	22.3053	9067.9	181.769	73.3603	35.0367	19.1953	36.3428	24.4606	87.8318	46.764	75.6485	39.4733	50.2805	34.1715	9817.93	43.8909	20.7302	42.3969	55.6604	21.401	25.9257	8.37342	10.0548	11369	33.466	529.35	22.0104	17088	223.496	14.2098	42.6431
4.19_598.5143m/z	598.514	1	4.19347	0.549683	2909.96	1985.02	1808.68	1301.46	2327.16	1794.64	1410.64	1473.69	2846.44	2903.24	3026	2999.99	211.623	2289.93	2871.96	2861.98	2913.87	2686.44	2379.66	2865.19	2880.14	2498.72	2908.76	1660.64	2537.28	2709.86	2417.9	2888.38	2744.65	3273.34	3237.09	3261.07	3410.78	2184.57	1436.76	1873.3	1636.91	1336.64	2017.46	1444.63	1830.94	1357.2	1457.99	1326.26	1939.63
4.19_965.5335m/z	965.534	1	4.19347	0.129333	0	0	0	0	0	0	0	0	254.405	285.635	260.988	65.5244	27.3615	42.6162	80.6941	170.291	293.817	112.196	78.009	95.6235	39.0398	133.419	252.254	0	105.145	0	224.693	119.999	205.213	0	186.339	0	98.6306	0	0	210.255	80.6986	108.471	113.252	0	86.2832	187.784	192.931	0	262.21
4.21_883.5332m/z	883.533	1	4.20963	0.92155	41.6274	0	0	21.8896	26.5106	0	0	72.2773	24863.2	25740.1	15759.2	12350.4	15864.5	5469.64	15112.2	19220.3	21911.6	21936.2	12337.6	13023.7	15330.6	17084.6	20124.4	6928.52	20402.5	11505	22902.9	16405.3	21324.7	10780.2	15553	6173.53	12809.8	7647.19	4925	15536.3	9907.77	11586.6	11907.6	5825.66	11744.6	13745.2	22535.6	5500.89	20653.2
4.21_885.5486m/z	885.549	1	4.20963	1.13172	1797.67	1786.67	1371.53	1994.9	2998.06	2367.15	2831.34	3425.18	157871	161560	153891	133872	95168.4	30670.7	155502	193074	194171	173341	138959	131230	162360	111175	184289	34743.3	141574	117784	130172	141355	142228	75028.3	162867	55397	161754	70349.5	23584.2	158084	113303	135710	134326	60826.5	127106	116804	115264	25419.8	153268
4.21_967.5509m/z	967.551	1	4.20963	0.485017	0	0	0	43.2471	27.1153	0	0	19.611	4983.37	4725.86	3544.02	3780.52	429.506	308.736	4630.84	6021.8	5526.59	5356.33	4277.56	4117.39	5036.41	3065.58	5421.44	90.0106	4201.48	1969.45	4459.37	4577.24	5017.14	761.398	5399.77	1068.04	5257.96	1217.46	285.364	5445.02	3455.65	4310.39	4835.22	1465.53	3289.82	3533.48	3151.58	95.7868	5146.92
4.26_871.5382m/z	871.538	1	4.25813	0.3557	0	16.4237	0	0	0	0	0	36.4458	2375.11	1858.22	2058.37	2136.78	522.867	369.635	1353.93	2365.45	1984.91	1672.82	1964.55	1225.61	1804.31	825.939	1597	832.325	1474.85	2500.02	1226.02	1478.5	2042.48	759.611	1574.94	690.884	1408.37	855.452	200.517	1467.02	1144.86	1875.95	2067.39	916.718	1548.18	1808.47	1944.88	179.231	1781.87
4.26_881.5187m/z	881.519	1	4.25813	0.4527	0	0	0	0	0	0	0	0	2339.57	2521.45	3009.55	2677.46	1506.91	1102.79	2002.78	2514.79	2737.76	2708.25	2899.65	2558.77	2550.48	2230.77	2793.44	826.67	2785.45	1751	2476.04	1955.92	2029.94	1802.42	2593.6	1074.49	2581.67	1768.31	743.301	2451.82	1588.46	1622.04	2340.52	806.98	2252.77	2613.65	4512.82	732.055	2544.71
4.29_857.5178m/z	857.518	1	4.29047	0.808367	53.7042	53.6961	46.3322	158.637	89.7098	107.481	175.88	229.248	38479.7	34795.7	42288.5	40118.2	23745.7	11223.5	36474.8	37570.6	48105.3	35680.2	36562.9	33897.1	37529.6	29109.5	46093.3	12512.2	36460	24042.2	33969.2	30338.4	31893.3	27015.2	34726	13315.2	36083.8	21211.4	8307.4	33845.7	24785.8	27080	34906.7	10732.4	28240	32923.6	49198	8267.04	39052.2
4.31_61.9905m/z	61.9905	1	4.30663	0.630533	18815	15261.3	14583	10150.8	13396.8	11370	8399.73	8612.22	21863.3	22124.4	22302.8	21755.1	5921.2	23032.1	21992.1	19672.7	21984.4	21007	21247	20368.9	20281.2	20884.2	18957.8	25099.2	18762.1	18757.3	20155.9	19798.5	18775.5	20222.6	17808.5	19443.9	18525.6	16161.9	15438.5	14485	14012.7	14023.2	13681.3	14398.6	14491.3	12254.7	14800.2	15703.2	15286
4.31_116.9314m/z	116.931	1	4.30663	0.582033	1424.43	1719.3	1192.96	1002.37	1637.19	1658.33	1215.92	1430.58	1070.39	1133.1	1099.98	1231.02	379.99	1145.59	1093.93	970.277	1103.81	1186.46	1015.26	998.649	918.054	1150.65	986.609	1214.98	1125.09	1062.88	1073.34	992.814	1344.22	1653.34	999.33	1206.1	1153.88	1373.42	1581.18	1498.4	1522.17	1551.73	1531.02	1509.07	1526.3	1310.02	1635.15	1632.61	1499.91
4.31_271.0175m/z	271.018	1	4.30663	1.7461	10923.9	9759.84	8793.29	6879.21	10008.9	7941.81	9117.33	7752.34	12680.3	12961.7	13685.6	12736.5	9935.55	12590.1	12064.3	12369.4	11900.1	12224.2	12143.3	11800.1	11409.7	12738.9	11557.2	12790.9	11836	12002.5	11935.6	11596.7	11887.4	12775.3	12383.2	11524.3	11819.7	11624.3	11383.8	11223.1	11200	11171	11232.4	11615.8	11192.6	11459.8	11985.1	11511.2	11452.3
4.31_855.5054m/z	855.505	1	4.30663	0.291017	0	0	0	0	0	0	0	0	822.332	874.855	1378.38	1228.98	892.883	540.232	583.185	728.511	1443.53	1071.76	794.948	1208.01	879.378	1036.76	1206.91	243.316	1284.96	592.246	1021.18	785.922	595.628	831.009	811.635	334.475	972.883	875.829	180.196	914.736	619.188	655.976	1269.67	353.409	889.99	1180.49	2560.98	269.331	937.139
4.06_498.2550m/z	498.255	1	4.06413	0.113167	2.98986	0.750918	2.84226	4.36854	0.089893	0.509019	0.00304071	0.0333686	486.707	353.818	592.245	390.475	707.225	438.556	386.234	210.584	699.117	684.863	211.242	266.009	315.335	656.144	322.127	179.222	598.507	124.258	414.036	395.797	285.6	603.376	205.87	205.303	433.042	373.094	334.982	345.014	218.455	36.7157	299.213	302.207	495.483	408.751	547.169	537.763	398.685
4.03_480.3096m/z	480.31	1	4.0318	0.258683	3.50353	0	0	0	0.054207	0.0131181	0	0	2480.18	2132.78	2800.54	2938.8	1963.94	2431.07	2744.57	2305.14	3118.24	2778.97	2153.08	2341.16	2358.81	2790.06	3053.14	1988.05	2803.62	2175.46	2042.32	2334.66	1510.76	3120.46	1858.2	2272.5	3364.1	2822.66	1654.42	2515.05	1951.42	1480.03	2605.97	2338.07	2545.37	1913.36	2506	2005.15	1926.92
4.02_810.5289m/z	810.529	1	4.01562	0.258683	0	0	0	0	0	16.8633	0	0	0	0	0	0	2918.74	0	42.5866	27.0714	23.4461	273.272	0	0	53.3444	24.4191	29.1685	0	423.103	0	367.377	17.8084	0	0	16.3661	0	0	25.0107	0	99.3411	43.6223	56.9294	15.9589	1096.84	12.5627	0	226.871	0	48.2418
4.02_500.2779m/z	500.278	1	4.01562	0.46885	6.42335	4.23773	2.04569	0.941203	1.85536	13.3311	0.102408	1.09719	7491.07	6718.48	8298.56	6198.74	8584.71	6868.3	8139.38	5094.31	9736.89	8106.79	4460.62	5565.77	7389.83	6677.35	9993.44	6392.47	8291.8	4903.05	6288.92	6831.87	6151.16	10576.9	4933.91	5089.65	5818.51	6135.17	7019.12	7015.32	3974.3	2861.62	4108.28	3502.4	7239.97	5868.76	6935.66	7057.39	8290.44
3.79_87.0110m/z	87.011	1	3.78928	0.7437	608.539	568.353	591.89	490.146	696.082	376.242	827.096	689.938	16387.6	14180.6	12408.5	17024	6328	14001.3	22216.3	10878.7	16810.9	11968.3	14515	13893.5	14130.2	15199.8	15474.1	25009.7	15299.5	12114.7	15516.9	14689.7	11512.1	19893.6	8212.25	15456.9	14052.5	11310.3	16555.2	10889.4	13579.1	10286.9	8595.41	12173.7	12858.1	12013	14765.7	21600.4	7562.43
3.79_197.0136m/z	197.014	1	3.78928	1.61675	13824	10903.4	8405.18	7029.49	9929.94	6346.94	7199.45	6820.82	8562.31	9134.07	9014.13	9956.74	3534.73	8868.2	9833.33	7750.08	9383.61	8057.93	8636.43	8550.89	8688.97	8183.79	8924.72	10080.5	9259.98	7330.86	8859.84	9086.99	7509.33	8264.53	6985.52	9028.21	8805.6	7621.42	8635.71	7546.51	8322.97	6980.06	6935.28	8337.08	8371.76	7325.46	8036.57	9429.91	6655.95
3.79_293.1750m/z	293.175	1	3.78928	1.58442	14532.2	12826.1	11840.1	10007.4	12941.8	9459.29	14819.7	14174.4	19703.3	18741.1	18797.1	17932.9	15291.4	16801.1	19095.9	17836.2	18700.8	17266.9	17446.6	17555.9	17321.6	16620	18056.7	17394.9	17497.7	18017.3	17483.8	18043.8	17586.3	18525.8	17117.9	17430.2	17541.2	22978.5	22989.1	24014.7	22774.6	23172	23503.9	21431	23321.2	23753.2	23451.7	23658.2	23537.3
3.79_331.0791m/z	331.079	1	3.78928	0.355683	2777.33	2479.65	2301.92	1697.19	3089.88	1778.42	3830.67	2156.31	15971.9	17824.2	32331.4	48824.7	7440.95	28078.1	30534.4	27749.6	50433.9	34964.5	36483.5	25923.6	31801.9	57873.9	30465.5	53772.1	43323.8	31517.7	48931	26492.1	56953.9	24174.9	16737.9	29970.2	34394.3	18605.5	27868.2	21841.1	40489.6	17349.2	13696.3	32519.9	17825.4	39701	58484.7	42468.3	11259.3
3.79_380.1993m/z	380.199	1	3.78928	0.161667	137.928	161.725	148.801	70.6949	171.933	90.6666	185.824	85.8064	1153.68	1218.44	759.425	1004.6	487.093	819.116	1336.94	794.964	1223.53	898.115	902.726	1002.48	922.037	867.748	1055.78	952.253	1056.86	723.875	1023.42	1195.53	800.17	835.112	720.892	811.904	1114.74	1068.67	1131.52	1049.44	1235.19	1000.27	972.026	995.526	1329.4	1189.44	1228.57	1301.19	822.029
3.79_564.3313m/z	564.331	1	3.78928	0.242517	0.966606	0.15079	0.50903	0.0253072	0.231565	1.76686	1.34	0.00234068	1558.48	1049	1090.23	1122.52	753.741	862.049	1184.24	1176.22	1064.83	902.637	1252.11	1003.25	1095.45	1099.23	1244.38	797.117	1160.72	881.885	915.357	997.572	1068.73	1274.63	1087.94	857.819	1111.4	1102.3	930.994	1196.17	710.832	847.77	969.732	790.265	1126.04	1071.77	898.101	722.985	1178.74
3.79_623.5464m/z	623.546	1	3.78928	0.5012	153.903	202.345	182.79	92.361	255.096	114.904	275.801	135.368	1207.52	1466.85	1178.71	1426.14	0	1230.94	1837.25	1005.47	1586.24	1025.71	1408.83	1267.56	1407.92	1217.77	1628.03	1575.28	1564.89	1243.9	1570.59	1520.71	945.222	1436.91	996.316	1587.46	1569.13	1273.82	1168.2	857.376	996.836	670.016	709.641	755.719	1136.74	954.526	1160.2	1496.71	720.474
3.79_651.5679m/z	651.568	1	3.78928	0.339517	15.239	0	45.6466	0	0	0	0	12.2989	819.498	719.628	699.839	679.859	32.3927	558.11	1073.84	489.151	1080.13	402.247	896.664	706.827	671.624	658.465	977.821	916.919	958.827	364.876	791.057	795.108	566.687	881.701	256.978	753.88	950.877	540.611	583.225	715.21	516.632	350.515	470.264	337.87	703.917	561.996	545.645	888.773	560.882
3.81_576.3306m/z	576.331	1	3.80545	0.226333	0	0.0174846	0.0164434	0	0	0	0	0	2099.67	1300.93	2073.71	1626.94	2123.39	1695.24	1751.98	1963.45	1971.23	1181.68	1680.14	1764.14	1498.34	1372.48	2114.36	972.739	2023.54	1253.35	1527.38	1779.03	1280.4	2182.32	1597.4	1128.35	1773.68	2061.26	1307.57	1840.83	853.117	1251.45	1574.54	1040.78	1719.7	1801.43	1499.97	1060.92	1789.98
3.82_237.0236m/z	237.024	1	3.82162	2.89402	22363.5	23873.6	23794.2	20366.7	22748.6	16973.7	22341.3	17841.6	21793.5	22090.9	21652.9	21944.5	12014.4	21449.6	21689.2	19640.6	20058.8	20236.9	20566.4	20085.2	19092.5	20761	19413.8	21225.3	19520.4	18670	19726.8	18745.3	18458.5	18779.8	18457.1	20119.1	19252.5	18545.4	18712.5	18121.4	18622.1	18402.8	18079.9	18377.9	18676.4	18169.8	18562.1	19785.8	17308.8
3.82_480.3086m/z	480.309	1	3.82162	0.177833	0	0	2.55577	0	0	0	0	0	1035.59	830.539	1225.87	1053.59	766.211	1028.87	1181.75	908.113	1050.62	1042.84	949.218	977.567	1025.2	1065.08	1160.52	682.191	1199.7	746.371	790.065	889.748	603.205	1003.81	1020.04	1011.79	1179.22	1241.64	740.139	1064.72	896.916	538.059	878.805	691.056	937.082	718.753	825.797	791.991	911.998
2.90_104.0231m/z	104.023	1	2.90007	0.177833	0.691205	0	1.84755	0.615742	4.06936	2.83204	0	0	5.94864	0	1.81402	6.80633	0	13.3035	0	9.70194	0	14.362	8.32422	13.9911	0	0	0	19.6879	7.43744	9.01891	0	5.73449	9.67189	0	0	15.1866	0	0	0	0	0	5.69555	6.73252	0	11.1314	0	2.87655	6.06373	4.02289
3.82_554.3468m/z	554.347	1	3.82162	1.05088	4.06726	771.261	711.068	858.667	1622.29	1673.02	1937.7	1769.88	253845	227936	294480	241109	190393	240506	279297	238631	277983	250348	224638	238597	246171	198969	284084	204372	259228	188063	215473	227446	175535	294079	245554	235703	273987	274566	197476	252487	172867	144224	217582	137929	213565	187229	221809	224119	224469
3.84_71.0160m/z	71.016	1	3.83778	0.355683	0	11.7295	0	0	0	0	0	4.11717	114.034	101.096	1351.2	110.333	1179.86	337.918	70.8465	113.665	69.0821	180.35	56.8394	78.9204	106.684	205.524	83.3237	279.188	409.208	151.977	94.8033	65.4042	58.4276	858.064	84.1059	650.785	62.1773	185.457	184.327	123.428	149.733	75.5325	110.72	161.174	130.167	97.0155	29.136	254.954	95.5721
3.84_540.3396m/z	540.34	1	3.83778	0.339517	0	0	1.45939	0	0.934608	0	0.205502	0	4382.84	3775.45	4571.15	3931.83	2832.14	4202.82	3795.04	3943.82	3915.62	3996.57	3807.9	3719.59	3963.72	2899.02	3639.77	2922.12	3838.59	3025.22	3331.12	3468.59	3155.54	3790.7	3841.39	3686.93	4036.87	4273.97	3015.7	3920.24	2616.57	2502.6	3460.75	3093.47	3750.64	3482.22	3192.2	3481.89	3507.01
3.85_279.0264m/z	279.026	1	3.85395	1.9078	12125.7	11875	10517.1	10350.7	14483.9	9309.88	10833.9	7942.46	12533.9	13004.7	13456.5	14276.1	6696.17	12733.7	12386.9	11752.3	12043.3	13014.6	12277.2	11758.3	11615.9	13633.8	11352	14637.4	11793.2	11081.3	10605.7	11158.8	12095.7	11615.4	10515.9	12471.3	10760.3	11115	12269.4	9902.29	12172.8	11428.5	11069.8	13521.3	11840.6	11652.2	12382.6	12857.4	10016
3.85_530.2956m/z	530.296	1	3.85395	0.1455	0	0.00471409	0	0	0.0343754	0	0	0	618.295	595.637	519.683	528.693	199.597	598.849	610.937	500.778	455.553	521.72	455.257	379.118	480.173	320.658	530.754	452.959	530.412	444.278	417.12	467.396	336.422	446.976	517.784	465.014	636.296	452.555	543.265	419.352	364.774	303.651	365.5	311.364	400.313	358.168	426.138	456.225	465.165
3.85_692.3402m/z	692.34	1	3.85395	0.32335	2.11882	11.0743	11.4067	0.388547	1.50063	0	109.598	19.1648	360.139	652.559	817.173	1604.29	24.3575	868.576	1659.17	366.607	1210	621.776	1103.35	973.699	967.906	1191.81	943.234	2224.55	1297.64	447.234	1083.14	1043.29	445.97	907.705	203.248	1157.23	873.195	138.195	1323.42	487.237	1261.71	465.008	357.032	940.913	1019.09	731.783	1385.68	2144.53	79.3743
3.87_169.0043m/z	169.004	1	3.87012	2.24732	6185.85	5709.17	5530.69	5734.97	6950.24	4707.73	6154.4	5006.54	5796.05	5802.52	6242.31	5834.93	4624.87	5686.84	6088.11	5434.33	5768.4	5879.55	5711.79	5334.8	5388.23	5859.92	5526.13	6334.37	6086.99	5815.35	6246.96	5721.27	5482.09	6019.85	5682.43	6008.26	5771.45	6037.43	6283.52	5982.51	6376.14	5832.84	5813.82	6398.93	6393.6	6147.61	6825.76	6503.53	5943.47
3.87_185.0134m/z	185.013	1	3.87012	0.953883	2600.76	2059.53	1956.89	1787.36	2951.11	1489.7	1961.23	2011.24	4452.91	5080.15	5067.59	5311.25	2182.74	5272.2	4658.92	4763.65	4605.21	4809.42	5198.31	4849.19	4743.91	4816.18	4578.77	5082.85	4700.75	4923.3	4962.29	4856.79	4248.7	4459.97	4470.08	4932.03	4566.72	4998.49	4352.29	4030.18	4537.14	4041.48	3984.25	3922.9	4296.47	4143.49	4101.34	4268.21	3769.29
3.87_552.3306m/z	552.331	1	3.87012	0.452683	0	0	0	0	0	0.259624	0	0.0544429	10923.9	7899.47	12954.6	5880.67	6798.21	5667.2	7981.31	9139.06	9755.48	7058.77	5986.91	6841.62	7860.69	7812.34	8586.27	5413.04	10068.4	4838.4	7163.71	6515.22	7427.85	9833.04	8056.19	6823.57	7862.67	8584.78	6917.91	9534.91	4756.1	4993.17	5186.41	2393.21	6704.24	5746.82	8771.15	6939.1	10571
3.87_598.3911m/z	598.391	1	3.87012	0.113167	153.257	80.628	73.3958	72.5154	156.804	69.0817	87.3062	62.3524	115.905	144.623	109.335	102.392	634.113	170.805	108.232	128.49	114.259	144.472	198.967	282.121	313.408	304.411	272.913	568.901	328.129	486.705	465.761	765.862	1475.31	3496.58	1860.89	2514.17	2476.65	88.5228	68.1145	59.8004	61.2999	112.656	91.3055	58.2651	81.01	40.247	49.1603	48.964	100.648
3.97_524.2778m/z	524.278	1	3.96712	0.4527	6.3957	8.3421	5.14096	2.44175	3.35394	5.82956	9.51437	2.63066	9922.16	8135.16	14138.5	10657.2	12035.9	9264.93	10522.1	8879.21	13542.1	11943.8	8558.71	9701.52	11117	9750.28	13592.8	8647.76	11989.2	7305.34	9499.24	9124.96	8241.36	15044.2	8779.81	8246.81	10894.8	11412.2	8667.55	11340.4	6767.63	5430.24	8276.65	4655.37	10874.9	8439.11	11198	8577.51	12048.3
4.02_281.0229m/z	281.023	1	4.01562	2.02097	11926.4	11501.6	9833.04	10101.4	15195.8	9088.54	10511.4	8132.94	14459.7	13638.3	14718.2	14013.6	9581.31	13391.3	13676.7	13299.9	13384.4	13819.8	12981.2	12284.2	12494.4	14558.4	13027.2	15963	12781.9	13999.4	12965.8	12388.5	12278.9	14744.4	13079.6	13997	13052.8	13472.4	12960.9	11721.9	12489.2	11381	12461.9	13756.5	13047.9	12203.5	13160.4	13949.4	12374.9
3.82_636.3507m/z	636.351	1	3.82162	0.27485	0	0	0	0.132411	15.9612	0	0.012021	0	3586.35	3094.4	3546.94	2543.17	1104.01	3018.38	2859.77	3483.13	2726.93	3398.84	2579.72	3015.91	2835.04	2400.87	3363.4	1854.96	2457.75	2782.17	2459.69	2571.94	2251.35	2892.98	3622.61	2857.29	2984.86	4189.34	2357.48	3451.13	2349.98	2115.42	3519.52	2022.05	2787.74	2421.46	2161.29	2236.47	3733.49
2.87_275.0088m/z	275.009	1	2.86773	2.6515	17383.4	14849.4	13842	12813.3	17060.8	11484	14695.4	11934.1	17341	17153.2	17749.9	17245.4	12935	17273.3	15975.4	15480.1	16120.2	16247	16790.3	16334.7	15876.1	16302.7	15761	17357.8	15558.6	15843.3	15943.5	16378.5	15469.6	17297.9	16564.3	16587.8	15636.5	17336.8	16657.1	16957.4	18385.4	16294.8	17546.4	16964.1	17045.9	16605.3	16702.9	17015.5	16222.3
2.87_105.0190m/z	105.019	1	2.86773	0.2425	0	0	0	0	0	0	0	0	75.4219	55.9255	49.8208	41.4967	53.3711	58.3731	39.1245	11.3409	58.886	92.1053	39.4954	45.1804	39.358	119.801	17.8073	96.6249	67.9751	52.1543	76.0669	57.5063	112.423	100.211	57.5806	96.7114	111.389	64.9172	104.539	43.0102	30.5357	40.0604	70.8741	74.0004	146.782	77.3285	66.817	41.2383	50.4804
2.85_667.0311m/z	667.031	1	2.85157	2.76467	29085.6	24662.3	21601.9	20250.9	28774.5	18898.4	23111.2	18398.3	26506.4	25774.3	24930.7	24559.6	22167.9	23308.1	23463.4	23644.4	22879.4	23212.9	22476.7	22271	22513.4	22454.4	22659.5	22104.1	22697	22189.2	22642.8	22360.3	22967.6	21977.9	22478	22257.8	22633.6	23227.8	23020.8	23869.6	23314.8	23572.1	24009.7	23674.9	23519.6	23484.4	23151.1	23718.3	23461.8
2.27_739.0343m/z	739.034	1	2.2695	2.6515	27089.8	23362.2	20618.3	18720.2	26639.5	17882	20997	16931.3	24944.3	24564.4	22718.9	22890.9	20301.8	22161.3	22197.4	22572.3	22131.4	21720.5	21635.5	21473.4	21320.3	21341.2	21232.9	21688.9	20763.3	19986	21043.1	21447.8	21478.5	20161.4	21388.2	20852.4	21347	22155	22410.2	23059.3	22377.1	22456.3	22698.7	22566.1	22510	22174.6	22498.3	22340.9	22506.5
2.27_881.5187m/z	881.519	1	2.2695	0.84075	39.7766	0	39.1089	0	55.0479	17.5513	49.3787	26.5974	5824.91	5171.6	1717.9	3265.74	4936.95	0	4626.15	4634.23	5680.5	6456.66	6444.91	5556.11	5833.87	4769.79	5262.32	23.4674	6558.97	342.107	6600.23	4935.31	4923.56	140.265	6413.3	123.608	5954.74	105.057	123.38	5898.48	4570.69	4277.38	6479.74	2737.86	2007.27	6418.33	10951	18.8915	6358.44
2.29_277.0066m/z	277.007	1	2.28567	2.58683	36083.3	32340	29192	27401.1	36710.3	25668.8	28841.9	22848.4	36464.8	36347	36030.6	38057.9	26597.4	34982.7	35767.3	34297.2	33805.2	35980.6	34644.8	32981.3	33042.8	35267.2	32595.1	37966.3	32913.8	32417.3	33623.9	33049.6	32910.1	32911	32252.5	33897.7	32037.3	33213	33106	32864.7	35110.6	35444.3	32131	37234.6	34225.1	32928.5	35677.9	34577.6	33872.5
2.30_530.2978m/z	530.298	1	2.30183	0.29105	1.08393	0.306231	0	1.15576	0.542287	0.963854	0.284649	0	1429.53	1471.88	148.125	493.364	2356.22	9.84393	1504.84	1308.85	1372.18	1484.95	1344.79	1421.91	1651.32	1196.48	1351.63	3.6297	1694.1	0	1500.93	1381.95	1197.42	0.220452	1527.28	3.75332	1776.72	0.00615544	0.00338124	1475.34	984.376	724.011	1283.94	1089.73	301.924	999.766	1262.45	3.23742	1422.5
2.30_540.3412m/z	540.341	1	2.30183	0.5174	0.0571499	1.73223	0.0633514	0.0351516	1.63658	0.0608873	0	0.269645	9980.24	8622.08	4730.76	6521.46	7280.75	7.75377	9583.19	8939.47	9152.77	9818.8	8831.76	8513.04	9310.68	7132.84	7682.96	6.59239	10181.7	0	8998.43	9328.15	8715.98	0	10030.4	5.50945	10724.8	0.0239402	0	9179	5698.49	4989.02	8058.42	7221.57	4273.08	8628.14	7697.65	1.15877	8144.95
2.33_357.1292m/z	357.129	1	2.33417	0.323383	1878.53	1666.07	1491.73	2100.16	2372.13	1471.87	1210.41	907.929	6856.62	7124.47	6734.89	11190.9	4114.72	6343.03	11581.6	9131.28	7865.31	8892.12	12168.7	8128.03	7993.65	7160.7	5788.04	9009.75	7571.45	6008.57	7725.34	8845.94	6522.08	7591.57	7958.83	7671.37	11618.1	5946.27	4337.9	7518.61	6590.01	8296.7	6383.43	8253.29	7782.07	6615.84	9623.92	6046.96	6363.99
2.33_371.0154m/z	371.015	1	2.33417	2.81318	25563.9	23557.7	20402	17858.6	25724.2	17659.8	21808.5	17047	25529.9	25389.3	24964	27453.8	20395.6	24531.6	24516.9	25117.4	24568.5	24522.5	25021.7	23421.4	22372.4	24211.7	22361.3	24533.6	22632.6	23414.7	23131.9	23327	23172.5	23847.8	22528.8	24119.9	23091.4	24177.8	23478.3	24300.5	25072.1	26058.6	24548.5	24274.5	24816.3	25764.5	25536.3	24871.3	23483.9
2.33_467.3010m/z	467.301	1	2.33417	0.452717	1.96414	0	0	0.135152	0	0	0.458212	0.0345161	9567.84	2030.71	473.56	133.325	6117.85	503.285	0.733954	6263.66	765.899	683.954	159.395	30.869	166.213	1842.45	0.366693	2346.88	1309.24	0	2868.57	32.0397	3740.56	113.136	7.62657	186.93	20.9056	13.1758	74.0934	2.13431	278.26	4251.87	41.6788	3447.68	248.384	2695.46	4638.75	191.917	105.945
2.33_610.3723m/z	610.372	1	2.33417	0.323383	0.0801646	0.467962	0	0	0	0	0	0	989.13	910.032	60.795	420.558	288.472	0	1596.43	1669.83	1223.64	995.447	1377.39	1526.28	1567.53	654.355	983.817	0.516925	1449.01	0	1263.64	2215.22	836.945	60.3334	1973.62	0.153801	2522.56	0.00792531	0	1405.77	670.093	491.444	1025.57	536.062	114.079	795.928	611.224	0	1059.53
2.33_626.5465m/z	626.546	1	2.33417	0.452717	2437.43	1816.69	1324.06	2238.41	2953.92	1514.34	1045.67	664.763	746.493	1067.58	753.71	928.669	434.733	911.008	847.953	707.692	758.48	846.855	565.367	687.502	669.603	1062.24	629.749	1149.96	682.328	719.234	732.359	569.698	676.609	429.255	458.921	758.372	363.745	671.522	640.623	344.392	943.596	591.883	450.472	832.842	255.655	477.829	528.147	530.237	311.442
2.35_281.2492m/z	281.249	1	2.35037	1.2611	4910.13	3758.2	2620.51	2762.57	4383.88	2417.16	3037.36	2473.2	4202.56	3331.27	3606.39	3223.32	10789.1	3917.19	3876.19	5149.66	3652.21	4194.86	4002.75	2951.46	3175.63	3314.39	3401.74	3076.6	3145.06	5724.77	6611.09	2817.62	3492.48	3373.07	4622.17	3704.52	3705.48	4948.22	3269.75	5594.33	4807.85	5820.16	3842.62	3622.4	3393.57	3273.42	6462.73	4163.37	6547.44
2.35_552.3308m/z	552.331	1	2.35037	0.5659	0	0	0	0	0	0	0	0	26553.7	19570.6	16231.8	9992.3	19961.9	0.193218	19473.8	20576.2	24278.7	17750.5	15840.7	17128.9	18897	19428.7	20029.5	0.805251	26001.3	0.196943	19475.4	17415.8	19919.4	0.155731	22077.7	1.06307	21047.9	67.4163	0	22726	10829.3	11605.2	12901.9	6111.2	7587.73	14055.4	21574.1	0	24758.7
2.35_861.0395m/z	861.04	1	2.35037	2.13413	39028.8	35348.5	28579.2	27722.2	41585.8	26103.3	32747.4	24550.5	30387.9	29919.6	29672.2	28263.8	26727.9	31186.8	27477.7	25302.8	27291.7	25376	23923	24508.9	24895	24729.9	25659.2	29694.5	23632.6	27620.1	24283.3	24745.7	25062.9	27534.6	24340.7	27543.8	23914	30597.4	31184.9	26839.9	25380.8	25511.5	26370.5	25957	27375.5	26202.7	25416.5	31681.1	26736.5
2.38_117.0267m/z	117.027	1	2.38272	0.210217	390.026	371.808	309.554	486.667	561.654	347.42	285.479	212.508	413.561	411.741	393.518	420.567	335.62	346.633	400.25	391.157	408.237	338.862	414.802	355.59	369.165	374.569	339.771	390.02	368.679	377.099	413.906	351.019	367.623	317.098	390.935	444.171	396.675	379.127	331.784	342.963	432.393	353.146	423.988	352.945	413.584	384.57	392.307	418.658	390.107
2.38_598.5168m/z	598.517	1	2.38272	0.452717	3117.45	2153.7	1932.39	2669.32	3625.17	1837.65	1259.3	787.031	1279.97	1421.55	1142.13	1416.19	433.184	1409.62	1352.68	1269.36	1104.23	1161.85	1063.07	1081.08	754.027	1459.74	944.714	1613.65	1179.66	534.2	1321.07	875	967.925	743.89	691.153	1253.89	941.47	1003.56	921.192	649.438	1332.81	913.044	751.482	1136.33	878.365	590.615	1011.87	984.445	649.834
2.40_116.9382m/z	116.938	1	2.39888	0.501233	1522.65	2116.91	1456.95	2049.71	3213.42	2136.56	1369.44	1049.77	944.861	1028.35	890.678	1062.26	789.525	905.537	913.076	717.417	778.471	988.798	687.149	591.246	619.202	1025.54	662.767	1317.01	977.868	488.681	996.605	661.663	912.895	748.854	728.39	909.803	671.706	1082.39	1460.43	955.031	1169.94	1245.21	1060	1907.91	1219.43	971.48	1554.15	1445.33	919.154
2.40_375.2743m/z	375.274	1	2.39888	0.161717	0	0	0	0	0	0	0	0	88.9695	41.5137	181.906	0	257.153	0	64.9472	65.3474	137.789	40.5175	129.456	76.1084	17.7766	75.1992	115.973	0	110.975	220.662	131.611	173.964	68.91	46.8597	83.1205	96.6826	119.493	103.526	52.5977	220.738	76.636	61.4969	130.772	69.23	128.484	122.314	83.5327	103.884	157.482
2.40_417.3214m/z	417.321	1	2.39888	0.5174	3294.82	3139.82	2840.74	3717.29	4681.89	2657.29	1778.8	1078.36	2843.58	2742.44	2867.3	2538.68	2696.02	2237.31	2446.59	2694.52	2800.37	2498.54	2258.93	2319.31	2527.59	2320.67	2638.54	2329.32	2463.69	2521.02	2433.16	2421.53	2388.04	2558.4	2539.31	2355	2511.08	1942.72	1441.63	1645.84	1561.42	1540.77	1703.03	1606.81	1743.41	1913.8	1866.1	1651.34	1632.76
2.42_143.0226m/z	143.023	1	2.41505	0.29105	1819.88	1607.14	1676.86	2400.23	2844.76	1315.54	946.195	760.308	1285.75	1332.13	1526.93	1272.85	1077.44	1435.82	1274.79	1124.49	1252.58	1263.54	1277.47	1222.94	1235.3	1320.04	1261.54	1442.83	1130.33	1150.86	1224.14	1149.19	1179.96	1493.23	1077.86	1376.46	1142.85	1521.94	1167.62	918.928	1121.72	943.716	1037.5	1175.19	1047.14	1040.22	972.588	1328.31	1092.53
2.42_165.0360m/z	165.036	1	2.41505	0.404217	1597.88	1552.05	1314.98	1716.66	2162.2	1260.69	1127.08	865.892	2720.35	2694.62	3257.85	3089.14	2527.95	3328.92	3136.76	2479.24	3110.39	3469.69	2722.33	2666.17	2331.6	3399.47	2759.04	3567.09	3122.79	2421.21	2822.95	2633.3	2450.97	3120.02	2292.57	2944.6	2505.14	2837.39	2897.56	3041.1	3004.98	2569.77	2850.51	4281.84	2957.04	3283.26	2940.31	3489.86	2849.36
2.42_301.1021m/z	301.102	1	2.41505	0.371883	4146.23	3930.06	3444.81	4981.22	5517.02	3459.35	2762.56	2134.89	7077.83	7743.94	7562.75	10454.3	5800.57	6946.1	9738.85	6760.24	8287.78	8784.76	9556.17	6836.52	7138.11	7402.99	6635.43	11247.6	7560.8	6478.6	7498.02	6845.68	7541.05	6999.36	6968.8	8051.06	8774.01	7058.01	6384.87	6636.18	6449.35	7633.9	6350.33	7913.71	7589.84	6553.18	8619.57	6462.4	6254.51
2.42_403.3070m/z	403.307	1	2.41505	0.161717	0	0	14.1917	0	0	13.735	3.2686	0	84.457	78.1219	202.244	88.9103	474.178	68.437	315.215	111.845	194.016	102.089	206.468	225.751	114.112	145.917	194.161	34.2601	125.834	215.785	103.488	212.895	228.864	208.923	117.117	124.551	117.576	136.533	56.0074	302.214	141.361	143.688	175.978	140.137	149.608	181.177	240.669	280.839	211.585
2.42_857.5180m/z	857.518	1	2.41505	1.47127	263.14	84.2403	81.0837	113.758	160.025	23.3436	84.2048	29.1761	102083	92084.9	56066.3	74232.2	71542.4	1023.2	92845.7	92464.5	113131	96807.7	96256.3	83080.5	97388.7	79350.7	98781.1	271.397	100650	6900	96977.5	81430.6	92290.5	2603.47	93990.8	594.938	93510.1	2343.56	249.745	90205	66551.1	74621.7	92015.7	34337.1	48364	91358.4	139161	207.44	105550
2.27_389.2911m/z	389.291	1	2.2695	0.43655	2026.16	1763.5	1724.26	2108.84	2587.88	1477.92	942.939	680.885	1772.02	1566.15	1592.69	1503.2	1676.39	1299.08	1276.93	1537.48	1532.99	1490.62	1453.73	1392.55	1501.92	1473.42	1480.65	1330	1338.26	1532.75	1636.75	1424.86	1544.07	1568.91	1603.09	1363.75	1265.25	1358.65	981.658	1133.73	1103.45	1104.88	1290.39	1126.63	1111.63	1276.68	1202.18	1209.72	1151.65
2.27_137.0247m/z	137.025	1	2.2695	0.307217	770.078	714.255	618.058	810.598	940.467	688.441	601.166	261.475	703.524	728.282	677.469	10461.2	3925	530.878	1207.69	2274.82	677.514	3067.04	1701.65	1762.27	1895.55	2375.63	1386.91	12425.2	1361.87	2237.38	1200.96	526.081	620.966	929.965	801.154	2510.86	1167.51	550.417	603.114	427.997	47282.3	26788.4	523.057	14610.6	649.855	516.09	8226.57	665.483	598.684
2.27_111.0212m/z	111.021	1	2.2695	0.226383	35.6831	85.4335	68.5666	75.9869	166.952	113.765	28.2716	27.5583	411.621	490.287	401.984	652.089	251.286	398.049	443.876	446.097	513.648	733.598	495.474	296.002	287.143	1378.97	352.628	728.805	647.187	334.317	828.204	256.86	1051.37	362.849	289.79	398.173	414.155	343.427	339.952	268.161	362.111	263.185	304.472	1134.66	270.179	532.975	1250.49	353.022	163.007
2.25_993.6149m/z	993.615	1	2.25333	0.371883	0	0	0	19.2512	0	0	16.1984	0	95.7286	0	87.8135	91.5016	15756	0	65.7614	31.5527	295.802	72.1854	28.6573	0	84.6037	31.1214	171.089	0	68.2335	0	34.861	98.1776	230.366	0	0	41.2712	52.1169	0	0	97.9236	0	0	96.5429	0	21.7617	143.575	152.131	0	196.05
2.20_133.9979m/z	133.998	1	2.20483	0.24255	73.6244	32.4823	9.23886	17.3738	40.5679	38.9667	50.7491	7.10097	94.1145	147.313	76.8809	158.719	48.013	98.9032	74.2469	90.4691	72.9452	58.3708	78.0404	71.2349	50.4289	141.228	126.914	260.897	98.1668	66.8079	105.778	121.8	131.506	82.8285	96.7524	225.628	98.5976	177.433	173.065	91.8555	211.373	156.992	103.069	154.194	248.149	180.813	118.724	152.654	93.4678
2.20_151.0414m/z	151.041	1	2.20483	0.48505	948.778	1036.92	1207.8	1142.91	1436.41	894.422	1255.54	765.315	1188.35	833.781	1115.72	55465.2	26728.2	1257.92	14394.8	35599.6	2468.64	53388.5	35015.7	43118	48951.3	45396.6	27245.7	50214.1	39131.9	81184.8	20782.1	1349.34	1116.33	64942.2	31232.6	56296.2	38005.6	1493.75	968.507	848.224	71208.5	57311	1082.45	40067.2	1268.44	925.973	35449.8	1206.03	893.013
2.20_293.1752m/z	293.175	1	2.20483	0.48505	4736.94	4546.92	3936.89	5661.11	6463.68	3959.17	4592.21	3019.93	6592.54	6155.49	6343.54	5657.68	7073.16	4289.68	6077.43	6350.19	6258.12	6551.21	5709.09	5856.3	5715.76	6442.74	6307.41	4560.83	6762.2	6619.13	6557.11	5691.5	6149.23	6280.45	5916.43	4991.62	6436.28	7027.96	5897.46	8227.76	8282.13	7937.41	8727.38	8942.54	7200.56	8479.88	9721.45	6182.93	8583.55
2.20_371.1446m/z	371.145	1	2.20483	0.129333	551.34	641.103	453.566	727.164	708.299	616.099	400.692	373.908	3090.06	3692.42	2728.93	6847.6	1502.59	2779.15	6244.12	4468.83	4765.95	4354.49	5519.38	3034	2932.03	3187.3	2678.69	5839.83	3491.69	2114.57	3388.86	4193.75	2862.94	2869.07	2656.35	4291.13	5797.41	3335.76	2167.02	3487.15	4080.7	2823.34	3538.15	4804.5	4821.46	3821.55	5780.87	3587.18	3085.74
2.20_452.2775m/z	452.277	1	2.20483	0.48505	10.9339	0.705246	3.63988	2.07063	0.289113	0.0148403	0.12574	0.180389	1596.64	1028.45	2945.63	1342.78	1172.12	14542.9	1394.82	1056.78	1552.33	1464.48	832.742	1008.56	919.068	1516.83	1307.57	8858.96	1560.03	7239.91	825.758	894.481	792.159	13325	532.025	7144.24	877.995	17734.2	5128.32	1017.21	526.31	260.967	883.613	821.454	1938.4	972.135	1738.78	1784.1	855.216
2.20_512.2688m/z	512.269	1	2.20483	0.38805	9.54653	1.855	4.16618	15.579	5.80158	3.3029	0.424269	0.580611	10049.1	11012	9.32283	59.2275	478378	18.6858	21.3599	2936.41	26.8923	17.7081	14.1276	19.7332	11.3891	60.9602	5.99947	11.9794	63.74	2.96269	14.9104	35.0706	14439.6	9.53062	25.3935	15.0107	15.895	15.8114	3.73285	14.9717	7.4962	18104.8	5.28452	2623.36	13.3139	13314.4	1726.73	6.57397	21.3071
2.20_554.3468m/z	554.347	1	2.20483	0.5174	1955.81	121.625	39.1602	0.131231	0	0.00420738	0	0	254191	246022	58065.8	100705	236722	4048.34	294168	205018	302641	295866	243770	254801	265352	206761	278492	1947.77	334637	1176.03	288233	317711	272088	2655.19	375672	2015.26	446440	4021.67	1575.9	219374	134554	112413	218728	115946	38939.2	187445	196676	1904	217288
2.20_624.3892m/z	624.389	1	2.20483	0.097	4.82258	1.55218	0.999201	0.106854	0	0	0	0	768.785	765.316	53.7435	848.477	260.295	0	1212.74	1165.81	842.819	734.597	640.4	581.1	545.341	515.992	587.293	0	638.284	0	602.44	811.712	249.872	0	488.011	0	978.989	3.79246	0.906588	705.489	811.737	240.083	822.185	630.297	311.942	793.241	865.34	0	636.933
2.20_792.5654m/z	792.565	1	2.20483	0.501233	310.081	109.329	95.2052	232.489	249.103	151.665	221.613	41.7718	1504.28	2489.75	7689.24	2087.57	4035.77	1139.32	1625.09	3676.7	2664.47	3105.26	665.536	2090.98	554.954	2253.12	3404.18	1589.29	968.604	7961.48	753.589	1191.74	841.43	4818.35	1428.57	2970.9	1278.18	4125.82	1279.9	697.146	1058.29	1260.18	1849.35	670.425	1922.24	919.823	754.363	1289.14	1311.26
2.20_816.5747m/z	816.575	1	2.20483	2.31198	10815.6	2277.45	1146.26	1507.18	3112.68	476.402	4789.8	896.409	64183	62028.3	178357	117597	118695	70383.4	57908	74256.1	84230.4	75484.3	51866.7	84330	50633.5	58836.4	100397	59173.9	51026.3	393825	46072.3	53100.2	35654.6	294604	66677.9	138888	67253.7	219384	54735.3	42904.2	48581.5	38000.1	74584.7	24591.6	78230.4	46532.4	48675	44915.8	43377.3
2.20_844.6061m/z	844.606	1	2.20483	2.34432	7090.75	1569.64	699.066	1006.39	2603.96	474.927	3445.04	1277.42	60657.6	57971.4	123332	84913.3	78994.6	39054.8	51167	66776.7	67758.5	60928.4	33028.2	66900.7	39528.9	59162.9	91430.9	36045.1	43169.7	219713	46013.6	52159.5	30044.8	160955	56882.1	63914.7	46686.6	103475	31175.5	34988.2	38330.5	35429.9	59418.6	37814.9	57068.4	43707.7	36847.3	23965	37091.2
2.43_385.2193m/z	385.219	1	2.43122	0.355717	11.3292	10.0603	2.34014	5.85545	17.177	2.77207	2.21425	0.640745	19.7071	14.4419	221.19	1811.03	1119.17	9.93584	21.3293	2249.38	40.1767	40.1606	1885.19	1725.62	27.5358	15.0002	5.21931	30.1864	35.2363	15.8366	29.1716	29.9202	46.3117	35.6642	788.769	19.0324	805.558	22.732	3.63862	41.5342	2578.52	2464.88	1968.57	11.5636	657.403	2216.56	11.0215	9.91317	11.298
2.20_868.6039m/z	868.604	1	2.20483	0.5174	1053.87	104.939	28.4672	37.8809	36.0947	23.7235	94.0478	19.6161	11866.6	14641.8	19170.1	15595.4	13797.2	7382.84	13342.4	13929.9	14862.2	12296.9	8659.12	10526.5	9562.47	8994.4	19427.7	8144.84	9433.28	41501	10757	11519.6	10290.5	34719.3	11614.6	10824.1	10242.1	14865.3	7236.78	8636.17	7769.53	9055.05	10123.9	6946.42	11214	8823.32	9496.26	6336.48	11293.7
2.20_909.5471m/z	909.547	1	2.20483	1.14792	51.2937	24.8755	60.149	56.3149	35.3206	23.7054	57.115	65.9493	4777.1	4174.16	1628.43	1297.33	3348.05	90.3083	3305.05	5075.93	4407	6014.26	6965.88	4874.98	7071.43	3535.52	3027.33	125.769	6351.14	818.855	5174.33	4555.35	4959.46	595.323	8177.86	203.913	6207.3	332.204	245.63	8135.78	5116.94	4932.13	5969.8	2429.9	1470.81	5688.52	7722.68	228.4	5431.21
2.20_926.6066m/z	926.607	1	2.20483	0.371883	19.0296	37.8516	17.765	0	0	0	0	20.1242	2317.47	547.149	2068.83	922.32	1035.12	561.427	377.277	1579.29	334.546	460.336	88.8102	468.994	158.326	475.03	683.168	587.302	337.739	3391.35	313.018	197.715	2259.37	2805.78	168.271	1251.27	133.424	2149.35	893.482	71.2765	164.594	383.315	368.032	335.821	1128.51	461.819	388.036	505.145	168.351
2.22_211.0339m/z	211.034	1	2.221	0.48505	3417.71	3060	2832.02	3853.11	4229.06	2564.35	2649.49	1778.79	2856.8	2643.65	3077.05	2664.88	2608.6	2753.67	2777.62	2692.54	2493.72	2869.13	2259.11	2451.6	2445.45	3188.89	2459.79	3500.46	2834.22	2439.48	2803.37	2329.15	2252.3	2689.37	2372.85	3012.04	2735.58	2755.36	2640.62	2502.01	2490.65	2220.86	2630.13	2730.11	2935.31	2578.49	3176.22	3269.89	2645.29
2.22_287.9960m/z	287.996	1	2.221	0.48505	25283.3	25416.1	21532.3	29273.7	34286	21284.7	13958.1	10566.8	38221.5	35206.6	33327.4	32484.4	44653.2	25200.9	33151.3	33144.1	34405.9	36620.4	30022.1	28946.6	29294.2	34410	31747.7	26396.3	35373.5	26478.7	34543.4	29629.3	32652.6	27255.3	30200.1	23856.6	31838.1	25849.3	22273.5	29411.3	27045.9	27666.3	29548.8	32023.1	26856.3	29718	31400.7	21906.1	28905.6
2.22_352.2073m/z	352.207	1	2.221	0.38805	1328.75	1276.13	1164.13	1470.25	1611.18	958.289	1184.33	765.43	1225.44	1338.69	1340.81	1132.18	1243.48	815.475	1208.04	1147.25	1216.02	1303.24	1033.22	1157.48	1124.34	1125.14	1350.41	943.577	1136.03	1189.28	1297.72	1168.02	1214.3	1180.14	1175.5	913.988	1292.67	1454.42	1203.71	1428.86	1189.78	1105.46	1507.9	1384.11	1307.62	1351.5	1256.82	1184.75	1646.18
2.22_477.2806m/z	477.281	1	2.221	0.38805	0	0.00899755	0	0.61969	0.0412888	0.0620859	0	0	2498.28	1141.54	4709.98	2173.29	1245.06	9636.96	1163.07	1544.09	1536.94	1633.96	1048.98	823.529	1001.4	2364.87	1813.08	2016.88	1727.31	1926.57	1015.89	996.95	891.857	5048.7	441.167	1316.14	642.705	8883.82	706.452	1037.25	1117.79	540.158	692.69	1002.89	4442.95	1143.03	1281.73	56.0802	925.666
2.22_576.3305m/z	576.331	1	2.221	0.33955	10.4519	10.7121	1.5691	8.59053	12.6899	8.93748	0.0938124	0.835282	3452.38	2431.73	676.101	1289.5	3885.12	11.7268	2738.34	2885.43	3603.14	2363.31	3249.52	2893.26	2534.52	2897.5	3285.03	12.358	3439.25	19.076	3638.11	3080.2	3121.82	7.96882	3859.31	8.35768	4264.01	5.75533	10.9428	2917.16	1531.04	1378.83	2529.72	1852.24	491.624	2800.24	2325.49	7.24523	3053.99
2.24_636.3494m/z	636.349	1	2.23717	0.404217	5.02581e-05	0	0	1.4807	1.69077	0	0.491825	0	5578.48	6068.72	1484.39	2423.83	3696.93	11.2546	6626.29	4350.35	6103.34	6445.09	5555.59	6017.64	6350.75	5292.28	5954.68	0.754106	7235.02	7.03927	6944.92	7162.01	5842.61	4.95162	7890.37	0.0116948	8655.63	3.14066	0.283768	4929.03	2686.29	2162.39	5385.47	2911.11	957.929	4254.51	3925.6	0.0197509	4921.49
2.24_883.5331m/z	883.533	1	2.23717	1.2126	24.0081	0	50.8266	25.3948	55.0277	54.8113	0	0	34149.1	35235.2	7393.39	9681.79	26534.3	95.4586	20095.3	23945.4	29791	33173.9	18475.1	17592.1	21931.9	23222.9	23590.1	54.0386	32124.4	1021.89	36070	24864.6	35523.8	468.965	25045	104.374	19735.4	412.534	128.536	24769.7	15822.2	19490.8	19725.5	10091.1	7197.22	23095.3	39896.4	14.2377	33492.9
2.24_885.5487m/z	885.549	1	2.23717	1.24493	6374.58	1309.44	338.87	75.4724	232.675	95.1838	216.467	30.0365	180638	183219	57565	83693.3	125067	2183.2	170214	190411	197311	213909	166362	138046	194547	125556	140054	721.161	182212	6500.15	175664	173087	206506	3914.24	208185	1782.07	192169	3770.45	563.934	205740	147974	179790	172789	87696.8	69195.1	159243	161284	842.233	204694
2.25_714.5060m/z	714.506	1	2.25333	0.323383	0	0	0	0	0	0	0	0	902.222	600.288	927.606	1188.55	1010.17	236.446	336.006	828.249	667.898	1234.86	646.24	1231.1	524.079	1136.43	680.317	80.2595	800.094	2371.99	356.107	561.835	398.711	760.492	566.016	955.539	817.229	1999.94	119.431	446.55	1466.14	1002.74	1308.63	830.354	896.234	1067.84	937.507	112.341	248.263
2.20_898.5799m/z	898.58	1	2.20483	0.38805	340.217	0	32.4468	0	0	0	43.3941	21.0032	2795.7	1778.93	7261.33	3175.27	2692.21	2142.93	1032.88	2560.15	1588.84	1634.74	1223.81	1801.76	1234.78	807.483	1908.96	1899.77	1606.85	8651.05	813.072	943.519	1922.7	7869.98	1305.01	4144.86	953.714	6146.27	2047.41	947.516	918.169	2126.15	2089.5	544.484	2808.12	1559.86	1343.49	1905.46	1262.8
4.32_220.0337m/z	220.034	1	4.3228	0.5982	2970.64	2294.41	2700.95	2037.4	2208.45	1919.03	1676.5	2204.01	11112.9	13068.8	13636.5	13085.5	3749.11	13820	13469.2	10537.7	14378.4	13093.7	12941.2	11682.2	11245.3	13401.3	10187.4	19488.2	12495.6	11469.7	12335.7	11779.2	10767.3	15232.5	9851.94	11397.9	11760.7	9688.43	10638.1	9339.07	10359.6	8980.36	9041.93	10624.8	10375	8471.54	10775.4	12087.3	10143.3
2.43_407.2802m/z	407.28	1	2.43122	0.7114	2325.4	2009.86	1404.62	1721.53	2097.33	1177.46	1424.19	997.193	43621.4	3041.3	1961.54	2143.96	22969	1346.84	1705.97	30475.5	2899.86	3583.14	1413.15	1341.97	1372.81	3807.11	1698.38	5055.74	3859.35	1528.19	3794.07	1672.58	30577.7	1951.44	1578.59	1391.17	1577.65	2275.57	1705.61	2323.52	1567.73	29707.6	2187.47	8289.03	2118.1	10922.5	19655.9	1768.4	2248.77
2.45_967.5513m/z	967.551	1	2.44738	0.533567	0	0	0	0	0	0	0	0	2475.58	2961	328.195	704.361	650.682	0	2389.12	2266.66	2351.74	3399.94	2263.45	1446.95	2684.38	1876.41	1759.42	0	2912.41	149.282	3065.57	2082.08	3043.56	111.007	2073.2	102.479	1690.97	125.707	61.45	3478.31	2309.99	3497.22	2954.8	1771.87	1095.66	2458.12	3235.48	149.752	3360.1
2.69_80.9184m/z	80.9184	1	2.68988	0.695233	142.602	262.395	152.273	216.002	400.882	338.847	519.478	667.619	5993.55	6628.19	7139.91	6902.82	3835.88	7060.09	6314.67	5433.73	5694.82	4051.03	6794.34	6610.71	5759.73	3998.91	5537.64	7502.46	3835.69	7087.12	3622.9	5587.54	4492.73	6863.26	6303.25	7181.38	5340.27	6842.52	6653.8	6102.23	6990.86	5176.88	6155.54	4120.29	6810.43	5937.49	4296.83	7429.71	5618.41
2.69_162.8422m/z	162.842	1	2.68988	0.291017	0	0	0	0	0	0	0	0	1028.65	1550.86	1880.24	1555.93	14.0569	2023.92	1382.07	977.144	1045.04	20.7373	2225.2	2532.17	1595.07	27.4927	1364.76	1550.11	20.3303	2091.38	0	1472.58	629.719	1156.39	2515.45	2501.19	1196.24	2869.83	1730.43	2032.84	2894.97	1137.45	2625.42	0	2768.9	2033.25	0	2564.87	1797.93
2.69_178.8453m/z	178.845	1	2.68988	0.355683	34.9867	51.0546	40.6638	46.6228	68.8642	45.6134	38.9303	98.2247	10375.1	11571.1	11999.4	11381.2	1780.26	12542.3	9434.26	9366.74	9579.6	1739.36	10923.1	10957.2	9932.32	1522.81	9257.3	10882.3	1671.32	12579.2	1800.59	9474.17	9706.29	12135.6	12233.4	14386.4	10225.3	14247.3	13550.2	11365	12092.1	10322.6	11689.4	3479.1	12517.6	11064.8	3129.81	14493.5	10432
2.69_306.9987m/z	306.999	1	2.68988	0.8892	7899.46	7742.58	6513.81	7072.61	9347.65	6574.29	8204.74	5370.99	17441	22549.7	25052.7	38192	16595	24217.8	34232.3	22650.5	27551.7	25079.7	37015.7	21880.3	26316.5	23692.5	23140.1	36006.9	23820.5	22392.2	22027.9	19627.2	21102.1	26708.8	22282.2	25442.8	28644.4	21513.1	24004.2	24417.2	26824.5	29409.8	22642.1	27880.1	28910	22736.4	39709.1	21595	23056.5
2.69_356.8785m/z	356.879	1	2.68988	0.37185	486.21	472.834	452.031	510.38	603.053	332.909	385.767	329.991	31162.5	36151.3	37411.8	31021.2	2922.2	34571.6	29816.6	27731.2	30040	7292.37	35995.5	40848.7	33175.6	5465.3	30794.5	26056	6819.07	36718.5	6654.64	31470.5	22456.2	28072.3	39015.1	33244.5	29989.7	38784.2	25835.6	31470.8	36596	24422.9	34790.7	6613.19	35153.5	31765.7	4871.51	28635	29755.7
2.69_643.4810m/z	643.481	1	2.68988	0.37185	0	44.2997	16.9232	14.6396	15.4234	0	13.2503	73.1923	898.943	1065.32	991.658	924.275	728.004	605.388	864.448	690.176	937.434	651.838	893.163	979.384	868.631	621.196	917.136	351.569	677.707	1196.48	678.292	937.23	474.48	842.858	1012.21	629.716	727.663	707.278	586.751	814.903	810.323	791.185	1139.73	581.25	1097.27	972.082	742.875	407.792	897.511
2.69_987.4638m/z	987.464	1	2.68988	0.22635	0	0	0	0	0	0	21.4691	0	245.255	493.369	42.0728	86.4488	0	0	175.524	164.555	218.711	39.0699	216.629	117.164	551.754	27.723	104.964	0	62.0291	0	28.8653	643.813	432.604	0	625.042	0	490.738	0	0	799.468	312.584	414.378	631.753	34.6425	108.754	359.049	24.3939	0	679.933
2.71_182.8284m/z	182.828	1	2.70607	0.355683	0	0	0	0	0	0	106.285	129.03	2054.35	2390.02	2582	2290.95	12.7445	2946.72	2059.36	1768.02	1937.95	730.675	2439.81	2662.22	2131.02	618.155	1902.48	2728.35	680.36	2648.13	817.581	2175.01	1574.27	2128.76	2587.9	3336.92	1999.89	3625.26	3523.44	2804.99	3321.48	2149.23	3035.29	860.185	3530.63	2620.49	540.807	3882.99	2511.36
2.71_184.8245m/z	184.825	1	2.70607	0.307183	0	0	0	0	0	0	15.6673	63.5284	742.5	1077.02	1150.14	1000.57	0	1213.07	919.844	673.484	817.335	305.835	977.887	1222.36	859.362	303.891	824.965	1194.53	274.468	1071	341.243	938.938	622.23	836.322	1016.43	1372.91	803.48	1419.16	1305.03	1147.65	1515.2	885.173	1256.56	304.926	1556.9	1208.23	241.221	1743.11	1120.17
2.71_308.9996m/z	309	1	2.70607	2.03713	27324.1	25329.8	22386.9	22500.6	31551.1	19739.4	24185	18270.8	38501.3	43469.5	46468.3	59166.3	33690.6	43946.9	54327.1	41478.3	48354.5	44963.6	57077.7	41776.5	45594.1	43169.2	42319.9	57947.3	42916.9	42091.8	41395.5	39015.6	40211	46724.2	41789	45488	48499.9	41018.2	43189.5	43348	45292.1	47419.1	41426.9	46189.4	47482.8	40863	59073.7	41404.9	42003.1
2.71_458.7846m/z	458.785	1	2.70607	0.258683	0	0	0	0	0	0	0	0	484.51	674.996	702.511	702.494	0	870.215	710.722	511.652	536.767	0	488.406	577.07	492.221	0	491.358	920.38	0	635.579	0	547.791	335.163	576.197	438.59	993.191	451.4	660.574	798.787	426.28	311.36	416.519	324.557	0	470.909	448.058	0	815.473	430.533
2.71_496.2722m/z	496.272	1	2.70607	0.695233	2.11502	5.40728	1.61889	5.34781	4.7124	4.63956	0.280193	2.21386	196.724	435.727	30.632	35.8343	77712.5	13.5936	97.9663	108.342	5.60543	74.9298	131.794	6.55165	38.4442	31.7116	12.3396	38.5579	52.1906	36.8202	43.2109	24.8968	1090.5	7.26776	25.8836	25.0375	58.8233	18.0109	8.39139	69.0644	5.61621	1084.26	38.8218	43.427	77.9548	848.108	172.335	0.190169	12.1746
2.72_259.0037m/z	259.004	1	2.72223	2.86168	29415.6	27120.7	23756.2	21223	29958.4	21316	23690.1	19500	28915	29077.2	28256	27892	23766.5	27581.3	27824.5	26162.5	26798.4	26597.8	27720	26840.6	26023.5	28482.2	25560.1	28782	27344.6	25836.9	26955.8	26726.8	26475.5	27563.2	27104.6	27438.7	26004.9	26765.6	31023.9	32317.6	37610.4	26359.7	31292.9	34585.1	35884.4	31322.1	27175.6	31347.4	31409
2.74_141.9183m/z	141.918	1	2.7384	0.339517	0.21901	0.340333	9.27531	0.0414194	0.900725	0.0544719	16.4178	32.0182	885.85	1035.47	1046.97	932.757	58.237	1063.04	917.345	873.059	879.38	181.358	866.404	877.654	880.404	119.38	880.987	1044.95	150.402	980.873	131.562	890.128	764.756	921.345	748.049	1128.66	768.2	738.404	565.24	442.842	422.508	391.785	496.071	46.9216	495.809	475.18	41.5204	624.598	477.571
2.74_460.7824m/z	460.782	1	2.7384	0.291017	0	0	0	0	0	0	0	0	827.124	1075.07	956.793	1149.51	0	1374.28	957.973	792.304	786.225	0	839.861	937.779	856.869	0	764.881	1558.46	0	957.136	0	787.621	563.662	901.697	897.978	1419.8	720.626	1055.12	1367.63	702.25	623.458	700.98	745.076	0	793.308	842.018	0	1326.06	700.314
2.75_300.8895m/z	300.89	1	2.75457	0.145517	10.4565	7.81895	6.39379	5.0926	7.10048	6.16354	3.18339	20.618	227.839	203.95	264.428	249.734	119.776	447.476	249.932	189.448	189.769	150.255	233.344	146.55	185.828	121.402	210.981	304.419	91.6167	337.148	111.457	236.663	171.548	247.996	265.329	562.617	205.351	423.291	486.15	137.953	285.663	225.986	145.274	42.097	309.352	243.511	73.6652	614.331	150.193
2.75_935.0458m/z	935.046	1	2.75457	2.87785	22254.8	20761.3	15698.5	14007.7	23698.6	14428.2	17432.7	13196	19272	19430.5	16460.8	18220.9	13444.1	16911.6	17723.3	17254.9	17146.8	17041.5	16717.6	16247.1	16089	16399.4	15924.1	16802.8	16185.6	15442.6	15636.8	16081.6	16006.7	14420.9	16089.3	15581.8	16805.7	17125.8	17344.2	17669.4	17935.1	18374.1	17204.4	17792.9	17376.4	18099.6	17712.5	17879.8	17252.6
2.75_973.0473m/z	973.047	1	2.75457	2.7	20567.8	15919.5	13134.7	12416.2	19823.4	12223.6	15172.7	12283.4	17688.8	17381.3	15811.8	16688.3	11715.5	15570.6	15215.2	15926.1	14575.5	14706.1	14505.8	14001.3	13884	14909.5	14227.2	14724.7	14089.8	13951.1	14377.9	13990.6	13782.8	13734.4	14745.6	13875.5	14077.8	15498.8	15783.2	15680.7	14748.9	15639.1	15514.3	15690.1	15942.7	16185.2	15278.9	16024.8	15931.8
2.77_721.0341m/z	721.034	1	2.77073	2.63533	35498.1	32100.5	27661.7	26151.1	37547.7	22528.1	30141.8	22191.8	32979.6	32942.7	31495.3	30892	28522.5	29605.5	30056.6	30103.8	30185.8	30216	29211.8	28558.9	28527.5	28701.6	28930.3	28690.6	28290.2	28245	28499.4	28681.9	28907.9	27824.5	28793.2	28007.4	29100.3	29555.5	29888.8	29681	29748.8	30040.1	30477.2	30620.1	30061.6	30596	29524	30405.9	30394.1
2.79_605.0246m/z	605.025	1	2.7869	2.87785	32096.9	28633.3	24116.4	21512.6	31600.2	21361.6	25255.3	20500.6	27490.6	27354.1	25979.3	25658	23584.9	24235.7	24992.1	25018.7	24334.4	25083.7	24389.9	24092.7	23877.2	23686.7	23526.3	22776	23322.7	23828.4	23076.3	23766.8	24240.5	22671.8	23862.8	23248.9	23806.1	24300.9	23682	25150	24782.3	24674.7	25007.9	24545.3	24727.4	25513.5	23729.6	24526.1	24480.6
2.80_975.0471m/z	975.047	1	2.80307	2.76467	55944	61103.6	41572.1	35325.1	55008.9	33492.9	42253.7	33198.7	64493	63787	60265.1	60323.1	51660.2	57712.3	51539.7	48351.8	48607.9	46745.1	42038.2	41135.4	40445.2	40401.7	39602.5	40165	39178.8	38704.9	39424.3	38354.7	40041.1	37098	38820.8	37575.7	38043	41256.7	42337.5	42802.6	41337.3	42591.2	42922.1	42637.8	43274	42711.9	41357.3	43250.8	41928.6
2.84_290.0474m/z	290.047	1	2.8354	0.258683	4661.59	4755.9	3974.46	5057.86	6311.44	3240.78	3449.05	2357.4	5081.7	4750.95	4990.57	5953.31	7284.34	4620.89	5976.44	5398.35	5584.37	9205.01	5483.62	4377.17	5272.2	8521.19	5430.65	6274.29	8541.08	3885.35	8373.06	4810.53	6638.68	5471.7	5089.02	4513	6380.1	3902.96	3401.53	3521.52	3138.97	3833.22	3889.21	5607.85	3615.89	3668.15	8559.51	3226.31	3516.16
2.84_326.9990m/z	326.999	1	2.8354	1.61678	18554.7	18163.7	14743	15340.6	22264.8	13709.7	17302.7	12116.1	18092.9	17663.2	17710	17572.7	15842.4	17361.6	16749.3	16939	17075.8	17241.1	16691.5	16408.5	16628.7	17684.9	16147.7	17306.6	16241.8	17254.8	17087	16297.9	16933.6	16718.5	16343.2	17071.5	16688.3	17056.1	17923.1	16665.1	16858.5	17222.6	17005.9	17148.2	17112.1	17034.8	17539.7	17844.9	16599.8
2.69_78.9205m/z	78.9205	1	2.68988	0.695233	108.928	225.675	193.975	230.753	414.324	319.377	511.619	584.71	5919.78	6670.89	7171.48	6719.2	3819.44	7111.55	6106.48	5385.49	5888.24	4017.05	6746.08	6510.8	5850.23	3903.97	5728.54	7530.48	3872.43	6966.47	3713.59	5597.46	4461.81	6812.39	6116.54	7097.42	5490.77	6982.07	6526.16	6025.26	6959.5	5345.08	6291.22	4158.58	6909.96	5947.55	4253.25	7375.36	5624.83
2.67_989.4677m/z	989.468	1	2.67372	0.27485	0	0	0	0	0	0	0	0	409.952	591.868	0	0	0	0	584.017	420.198	356.157	53.249	371.799	417.657	682.751	0	353.126	0	74.7196	0	133.95	701.218	680.63	0	882.485	0	346.074	0	0	1099.63	548.274	679.942	618.373	0	92.1501	645.808	42.2737	61.6284	695.96
2.67_861.5482m/z	861.548	1	2.67372	1.58445	1491.07	907.806	732.239	616.986	1189.79	52.9468	987.594	148.663	51815.2	34926.8	30149.7	32514.9	18530.2	6670.95	32251.6	49505.8	29290.4	43198.2	51213.1	40256.7	39434.3	39301.7	28698.5	5487.98	38800.7	51851.7	37619.3	33604.9	35579.8	33594.6	46084.2	11609.6	38306.4	21552.5	6661.34	38310.5	40910.3	50844.4	49028.9	39760.4	28563.3	49806.7	45164.5	4274.92	33651
2.67_645.4801m/z	645.48	1	2.67372	0.37185	0	23.0473	0	29.1109	27.3377	0	18.7498	20.5162	962.965	1263.89	1013	974.947	999.831	448.893	758.014	913.625	884.115	795.004	970.157	1084.91	937.365	797.915	886.697	320.646	923.67	1101.4	844.256	946.628	721.057	894.361	918.288	579.695	867.527	765.841	536.03	1015.5	915.592	834.806	1195.09	493.184	1106.69	930.074	759.134	609.57	982.806
2.53_197.0316m/z	197.032	1	2.52822	0.48505	3269.01	2510.24	2155.13	2866.98	3536.59	1878	1385.5	1171.6	2323.01	2242.63	2326.36	2190.45	1803.01	2395.2	2144.16	2293.29	1980.61	1963.37	1863.35	1990.25	1967.09	2166.58	1917.65	2553.16	1988.77	1926.74	1987.11	1997.27	1713.19	2062.33	1993.84	2411.9	2025.26	2258.41	2157.79	2037.84	2084.72	1780.01	1916.95	2083.56	2167.41	2033.06	1761.15	2511.15	2213.02
2.53_524.2784m/z	524.278	1	2.52822	0.7599	12.1359	13.5046	19.7518	34.3685	22.9544	18.7649	12.4128	1.64069	32075.1	25418	34424.3	31809	42107	1859.33	31974.1	26101.1	41074.2	37682.5	24540.4	27975.8	32790.8	32469.9	40654.7	137.199	38185.5	53.9434	30321.9	27862.8	25468.8	181.284	24179.3	44.8412	31894.7	1905.39	4.41397	33481.1	21398.6	16469.3	23849.2	17454.1	29759	25968.9	38561.7	9.36775	33646.9
2.53_855.5067m/z	855.507	1	2.52822	0.873083	42.6618	17.6122	0	20.1458	30.8122	0	0	14.8074	3465.48	2994.84	2581.16	3680.68	3483.41	19.1704	2117.97	2423.59	4500.29	3968.64	3137.58	3811.92	3209.88	4048.87	3990.47	43.4321	5100.26	626.578	4655.64	2960.97	2020.62	396.143	2976.73	109.814	3203.37	146.031	0	3462.04	2164.45	2185.52	4819.13	997.541	1893.27	5008.31	9759.59	48.0892	3625.24
2.61_100.0058m/z	100.006	1	2.60905	0.776067	646.956	822.123	850.891	1157.96	1462.24	696.132	818.426	751.841	9465.87	10772.3	12745	12189.6	4031.6	12914	7605.36	8958.48	8850.91	5269.02	10766.2	8502.36	10047.1	4816.75	8028.51	8990.1	4431.65	12192.6	5326.73	9655.4	9277.66	7956.27	9939.57	10815.3	8466.17	11033.2	10920.7	8741.84	8332.3	10083.2	8862.88	4864.66	10634.5	8920.54	3993.82	10691.7	8549.79
2.61_140.9202m/z	140.92	1	2.60905	0.307183	0	0	0	0	0	0	0	0	293.941	298.234	299.322	303.646	0	330.767	245.08	299.297	306.994	0	274.385	233.893	251.358	11.3955	222.062	199.279	0	279.377	16.6523	178.019	184.413	203.165	213.306	249.522	211.938	352.43	461.446	359.609	418.296	494.851	409.297	12.3252	412	407.225	28.5302	516.251	364.214
2.63_939.0427m/z	939.043	1	2.62522	1.14792	38939.5	37189.4	29166.1	31256.6	45254.3	28594.8	34694.5	22860.2	34877.9	33841	32209.2	32912.6	32806	31373.7	30915.4	30396.6	29345.5	29642.4	29042.7	29029.5	28651.6	29210.9	28904.3	29432.5	27142.1	29355.6	26940.1	27048.4	28096.1	28927.8	28158.3	28948.1	27656.6	32239.3	30720.2	30385.6	29765.9	30484.3	31872.5	30806	31275.2	30875	30091.2	32913.2	29495.7
2.64_373.0915m/z	373.091	1	2.64138	0.17785	2215.69	2170.18	1739.35	2212.9	3136.05	1953.57	1282.91	1254.47	3322.27	3197.59	3340.23	3050.95	3757.96	2626.91	2874.47	3207.95	3041.44	3595.88	2877.68	3034.28	2901.71	3326.59	3340.19	2762.1	3306.21	3282.91	3403.98	3183.41	3004.75	3196.66	3052.98	2959.44	3054.53	2959.41	2963.68	3676.9	3325.29	3886.8	3972.32	3724.76	3503.32	4267.17	4714.23	3270.82	3869.54
2.64_865.0401m/z	865.04	1	2.64138	2.87785	25532	23975.1	19686.7	16531.5	25778.9	17315.5	20307.8	16723	20781.8	21539.1	18696.4	18595.1	15685.7	19015.3	18992.2	18146.4	18426	18783.1	17923.1	17762.8	18246.5	17959.7	17026.2	17647.2	17536.5	14445.1	17214.4	17330.1	17830.5	15531.6	16629.9	15664.6	17462.8	16587.5	18732.6	19662.5	19268.3	19539.5	19590.4	20201.4	18982.3	19522.6	19641.7	18573.3	19038
2.66_180.8422m/z	180.842	1	2.65755	0.355683	0	0.00250433	0	0	0.850462	0	65.2881	168.275	9641.25	10598.8	10690.8	10105.5	1989.94	11384.3	9358.68	8367.82	8768.07	2071.2	9949.05	10159.9	9233.65	1981.82	8610.93	10392.9	2013.99	11192.5	2015.11	8734.46	8959.56	11614	11012.7	13101.3	9589.83	12592.4	12433.3	10621.6	11047.3	9140.63	10423.8	3573.73	11510.8	10506.1	3281.03	13586.9	9838.73
2.66_489.0192m/z	489.019	1	2.65755	2.87785	28306.2	26524.5	21985.1	19712	28579.6	19695.8	23133.7	18799.3	25629.5	24638.6	25172.6	24125.2	22599	23095.7	23536.6	23817.1	22988.9	23272.3	22681.4	22439.9	22224.5	22862.5	22470.3	22942.9	22562.6	22479.9	22838.4	22396.9	23099.9	22394.1	22429.2	22012.3	23150	22647.4	22500.4	22929.8	23012	23239.6	22973.7	23508.2	23696.3	23684.1	23486.2	23339.3	22832.4
2.66_498.2874m/z	498.287	1	2.65755	0.6629	0.901804	0.0302992	2.307	0.255308	0.351295	0.0103776	1.42788	0	5419.58	5956.08	2246.31	1217.84	528809	1372.26	501.6	3120.39	1672.24	1957.1	649.488	609.549	923.875	2353.23	979.172	38.2113	2045.93	74.9348	1143.49	753.299	10140.1	345.967	661.866	134.171	642.91	1063.08	33.0833	757.877	199.389	6081.07	411.934	4597.85	1875.47	6822.32	2910.19	0.233015	944.196
2.45_737.0334m/z	737.033	1	2.44738	2.11797	22040.3	20416.2	16579.7	16455.8	24140	14932.8	18756.4	13585.1	20600.8	20198.1	18994.1	19073.3	17438.9	18366.9	18631.8	18299.7	18441.6	18186.2	17972.5	17669.9	17830	17918.9	17820.7	17724.2	17270.9	17021	17036.4	17725.5	17892.4	16791.1	17742.1	17254.4	17799.4	18388.4	17768.2	18471.8	17777	18644.9	18242.3	18016.6	18405	18065	18014.8	18177.7	18291.8
2.66_617.4478m/z	617.448	1	2.65755	0.37185	0	14.3198	0	0	33.4781	0	32.6193	133.536	1203.68	1135.36	1184.44	1000.09	1186.64	659.314	1103.93	877.174	1082.19	935.666	1211.96	1445.64	1139.51	826.798	1003.03	406.92	959.321	1554.33	925.763	1059.35	853.683	1043.12	1170.57	740.828	1048.27	762.665	658.417	1276.49	1242.8	932.749	1323.15	708.948	1042.81	1069.26	1011.54	661.418	1318.26
2.67_175.8746m/z	175.875	1	2.67372	0.258683	4.39901	8.15788	7.19453	7.79579	11.8506	2.21914	5.75581	2.9179	226.155	507.69	512.039	453.57	12.8981	588.37	304.182	222.286	336.186	16.7218	702.014	760.679	364.057	17.9277	351.536	296.509	15.7504	656.988	19.5054	393.679	273.791	344.084	848.753	781.116	447.79	922.15	602.222	624.474	1164.1	432.868	828.808	48.9877	925.954	644.505	47.4239	843.132	526.608
2.67_216.9011m/z	216.901	1	2.67372	0.339517	544.74	613.591	527.503	571.804	794.587	397.037	494.46	446.375	8423.42	10330.1	10374.4	8564.55	1831.13	9706.61	8171.92	7524.22	8447.47	2765.54	9993.32	11705.3	9218.62	2581.64	8344.5	7496.74	2956.51	10778	2740.62	8899.07	6456.9	8233.32	11493.4	10023.8	8380.28	11763.2	7661.68	9229.74	10938.8	6758.92	10608.2	2696.27	10533.8	9027.45	2216.28	8953.97	8627.02
2.67_218.8995m/z	218.899	1	2.67372	0.339517	942.264	1122.72	811.531	1007.53	1219.93	710.611	692.91	640.239	16001.2	19464.4	19976.3	16755.8	3178.5	18932.1	16106.8	14507.6	16044.7	5062.65	19732.6	22700	18115.3	4255.5	16364.3	14337.4	5085.43	20940.5	4840.29	17089.5	11986.2	15813.8	22471.8	19967.1	16203.4	22895.9	14475.9	17670.1	21378.1	12998.8	19971.7	4587.64	20373.9	17821.4	3712.63	16613.6	16276.4
2.67_220.8977m/z	220.898	1	2.67372	0.355683	247.012	245.307	190.995	253.479	295.894	170.754	200.648	172.216	8474.27	10186.4	10493.5	8989.26	1217.8	10150	8424.6	7812.23	8467.9	2409.41	9922.42	11787	9239.11	1824.07	8604.03	7932.76	2418.45	10862.5	2350.63	9016.51	6374.65	8259.8	11407.3	10171.8	8540.53	12003.9	7682.74	9290.77	10632.7	6791.96	10512.6	2414.75	10883.8	9455.22	1780.04	9094.97	8491.72
2.67_354.8828m/z	354.883	1	2.67372	0.339517	1259.46	1223.32	914.18	1204.16	1556.97	795.605	946.595	714.795	11976.4	13502.6	13826.4	11892.5	1570.89	13176.6	11633	10691.7	11358.6	3004.89	13287.2	14993	12559.7	2223.41	11486	10364.5	2814.64	13582.7	2800.53	11993.6	8961.57	10924	14306	12760.4	11160.3	14989.5	10017	11854.9	13281.4	9550.36	13188.6	2917.05	13198.5	11935.9	2330.79	11224.2	11554.8
2.67_358.8762m/z	358.876	1	2.67372	0.37185	563.769	515.419	428.824	532.476	705.762	341.409	456.678	387.378	32143.8	36845.4	37938	31763.9	2451.18	34700.1	30637.6	28142.8	30806.7	7167.3	35867.7	41403.2	34563.3	5224.24	31006	26718.1	6767.11	37805	6688.05	32123.5	22899.3	28571.1	39398.4	34387	29603.8	38836.3	27082.7	32483.7	36748	24336.8	36030.6	6444.96	35688.9	31916.5	4779.15	28709.9	30216
2.67_360.8752m/z	360.875	1	2.67372	0.339517	1173.61	1032.61	885.659	1130.88	1574.08	629.911	824.406	533.826	11871	13345.7	14224.8	11758.7	1499.41	12531.3	11460.9	10398.9	11430.1	3440.18	13170.7	15265.1	12521.1	2800.22	11449	10108.4	2994.55	13587.4	3304.66	11720.2	8810.05	10494.8	14120.1	12432.9	11198	14479.3	9837.33	12267.8	12900.3	9646.17	13315	3426.7	13378.1	12155.3	2839.77	10866.9	11653
2.67_462.7798m/z	462.78	1	2.67372	0.291017	0	0	0	0	0	0	0	0	479.337	622.256	553.558	573.706	0	793.703	513.582	516.86	407.341	0	538.745	459.844	548.136	0	411.058	867.342	0	554.354	0	473.285	326.328	469.258	387.595	713.8	450.172	616.839	787.529	367.352	384.376	392.679	386.548	0	362.677	388.938	0	847.282	383.285
2.67_500.2792m/z	500.279	1	2.67372	0.646733	1.42904	2.73653	20.7664	18.2141	6.50907	7.16398	1.67959	2.20239	23123.9	18902.3	24913.4	18245.1	85342.3	3769.46	22489.5	15562.5	27174.8	22771.7	12141.6	14449.9	19377.2	22823.9	26160.7	110.136	23954.1	37.0496	18659.7	18007.6	18472.4	428.794	12119.6	17.5668	13885.2	2637.97	3.34857	18948.6	10819.3	10092	10733.3	12026.3	22012.4	16501.4	25092.7	2.53465	20946.4
2.67_560.2166m/z	560.217	1	2.67372	0.0646833	0.863625	0.100816	0.0143122	0.604315	3.58093	3.55592	1.00383	0	192.809	286.073	231.114	239.186	150.478	0.102657	314.664	209.836	405.016	127.109	302.703	356.319	276.87	209.408	300.676	2.1906	243.445	1.47611	98.3624	294.345	180.649	0.10228	290.212	0	297.981	0.266382	1.56135	361.719	332.176	147.335	324.791	106.094	325.61	405.733	74.8743	3.54386e-05	310.655
2.67_615.4496m/z	615.45	1	2.67372	0.355683	0	36.6411	0	0	18.3812	0	0	53.7259	1088.16	1159.52	1266.4	814.92	974.845	724.116	1071.14	893.355	1094.92	866.689	1195.07	1187.81	1030.05	978.033	1201.24	374.648	931.645	1441.73	937.82	976.962	806.558	1049.09	1187.64	563.015	1131.24	1021.75	633.663	1223.68	1263.27	964.016	1278.89	677.506	1101.94	1193.01	845.678	632.408	1183.51
2.66_838.4914m/z	838.491	1	2.65755	0.404183	0	0	0	0	0	0	0	0	617.024	807.837	2552.22	1840.19	437.955	1530.31	763.975	781.153	1096.59	351.196	823.153	1635.16	750.115	377.905	1553.83	766.166	179.439	9199.45	256.406	738.993	298.82	7188.81	1053.15	2341.31	865.235	3509.1	1276.52	691.885	1109.98	412.679	1566.73	156.428	1749.83	603.708	358.403	760.282	563.505
6.94_595.5410m/z	595.541	1	6.94193	0.210183	36.8779	90.8818	73.4078	72.9725	316.855	366.631	359.139	473.983	400.218	274.11	296.149	277.566	77.2056	387.477	292.646	308.106	277.458	294.475	224.521	194.229	303.369	348.526	349.927	237.581	233.062	282.867	228.183	326.919	349.552	231.874	236.599	381.438	202.13	223.463	236.025	262.215	244.626	194.673	338.89	175.492	312.228	373.977	242.526	228.778	229.932
4.32_337.0320m/z	337.032	1	4.3228	1.63292	16797	15519	12837.9	10673.7	16820.5	11618.6	16320.1	12207.5	18316.9	19693.9	18793.7	19327.4	12028.6	19475.2	18644.1	16659.1	19193.6	18948.7	18750.8	17667.5	16660.8	20000.5	16459.2	23813.5	18177.5	16941.2	18280.2	18134.7	17062.6	18684.5	16734.5	16967.3	16858.7	18132.6	20058.7	18122	20566.9	17330.7	17131.2	19869.1	18710.8	17172.5	19600	19922.2	18238.3
4.32_697.0408m/z	697.041	1	4.3228	2.19882	24572.7	22373.6	18737	18046.5	26684.6	16438.4	20903.8	15420.8	23799.8	23553.6	22903.1	22380	20254.4	22775.9	22213	21573.6	22486.4	22213.9	21845.2	21169	21465.9	21850.1	20555.4	24748.8	21210.1	20228.3	21722.5	20529.3	20935.1	20378.6	20514.5	20434.4	20818.5	21676.6	22549.5	21849.7	21265.7	21505.7	21211.7	22546.7	22004.2	21280.7	22830.2	23764.6	22076.5
5.60_574.7898m/z	574.79	1	5.60003	0.355683	146.956	170.529	105.423	209.327	228.606	132.363	170.618	215.692	2413.18	2436.47	3262.31	2288.07	94.2612	3094.16	2012.31	1633.72	1838.39	108.587	2072.21	2223.85	2062.45	108.353	1616.29	1859.49	110.005	2311.94	118.781	1541.87	1021.45	1795.7	1725.96	2465.54	1576.05	2034.6	1625.87	1687.12	1680.3	1172.38	1421.04	142.283	1686.73	1331.12	91.0855	1546.24	1170.48
5.60_928.5793m/z	928.579	1	5.60003	0.1455	0	0	0	0	0	0	0	0	52.1241	194.473	358.502	142.372	0	360.193	109.383	36.1413	137.954	0	191.635	157.178	148.359	0	185.888	30.6711	0	393.52	0	224.555	0	74.7957	223.71	511.696	205.392	111.713	74.1317	123.847	0	91.15	136.062	0	57.759	86.2584	0	108.615	0
5.63_554.7802m/z	554.78	1	5.63237	0.27485	254.096	271.851	213.588	407.356	328.937	298.796	309.477	400.132	1096.7	1330.62	2857.57	1546.26	206.136	2850.93	1706.31	1059.96	1777.44	206.776	2303.93	2619.31	2458.09	170.23	1630.77	1977.22	193.178	3132.61	189.349	2413.83	1308.96	3394.27	3338.7	5099.09	3056.63	2522.87	1353.04	2193.17	2009.16	1391.38	1831.97	205.342	2250.43	1587.34	229.222	1414.11	1629.98
5.65_628.7674m/z	628.767	1	5.64853	0.161683	0	0	0	0	0	0	0	0	167.962	174.122	212.463	101.359	0	162.057	103.939	152.396	179.698	0	115.65	118.495	151.515	0	213.014	153.859	0	123.929	0	195.82	170.112	146.646	195.942	94.6305	216.829	229.94	64.2066	85.9151	110.98	130.943	132.995	0	154.439	126.937	0	68.6202	112.147
5.65_630.7681m/z	630.768	1	5.64853	0.17785	2.32811	1.85261	3.79141	4.58357	0.915236	3.85123	1.09916	4.46061	831.883	939.007	562.506	746.061	0.667928	498.183	746.193	1029.78	547.173	2.99826	593.774	518.957	518.004	1.39713	703.069	434.756	1.90254	440.441	0.46848	473.395	719.505	477.444	479.043	394.785	444.971	573.932	677.957	772.834	640.179	693.822	676.685	1.9427	649.865	644.39	0.833673	564.955	670.824
5.65_632.7684m/z	632.768	1	5.64853	0.17785	2.50381	2.51082	2.72029	8.0833	6.17554	0.545829	2.76996	2.97234	1334.28	1277.95	647.974	997.194	0.48831	744.605	890.195	1335.85	823.986	0.257285	634.762	632.494	530.211	0.828099	855.73	650.415	0.369471	610.725	0.216712	554.66	778.511	405.27	464.25	396.767	597.869	722.748	840.763	1179.82	940.255	996.197	1013.1	0.0270008	1052.19	997.3	2.96233	739.201	997.949
5.65_634.7751m/z	634.775	1	5.64853	0.161683	7.87977	6.90028	6.80187	5.64919	11.5335	4.35851	5.53618	7.18559	787.167	782.828	413.623	530.271	4.96103	401.769	553.243	944.457	504.602	1.42649	302.721	284.179	314.068	2.56201	591.489	265.511	2.49781	426.196	0.585119	496.346	403.984	295.807	189.848	380.483	203.129	387.426	581.531	859.164	861.831	845.593	760.917	0.475062	829.04	713.993	5.72501	509.033	682.663
5.71_89.0262m/z	89.0262	1	5.71322	1.56825	6205.59	8472.48	12379.2	14441.3	17189.2	14347.6	15651.2	17030.8	165290	170314	256860	250371	244989	174692	262382	170868	258421	250358	195198	173398	170325	395710	177227	354984	358677	173339	303302	216938	254084	295299	135636	175988	178370	125365	254176	115643	196749	128775	100670	285884	116339	216820	317066	280014	142334
5.71_89.1091m/z	89.1091	1	5.71322	0.307183	0	0	0	0	0	0	0	0	2674.94	3350.54	5820.71	5685.08	5980.09	3420.64	5917.57	3336.46	6079.8	5517.9	3900.49	3242.58	3018.93	10126.3	3188.96	9040.48	9306.37	3443.88	7787.14	4569.99	5481.07	6520.96	1885.82	3399.71	3167.37	2041.08	6435.39	1866.02	4543	2252.03	1139.19	6347.28	1619.5	4453.71	8574.98	6164.59	2195.53
5.71_179.0552m/z	179.055	1	5.71322	4.25203	33828.4	33356	28671.3	24136.4	35122.4	26826.2	29521.4	28929.8	109055	60534.5	77134.9	90198.3	75275.3	63435.3	147881	66219.9	77953.3	87554.1	73127.1	70776.5	70444.6	123804	82495.4	154881	108259	76643.2	91410.7	69798.9	77025.8	159661	58838.1	74381.6	70791.7	50632.7	98824.4	46205.3	83014.6	63189.6	43791.1	91433.1	50423.7	70460.6	100372	132054	68265.6
5.71_187.0275m/z	187.028	1	5.71322	2.02093	10907.5	12828.7	17055.8	19307.6	17587.4	12720.9	20327	22945	46605.9	51842.9	59366.9	58717.4	59847	50971.8	53904.5	50044	59787.3	61683	53463.9	50240	49833	74155.3	50455.5	67940.3	71361.1	51198.6	68354.6	57104.6	58932.7	58339.2	46023.5	52264	50701.5	41291.4	49659.9	37913.6	46041.6	38901.9	37138.3	54675.3	38621	47185.1	60953.3	49139.7	40007.9
5.71_221.0131m/z	221.013	1	5.71322	0.5012	1681.84	2375.69	1832.75	1954.36	3616.71	2261.22	2388.93	1880.3	6738.82	7592.24	10973.2	10643.2	11285.9	7965.65	10535.5	7310.01	10656.5	9772.41	8274.64	7534.29	7504.27	14145.8	7216.98	13766.8	13355	7896.25	11488.6	8898.01	9753.18	11830.6	5803.61	7731.85	7234.85	6266.14	11019	5518.53	9041.81	5880.53	4770.39	12198.5	5568.01	9853.4	13310.1	12443.2	6557.38
5.73_208.9406m/z	208.941	1	5.72938	0.565867	4884.13	5489.32	3494.15	3462.11	7979.01	5302.82	5340.94	3777.44	11192.9	11608.5	10616.7	10834.8	11547.4	11325	9669.77	10523.5	10067.7	9634.55	9169.21	10084.8	9340.04	8656.24	10060	10657.4	10091.8	10258.4	9103.63	9030.84	9255.72	10387.1	8668.43	10089.7	8023.87	10710.2	12275.2	9769.31	9693.86	10012.5	9712.24	11046.6	10492.3	10884.9	11878.4	12344.7	9724.24
5.76_134.0346m/z	134.035	1	5.76172	0.937717	71.309	19.1159	55.7797	44.3697	153.877	43.7456	30.4402	26.7463	485.756	541.51	535.071	522.692	593.316	398.032	531.069	370.553	551.644	469.84	470.678	465.156	430.56	618.134	527.405	599.919	647.407	422.292	567.716	480.434	452.177	548.791	358.552	448.019	427.221	302.911	404.454	256.624	327.758	253.518	210.44	322.98	312.662	360.631	435.152	440.816	251.661
5.76_171.0260m/z	171.026	1	5.76172	1.4389	4429.73	4789.61	4886.98	4988.34	7157.66	5563.03	5923.43	6059.72	9165.24	9899.6	11004.4	10501.7	10071.2	9413.37	9290.94	9172.1	10367.3	10261.3	9155.59	8867.08	8772.61	11198	8357.18	9772.61	11295.7	9037.5	10853.7	9695.7	9879.16	9239.98	8335.84	8693.6	8986.36	8171.75	9095.78	7817.71	8576.56	8281.53	7644.59	9993.47	7491.2	8917.8	9522.11	8785.44	7837.96
5.78_619.2859m/z	619.286	1	5.77788	0.404183	8.35271	5.52736	2.62104	6.97485	19.5802	6.70543	6.35798	8.73318	4135.77	4234.12	4669.98	3013.37	6201.29	2967.04	3875.92	3507.85	4058.94	2305.31	2254.27	2193.01	3128.03	2085.74	4377.72	4866.73	3016.15	2845.48	3635.6	2676.44	2582.84	5995.96	2502.56	2897.51	2827.18	3859.7	4161.18	3425.48	1281.19	2133.57	1904.41	1068.64	2726.4	1904.76	2497.25	4466.84	3786.76
5.79_271.0380m/z	271.038	1	5.79405	0.323333	1257.17	1531.54	1073.24	1173.13	2784.95	1836.8	1717.4	1302.96	2014.81	1949.43	1950.71	3608.53	2024.9	3212.76	2196.83	3359.89	2552.81	2034.19	3606.91	2510.48	2904.02	1942.79	1786.52	3691.28	1827.54	3612.17	1686.13	1770.14	1747.22	2352.87	2576.6	6384.65	4248.83	2371.32	1937.65	1810.25	5590.83	3773.11	2650.99	1996.31	2222.03	1930.34	2281.4	2297.08	2110.31
5.79_599.3206m/z	599.321	1	5.79405	0.404183	0.192155	0.069518	0	0.0230916	0.118245	0.0214789	0.064302	0.000812058	862.54	994.353	3117.85	563.913	5261.22	907.435	711.807	842.862	714.059	616.3	426.072	686.011	821.339	670.033	850.718	899.246	1090.06	470.354	498.261	584.274	593.03	1020.79	665.586	1116.27	988.133	797.797	450.203	651.354	307.391	500.314	548.833	211.103	379.598	493.832	654.528	676.835	515.197
5.87_148.9920m/z	148.992	1	5.87488	1.51975	3027.22	2946.96	2053.18	2078.72	3925.76	2511.73	1922.5	2090.24	2788.61	2421.87	2508.89	2496.83	2319.59	2253.2	2777.95	2194.56	2472.33	3069.02	2303.66	2146.62	2269.85	2851.68	2701.58	3077.35	3103.24	2070.5	2948.28	2249.12	2391.15	3083.03	2073.57	2072.68	2192	1725.45	1979.95	1669.07	1917.4	1814.86	1718.67	2382.21	1933.71	2002.91	3809.55	1750.78	2129.96
5.91_595.2837m/z	595.284	1	5.90722	0.274833	1.14227	2.22837	2.41669	0.665802	1.91418	0.12416	6.80508e-07	0.175531	681.285	331.386	590.677	351.794	183.006	509.775	465.088	520.778	286.192	179.42	506.189	354.832	328.817	268.035	434.969	437.787	283.115	495.639	428.793	296.431	84.8266	1149.22	241.136	454.612	460.973	679.33	490.039	469.708	154.376	433.113	303.651	111.828	446.211	441.695	318.806	306.009	295.823
5.92_167.0051m/z	167.005	1	5.92338	1.27723	2392.89	2518.28	2818.09	2643.68	3661.79	2783.57	2838.07	2912.01	4180.99	4462.81	4597.01	4600.7	4749.63	4174.7	3918.76	4251.58	4792.56	4539.35	4274.84	4202.01	4371.97	5341.46	4049.38	4101.86	5441.28	4029.62	5205.31	4597.64	4718.1	3981.38	4178.92	4151.47	4279.98	3601.75	3951.7	3704.6	3936.93	3608.36	3430.38	4392.67	3334.43	3940.73	4615.6	3563.61	3496.62
5.94_218.1027m/z	218.103	1	5.93955	0.210183	851.617	1054.59	815.929	520.092	1113.86	967.408	890.62	704.892	1964.22	1836.87	2276.54	2376.81	4996.74	1760.4	1939.94	1880.98	2482.21	3217.39	1857.02	1588.1	1979.09	4096.55	1852.05	5465.86	3041.35	1682.05	2994.67	1908.58	3091.11	3753.89	1384.72	1719.14	1729.64	1452.97	562.242	608.196	537.918	500.012	572.146	640.331	607.956	495.679	570.783	624.86	652.496
5.96_168.9985m/z	168.999	1	5.95572	1.85925	4497.91	4927.37	7744.47	8063.26	6809.91	4717.67	9530.08	10487.4	11962.3	13554.4	14472.5	14683	14769.3	12811.4	12024.5	13531.5	14903.6	15033.6	13633.9	13319.7	13378.3	16539.4	12793	13199.4	17201.2	12975.9	16448.4	14167.6	13662.4	11674.2	12520.2	13110.2	13812.9	12630.3	14400.3	13128	14428.5	13546.8	12515.2	15449.2	12771.4	14872.2	16392.9	12971.9	13062.6
5.60_517.7950m/z	517.795	1	5.60003	0.4042	3.70959	3.47241	2.69889	7.06796	4.9873	2.85154	1.98	2.47391	5029.15	4993.99	5764.79	5048.83	0.247671	5932.83	4663.32	4224.27	4569.4	1.59114	5018.02	5330.62	5133.31	1.12163	4739.78	5238.35	6.09763	5857.17	2.71196	4733.76	3609.49	5183.48	4708.35	6289.02	4539.88	4510.26	4284.11	3950.91	3530.11	3401.78	3788.38	1.3957	4211.85	3491.93	2.51358	4773.5	3515.59
6.00_267.0090m/z	267.009	1	6.00422	1.92393	9043.05	8738.83	8894.88	9580.31	10518.7	8391.14	9428	11939.4	13228.7	12566.3	11936.4	12411.8	12202.8	11807	13217.3	11793.5	11956.4	12710.1	11309.1	11657.5	10985.1	13754.4	11650.4	12689.3	13235.7	11203.1	13046.4	12142.4	11770.9	13083.8	11109.4	11315.8	11338.6	11197.6	11332	10777.1	11221.6	10779.2	10778.3	12734.4	10788.5	11198.2	12248.1	12151.8	11089.8
5.58_942.5764m/z	942.576	1	5.58387	0.307183	0	0	0	0	0	0	0	0	1860.82	2006.34	3727.34	1815.95	0	4019.6	2108.36	1445.14	1974.38	0	2945.98	3098.4	2863.49	0	1861.66	1142.76	15.1425	3326.56	0	2240.98	698.955	1769	2889.74	3281.44	2218.58	3926.84	2176.7	3847.37	3356.6	2305.11	3200.18	0	4037.5	2660.01	0	3054.53	2806.53
5.58_938.5789m/z	938.579	1	5.58387	0.339517	0	0	0	0	0.139452	0	0	0	5650.62	5818.91	9260.88	5368.64	0	10063.7	5566.35	4151.41	5448.23	22.849	7572.23	8032.27	7309.93	0	4932.88	3800.22	0	8049.49	0	6165.42	2573.91	5425.13	6982.18	9225.52	5847.67	9993.09	6256.34	9589.71	9557.43	6331.29	8758.6	0	10466	7470.06	0	8401.86	7194.92
5.57_627.7584m/z	627.758	1	5.5677	0.210167	0	0	0	0	0	0	1.94681	0.000127215	124.949	245.099	689.188	324.232	0	827.915	213.957	33.545	204.172	0	442.964	567.729	481.751	0	162.173	286.342	0	642.953	0	338.138	0	475.436	438.269	644.411	312.121	650.835	210.843	554.814	510.291	236.574	461.91	0	519.41	505.928	0	490.435	348.202
5.58_78.9206m/z	78.9206	1	5.58387	0.27485	0	0	0	0	0	0	1.20779	0	865.211	897.579	1687	826.848	0	1693.89	832.627	653.659	758.991	0	1233.51	1322.16	1181.14	0	754.429	716.23	0	1351.07	0	914.908	420.097	880.536	1139.77	1603.13	922.413	1728.13	914.831	1671.82	1517.03	927.472	1308.44	0	1759.95	1129.17	0	1137.36	1097.56
5.58_80.9186m/z	80.9186	1	5.58387	0.291017	0	0	0	0	0	0	0	0	831.198	866.192	1522.6	803.669	0	1603.06	771.461	618.353	777.937	0	1175.53	1263.76	1136.27	0	726.276	660.448	0	1371.94	0	900.775	384.917	881.506	1109.67	1473.78	834.061	1726.64	917.65	1611.67	1468.43	981.936	1340.81	0	1732.82	1150.89	0	1216.21	1083.83
5.58_374.8783m/z	374.878	1	5.58387	0.258683	873.537	939.277	720.675	1346.11	851.754	980.662	982.969	1357.95	5242.31	5046.24	8986.14	5203.22	800.756	9278.76	4855.68	3977.39	4717.03	707.047	6891.48	7451.42	6636.33	716.745	4490.38	4065.46	652.835	7697.49	715.257	5496.36	3017.49	5176.92	6798.8	8688.11	5284.14	9795.19	5396.66	9191.71	8674.72	5406.9	7972.26	753.47	10037.8	6480.45	892.422	7029.67	6255.38
5.58_376.8756m/z	376.876	1	5.58387	0.307183	1788.08	1889.05	1636.59	2795.99	2137.66	2219.21	2006.84	2944.46	9885.91	10306.9	17205.9	9954.59	1759.66	17804.4	9943.08	7885.87	9320.65	1767.49	13667	14771.7	13552.3	1626.62	8970.27	8085.5	1605.14	14719.5	1687.39	10805.6	5703.58	10161.4	13364.4	17197.5	10240.9	18869.5	10705.9	18306.5	17269.4	10744.4	15442.8	1714.4	19149	12983.7	1747.57	13758	12360.6
5.58_378.8738m/z	378.874	1	5.58387	0.291017	597.956	539.73	464.953	776.225	632.01	666.083	652.547	927.5	5126.17	5110.26	9241.98	5058.05	487.578	9189.88	5048.43	3972.67	4648.38	535.457	6809.89	7787.03	6606.7	496.298	4328.32	4113.48	429.148	7731.38	540.634	5508.77	2816.5	5153.15	6869.87	9049.66	5343.59	9965.52	5771.37	9108.33	8733.82	5621.95	7821.8	576.234	9783.33	6415.81	584.923	7134.9	6122.9
5.58_454.7992m/z	454.799	1	5.58387	0.420367	0.486737	1.90827	1.55822	2.84659	1.31	0.87588	2.58985	10.8266	15339.1	15502.4	28186	15493.9	0.853532	29965.6	15081.7	11631.1	14471.1	3.42406	21243.6	24212.3	20806.9	0.734818	13526.3	13993.5	4.78331	24689.5	1.22384	16788.9	7944.75	16714.3	21145.6	29105.4	16156.3	31724.3	17614.2	28708.4	27146.4	16164.5	24340	0.577312	30725.6	19973.7	1.00228	24296.7	19282.7
5.58_456.7975m/z	456.798	1	5.58387	0.436533	5.30882	26.6932	49.0637	9.5063	68.302	80.5898	377.513	355.136	46728.6	46863.8	86524.7	46399.2	2.03335	88907.6	45528.8	35043.6	42556.2	4.788	66200.6	72788.3	64675.4	2.21333	40333.8	40810.6	4.09679	74527.8	2.67793	51089.3	23494.2	49980.2	63983.8	88179.8	48580	93630.8	52047.3	87905.7	83320.4	48527.7	73597.1	14.944	94457.4	59629.2	6.64691	71793.1	57188
5.58_458.7954m/z	458.795	1	5.58387	0.4527	2.39648	35.8364	1.91841	5.78389	7.97109	70.1525	207.496	421.975	46093.5	47648.4	85974.2	46178.5	0.267261	89805	44735.5	35099.6	43317.1	0.830417	66019.5	72824.4	64645	0.34136	40284.3	40827.2	2.38103	74391.9	0.880267	50331.7	23519.6	49856.2	63615.4	89019	48004.8	93817.2	51793.8	88669.7	83300.4	49039.6	73653.3	6.70432	95369.4	60136.7	3.64241	71731.8	57476.8
5.58_460.7937m/z	460.794	1	5.58387	0.420367	0.946025	4.13078	0.142274	3.85651	2.54023	0.431839	2.65526	12.1262	15612.7	16240.6	29107.6	16001.4	0.36344	30821.6	15406	12069.2	14973.1	1.22824	21936.5	24516.6	21756.8	2.23925	13476.4	13995.5	0.180798	25615.2	1.34835	17200.6	8137.53	17108.1	21645.3	30327.4	16635	31994.3	17611.6	29822.5	28228.2	16192.9	25145.7	1.71607	32069.9	20134.7	0.245593	24393.6	19594.4
5.58_519.7929m/z	519.793	1	5.58387	0.436533	0.88766	8.95655	0.56164	9.38444	2.25732	5.03199	3.84935	5.22476	12142.6	12296.7	15048.2	12582.2	1.87451	15625.1	11777.7	10549.1	11293.1	0.912131	12575.1	13677.5	13130.3	0.99077	10931	12818.3	0.416954	14735.4	0.79	11800.3	8370.44	12798	12579.5	15610.4	11433.7	10794.5	9239.36	9020.88	8834.32	7187.23	8693.9	1.10096	9507.03	7968.96	4.65928	10258	7915.15
5.58_538.7613m/z	538.761	1	5.58387	0.27485	203.938	251.865	184.307	350.13	278.994	260.357	276.302	350.116	3161.51	2924.57	4754.81	2958.81	178.644	5081.63	2382.28	1966.45	2421.05	141.613	3025.33	3386.48	2949.49	182.225	2228.69	1807.66	140.918	3589.75	163.299	2208.06	1254.23	2148.98	2396.62	3384.12	2107.47	3536.71	1920.24	3298.96	3014.78	2191.46	2607.24	171.63	3247.58	2206.78	239.419	2475.4	2133.91
5.58_556.7459m/z	556.746	1	5.58387	0.32335	288.786	304.141	216.221	397.718	347.917	345.75	309.99	429.965	2585.98	2748.26	5109.38	2999.3	226.541	5326.6	3261.22	2295.4	3236.51	185.21	4347.74	4683.13	4458.43	206.241	3066.58	3156.17	205.231	5167.38	210.387	4233.3	2120.59	5092.05	5271.17	7425.52	4674.63	5387.85	3252.71	4911.52	4567.41	3538.19	4204.93	238.916	5020.86	3938.07	256.255	4224.66	3854.95
5.58_558.7336m/z	558.734	1	5.58387	0.307183	407.47	509.629	353.169	580.752	485.666	443.925	411.772	671.143	3601.22	3677.41	5989.06	3854.4	274.856	6116.29	4345.23	2959.66	3868.63	307.674	5415	5581.32	5223.48	290.864	3600.95	3126.35	250.118	5881.39	255.817	4862.45	2441.92	5183.84	6198.07	7188.27	4978.32	7235.54	4733.45	6875.53	6585.6	4917.37	6354.68	348.174	7088.1	5734.85	323.116	5543.42	5614.78
5.58_602.7980m/z	602.798	1	5.58387	0.129333	0	0	0	0	0	0	0	0.0049702	137.197	132.458	153.314	174.676	0	146.436	129.772	41.4831	163.957	0	201.875	171.699	199.958	0	122.487	120.853	0	135.317	0.0230309	170.25	28.5134	27.6363	125.401	220.216	65.8394	215.358	75.2236	252.674	176.856	114.745	209.115	0	315.482	144.898	0	71.3979	38.2417
5.58_622.8039m/z	622.804	1	5.58387	0.161667	0.0465445	6.7469	0	0	0	0.0778401	1.41155	0.662942	258.404	288.881	287.341	172.177	0	306.282	252.385	62.8525	168.693	0	146.108	263.05	141.835	0	143.884	55.0592	0.101195	200.049	0	162.596	65.5972	101.508	174.396	207.672	211.519	276.367	64.0088	367.194	304.235	248.075	261.162	0	369.121	222.932	0.198129	252.097	264.919
5.58_625.7620m/z	625.762	1	5.58387	0.194	0	0	0	0	1.0344	0	0	0	156.134	318.686	727.22	256.38	0	683.05	224.926	26.3744	294.235	0	385.059	538.096	555.051	0	209.793	194.34	0	561.497	0	400.693	35.9891	434.095	460.503	608.214	352.247	759.583	152.844	496.055	490.829	225.662	368.801	0.0864292	596.353	276.275	0	453.573	302.576
5.58_910.6028m/z	910.603	1	5.58387	0.307183	0	0	0	0	0	0	0	0	6868.7	7154.1	18650.1	7031.03	18.5846	19455	7344.59	4331.08	6626.53	22.2628	13351	14997.6	12924.1	0	5937.42	3826.49	0	15282.6	0	9001.58	1687.16	7428.39	12854.2	18503.1	8833.92	20117.9	7369.78	20428.9	19005.7	8844.63	16286.1	0	22313.9	12374.6	29.3886	13423.4	11973.8
5.58_912.6012m/z	912.601	1	5.58387	0.32335	0	0	0	0	0	0	0	0	41262.8	42993.5	114506	42045.4	0	118201	41904.8	25753.3	39103	20.0043	81048	93031.1	79032.3	0	35599.2	23358.3	0	89762.7	0	55080.6	10389.4	42007.4	78550.9	113839	52144.8	121207	43518.8	126396	120039	54358.2	100213	0	138284	76233.4	22.7769	79315.3	71287.7
5.58_920.5943m/z	920.594	1	5.58387	0.32335	0	0	24.5256	0	0	0	0	0	58205.9	60571.8	160685	60068.9	0	166029	60282.8	35393.3	55281.7	22.4219	114582	131472	110685	0	49883.4	32039.5	76.1394	126395	0	77702.9	13777.7	58748.2	109723	160304	73484.5	168824	60315.5	175614	164545	75886.9	139904	33.4777	191633	104364	98.5094	110748	100145
5.58_926.5855m/z	926.585	1	5.58387	0.210167	0	0	0	0	0	0	0	0	762.585	738.895	2269.04	717.288	0	2363.44	851.966	279.385	847.304	0	1350.5	1634.68	1449.03	0	538.495	278.827	0	1731.15	0	1268.86	0	795.27	1528.95	2366.12	1025.74	1381.2	575.476	715.668	920.558	592.876	918.94	0	1381.17	858.15	0	899.887	792.973
5.58_934.5834m/z	934.583	1	5.58387	0.307183	0	0	0	0	0	0	0	0	1496.57	1695.56	2865.19	1535.11	0	2794.61	1742.52	1167.84	1589.1	0	2389.07	2375.76	2229.42	0	1436.94	992.123	0	2376.66	13.9615	1761.74	722.589	1384.17	2070.21	2703.97	1604.45	2966.38	1618.08	3221.1	2762.45	2046.47	2619.06	0	3170.33	2145.09	25.8864	2581.58	2313.36
5.58_936.5809m/z	936.581	1	5.58387	0.339517	0	0	0	0	0	0	0	15.4784	4177.06	4320.38	7098.6	4352.33	0	7218.27	4098.51	3280.11	4065.12	21.2705	5746.34	6099.56	5791.94	0	3648.72	3066.64	0	6295.15	0	4656.02	2005.31	4045.84	5436.72	7174.34	4568.55	7602.82	4784.14	7752.97	7058.08	4792.97	6848.6	0	8083.65	5732.31	17.7491	6224.44	5602.03
5.58_940.5774m/z	940.577	1	5.58387	0.32335	0	0	0.0263632	0	0	0	26.0975	0	4158.78	4361.42	7155.31	4076.06	0	7319.71	4275.58	3249.22	4052.36	0	5813.65	5988.37	5737.82	0	3734.03	2845.7	0	6195.69	0	4677.7	2059.39	3905.7	5333.88	7127.66	4560.96	7803.98	4638.08	7507.59	7135.81	4723.24	6755.82	0	8087.95	5677.2	0	6606.8	5454.33
6.04_523.0176m/z	523.018	1	6.03657	1.43892	12890.4	12896.9	11283.1	10293.6	15818.9	12615.5	11455.9	11120.3	10776.5	10642.6	10143.6	10161.8	9819.57	9566.28	9713.74	9871.32	9863.53	9799.37	9611.03	9756.02	9798.62	9745.1	9407.6	9482.42	9825.06	9828.23	9594.48	9403.4	9707.35	9468.41	9524.69	9423.7	9613.24	9811.95	9426.09	9849.86	9620.75	9065.99	9700.3	9845.76	9595.19	9626.13	9961.38	9624.76	9692.87
6.05_599.3220m/z	599.322	1	6.05273	0.22635	0	0.0202328	0	0	0	0	0.391585	0	958.476	964.16	2859.7	425.101	5227.21	569.327	532.203	723.357	715.685	625.903	275.728	347.093	719.653	646.794	851.156	400.679	1281.43	154.103	327.372	502.774	495.251	673.37	661.223	385.552	1020.42	450.98	175.987	505	217.051	416.159	555.684	93.9128	411.626	493.247	476.425	278.96	494.586
6.05_619.2860m/z	619.286	1	6.05273	0.258683	26.0445	19.3574	16.6711	9.02926	53.7623	17.1312	13.2039	11.3117	4090.27	4300.06	4113.47	2603.43	6425.64	2255.84	3955.29	3523.19	4065.53	2438.96	1967.73	2185.61	3369.7	2510.61	4805.05	3116.8	3161.5	1894.99	3824.24	3257.71	3277.69	4413.99	2654.53	2049.42	3119.47	2716.71	3245.17	3579.89	1249.66	2276.04	1851.99	977.786	2287.35	1886.92	2621.24	3256.34	3965.39
6.59_436.2391m/z	436.239	1	6.58625	0.12935	1.36281	1.42266	3.83997	0.987623	4.19294	4.30667	0.39926	11.309	294.079	431.189	58.8993	281.216	127.575	123.909	440.642	115.982	238.976	444.813	118.923	158.984	82.6769	578.712	289.143	298.126	300.783	139.929	437.447	238.752	136.799	594.632	68.3571	177.074	158.4	300.813	358.887	232.184	219.064	59.0933	206.492	538.92	197.248	141.783	453.982	369.846	38.13
6.62_242.0545m/z	242.054	1	6.61858	0.808383	4148.05	4805.12	5691.58	3167.89	5501.63	4657.54	4586.7	4766.5	62860.3	17680.3	13878.8	16075.7	13715.7	17462.6	76188.7	13939.7	15988.9	14380.1	14774	16334.9	13789.2	18835.2	37884.9	56682.3	15193.6	13891.5	14397.4	14614.6	16048.3	61433.4	14896.7	16263	18758	13789.5	26732.3	11495.4	11469.4	10814.5	11751.8	13058.7	15628.8	12824	15525.4	36723.2	29464.9
6.63_94.9969m/z	94.9969	1	6.63475	0.339517	406.186	328.631	550.347	335.306	278.628	384.023	267.15	460.283	792.106	600.77	446.369	483.573	410.523	672.257	561.56	491.374	467.589	422.532	473.02	473.01	511.328	446.969	474.113	493.188	358.075	383.277	424.384	507.231	571.765	601.734	420.036	490.743	383.64	504.066	657.06	512.731	398.064	529.876	605.722	391.976	956.103	657.916	361.882	582.204	436.773
6.63_215.0336m/z	215.034	1	6.63475	1.13172	5116.97	5453.97	5459.39	4394.44	6115.55	5586.61	6190.24	7121.63	134730	23748.7	15416.7	20128.7	19885.5	24030	141822	17626.5	17939	13245.3	16063.1	20481	15690.2	15275.3	59795.5	108488	14416.6	18385.6	14099.8	15568.2	17238.6	122932	17354.5	20871.3	21751.3	24395.5	81390.7	18080.4	17069.8	17383.7	19531.8	14644.4	31964.5	21507.6	18477.6	151411	69881.8
6.68_263.1138m/z	263.114	1	6.68327	0.258683	500.57	389.38	277.217	503.807	288.648	519.158	468.258	927.824	15154.1	12444.9	67443.5	6033.03	537.422	21712.1	8961.5	16120.5	9167.89	641.925	10683.1	15895.8	18262.7	707.914	12360.6	8449.87	751.656	16328.9	631.715	11287.9	5482.65	8635.7	18318.8	17384.2	16733.7	36794.8	13089.7	37104.8	36467.4	16121.9	30564.3	641.148	26023.5	20194.6	730.277	11450.4	25259.2
6.68_443.1757m/z	443.176	1	6.68327	0.17785	458.105	286.597	239.634	384.013	270.686	404.23	304.308	732.067	24780.7	3886.37	7076.1	1601.07	485.478	5880.47	14603.2	4186.66	2571.09	471.789	2394.92	4093.48	3640.04	429.094	9318.92	10255	467.415	3552.4	400.239	2728.33	1426.95	11684.3	3815.26	4762.34	4881.61	9376.91	15479.5	7121.24	7244.34	4415.14	6383.23	452.232	10724.5	6681.48	433.753	20913.6	24219.9
6.68_527.2320m/z	527.232	1	6.68327	0.145517	25.748	12.3823	7.31515	11.9284	10.7644	8.55524	13.6701	28.8614	405.825	563.896	59652.7	52.9582	41.8396	2746.26	103.668	952.637	247.361	29.05	455.034	1405.08	1982.62	19.857	499.901	150.515	26.9425	1330.34	42.7548	476.759	52.5391	178.958	1649.7	1338.74	1326.35	11193.4	626.463	13430.6	12715.5	836.315	8915.64	30.5345	5668.51	1922.72	15.3782	240.957	4149.62
6.68_549.2101m/z	549.21	1	6.68327	0.12935	60.6683	49.9728	32.6052	70.0862	44.2041	49.5611	42.0303	101.812	332.207	460.447	5629.58	90.5355	80.538	1216.11	257.804	619.326	327.964	58.9181	437.204	913.999	1051.81	43.1221	615.674	190.505	52.6403	903.468	54.3249	493.238	118.796	275.346	1115.03	899.029	1103.79	2494.03	522.943	2762.71	2579.15	618.977	2220.98	55.7023	1235.84	948.105	68.5762	287.818	1861.71
6.70_117.0317m/z	117.032	1	6.69943	0.307183	724.686	664.079	1303.46	694.04	823.222	1043	702.754	1361.64	830.912	864.818	952.127	764.955	766.422	828.146	657.996	755.24	714.977	632.224	690.03	753.934	740.204	638.791	738.04	799.957	585.241	757.315	596.437	755.975	743.942	919.771	985.843	911.203	759.544	925.872	1001.1	973.617	791.925	801.02	863.93	759.999	891.998	877.418	714.028	945.347	853.386
6.70_176.0936m/z	176.094	1	6.69943	0.210183	43.6537	23.4803	49.2659	28.7607	28.5497	34.9211	18.5065	29.8852	4930.94	2858.87	1417.42	1874.62	1828.02	2670.58	2179.55	4064.16	2332.19	2651.12	1834.09	1879.04	1630.99	3261.63	1866.96	3221.77	2739.99	2467.77	3059.85	1855.43	4805.29	2709.19	1491	3221.18	1698.02	2291.24	2473.48	1913.12	2641.56	2806.21	1473.02	3339.33	2059.32	2839.92	2561.67	3106.71	1216.71
6.70_269.0835m/z	269.084	1	6.69943	1.3419	7596.51	7448.4	6707.57	5777.09	9071.96	7554.86	7007.31	6886.31	96116.6	20182.4	18215.4	25803.2	17230.2	24267.2	146567	23307.2	23062.3	19830.7	22438.5	20795.4	19580.5	32566.2	51814.9	144635	25705.9	22759.9	24244.3	18821.7	30446.9	147509	19203.2	32996.2	30736.9	19246.8	63576.3	14010.2	28016.2	20412	17011.3	20858.1	20868.1	20170	27514.7	116740	44405.6
6.72_594.2311m/z	594.231	1	6.7156	0.161683	1.12293	2.20827	2.68688	0.138088	1.96888	0.930764	0.33422	2.09811	1.18405	5.43997	5.21864	4.14646	12395.1	5.29924	3.81204	6.34114	7.89896	3.91064	10.2328	0.299412	2.09565	3.66907	10.3516	6.74953	3.63804	8.4234	9.19835	5.54143	5.22761	13.4465	5.50751	4.40252	2.21843	3.08345	2.28268	2.81831	11.6315	2.43733	6.08108	3.34705	2.35753	3.73849	3.00928	6.34709	1.556
6.75_71.0160m/z	71.016	1	6.74793	0.6467	0	5.93866	7.51621	0	0	0	0	0	1358.25	83.4052	8.00968	35.3359	6.30556	85.1266	1795.61	18.2082	31.9232	10.8309	37.1038	59.2066	15.4482	41.7315	443.84	1124.36	13.6913	20.0827	20.6552	32.1188	104.054	1492.49	7.63628	102.269	109.918	39.7622	723.624	17.4258	17.2887	16.1503	49.8534	10.4737	140.717	40.8865	4.24091	1423.9	559.667
6.76_103.0178m/z	103.018	1	6.7641	0.210167	64.4429	64.6678	9.98407	51.3425	51.8834	11.5006	37.2046	55.9932	365.411	771.148	530.799	523.192	288.608	568.138	526.102	549.003	512.609	474.895	370.298	460.268	513.05	594.342	415.846	492.831	374.372	443.674	433.952	667.453	650.791	523.541	300.49	584.189	274.268	367.372	591.442	358.316	304.795	324.427	402.204	522.752	728.206	478.373	269.607	582.794	385.507
6.78_96.9789m/z	96.9789	1	6.78027	0.194	42.3865	96.9425	66.7256	137.936	68.0477	48.3038	126.562	113.165	142.128	400.336	335.145	243.499	201.818	350.876	241.226	202.673	312.852	301.729	223.932	275.156	302.158	247.578	275.776	174.673	176.806	168.989	184.416	367.585	353.983	193.01	209.813	293.032	129.13	225.624	286.088	219.805	126.514	128.637	233.271	202.649	376.577	238.704	111.103	225.322	241.168
6.78_172.9769m/z	172.977	1	6.78027	0.501183	4800.29	3506.39	5215.68	4148.37	4317.39	4669.22	3522.88	5133.05	1877.59	4333.07	4100.56	4304.1	3393.72	3396.53	2279.58	3671.97	4241.32	4555.1	3714.31	3451.4	3645.11	4283.06	2817.22	2335.96	4406.49	3404.7	4668.08	4453.94	4164.63	2038.05	3438.58	3682.14	3617.93	3009.18	2956.39	3187.94	3079.25	3157.67	3230.72	4435.64	4049.63	3802.25	3707.21	2185.16	2364.59
6.86_146.9696m/z	146.97	1	6.8611	0.501183	27857.9	16696.1	11289	22578.1	13419.1	15153.7	7847.64	8313.98	3153.09	5788.11	5400.27	6309.39	5311.09	4954.65	2969.01	5358.63	5621.62	5797.07	5890.75	5486.84	5727.51	6329.43	4144.85	2868.71	6206.32	5030.83	5649.83	5879.11	5212.77	2619.31	6505.05	4438.09	6062.73	3231.37	2152.15	3157.64	3359.25	3210.43	3411.77	3896.2	2753.21	3016.41	3301.39	1555.78	2413.75
15.45_162.8402m/z	162.84	1	15.4461	4.88257	7160.23	9738.22	4729.46	4239.56	1940.28	879.764	4820.7	6736.36	11674.9	11289.9	10525.7	10823.4	9029.47	9774.66	8251.51	8484.12	7597.81	6939.83	6243.11	6329.24	6470.39	5677.05	5751	6884.42	6212.82	6648.78	6281.21	6043.44	2742.8	3337.91	3381.29	4128.91	3799.85	5968.72	7529.82	6928.43	7414.86	7630.77	7018.37	7618.23	7932.13	7864.26	7817.88	9573.97	8487.35
6.88_148.0442m/z	148.044	1	6.87727	0.662867	2577.51	1595.71	1512.81	1235.12	1370.12	1260.16	736.056	987.794	9456.04	13219.7	6535.49	11330.2	8171.23	12119.5	9421.09	7076.36	9339.27	11599.7	8988.83	11937.2	10654.2	23805	8007.58	15890.7	14272.5	8654.96	10125.1	12950.2	10532.8	14922.8	10604.5	10019.7	9512.95	11121.1	15446.2	8859.48	11727.6	6082.2	8891.15	21304.4	11276	9488.89	9497.71	10466.4	8794.17
6.88_322.0213m/z	322.021	1	6.87727	0.468867	3409.37	2605.64	4094.9	3241.2	2658.6	3064.64	2462.54	3998.46	3981.33	4704.14	3552.86	3915.36	3258.95	3778.38	3631.41	3521.79	3856.37	3981.11	3840.69	3995.38	3741.25	5511.23	3559.03	3611.53	4137.3	3517.83	3701.58	4463.2	3736.76	3640.96	3939.54	3711.34	3928.12	4206.79	3742.21	3781.1	4099.96	3311.07	3821.83	5538.76	4002.24	3595.15	3467.04	3402.11	3201.38
6.93_232.0183m/z	232.018	1	6.92577	0.274833	3435.5	2231.43	993.389	1650.42	1254.22	1633.49	1275.23	1228.77	1904.25	3028.64	2254.85	2667.4	1957.12	2269.86	1419.41	2086.32	2069.2	2537.73	2071.63	2278.74	2198.8	3101.69	1633.26	1456.75	2644.79	1917.08	2115.04	2592.85	2100.94	1417.89	2227.53	1934.36	2189.46	1995.52	1355.89	1756.21	1760.22	1619.98	1911.17	2343.44	1868.35	1760.82	1751.84	1068.92	1280.89
6.94_246.0180m/z	246.018	1	6.94193	1.00238	7747.91	7158.98	7440.73	6633.6	7316.93	6833.61	5849.29	6992.54	11777.5	15382.8	11569.6	14183.6	12249.5	13652.5	10711.2	11532.4	12496.7	13622	12377.6	13408.3	12756	18460.8	10719	13871.9	15110.8	11830.9	12889.3	14648.8	12804.7	13128.9	12569.9	12519.6	12436.5	12979.3	13870.3	11672.7	13593.9	10362.4	11643.3	17122.5	12645.3	12186.9	12505.5	10552.1	11196.1
6.94_381.2400m/z	381.24	1	6.94193	0.12935	14.1949	1.86431	9.77494	2.67934	130.278	39.4935	191.749	287.516	419.205	460.244	441.024	399.618	451.177	463.448	394.242	393.273	371.847	419.987	370.33	420.409	383.333	325.282	331.027	372.745	318.113	360.25	375.382	456.974	392.064	408.648	385.516	419.046	371.633	328.107	368.63	317.824	419.76	466.626	378.439	331.938	314.543	395.159	355.985	377.188	390.177
6.59_310.1389m/z	310.139	1	6.58625	0.32335	1222.98	965.331	2477.89	981.702	1022.66	1264.11	952.605	2090.82	25686.7	5032.6	2441.1	4069.84	2846.39	4185.42	30716.9	3675.23	3813.09	4074.58	3066.37	3760.57	2707.14	6492.07	11588.6	23410.2	4444.91	3474.97	4660.54	3365.55	4851.16	37569.3	3464.02	3860.39	4180.5	4749.37	17974.2	3594.58	3499.8	3164.78	3405.21	5396.26	4981.68	3912.6	6068.72	29286.7	10645.6
6.59_130.0883m/z	130.088	1	6.58625	0.242517	1456.68	1312.16	3297.53	1310.48	1459.01	1606.44	1961.93	3829.72	13907.8	24062.9	11307.1	20983.8	17640.8	18292.4	16908.7	13988.9	16798	22713.4	12283.1	15548.5	11745.7	37638.4	15107	20340	25373.2	15695.7	23863.1	17012.8	13434.5	22208.6	12602.1	13372.5	12434.7	19664.7	22851.1	15553.7	16893.8	9696.27	14860.1	29706.5	14300.5	14745.6	27925.7	20806.2	14315.4
6.36_280.0497m/z	280.05	1	6.35992	0.856867	5299.41	5165.94	5856.71	4388.5	5294.3	5211.89	4252.09	5272.49	9045.08	5683.22	5514.37	5444.57	5318.26	5299.23	7707.6	5282.17	5163.25	5485.75	5513.55	5366.19	4998.54	5087.05	5916.75	6383.85	5276.89	5035.69	5303.37	5215.08	5400.15	10552	5797.75	5543.68	5891.78	4971.05	8597.81	5862.25	5795.52	5255.51	5593.93	7687.52	5392.07	5807.61	6986.2	8534.52	6477.81
6.36_256.0606m/z	256.061	1	6.35992	1.89158	321.735	500.66	425.062	536.14	1007.73	744.544	610.468	688.491	27757.2	3283.43	3748.11	4047.89	5629.55	4534.91	14930.8	3208.74	3686.99	3490.86	4477.8	4386.86	3872.76	3746.4	8148.05	11844	3302.98	4193.09	3320.7	3483.32	3537.96	42251.9	3814.22	4076.67	4509.73	5038.7	27719.8	5506.14	6368.49	4589.46	5455.68	6291.59	5977.57	5228.53	5797.76	22835.7	7832.65
6.07_210.9439m/z	210.944	1	6.0689	1.00238	6066.31	7399.81	5552.99	6509.14	8597.51	5952.58	7784.76	7559.15	12238.9	12414.9	11219.6	11430.1	13757.3	11679.8	9838.77	11156.1	10568.1	11660.2	9850.32	10487.2	10236.5	10879.8	10156.1	9725	10849	10502.4	10791.4	9248.75	9221.76	9723.9	9795.63	9889.98	9507.32	10683.4	11236.3	10566.7	9367.21	10428.7	10905.4	12846	10673.7	10492	13203.5	10231	10234.8
6.07_941.0467m/z	941.047	1	6.0689	1.3419	7589.24	7010.34	5475.36	4817.44	7870.85	5461.7	6098.1	5788.47	6380.8	5797.15	5731.43	5492.4	6008.62	5265.17	5498.79	5273.37	5008.77	5310.32	5084.6	4713.41	5289.08	5522.38	4951.62	4661.95	4997.45	4632.92	5249.25	5039.27	4759.04	4554.86	5087.58	4770.67	5044.68	5065.77	5559.24	5992.15	5061.99	5157.9	5075.1	5857.99	4804.7	5536.56	5525.61	5081.49	5506.28
6.10_164.0729m/z	164.073	1	6.10123	0.436533	1475.96	1444.55	625.359	633.378	1448.78	1087.08	806.819	562.141	27664.3	31655.2	14071	18285.1	20254.5	19831.9	20377.6	18608.2	16192.2	25904	14553.2	17841.3	14459	35713	17693.5	22710.2	23452.9	18309.4	21711.2	21945.5	21236.2	26289	17103.2	17304	13035.7	19323	27187.4	17318.5	18367.3	14463.7	15180.5	28686.9	15162.7	21908.3	21730.2	25285.2	19508.1
6.10_329.1428m/z	329.143	1	6.10123	0.0646667	167.422	170.398	106.713	69.9883	165.343	126.068	119.922	67.1378	582.138	598.997	380.978	406.26	447.004	357.059	444.509	408.678	370.831	718.477	318.154	326.801	346.624	921.858	401.764	474.725	601.727	322.64	456.175	433.613	456.351	647.994	388.094	312.215	279.73	428.335	545.591	314.806	522.03	424.096	418.748	635.122	424.078	578.43	536.306	574.052	464.666
6.10_351.1242m/z	351.124	1	6.10123	0.0808333	657.509	836.94	415.845	348.746	786.756	547.678	553.564	383.6	1388.14	1363.82	753.434	961.315	1000.09	862.449	957.779	1046.14	825.772	1329.23	799.517	904.941	850.342	1472.94	916.84	959.95	1204.33	892.278	1156.77	1085.89	1010.89	1203.69	960.959	631.616	796.045	894.073	902.739	743.058	778.205	887.329	856.936	1147.95	974.982	1031.15	985.243	831.521	1037.56
6.12_393.0314m/z	393.031	1	6.1174	0.307183	1681.1	1885.64	1181.71	848.501	1934.69	1317.4	1517.78	1041.67	2366.38	2648.95	1936.2	2018.47	2244.18	2037.36	2188.09	2010.45	1968.7	2407.3	1839.75	1936.85	1783.14	2605.27	1994.69	2012.89	2240.42	2055.21	2123.06	2189.7	2247.19	2401.53	2002.96	1843.55	1801.04	1947.81	2360.71	1931.02	1993.77	1728.78	1896.08	2601.17	1880.06	2180.79	2371.73	2293.55	2089.16
6.12_913.0457m/z	913.046	1	6.1174	1.48742	8484.02	7296.56	5785.88	5704.52	9832.04	6076.14	7076.86	6469.91	6252.63	6323.78	6549.55	5376.68	6638.86	5596.39	5608.48	5674.37	5679.87	6134.68	5832.07	5167.86	5512.75	5764.46	5539.39	4891.08	5921.87	4736.02	5827.46	4968.1	5330.16	4633.48	5534.83	4942.49	5301.31	5871.24	6061.71	5797.94	5052.87	5558.21	5712.67	5983.87	5911.26	5443.72	6193.83	5423.46	5742.73
6.13_376.9127m/z	376.913	1	6.13357	0.161667	1072.08	1077.05	678.517	596.631	1126.82	797.959	924.844	595.584	2426.98	3079.89	3587.59	2505.21	1130.62	4071.07	2218.69	1887.63	2342.24	1270.78	3017.26	2640.37	2019.18	1332.04	2423.41	2552.49	1237.51	2985.8	1129.91	3659.15	1922.62	2585.91	2389.26	2883.4	2100	3412.95	2517.83	4699.16	5807.73	2145.02	3211.85	1365.92	3674.09	3791.15	1212.97	5508.29	3256.17
6.13_378.9052m/z	378.905	1	6.13357	0.274833	1634.93	1939.48	1080.19	1017.71	1930.55	1409.12	1302.76	1056.46	4229.9	5423.34	7110.01	4579.53	1722.29	8343.07	4058.81	3507.21	4200.35	1760.32	5672.23	5474.81	3797.99	1755.68	4265.15	4981.12	1669.68	5779.48	1552.09	6878.69	2972.12	4154.83	4388.66	5926.42	4083.38	6580.2	4603.91	9203.79	11201	4059.4	5658	1711.75	6974.25	6783.77	1552.2	10206.7	5663
6.13_380.9090m/z	380.909	1	6.13357	0.194	936.029	974.665	637.022	477.567	1071.23	700.474	772.927	564.832	2128.38	2637.11	3547.32	2217.85	1056.84	3976.97	1998.33	1850.12	2110.92	944.733	2946.45	2678.34	1930	985.257	2189.11	2545.99	870.524	2875.24	846.701	3320.96	1719.63	2219.06	2213.81	2593.8	2210.47	3091.54	2298.37	4532.52	5417.76	1984.21	2724.67	931.61	3458.93	3307.63	919.754	5111.27	2886.37
6.13_598.5172m/z	598.517	1	6.13357	0.565867	2087.02	2203.61	1322.52	1070.47	2586.03	2181.64	952.693	882.704	1099.93	1429.16	1090.29	1134.74	1512.64	1362.37	982.321	1161.48	1301.17	1436.8	1050.93	1289.68	1151.6	1409.57	950.483	857.597	1627.16	1343.09	1482.41	1292.69	1433.23	959.423	1444.21	1319.35	1257.5	1040	796.235	713.559	630.221	730.179	832.106	1042.4	802.94	1009.67	803.082	780.565	585.768
5.57_523.7905m/z	523.791	1	5.5677	0.37185	1.60114	5.30398	0.0241858	3.64691	0.804522	1.65267	2.67731	3.75952	4296.54	4150.22	5065.23	4165.02	0.0147105	5207.09	3918.45	3548.64	3808.4	0	4375.76	4549.56	4016.49	0.675858	3745.65	4309.74	0.633822	5048.4	1.49333	3817.89	2810.89	4377.87	4226.76	4983.18	3891.58	3571.72	3195.73	3006.92	3013.41	2338.24	2781.87	0.233425	3127.48	2685.56	0.250888	3384.11	2758.6
6.15_203.0834m/z	203.083	1	6.14973	0.420367	1044.54	1248.07	842.957	707.83	1388.75	1057.03	982.366	774.927	14642	23312.2	11496.5	11898.5	11785.9	15404.9	18941.5	9867.08	15307.2	16815.3	11669	11432.9	9076.59	17580.4	15939.6	15537.5	15535.3	11874.6	14403.3	16310.2	17036.1	21176.2	10639.8	12901.7	11325	13531.9	18129	12541.1	10440.9	7440.64	11807.7	18835.9	10323.3	14523.3	13298	21776.4	12063.9
6.15_414.8816m/z	414.882	1	6.14973	0.097	31.4139	52.2473	29.4487	23.3546	38.4257	27.356	39.0882	34.4189	139.718	435.662	400.527	242.595	25.8452	415.54	177.697	132.092	163.827	26.1126	206.689	125.403	82.9828	19.6681	153.206	302.416	21.189	435.773	25.4804	490.643	70.3416	161.949	69.5225	345.397	92.9115	448.127	332.711	824.595	1280.38	177.901	498.875	20.4862	641.486	704.128	20.4282	1371.52	325.958
6.15_487.0229m/z	487.023	1	6.14973	1.9401	17609.9	16787.4	15119.6	15239	20472	16032.1	14946.3	18295	15835.4	15965	14911.2	14567.2	14648.2	14177.3	14962.4	13993	14032.3	14917.4	13963.2	13566.5	13461.6	14734.9	13892.3	13564.7	14707.5	13634.9	14072	14123.9	13834.3	14456.9	13645.5	13619.1	13658.1	14537.7	14244.3	13877.3	13144.3	13322.8	13672.8	14711.6	14123.7	13838.5	14540.2	14025.5	13967.6
6.15_605.0233m/z	605.023	1	6.14973	1.95627	24282	24016.7	20797.4	20992	28961.4	23349.6	21065.4	24420.4	20447.7	21365.4	20332.1	19466.1	19589.2	19947.1	19335.4	19007.6	19353.6	19313.5	18749.5	18724.1	18317.4	18729.9	19026.6	18482.1	19133.9	18373.8	18569.3	18770.9	18425.5	18349.1	18456.4	19070.8	18761.2	19955	19087.8	19232.5	19193.1	18806.5	19357.3	19306.2	19340.1	19494.4	18787.5	19211.7	19685.7
6.17_595.2828m/z	595.283	1	6.1659	0.113167	0.185686	0.0653699	0.0429091	0	0	0.333935	0.674532	0.0096626	803.525	531.631	473.569	596.204	521.772	313.069	610.841	460.109	439.06	393.273	567.758	486.908	394.947	480.295	497.221	219.055	496.295	182.129	444.326	505.203	471.953	776.926	534.72	252.949	407.202	571.666	365.157	552.801	160.552	268.527	549.414	501.239	338.075	481.722	567.775	377.982	289.776
6.25_130.0891m/z	130.089	1	6.24673	0.258683	1538.97	1753.69	1159.14	1122.43	1989.54	1414.26	2082.06	1648.44	25906.8	43277.1	20090	39000.1	31763.9	34252.1	34608.7	20678.1	31598.1	39168.3	21865.7	30682.8	21163.7	70434.2	28941	39875	46955.9	28792.5	42431.1	31133.7	23432.3	39102.7	23819.6	25202.9	21282.1	37547.8	41233.9	27784	29215.3	14280.1	26443.8	61734.2	25273.8	24715	50969.6	40174.8	25907
6.25_378.2323m/z	378.232	1	6.24673	0.0808333	83.6226	16.3809	3.24609	2.25985	2.20607	3.7572	16.1539	20.4436	208.798	128.815	179.277	207.928	94.0337	186.439	184.335	147.968	273.492	354.825	141.673	153.023	226.794	304.726	146.742	227.93	327.276	256.53	327.623	104.902	128.354	194.663	163.616	216.107	120.975	291.652	211.963	152.484	332.72	159.13	184.517	294.522	202.009	283.659	525.674	192.15	315.474
6.26_103.0366m/z	103.037	1	6.2629	0.113167	17.4961	12.7825	1.43515	9.36272	7.60679	6.74916	26.0794	9.57558	155.967	135.888	125.835	119.845	85.054	142.196	174.183	232.204	159.363	154.524	135.152	133.481	95.5742	160.722	158.788	209.312	130.602	220.242	157.42	130.649	96.5406	199.391	171.543	143.064	116.997	144.631	170.288	137.169	127.044	109.058	96.5027	214.983	105.919	82.3135	101.804	143.685	158.096
6.26_111.0212m/z	111.021	1	6.2629	0.210183	37.4895	39.1686	45.2331	43.8349	74.6311	24.4817	31.2453	34.3412	263.064	296.322	364.255	259.89	332.019	314.711	253.386	196.963	273.295	476.399	292.63	318.321	233.815	413.348	219.203	405.657	237.312	291.142	264.211	268.898	195.341	457.278	357.922	267.215	255.779	419.788	361.828	370.095	325.799	497.239	354.334	434.187	431.781	357.753	271.795	365.947	324.865
6.26_351.1694m/z	351.169	1	6.2629	0.113183	469.904	382.72	185.137	262.416	536.469	396.956	311.087	295.251	2471.29	734.184	554.734	737.599	559.824	667.372	1651.92	492.148	667.363	788.921	511.309	621.782	500.845	957.688	1140.2	1245.4	752.653	720.917	663.404	743.402	542.702	4186.64	560.376	588.425	510.983	679.388	1563.85	501.285	640.46	429.958	433.864	819.539	482.342	509.442	841.236	1252.14	863.068
6.26_436.2337m/z	436.234	1	6.2629	0.097	3.31819	4.61552	0.687838	6.88482	0.420943	8.66424	18.5789	3.74067	346.41	514.792	213.403	426.211	310.882	307.663	468.656	201.419	365.062	542.076	155.617	298.027	222.001	1030.64	413.5	336.592	615.311	315.013	616.787	357.416	267.376	522.255	260.954	203.367	234.628	552.752	484.617	382.117	391.126	136.601	373.633	732.017	322.967	284.281	667.743	345.966	392.08
6.34_283.0714m/z	283.071	1	6.34375	1.03472	2961.41	3448.32	2776.67	2607.21	4617.81	3301.13	3245.35	2595.75	26664.9	5451.53	5659.32	6004.06	5811.64	6194.66	15889.7	4935.2	6203.29	5826.94	6086.13	5244.06	4809.66	7025.88	10254.5	17016.4	5932.47	5674.29	5605.65	5384.38	5848.27	39375.8	5107.29	5404.82	5516.19	4980.24	17118.2	4624.12	5332.1	3720.7	4394.03	5479.88	5208.29	4346.39	5415.88	13425.8	6418.58
6.15_281.0991m/z	281.099	1	6.14973	0.097	421.895	344.122	263.172	187.652	460.85	284.466	340.671	215.329	400.292	392.747	386.457	304.149	361.317	309.629	326.838	333.032	340.542	415.328	332.245	357.744	313.406	424.17	362.029	367.392	449.46	287.92	406.349	352.442	341.351	389.651	404.159	370.243	385.128	311.207	1905.41	1357.89	1396.34	990.579	1047.99	4401.65	1188.06	1637.25	2790.4	2343.17	1267.57
5.57_521.7910m/z	521.791	1	5.5677	0.436533	0.737818	2.31464	0.00386988	1.68243	0.553205	0.0392378	0.924485	3.70514	11748.7	12173.7	14928.6	11639.6	0.220418	14921.8	11564.4	10268	10941.6	0.00216839	12448.9	12876.5	12584.8	0.414145	10916.2	12125.8	0.106224	14322.6	0.51349	11636	8131.64	12705.6	12356.9	14999.2	11088.2	10216.2	9135.21	8826.04	8429.3	7280.04	8522.85	0.672174	9454.42	7608.18	0.260768	9579.25	7740.6
5.52_996.5389m/z	996.539	1	5.5192	0.307183	0	0	0	26.6169	0	0	0	0	646.119	820.815	539.966	649.816	0	650.468	705.37	587.125	506.467	0	435.807	492.687	327.931	0	457.601	492.917	0	645.702	0	529.57	539.749	720.364	414.61	667.252	588.345	584.244	871.116	538.622	497.709	618.028	497.52	0	626.184	434.54	0	875.667	471.724
5.52_498.7711m/z	498.771	1	5.5192	0.210167	0	0.321091	0	0.433787	0	0	0	0	874.794	636.719	837.258	797.678	0	1615.47	574.975	845.416	622.905	0	1039.92	1194.58	909.888	0	692.027	1470.29	0.0344321	1375.28	0	664.506	482.758	1233.61	897.713	1757.42	546.284	1543.54	1772.47	738.983	858.447	673.868	731.899	0	1112.99	568.678	0	2116.67	661.686
4.73_139.0172m/z	139.017	1	4.727	0.388017	302.388	90.5575	262.173	91.7479	247.228	226.381	292.724	149.485	1169.35	484.55	632.599	489.057	264.607	440.394	1266.96	468.805	389.034	412.476	375.466	497.323	440.385	503.501	546.257	904.9	459.189	559.426	522.962	371.924	471.159	1674.97	435.824	569.1	345.389	439.886	1173.65	725.333	603.582	786.16	612.44	863.545	484.685	553.819	591.527	1558.86	655.243
4.73_252.0404m/z	252.04	1	4.727	0.4042	2838.02	3438.57	3014.67	1232.49	3290.66	3006.92	3311.13	2266.44	4357.61	4189.11	4065.36	4322.65	2664.9	4019.4	4005.19	3903.75	4200.75	3922.92	3976.26	3611.64	3370.1	3913.71	3694.3	4991.46	4027.01	3991.21	3750.49	3967.21	3806.82	4752.33	3525.43	4557.03	4110.59	3960.81	3931.24	3548.61	4101.29	3421.01	3737.23	3537.95	3712.51	3900.27	3889.03	4517.43	3340.82
4.74_122.9828m/z	122.983	1	4.74317	0.17785	147.371	44.5468	335.58	45.2695	152.032	86.0091	267.104	77.7838	314.198	292.846	314.678	345.948	261.942	299.905	302.258	254.55	270.806	349.473	335.173	306.256	280.209	267.554	285.466	354.594	321.104	297.259	378.49	350.567	194.388	420.283	286.784	350.625	303.856	345.567	389.623	357.054	364.431	346.235	358.351	284.561	299.601	320.784	329.534	339.45	374.033
4.74_129.0016m/z	129.002	1	4.74317	0.37185	1474.56	1175.66	3948.73	1360.66	6864.14	6912.17	10143.5	1315.97	10562.6	9813.53	11261.7	10551.2	1849.82	10366.3	10397.1	9661.65	9754.14	9959.38	10000.1	9681.08	9322.42	9956.1	9285.56	10510.6	9752.05	10115.5	9608.25	9377.37	8988.49	10495.3	9572.51	10328.6	9419.74	9381.07	7748.61	7724.02	7305.34	6477.44	7565.96	7639.47	7802.51	6215.98	7251.78	8134.69	7608.27
4.74_130.9969m/z	130.997	1	4.74317	0.37185	1773.96	1065.69	3564.02	1116.14	7160.48	5680.65	7669.59	983.205	7418.07	7416.34	8469	7383.77	1475.03	7644.53	7182.81	6881.71	7120.32	7091.28	7136.57	6952.39	6989.86	6831.8	6767.99	7423.05	6652.04	7343.53	6773.81	6582.91	6641.58	7558.74	6992.95	7608.4	7057.41	6865.5	5482.29	5424.05	5554.57	4831.08	5719.63	5925.07	5858.28	4710.46	5472.39	5995.61	5810.5
4.74_225.0223m/z	225.022	1	4.74317	2.797	13950.5	12395	13746.7	11355.7	18939.5	15112.9	18670.7	8974.77	22466.1	20188.9	21421.5	20595.9	10222.6	20375.5	20894.4	18601.2	20014.3	20026.5	19906.4	19522.1	19169.6	20684.3	19148.5	22267.2	19754.2	19642.1	20045.5	19753	18516.3	21218.3	18810.9	20503	19339.4	18890.2	17436.2	16667.8	17078	14916.8	16715.2	17411.3	17492.6	15851.6	17533.7	18072.3	16735.3
4.74_227.0175m/z	227.017	1	4.74317	0.32335	2468.19	988.489	2742.3	793.488	3188.75	3131.32	4074.19	1680.07	3273.62	3423.76	3699.1	3351.39	1196.29	3183.29	3351.87	3123.76	3075.56	3197.26	3172.94	3056.68	2979.99	3214.06	3036.92	3401.05	3263.52	3036.78	3128.85	3201.48	2974.98	3480.95	2866.22	3342.72	3244.45	3024.54	2947.68	2588.03	2942.3	2474.66	2829.63	2819.93	2897.17	2344.62	2943.35	3044.49	2510.66
4.74_283.0045m/z	283.005	1	4.74317	0.485033	1436.49	624.73	1566.31	710.67	1926.76	1425.11	1698.22	958.674	1451.68	1388.14	1398.49	1311.2	553.954	1182.91	1272.46	1305.22	1256.89	1236.65	1057.39	1086.14	1173.16	1240.15	1312.24	1218.39	1124.2	1318.65	1286.97	1290.49	1201.99	1257.24	1058.08	1086.53	1207.18	1020.57	1235.28	1209.86	1221.76	1218.11	1202.48	1211	1216.24	1148.53	1171.21	1229.29	1063.89
4.74_571.4994m/z	571.499	1	4.74317	0.371867	17.6855	221.902	459.654	196.524	817.458	461.616	884.586	42.8495	531.186	437.494	842.935	643.56	408.456	658.736	525.466	367.97	535.16	625.229	439.902	451.135	450.387	493.204	499.564	622.885	614.44	574.551	652.033	532.368	516.384	691.226	515.962	744.763	592.19	517.733	454.606	579.107	539.777	386.503	514.996	491.26	598.844	533.535	458.796	485.396	611.593
4.76_70.9481m/z	70.9481	1	4.75933	0.630517	281.206	395.668	383.406	522.299	756.742	829.839	1179.85	1559.13	4178.44	4039.33	4441.43	3761.19	2087.91	3670.24	3894.88	3773.56	3963.83	3792.83	3900.06	3634.31	3696.42	3672.48	3693.79	3395.36	3749.23	3537.35	3806.01	3811.4	3830.14	3574.41	3787.97	3711.37	3816.61	3396.1	2451.92	2597.82	2459.77	2491	2612.41	2514.43	2522.01	2553.01	2573.88	2588.91	2672.76
4.76_72.9455m/z	72.9455	1	4.75933	0.598183	159.528	200.351	222.863	300.983	530.692	529.059	859.705	1127.27	2812.77	2783.66	3025.45	2717.36	1395.01	2606.14	2742.07	2737.93	2697.13	2683.5	2567.65	2551.69	2746.16	2621.17	2628.31	2476.24	2640.33	2362.45	2632.28	2535.29	2658.81	2616.72	2640.21	2522.87	2701.7	2313.9	1558.98	1798.68	1703.51	1671.31	1769.55	1765.07	1817.18	1716.86	1833.42	1673.45	1896.64
4.76_93.0231m/z	93.0231	1	4.75933	0.32335	7.3184	2.19619	97.5297	31.4576	222.429	223.442	355.858	12.5189	634.217	676.396	819.972	700.912	220.096	705.252	647.237	591.137	628.55	641.073	608.564	639.394	601.673	660.032	606.024	697.343	744.958	591.331	669.024	666.888	576.437	680.098	623.804	655.09	607.176	634.162	504.002	478.103	479.693	472.054	515.148	479.327	568.44	428.755	494.544	512.899	509.616
4.76_194.9060m/z	194.906	1	4.75933	0.27485	28.2356	19.8968	97.5935	35.6796	77.9293	100.127	240.83	63.6964	300.047	259.843	299.118	283.961	16.1297	286.852	248.192	251.588	255.603	255.778	291.331	202.242	271.183	203.325	215.797	262.339	221.322	263.241	218.156	190.203	341.845	438.818	314.491	366.952	328.546	334.711	363.795	321.015	383.707	264.63	269.805	337.612	295.947	235.29	270.339	375.272	264.168
4.76_262.0350m/z	262.035	1	4.75933	2.84552	23507.6	22333.3	20253.5	17658.8	25584.1	17793.6	21380	17075.3	27497.7	26787.3	27213.7	27038.2	19626.5	26508.1	26282	23598.8	24443.3	27052.7	25597.5	24673	23842.3	26421.8	23787.3	28173	24934	23848.4	25171.8	24711.6	23511.1	27102.5	23481.4	26109.2	24466.9	24969.2	25970.2	25000.2	25953	25281.1	24748	31500.1	25943	24611.8	28574	27466.8	24367.5
4.76_608.3137m/z	608.314	1	4.75933	0.339533	11.6321	3.42363	10.0212	1.76821	10.2728	6.36811	5.32566	235.948	612.831	776.578	6.75384	4.4573	9710.77	3.16762	9.61582	272.588	18.2828	12.9845	4.72509	2.29218	4.29251	6.9618	2.41518	6.95983	4.38827	6.05738	12.9613	3.60607	383.868	2.43471	14.9352	8.73539	14.2755	4.1916	8.82033	13.0521	6.76753	2091.53	3.95619	598.403	9.04169	2030.28	35.84	9.42265	5.15415
4.76_647.3448m/z	647.345	1	4.75933	0.339517	0.158671	0	2.5264	0	0	0	0	0	0.165509	0	8.28649e-05	0.402175	12639.6	0	0	65.354	0	0	0.0212521	0	0	0.0869603	0	0	0.149958	0	8.09206	0	0	0.152255	0.275811	0.547989	0.765947	1.63443	0	0	0	0.389688	0	1.26452	0	0.150053	0	0	0.0888386
4.78_136.8939m/z	136.894	1	4.7755	0.4042	58.7754	797.558	874.295	613.949	1927.82	1898.56	1261.54	2.87111	1991.65	1860.88	2160.68	1964.44	1245.51	1919.86	1910.21	1754.52	1808.76	1764.56	1839.02	1780.19	1746.64	1752.42	1895.49	1882.64	1685.5	1821.27	1773.18	1706.57	2246.47	2544.63	2228.66	2319.4	2190.31	2123.24	2045.38	1833.3	1890.46	1919.78	1859.24	1859.23	1789.62	1687.02	1652.03	1953.34	1831.79
4.78_210.9358m/z	210.936	1	4.7755	0.468867	3266.06	4554.63	3700.49	1186.85	3502.7	2830.75	4121.88	2288.68	5703.77	5664.07	5821.24	5486.52	1868.72	5256.13	5175.18	5160.9	5157.35	4993.96	5111.01	4785.41	4693.46	4974.84	4637.46	5015.1	4857.39	5086.04	4599.77	4717.37	4188.17	4552.33	4372.31	4374.02	4616.18	4848.35	5053.01	5416.93	5243.75	4555.07	5005.99	5123.82	5052.11	4717.92	5201.88	5308.72	4929.57
4.79_208.9397m/z	208.94	1	4.79167	0.32335	2653.19	1652.25	3901.34	1174.82	2117.19	2735.8	2682.21	1807.33	5488.79	5257.88	5231.51	5162.18	1557.24	4950.35	5046.37	4716.55	4842.96	4702.21	4847.73	4566.73	4581.27	4495.12	4423.61	5014.66	4603.39	4670.76	4656.94	4665.96	4378.05	4656.17	4233.97	4494.83	4492.32	4729.28	5302.89	5313.56	5316.48	4918.74	5373.65	5548.66	5549.78	4925.77	5294.13	5513.17	5071.73
4.81_291.0064m/z	291.006	1	4.80783	0.355683	3560.31	4905.89	3469.01	1451.11	2580.27	2499.31	3598.98	3009.44	1410.01	1490.28	1505.56	1475.25	1353.27	1241.47	1416.88	1469.95	1320.99	1419.93	1408.46	1391.33	1494.64	1832.96	1340.66	1502.24	1416.81	1540.06	1442.8	1444.35	1486.58	1363.58	1377.97	1413.68	1330.16	1504.2	1179.81	1333.79	1430.19	1266.15	1349.37	1572.96	1442.57	1491.23	1444.98	1427.66	1393.58
4.81_514.2843m/z	514.284	1	4.80783	0.37185	91.8399	89.5862	8.5389	154.461	351.667	396.626	671.37	587.028	43315.3	62554.9	39.9886	453.536	4.8022e+06	733.56	966.892	27206.7	1441.54	1171.36	777.579	314.625	24.8236	1332.99	301.718	116.998	766.782	554.09	545.648	890.881	63523.8	481.031	521.614	592.344	268.46	197.089	130.581	419.171	543.188	84604.9	468.949	30459.1	721.67	93650	6397.72	269.351	612.404
4.84_247.0044m/z	247.004	1	4.84017	2.87785	22213.9	20616.4	17971.4	15907.1	22845.6	16194.9	17728.5	14273.8	20339.7	19804.3	19774	19401	16433.8	19091.1	18583.1	18017.9	18166.3	18636	18000.9	18083.1	17747.8	19182.3	18087.3	19405.2	18229.2	18187.8	17958.1	18364.3	18116.9	19779.2	18234.5	18260.5	18152.6	18891.1	18460.3	18493	19755.9	17534.9	18676.7	21100	19877.6	19112	21975.1	19785.2	19440.6
4.84_329.1517m/z	329.152	1	4.84017	0.808367	3834.42	4368.91	3268.56	2850.98	4110.96	3155.28	4418.19	5517.87	9174.27	9236.78	9537.16	9209.98	9724.36	9463.02	8929.27	9010.74	8726.34	8870.86	8984.92	8709.65	8588.78	9017.84	8440.07	10825.3	8714.3	9598.25	8564.15	8548.75	8256.91	9784.98	8276.3	9743.14	8455.7	11754.2	11928.6	11646.7	11873.2	12015.8	11575.7	12144.5	11722.3	11940.6	11879.8	12433.9	11137.9
4.73_134.8961m/z	134.896	1	4.727	0.436533	424.162	2503.88	2834.62	1665.32	5595.27	5883.17	4210.79	149.157	5914.97	5747.12	6225.83	5659.38	3800.35	6086.88	5445.1	5434.78	5368.1	5494.64	5382.36	5340.51	5485.28	5278.43	5140.84	5591.36	4986.13	5672.73	5008.35	4995.11	6795.56	7138.3	6442.88	6970.11	6007.69	6310.22	6018.3	5486.72	5482.61	5204.4	5567.83	5422.82	5519.38	5037.48	5291.65	5810.67	5352.91
4.68_207.0269m/z	207.027	1	4.67848	2.53833	13834.4	11898.4	10159.5	9711.9	14020.7	9022.35	9347.31	7650.82	13572.8	12964.5	15229.1	13859.9	12407.2	12749.8	12513	20341	12221.8	13530.4	12615.8	12418.8	11904	16597.9	13550.8	14853.1	14459.5	18573.8	15010.1	12672.7	11623.8	15140.9	13866.1	13138.9	12434	14737.4	11481.7	12650.3	11906.4	13131.8	12117.4	17074	11156.1	11058.9	13203.9	12452.8	12353.5
4.65_279.0124m/z	279.012	1	4.64615	0.662867	3935.04	2765.97	3307.99	2637.36	2508.51	2421.24	2345.63	2534.61	4952.11	4783.13	4669.73	4625.01	1334.37	4785.07	4412.85	4702.07	4299.4	4786.69	4634.52	4482.09	4342.93	4896.61	4484.07	4522.25	4175.58	4070.26	4120.75	4534.51	4325.32	4165.73	4105.05	4085.84	3980.53	3967.97	4755.37	4905.33	4718.03	4040.19	4903.07	5388.18	4973.05	4816.1	4294.17	4600.56	4919.44
4.55_678.2806m/z	678.281	1	4.54915	0.161667	0.0317211	1.17831	0.0284387	0.0887141	0.266879	0.367232	0	0	52.3613	218.465	0.00193511	0.201612	37.943	0.202729	0.408704	5.96093	7.36012	1.87967	0.628542	0.900942	1.52453	0.25134	1.93398	0.261524	2.44741	2.20146	2.47869	0.550333	472.438	0.438631	0.679352	2.58613	1.41086	0.327961	2.03636	0	0.383104	443.173	0.0208511	1.93745	0.0521674	303.693	3.20106	1.96731	0
4.36_861.5480m/z	861.548	1	4.35515	0.856867	171.308	152.789	146.68	218.294	481.819	384.651	289.39	478.933	21063.5	12795.6	18615.2	13921	4238.86	2066.32	12959.6	22478.4	12400.8	18234.8	20051.1	17335.2	14672	15978.7	14202.8	2260.13	14419	17317.9	12800	13519.1	12212.2	7539.16	18896.4	8263.37	15642.4	10652.1	1568.25	15500.7	17209.3	22249.9	22336.4	14535.3	13835.9	21315.2	18261.3	1734.98	13533.3
4.36_874.3307m/z	874.331	1	4.35515	0.0970167	0.256978	2.68003	3.33857	0.0849991	1.27461	3.36734	0.508272	0.343643	45.4458	519.77	2.32491	0.683775	1.21211	0.540408	0.0658805	0.345634	1.02034	3.68369	8.48407	0	2.30778	0.789792	1.95674	2.97967	2.18446	0.406807	2.11395	0.0889506	394.544	2.00869	0.488066	4.05276	0.497749	0	1.67002	0.195977	0	239.51	0.961118	92.081	0.0690152	342.861	8.39723	2.39901	1.01783
4.37_694.3052m/z	694.305	1	4.37132	0.210183	3.31228	2.74764	1.01689	3.38694	1.04831	6.03744	0.613828	0.565536	459.912	923.304	8.41412	6.14288	2224.86	6.88053	17.7013	287.477	6.58753	3.55875	2.55049	4.24081	3.06806	4.51591	15.7474	3.35482	3.40308	3.05151	2.92022	7.05226	933.289	5.33982	3.216	12.5494	3.47572	5.09566	8.90986	2.66963	1.40711	705.112	1.44967	188.86	0.256124	763.304	5.61521	1.23512	0.353482
4.39_847.5364m/z	847.536	1	4.38748	0.194017	0	0	0	0	0	0	0	17.5562	447.176	238.588	411.154	481.245	32.2062	44.5343	90.5616	329.762	194.23	306.02	465.209	362.585	296.586	147.876	184.94	0	212.161	351.655	122.836	300.603	101.76	49.5571	356.951	94.0085	317.728	132.55	16.9111	313.737	327.808	448.753	460.384	251.35	253.732	702.319	327.914	0	217.181
4.40_831.5073m/z	831.507	1	4.40365	0.210183	0	0	0	0	0	0	0	0	262.177	130.001	551.928	283.523	41.1802	65.8335	260.449	288.861	195.824	265.788	303.809	358.014	209.505	89.3372	258.038	0	209.764	241.283	145.812	140.692	0	77.406	329.142	96.5501	231.01	198.759	58.1055	327.826	318.506	205.161	438.072	0	311.19	395.257	480.885	29.2873	297.986
4.40_833.5183m/z	833.518	1	4.40365	0.533517	0	0	0	44.0595	0	57.2005	112.653	69.6205	11042	6891.34	13167	12856.3	2695.26	3056.47	7889.23	11310.6	8515.53	9092.03	13962.5	12492.3	10586.6	7930.67	9514.76	1651.52	8197.04	8141.41	6130.06	8059.96	6479.34	5919.42	10712.5	4664.42	11551.2	6744.91	1457.8	10353.6	10139.7	10662.5	15246.2	5854.07	9866.26	13721.2	12691.6	1262.92	8055.01
4.42_514.2848m/z	514.285	1	4.41982	0.436533	7.62588	11.6796	437.623	154.978	352.674	563.032	779.328	768.724	49966.5	71425	105.323	285.729	6.3146e+06	1941.48	1609.37	33775.9	1815.26	1230.48	1021.88	473.974	136.581	1246.31	428.071	362.522	669.157	977.441	402.014	555.006	88857.8	804.507	403.912	682.429	88.401	209.672	432.584	251.944	439.892	88244.2	428.746	27243.6	951.509	98598.3	6771.03	735.207	249.216
4.45_185.0382m/z	185.038	1	4.45215	0.727533	1446.48	994.897	1531.77	1056.83	1238.91	1352.64	1222.41	1222.46	3049.83	3302.13	3532.25	3781.98	1126.12	3437.64	3305.84	4362.12	3211.29	3283.21	3186.82	3447.14	2849.2	4202.8	3603.69	3491.79	3333	4210.45	3905.3	3435.98	2694.53	3619.33	3512.12	2982.86	3217.14	3883.25	3479.71	3975.66	3641.04	3435.8	3528.24	5240.72	3169.67	3446.77	3578.9	3962.47	3711.29
4.47_103.0413m/z	103.041	1	4.46832	0.6467	172.028	222.059	318.426	277.266	325.676	305.081	456.053	169.432	32308.1	33609	38432.2	45346.6	10381.9	39653.4	35240.1	82941.5	36134	35947.3	34633.9	33302.8	27485.7	56423	43165.2	53818.3	39263.3	71178.1	46597.9	32829	24775.8	50621.2	33820	30760.2	27171.6	55685.9	26329.1	26597.7	19672	27099	22158.2	54268.3	16577.3	19226	26005.6	33192.1	23762.3
4.48_281.0289m/z	281.029	1	4.48448	0.82455	3661.51	3404.49	3322.62	2330.36	3141.6	2901.63	2854.16	2637.02	4576.12	4753.74	4667.79	4462.04	1707.06	4082.36	4464.25	4054.82	4365.37	4159.56	4067.66	4235.15	3950.54	4123.18	4312.7	4982.73	4359.17	3733.14	4040.47	4415.73	4179.59	4266.53	3828.74	3968.02	4394.71	3643.55	4458.48	4353.49	4477.08	4193.64	4320.23	4527.64	4562.79	4912.11	4374.3	5036.74	4279.97
4.48_297.1209m/z	297.121	1	4.48448	0.323333	1356.23	1095.4	1011.51	959.822	807.352	787.593	627.184	826.472	70189.5	67969.2	69220.9	81677.8	10421.8	79154.3	65641.5	93962.6	70702.6	62789.9	60407	56158.4	47028	74027.1	70496.7	91611.6	58351.4	79720.9	65287	53310	42480.8	75242.9	37273.8	45258.2	33779.8	89056.9	40614.4	21414.6	15748.6	10997.6	17256.2	36076.1	19619.6	18703.1	18231.3	48789.7	20283.8
5.05_530.2796m/z	530.28	1	5.05035	0.51735	8.76877	16.8239	5.55345	2.77604	12.7523	6.52347	6.431	9.33099	187.748	255.734	14.4734	21.7368	14113.9	3.69005	7.23378	116.621	6.38463	39.4397	27.1797	23.7525	16.0808	19.1631	11.7273	21.5662	22.3201	3.18452	15.7974	4.19279	14.9163	38.7732	24.2673	24.8925	35.6639	15.3471	4.83918	0.169322	5.73731	305.994	1.55602	120.416	3.5174	204.38	11.6792	3.83901	5.13363
4.48_473.2888m/z	473.289	1	4.48448	0.226333	0.820723	2.75434	23.4769	19.2099	16.1927	0.218521	0	0.0746166	672.622	426.559	462.637	360.289	251.139	318.096	289.827	385.405	442.794	341.493	426.951	300.168	251.762	299.634	488.9	251.608	294.391	583.907	404.52	326.492	841.381	987.072	363.369	366.208	379.127	411.92	317.934	414.826	505.287	634.789	519.725	174.658	320.521	627.318	739.08	462.895	427.561
4.48_626.5468m/z	626.547	1	4.48448	0.5497	2212.82	969.349	1059.41	930.251	1079.29	1071.67	674.311	887.796	1862.63	1725.34	1662.17	1465.14	23.0757	1188.87	989.433	1381.35	1460.41	1228.42	1178.19	1335.13	925.568	996.678	1387.92	889.432	1252.95	1313.07	1217.09	1117.32	1694.64	1193.95	1148.56	1151.49	1197.53	1195.91	821.934	951.018	905.355	1403.89	1127.1	794.356	1136.9	1448.21	912.875	907.748	1028.69
4.50_94.9966m/z	94.9966	1	4.50065	0.258667	385.309	391.983	276.312	245.509	207.568	223.609	180	246.173	830.748	821.447	664.914	679.577	217.666	718.135	727.577	604.754	642.952	596.284	648.794	588.885	609.22	519.716	598.381	679.291	574.694	538.771	597.906	555.286	760.961	865.434	591.073	624.593	667.9	635.865	703.499	641.353	711.141	777.336	770.264	662.1	712.769	838.772	750.634	780.448	660.479
4.50_231.0437m/z	231.044	1	4.50065	0.307167	1875.4	1655.37	1270.1	1209.42	931.984	1076.55	849.834	1117.54	6036.81	5017.65	5171.2	4825.6	1978.68	5478	4712.97	4630.89	5220.88	4671.98	4666.46	3906.51	4315.08	3999.61	4614.55	6762.41	4297.74	4257.56	4396.18	4278.66	5323.71	6194.95	4169.34	4783.97	4646.05	4755.21	5711.97	5346.23	5579.04	5455.63	5954.58	4417.26	5637.28	6320.18	6138.73	6293.14	5431.69
4.50_253.0937m/z	253.094	1	4.50065	0.4527	2308.66	1590.88	2222.88	1717.65	1959.96	1922.43	1929.05	1562.03	95861.5	77806.7	61251	71396.5	43743.1	80089.3	70279	60144.8	72336.5	60518	64369.3	56643	56907.9	55981.5	70596.9	89579.6	60736.1	61044	62890.7	66806.8	97684.2	115722	61397.4	74364	74232.4	60975.2	86887.4	69104.7	74148.5	67644.1	78243.7	53418.6	67541.3	83288.2	79454.9	96665	67254.2
4.50_324.1193m/z	324.119	1	4.50065	0.210167	743.558	686.841	595.881	653.181	456.278	552.073	340.998	488.418	1896.72	1658.65	1562.3	1612.66	479.985	1524.86	1463.18	1821.83	1526.53	1386.92	1394.43	1328.16	1326.92	1353.61	1655.87	1552.95	1420.97	1528.15	1381.81	1416.12	1795.71	1966.33	1402.56	1201.44	1566.91	1627.04	2178.64	2029.1	2264.23	2170.97	2412.24	1722.02	2127.58	2532.23	2432.65	2098.67	2036.03
4.50_449.3123m/z	449.312	1	4.50065	0.258667	0	0	0.0993505	0	0	0	0	0	4254.94	3199.26	2456.77	2643.83	489.32	2995.14	2541.22	2056.66	2599.26	2060.35	2297.69	2015.07	2206.12	1480.24	2589.77	2540.52	2270.63	2397.41	2074.87	2296.73	4366.99	4346.54	2384.25	2782.14	2945.89	2552.28	3423.93	3478.3	3623.68	3796.61	4019.99	1807.59	3219.48	4715	4291.21	4027.66	3218.65
4.50_477.3436m/z	477.344	1	4.50065	0.274833	0	0	0	0	0	0	0	0	5170.99	4094.43	3099.74	3541.76	506.671	3623.73	3407.08	2935.75	3527.87	2841.04	3094.74	2555.44	2871.93	2061.77	3577.48	3154.75	2934.66	3271.37	2871.75	2979.64	5524.38	5776.58	2861.14	3607.46	3534.82	3641.93	4717.92	3976.9	4905.43	4779.15	5300.37	2591.19	4315.36	6421.07	5467.32	5505.7	4205.48
4.50_598.5171m/z	598.517	1	4.50065	0.485033	2393.38	1419.94	1557.22	1150.16	1420.7	1184.33	1103.22	1183.71	2413.09	2448.91	2533.63	2217.61	195.711	1929.63	1709.36	2129.98	2019.42	1902.61	1877.29	2022.16	1697.54	1740.54	1817.53	1556.5	1802.95	2030.32	1798.75	1850.58	2107.18	1998.7	1719.11	1696.56	1702.61	1748.35	1394.31	1716.57	1675.76	1701.6	2063.85	1603.36	1795.41	1911.55	1693.39	1622.96	1730.09
4.52_84.0114m/z	84.0114	1	4.51682	0.662867	388.754	280.227	267.588	232.032	216.789	209.686	300.437	276.487	718.187	712.57	635.338	653.833	121.162	587.494	593.973	539.844	605.365	583.96	537.671	486.984	476.867	529.743	555.652	636.336	494.55	500.947	567.283	500.846	630.775	658.024	471.147	506.593	505.824	571.375	608.726	580.133	564.609	566.511	604.3	454.909	609.048	684.4	559.677	711.547	612.506
4.52_239.0757m/z	239.076	1	4.51682	0.32335	2030.7	1739.17	2084.36	1892.55	1344.16	1583.24	1316.33	1602.54	14382.9	11315.7	8328.99	8018.32	4124.31	9817.67	10166.4	5044.74	10166.2	8237.78	9260.09	8664.78	9880.31	6266.38	9746.34	9423.23	9454.36	7163.12	9087.81	11300.6	19405.9	16400.7	12748	13780	15713.2	5450.47	14078.4	12506.4	13722.3	13671.5	15624.9	8802.37	13337.8	16449.3	15333.8	14758.9	13077.1
4.53_596.2855m/z	596.286	1	4.53298	0.5982	15.3489	27.2552	30.4849	12.8473	18.6222	13.3013	14.4266	10.7136	1617.07	2202.36	21.721	44.3885	18802.4	33.3785	47.9291	562.95	31.2544	44.9842	39.916	22.7135	21.975	30.2343	33.3828	37.0271	28.9834	21.847	32.6718	31.2453	3323.51	58.4452	30.0088	27.1161	21.5664	18.7422	28.5973	24.3115	23.0994	2908.18	19.0629	755.172	21.2877	3403.51	16.7809	20.0421	19.8789
4.48_599.2536m/z	599.254	1	4.48448	0.291	8.86468	18.6541	7.17238	8.60825	4.92174	6.09478	1.88263	4.31727	737.667	1275.39	37.1048	25.6443	875.427	23.0266	30.6155	410.532	22.4898	31.0045	33.0584	12.548	12.3294	23.5394	8.9387	13.5488	10.3812	5.6961	14.8952	28.2632	1752.44	20.3093	16.946	20.7746	29.7651	17.7697	13.8959	16.4056	21.0338	1670.64	18.4722	103.4	34.2894	1134.07	15.773	36.1243	24.5028
4.32_517.0700m/z	517.07	1	4.3228	0.307183	2180.25	2020.22	1877	1510.7	1414.6	1530.56	1516.75	1628.47	4166.62	5001.25	4448.09	4471.06	3325.31	5276.34	4929.45	3867.79	5029.86	4659.49	4569.18	3897.49	4094.14	4726.11	3413.84	7674.82	4468.68	3273.26	4655.94	4099.4	3910.94	4513.07	2994.79	3337.17	3877.94	4261.42	5614.46	4459.98	5059.84	4365.07	3961.2	5678.23	5031.2	3904.26	5012.84	6534.62	5358.7
5.13_176.0394m/z	176.039	1	5.13118	0.32335	2139.8	3499.47	2087.45	1315.3	2396.79	1190.66	1626.55	2534.51	1924.04	1685.95	2173.48	2252.25	1913.02	2544.82	1864.31	1842.43	1839.23	1924.88	2596.46	2234.04	1879.38	2277.02	1501.55	2393.56	1905.51	2447.4	1870.25	1486.22	1626.3	1657.89	2037.19	2269.7	1793.62	2417.55	1659.8	1757.8	2390.87	1815.37	1917.89	1409.07	2184.33	1850.03	1924.38	2026.29	1672.82
5.15_201.0355m/z	201.036	1	5.14735	0.404183	1182.75	1868.2	1153.48	800.62	1283.23	616.433	1004.02	1809.25	14118.6	13004.2	13484.2	11823.4	15754.5	13805.4	12928.7	7202.68	10957.4	16084.5	10584.1	11676.4	10321.5	13494.6	14035.9	10093.2	13022.3	13962.9	12980.8	14257.8	11350.2	16815	9289.19	13385.9	9206.12	13389.3	13263.5	11848.6	11758.6	6690.1	11589.3	16397.8	11589.8	9964.59	12277	14038.5	14293.8
5.23_283.0080m/z	283.008	1	5.22818	0.501183	1926.27	1413.29	1180.74	1886.07	1779.94	1188.69	1083.92	2910.3	1650.06	1736.91	1614.99	1697.33	1755.16	1580.4	1545.84	1472.66	1935.53	1680.11	1538.06	1577.03	1463.72	2043.01	1611.38	5290.42	1766.7	1234.77	1593.51	1520.25	2216.65	1418.66	1520.64	1218.44	1502.53	1349.5	1706.15	1446.67	1773.32	1647.19	1548.73	1689.78	1710.65	1597.55	1670.76	2024.1	1614.32
5.23_861.0419m/z	861.042	1	5.22818	1.92393	25502.7	23998	19138.2	20694.8	28697.1	19821.7	20289.9	25079	20249.6	20735.1	19099.3	18899.2	19174.8	18046.7	18145	17737	18585.6	19156.4	17338.4	18064.2	17797.7	17941.7	17551	17284.9	17652.1	16432.9	18389.2	17709.9	17938.8	16162.8	18243.2	17068.5	18046.4	18656.3	18209	19342.1	18301.3	18451.9	18681	18816.3	17879.6	18175	17995.4	18640.8	19826.7
5.23_865.0406m/z	865.041	1	5.22818	1.9886	13357	12051.5	9485.94	10200.3	14834.8	10760.9	10053.6	12544.8	10169.3	10283.9	9390.53	9707.8	9597.75	9595.73	9393.24	9248.41	9211.27	9374.32	9145.01	8741.24	9070.97	9509.91	8972.73	8642.71	8551.94	8522.74	8294.27	8645.61	8836.54	8153.57	8673.65	8778.48	8989.42	9434.99	9333.15	9702.26	8943.75	9120.84	9689.12	9415.24	9664.73	8869.33	8961.09	9376.7	9501.94
5.23_941.0435m/z	941.043	1	5.22818	0.501183	9568.57	7870.86	6459.72	8681.67	9457.43	5603.92	6444.05	13845.5	5882.62	6066.73	5777.29	5405.69	7070.5	5021.57	5497.82	5566.93	5525.46	6017.25	5064.49	4838.41	4436.4	5784.45	4982.23	4863.29	6083.93	4308.21	5820.11	4923.93	5005.4	4626.79	4589.71	4498.14	5399.55	5653.78	5837.82	5099.34	5153.76	5852.32	5146.08	5890.54	5235.38	5490.5	5889.35	5370.35	5746.45
5.23_971.0476m/z	971.048	1	5.22818	1.90775	9550.61	7844.67	5588.83	6961.9	10696.3	6958.67	7189.81	9084.24	6929.69	6967.76	6774.43	6134.52	6981.88	6145.74	5931.45	6793.1	6548.31	6361.12	6304.66	5653.7	5587.03	6861.01	5949.63	6233.4	6295.85	5693.16	6061.67	6246.68	5836.05	5868.91	6082.99	6398.95	6326.43	7541.74	6377.48	6807.17	7120.44	6617.64	6922.22	6711.91	7392.08	6107.62	6599.37	7022.75	6896.6
5.23_977.0481m/z	977.048	1	5.22818	1.61675	7737.08	6109.24	5467.47	5207.81	9249.76	6583.87	6174.22	7556.41	6193.99	6105.83	6028.78	5429.16	6064.78	5135.51	5287.54	5601.17	5523.88	5804.34	5230.21	5241.67	5412.78	5353.49	5025.54	5467.61	5020.7	5372.2	5645.57	4988.66	5481.6	5137.18	5401.82	5485.59	5571.36	5930.55	5838.48	6024.17	5276.62	6394.51	5850.66	6204.38	6070.65	5601.31	5321.56	5666.5	5962.66
5.23_993.0489m/z	993.049	1	5.22818	1.89158	9726.95	9950.85	6031.87	6648.09	10233.6	6286.81	6773.93	8857.9	7930.4	7724.62	7466.04	7094.56	6898.08	6315.25	7048.51	6920.85	6208.89	6899.74	5862.57	5592.21	6724.72	6520.24	5878.4	5821.19	6372.37	5752.02	5972.86	6116.06	5723.65	5435.1	5433.04	5686.96	5642.8	7058.96	6541.12	6690.64	5831.45	5978.36	6314.42	6747.2	6243.83	5943.22	6197.53	5683.17	6652.39
5.23_995.0483m/z	995.048	1	5.22818	1.92393	15127.2	13890	9883.22	10411.2	17124.7	10931.2	10461.7	15998.4	11460.8	11782.6	9970.56	9736.19	12795.8	9875.84	9153.6	9705.97	9874.66	10594.8	8938.93	9479.01	9391.8	10753.4	9836.56	9409.89	10838.2	9457.68	9235.71	9566.05	9895.3	9085.05	10160.5	8497.72	9844.76	10506.6	11076	11039.6	10503.1	10603.6	10682.2	10895.5	10777.6	10555.7	10903.7	10030.3	10366.4
5.24_136.8947m/z	136.895	1	5.24435	0.533517	264.391	13.2628	10.7046	531.351	27.6013	21.4223	19.577	1425	1822.27	1945.39	1960.69	2049.52	1834.98	2196.16	1955.76	2109.83	2115.53	2068.17	2160.14	2226.46	2130.51	1601.74	2193.87	2523.08	1843.16	2214.26	1992.92	2113.73	2855.8	3187.05	2510.92	2761.39	2467.39	2847.78	2920.01	2373.46	2406.93	2433.84	2506.64	2485.84	2349.29	2478.5	2288.35	2685.34	2301.93
5.26_277.0053m/z	277.005	1	5.26052	0.2425	2639.73	2063.43	2282.59	2313.8	2329.72	768.238	1403.5	4195.88	3183.62	2957.07	3327.23	3160.56	2942.7	3522.05	2835.69	2782.09	2760.62	2924.75	3148.45	3093.87	3085.06	3505.99	2810.71	3313.21	2611.63	3028.54	2863.52	2624.15	2738.5	2695.77	2839.05	3192.88	2341.39	3302.03	3197.2	3094.17	2903.56	3091.13	2775.15	3063.06	2978.64	2837.38	3113.49	3536.43	2865.77
5.26_291.0044m/z	291.004	1	5.26052	0.161683	1690.88	1336.78	1438.57	1886.96	1749.09	663.768	754.143	1116.46	2013.29	2110.66	2274.1	2288.37	2656.98	2237.16	1996.86	2194.57	2186.69	2225.16	2167.4	2257.99	2171.86	2263.3	2176.46	2242.16	2021.57	1742.88	2125.51	2112.29	1830.02	2057.14	2142.9	2207.23	1997.2	2193.93	2206.61	2597.58	2504.42	2522.32	2437.72	2330.4	2441.39	2448.51	2581.23	2528.31	2509.9
5.26_489.0209m/z	489.021	1	5.26052	1.9401	15105	14920.9	12852.9	13380.4	17608.3	13897.9	12812.3	16044.6	14013	13719.6	13273.9	13043.5	13572.5	12845.7	13301.5	12257.1	12418.7	13018.5	12627.1	12350.6	12272.7	13339.1	12028.5	12854.1	12543.7	11830.4	12254.7	12233.8	12175.7	12931.6	11982.7	12103.8	12363.9	12423	13077.1	11930.5	12266.9	11512.8	12429.4	13096.3	12275.9	12460.4	12327.7	13203	12462.6
5.31_185.0215m/z	185.022	1	5.30902	0.46885	1064.96	832.639	856.657	1238	1207.94	727.75	825.613	1427.93	1549.96	1375.05	1590.96	1690.56	1689.3	1481.18	2190.93	1340.14	1723.88	2675.15	1570.53	1410.21	1352.97	1494.01	2084.69	4021.04	2074.31	1341.75	1773.45	1382.26	1574.46	3775.58	1234.69	1506.54	1335.14	1467.56	1790.36	1384.74	1590.09	1416.27	1468.65	1875.93	1761.39	1445.47	6912.9	1731.15	1722.2
5.37_176.9996m/z	177	1	5.3737	1.39042	6651.34	7543.76	9158.25	8276.71	9230.41	7285.49	9045.51	9705.94	7910.47	8142.4	7424.49	7770.85	7634.37	7708.93	7301.21	7481.88	7445.62	7528.18	7314.91	7426.26	7494.61	7390.09	7240	7097.14	7171.44	7244.44	7336.58	7506.74	7104.47	7501.36	7321.34	7398.7	7800.89	7024.38	7015	7027.44	6997.07	7029.82	6966.89	7029.09	7026.93	6787.31	6937.43	6198.8	7123.39
5.42_116.9396m/z	116.94	1	5.4222	0.32335	999.569	896.454	790.793	1158.26	1481.02	1028.75	996.637	1255.87	1098.66	1227.31	1067.52	1132.99	1062.5	1073.16	1072.24	1175.35	1032.56	1159.25	1043.44	977.764	1035.02	1139.32	1075.18	917.549	1050.38	881.275	1125.76	1007.99	1102.15	1068.5	1128.18	976.617	1091.97	1076.33	1031.38	1180.09	1322.77	1217.29	1196.5	1256.56	1200.17	1213.81	1131.77	1121.56	1316.38
5.47_417.3230m/z	417.323	1	5.4707	0.468867	1594.12	1369.14	1209.45	2024.41	1973.28	1506.95	838.248	1220.96	879.046	706.415	719.41	810.457	770.667	839.896	816.388	761.981	836.491	838.567	614.409	725.963	684.936	751.672	882.766	590.019	620.035	685.622	787.064	756.788	748.558	619.833	771.263	728.549	725.925	484.346	414.362	496.31	404.478	516.867	617.757	381.765	452.243	419.121	516.652	439.197	656.092
5.50_147.0638m/z	147.064	1	5.50303	0.27485	0.445581	1.15285	0.71153	8.80942	0.049849	0.594335	17.1791	18.5096	231.729	232.28	385.312	391.317	203.94	524.919	321.948	352.949	302.633	153.926	417.184	388.962	283.837	301.129	264.219	581.033	214.977	318.506	217.475	309.607	195.562	442.453	324.829	390.449	285.336	495.196	303.477	381.613	408.823	442.121	325.636	282.082	351.868	366.802	278.778	402.711	296.651
5.50_389.2916m/z	389.292	1	5.50303	0.097	279.786	325.971	236.489	343.991	386.674	489.958	119.775	400.727	154.721	247.143	127.193	49.313	169.074	273.002	207.85	180.844	144.719	146.717	192.58	187.208	125.396	166.828	191.117	99.1406	209.622	104.753	171.514	193.257	145.433	130.226	211.312	78.7234	171.443	168.978	61.836	89.3228	96.3966	81.8244	174.54	144.613	88.4234	30.8787	100.911	89.0385	92.516
5.52_117.0193m/z	117.019	1	5.5192	0.097	203.217	152.949	171.612	286.285	265.487	260.746	236.716	443.604	310.585	332.06	303.173	275.974	285.301	244.46	262.901	245.734	270.558	351.579	250.682	263.033	244.138	307.683	301.992	241.57	316.96	180.671	327.535	266.241	246.703	160.691	247.811	213.585	346.805	264.648	304.378	282.705	324.134	273.191	348.081	394.475	282.244	299.329	278.509	270.476	378.409
5.52_490.7766m/z	490.777	1	5.5192	0.4042	0	0	0	0.00054983	0	0	0	0	3827.85	3790.79	4968.34	4327.93	0	6534.44	3521.68	3193.83	3242.26	0.724907	3921.99	4196.54	3759.16	0	3056.55	6005.42	0.042815	6382.04	0.110144	3405.61	2283.08	5881.15	3437.48	7180.8	3215.43	6850.15	6953.17	4300.92	4708.14	3651.36	3921.83	0.0149089	5161.3	3724.18	0	8604.77	3469.17
5.52_492.7739m/z	492.774	1	5.5192	0.468867	0.00324434	2.05649	0.0133932	0.543316	0.0432059	0.74097	0.108963	0.360291	13877.3	13156.2	16932.1	14711.8	0.964718	21685.8	11952.2	10361.7	11283.6	7.90314e-05	13446.5	14350.9	13075	0	10760.1	20561.7	0	21408.5	0.745311	11574.4	8315.85	19323.7	12051	24241.9	11098.6	22211.9	23431.5	15156.9	15269.4	12820.3	14230.5	0.278093	17703.6	13014.7	1.7065	29060	12134.2
5.52_494.7718m/z	494.772	1	5.5192	0.4527	0.206386	0.0226778	1.60023	0.170663	0.0134725	0.773941	0.751875	2.08393	15909.9	15680.7	20285.5	17442.1	0.000311097	25936.2	14288.7	13273.3	13734.8	0.00023995	15928.5	17046.3	15451.3	0.0941623	13160.3	24268.8	0.0382463	26226.5	0.005785	13865.8	9842.59	23220.3	14265.5	29602.3	13372.7	26888.7	27947.2	17690.2	18703.9	14911.8	17010.4	0.401109	20936.4	15142.9	0.189242	35044.1	14590.6
5.52_496.7699m/z	496.77	1	5.5192	0.436533	0.588099	0.772694	0.311436	1.92922	0.771477	0.00300079	0.735723	0.517863	8198.68	7742.75	10125.2	8376.98	0.760986	13160.1	7024.7	6317.08	6583.67	0.000328016	8235.05	8519.99	7480.02	0.0548152	6597.58	12265.7	0.0352603	12975.7	0.214412	6874.55	4891.28	11695.1	7081.6	14864.2	6509.66	13469.1	14466.4	8922.97	9306.41	7337.56	8445.19	0.00858254	11097.1	7807.99	0.238151	17700.2	7039.57
5.23_134.8964m/z	134.896	1	5.22818	0.533517	1081.83	380.588	356.736	1870.15	511.643	337.807	359.227	4620.64	5611.04	5795.01	5697.66	6094.46	5597.48	6464.93	6306.4	6285.89	6332.27	5872.46	6486.5	6103.28	6203.49	5125.83	6547.2	7089.81	5994.13	6542.89	6145.45	6326.58	8113.57	8630.3	7393.81	8167.92	7266.95	8119.32	8220.75	7057.95	7232.32	7448.5	7150.54	7369.17	7223.79	7120.64	7051.88	7517.13	6833.7
5.23_97.9673m/z	97.9673	1	5.22818	0.404183	343.835	368.539	764.936	1028.57	338.176	155.099	673.215	1170.67	525.767	422.258	486.017	276.176	588.548	341.26	532.68	540.489	485.677	574.998	366.578	455.046	524.129	623.734	487.262	194.477	588.124	215.403	571.591	463.847	491.993	123.201	529.272	228.682	556.122	213.531	206.502	202.024	243.87	251.379	215.949	335.598	243.678	272.4	280.048	191.177	295.52
5.21_989.0484m/z	989.048	1	5.21202	1.94008	17725.8	14688.6	9301.56	11807.8	19438.1	12965.3	12571.9	15965.6	10260.8	10460.1	11478	9377.41	10151.9	8654.9	10023.2	10445.5	10555.3	11239.7	11525.7	9647.66	10944.9	10945	10671.3	9911.25	10987.3	10364.7	10597.5	10088.7	10186	10790.7	11476.7	10459.3	11693.8	12456.5	11989.1	12522.4	12324.8	12486.8	12002.7	13301.2	12176.5	12528.5	12189.4	12753	11501.6
5.21_987.0465m/z	987.047	1	5.21202	0.7922	4041.56	2297.76	1928.47	3090	4659.96	2592.27	3247.31	5375.78	2146.15	2166.4	2232.39	1625.01	2226.51	1259.56	1745.88	1701.94	2700.17	2335.08	2036.59	2033.63	2057.59	2246.68	2649.12	2178.08	2124.28	2385.98	2210.15	2071.25	2326.12	2390.36	2321.75	2136.33	2150.13	3146.87	2632.24	2548.59	2307.94	2603.45	2566.51	2512.08	2747.93	2751.63	2457.4	2542.14	2608.83
5.16_124.9927m/z	124.993	1	5.16352	0.46885	1354.25	1539.16	910.313	766.62	1384.84	682.097	546.648	868.542	6405.39	7484.03	6059.54	5803.11	18707.6	4256.77	7545.56	4385.74	6329.54	8142.85	5459.51	4573.32	4744.5	8375.43	10248.9	7908.79	6751.68	5298.68	6203.91	5649	3884.86	13003.8	5246.52	3915.32	5297.8	4694.61	6597.2	5819.48	5751.62	5521.54	5347.32	11495.1	4112.27	5201.92	14962.2	6980.83	9319.92
5.16_215.0337m/z	215.034	1	5.16352	3.08798	12749.1	12501.5	10773.1	10084.5	13218.6	9566.37	13208	12946.5	35498.9	33293.2	26279.2	32108.1	17092.1	29803.7	36168.8	21943	27520.7	21058.8	27041.2	31853.4	24910.2	30947.1	25497.3	46226.8	24009.9	27560	23613.7	29936.1	21512	40408.1	28117.1	27195.1	24981.3	31376.6	41917.1	32480.4	36360.2	25249.7	29446.7	30672.6	30811.4	31739.3	24042	36666	32596.6
5.18_93.0226m/z	93.0226	1	5.17968	0.226333	32.6825	5.02923	14.0169	64.1447	8.96853	0	7.3085	429.358	354.445	389.983	353.275	354.952	302.495	215.688	330.274	315.477	371.823	299.196	310.103	256.193	308.548	309.002	264.505	179.864	307.449	194.563	329.2	304.29	298.145	200.159	334.959	233.334	399.209	227.036	129.63	174.393	129.832	195.837	243.383	148.808	172.784	245.684	190.086	143.346	222.716
5.18_152.0094m/z	152.009	1	5.17968	0.226333	217.79	118.722	95.536	191.763	177.082	126.517	220.924	823.343	1385.34	709.794	4475.83	1814.27	7410.15	1537.59	2646.31	1049.91	832.077	1738.92	1466.81	1456.49	1551.71	1930.82	1599.79	1808.68	1714.88	1898.47	1163.98	905.157	737.648	5426.04	1368.68	1920.71	1065.9	1273.65	1544.69	1009.99	1726.97	1535.4	1379.38	2367.29	1142.18	1040.8	1999.13	1845.69	1356.38
5.18_208.9436m/z	208.944	1	5.17968	0.194	3126.08	1251.76	1428.3	2049.07	1681.76	590.931	1027.01	4097.41	2839.71	2948.07	2968.67	3350.12	2393.9	3792.28	2634.35	2767.52	2578	2573.99	2656.62	2667.09	2580.95	2822.65	2387.26	4019.28	2464.32	3820.98	2409.89	2078.17	2312.32	3676.55	2357.36	3679.85	2179.12	3988.48	4211.52	3533.01	3567.36	3671	3064.32	3146.32	3411.4	3304.82	3370.41	4312.45	2784.8
5.18_210.9368m/z	210.937	1	5.17968	0.210167	2200.6	1046.02	1252.46	1986.84	1102.19	465.384	853.794	4642.17	3143.7	2952.88	3194.2	3599.51	2587.49	3907.14	2743.86	2970.3	2640.87	2566.16	2882.48	2935.42	2835.37	2851.97	2598.3	3973.91	2528.63	3744.88	2435.57	2335.57	2390.15	3341.82	2537.48	3776.15	2251.59	3825.35	3834.9	3584.26	3728.44	3801.72	3163.71	3201.19	3834.7	3598.4	3322.17	4074.98	3028.86
5.18_212.9754m/z	212.975	1	5.17968	1.63292	9399.04	10269.7	11059.3	10509.1	11857.7	8485.87	11521	14739	16535.2	17333.4	16282.1	16466.7	17431.4	16182	13550.9	15941.7	14917.3	15327.6	14320.5	14861.4	14151	14225.5	13870.9	13587.7	13763.5	14865.6	14088.5	13925.4	12394.5	12502.3	13342.1	14654.1	13294.4	14617.4	14358.3	15411.8	14570.6	15830	15028.3	15623.1	14701.9	14363.1	15150.5	12840.3	13635.1
5.18_279.0098m/z	279.01	1	5.17968	0.37185	1923.18	1616.82	1549.51	1842.7	1912.59	930.108	1026.97	2600.54	2160.04	2385.46	2454.54	2693.19	1303.99	2526.28	2142.35	2123.65	1946.7	1833.6	2567.88	2774.88	2322.25	2254.43	1962.79	2288.79	2006.22	2225.48	1395.75	1970.79	2094.68	2562.63	2014.05	2394.34	1837.62	2014.24	2550.19	1858.01	2821.81	2059.79	1977.81	2157.07	2216.71	2110.78	1922.71	2201.7	1739.58
5.20_129.0038m/z	129.004	1	5.19585	0.27485	2632.16	1438.05	1430.14	2575.41	1722.85	627.72	1307.54	13481.9	7325.95	6587.07	6443.17	4623.67	5845.44	3291.6	6600.68	6386.78	6584.85	6905.12	6373.93	5926.59	6213.09	6376.84	6268.1	2948.74	7076.97	2511.35	6785.22	6298.1	6830.28	2787.05	6752.28	2889.41	6789.61	3063.56	2726.01	3426.19	3045.2	3496.68	3780.6	4328.56	3264.49	3816.14	3987.08	3030.43	4625.48
5.20_130.9978m/z	130.998	1	5.19585	0.46885	3594.57	1676.69	1500.34	2666.18	2306.43	1520.44	1393.51	10507.7	7263.56	6856.41	6397.6	5459.62	5823.26	4388.77	6473.78	6945.99	6677.75	7371.42	6224.73	5914.81	6546.53	6888.1	6628.35	3512.79	7133.77	4374.33	6987.2	6352.49	6991.31	3470.7	7020.09	3837.53	6787.39	4371.49	3631.92	4370.15	3587.28	4624.5	5116.89	4772.86	3778.31	4574.15	4378.63	3376.8	5375.99
5.20_225.0211m/z	225.021	1	5.19585	0.8892	4764.49	3869.51	3240.76	5167.49	5853.54	4331.99	3752.58	14144.2	8720.41	8356.16	8132.34	6732.15	8241.35	5730.88	8190.48	7885.96	8032.67	9095.9	7297.01	7623.9	7933.53	8850.82	8041.84	5039.16	8883.71	5021.71	8306.07	7615.21	8362.66	5260.38	7793	4917.56	7955.32	5093.03	5211.02	5787.23	4856.83	5604.51	6204.37	6694.07	5176.86	5948.08	6183.25	5386.17	6591.58
5.15_199.0387m/z	199.039	1	5.14735	0.565867	1734.93	2473.89	1738.36	1821.31	2417.44	1693.15	1615.78	2542.55	41046.8	37994.6	39231.9	34569	46060.6	40383.8	38294.7	19724.7	32671.5	47823.9	30863.5	33023.5	29102	39223.7	40581.5	29083.5	38530.4	40037.3	38533.7	42623.6	32743.2	51041.1	26506.6	38647.8	26553.2	38293.6	38338.9	34474.1	34462.3	19152.5	34188.8	47919.7	33540.7	28707.5	35356.8	40485.7	40521.3
5.20_227.0124m/z	227.012	1	5.19585	0.258667	2647.6	3005.69	1934.54	2193.44	1705.89	784.87	1378.68	5697.6	3117.49	2902.27	3038.92	2441.5	3128.66	2160.9	2908.56	3014.55	2998.27	3118.92	2927.79	2779.96	2900.74	3033.32	2912.84	2024.35	2982.9	2192.07	3037.79	2657.44	3079.51	1570.82	3170.61	2023.76	2854.32	2274.53	1963	2249.47	1898.57	2238.1	2236.84	2105.46	1915.96	2068.6	2227.27	2006.94	2382.6
5.20_288.9334m/z	288.933	1	5.19585	0.129333	1678.83	1100.85	1104.06	1401.88	950.695	527.391	699.544	3829.56	1461.69	1326.66	1523.04	1442.88	1391.51	1859.31	1347.51	1241.05	1169.51	1340.03	1447.36	1341.09	1339.92	1479.18	1279.18	1899.79	1187.71	1742.34	1136.85	1057.58	1079.88	891.128	1299.71	1690.03	918.987	2037.17	2021.14	1917.16	1779.83	1738.23	1647.9	1698.89	1838.26	1501.94	1581.5	1912.51	1352.49
5.20_290.9159m/z	290.916	1	5.19585	0.436517	4073.43	3488.38	3534.99	5205.14	4350.38	3114.93	2951.77	7442.87	6650.01	6798.35	6671.84	7220.19	8309.7	6606.99	6413.36	7047.51	6941.95	7200.22	6564.06	6524.75	6802.82	7030.39	6833.19	7045.37	6794.33	6181.81	6880.92	6568.84	5593.84	6083.15	5997.63	5839.63	6017.44	6900.67	8287.56	8112.91	8176.86	8679.83	7976.22	8440.82	7853.96	7877.03	8208.5	7404.25	7934.29
5.20_455.0760m/z	455.076	1	5.19585	0.210167	1625.51	1138.24	1333.04	1415.89	1368.24	652.628	788.673	2769.32	2563.81	2338.95	2298.52	2838.58	7174.88	2182.35	2252.08	2086.1	1675.81	2939.45	3115.07	2897.29	2909.57	3170.99	3819.62	3517.19	3552.6	2043.28	3257.94	2988.01	1652.03	3676.81	2399.58	2024.15	2220.63	2177.66	2130.62	2732.23	2532.23	2128.38	2931.17	3315.06	2301.59	2076.08	4897.36	1827.75	1749
5.21_122.9743m/z	122.974	1	5.21202	0.37185	322.671	141.892	156.462	359.079	323.434	121.331	141.49	1020.92	1131.79	1135.84	1165.03	1340.63	956.848	1255.37	1132.69	1264.45	1074.05	1111.89	1189.55	1193.61	1234.29	902.695	1147.72	1322.14	1107.82	1179.35	1137.83	1078.03	801.444	1042.67	1057.15	1181.46	1107.01	1390.64	1683.09	1572.84	1571.28	1661.78	1365.56	1540.59	1364.4	1447.11	1466.7	1427.74	1354.77
5.21_206.0446m/z	206.045	1	5.21202	0.56585	2688.36	2760.52	2221.81	2657.04	2976.96	2087.8	1657.03	3108.04	2479.46	2543.48	2217.45	3448.56	2168.92	3317.31	2304.62	2474.98	2946.85	2859.72	4090.33	2667.1	2475.16	3067.72	2354.9	4631.77	3263.54	2167.16	2689.8	3518.98	2608.1	2737.72	2047.39	1872.57	2097.26	2733.85	2200.28	1777.93	1994.01	1705.75	2076.17	2085.87	1774.94	2105.07	2197.75	2329.63	2270.85
5.21_281.2496m/z	281.25	1	5.21202	1.14788	3229.75	2625	1704.02	1837.51	3011.16	1580.74	2163.73	2991.46	3811.04	3165.49	3240.87	3090.89	10229.3	4539.25	3924.16	5239.99	3834.97	4039.93	3918.29	3022.04	3456.25	3312.63	3781.05	3118.48	3400.24	5096.48	7881.12	3181.03	3402.24	3647.57	5064.46	3978.42	3821.75	5038.5	3436.82	6258.28	5603.13	6349.42	3931.6	3800.19	3564.23	3391.88	7502.58	4080.3	6845.34
5.21_523.0155m/z	523.015	1	5.21202	0.501183	4695.03	4388.76	3845.2	5229.11	4840.8	3482.77	3434.93	6952.02	3770.83	3431.95	3298.69	3077.88	3786.47	3254.17	3398.34	3168.16	3325.71	3352.35	2936.39	3217.72	3230.19	3462.43	3114.76	3007.03	3231.54	2866.31	3551.71	3080.53	3242.6	2932.28	3172.56	2959.64	3272.54	3225.19	3134.52	3249.97	3092.89	3302.63	3410.47	3413.06	3175.04	3312.06	3090.14	3089.56	3178.29
5.21_571.4993m/z	571.499	1	5.21202	0.42035	189.957	0	0	292.7	55.1218	27.7265	97.2172	944.378	969.369	733.5	803.026	825.28	699.062	869.356	913.185	679.623	908.668	712.443	801.092	823.064	725.216	724.873	781.285	848.796	794.049	864.687	725.206	705.663	643.25	838.298	584.252	700.864	582.041	944.505	872.875	973.932	866.434	747.465	918.122	901.37	896.332	914.66	767.353	825.108	859.922
5.21_599.5277m/z	599.528	1	5.21202	0.307183	375.797	238.532	167.696	247.6	431.037	181.763	159.44	1010.36	869.368	738.189	884.419	816.048	657.784	844.536	784.571	724.668	605.032	754.325	771.155	777.592	837.153	779.018	649.597	723.819	644.863	701.183	608.343	640.46	540.795	728.551	672.472	509.053	684.104	568.921	648.143	742.125	724.929	630.548	668.084	833.588	784.221	664.003	668.938	709.043	673.103
5.21_705.0304m/z	705.03	1	5.21202	0.2425	1944.83	1420.51	1362.4	1640.16	1581.46	511.862	854.237	2301.7	1418.6	1306.22	1484.56	1399.21	1588.74	1327.97	1421.31	1396.54	1339.42	1362.39	1437.78	1537.62	1384.21	1392.51	1444.44	1309.13	1303.12	1149.95	1364.84	1350.78	1303.59	846.33	1418	1198.98	1191.35	1423.62	1382.73	1491.9	1374.26	1426.24	1176.75	1362.29	1461.62	1305.62	1312.63	1528.19	1460.85
5.21_913.0429m/z	913.043	1	5.21202	0.46885	3357.02	2760.16	2164.36	3192.06	2917.33	1929.8	1771.42	4311.88	1823.2	2065.92	1639.66	1766.94	2514.2	1343.04	1866.33	1851.54	1602.55	2130.57	1806.78	1481.68	1810.33	1711.98	1579.14	1464.72	1917.53	1307.18	1837.36	1625.96	1742.09	1556.86	1509.61	1261.76	1316.91	1380.61	1489.76	1588.37	1740.26	1549.83	1818.42	1963.41	1581.02	1760.03	2097.01	1329.91	1662.65
5.20_281.0070m/z	281.007	1	5.19585	0.436517	2224.75	1833.54	1641.52	2233.28	2107.87	1413.09	1528.7	3498.21	2034.25	2032.28	2015.18	2018.56	1465.09	1851.16	2003.38	1689.71	1841.39	2089.79	1950.52	2172.16	1889.12	2196.31	1782.11	2087.48	1926.61	1670.61	1529.14	1985.06	1991.58	1909.42	1860.16	1813	2004.81	1762.32	2147.82	1964.55	1969.81	2328.85	1904.92	2295.42	1969.7	2052.32	1980.9	1920.71	1791.25
17.77_168.8384m/z	168.838	1	17.7742	2.61912	4948.92	6999.2	3541.3	3713.32	4937.9	4214.51	3916.05	4707.85	205.98	77.5158	26.9657	36.9425	40.5819	67.2054	262.161	114.887	78.0452	11.2415	63.5887	84.7464	33.5566	18.9614	61.4025	233.506	23.8391	23.1106	20.5077	86.5218	15.1946	90.7228	19.6031	45.076	135.161	240.086	78.6154	73.0996	67.3821	77.1077	96.8176	45.0858	156.367	226.653	140.909	326.729	177.606
[truncated: 12 more columns]
