# Supplementary material for: Effects of myocardial ischemia/reperfusion injury on plasma metabolomic profile during aging
Source: Aging Cell. 2020 Dec 29;20(1):e13284. doi: 10.1111/acel.13284 (PMC7811846; doi:10.1111/acel.13284)
Supplement: Supplementary file 5 — Appendix S3 [file ACEL-20-e13284-s005.xlsx]

## Sheet:  POS measurement_filtered
					Sample																																								QC
Compound	m/z	Charge	Retention time (min)	Chromatographic peak width (min)	POS_001	POS_002	POS_003	POS_004	POS_005	POS_006	POS_007	POS_008	POS_009	POS_010	POS_011	POS_012	POS_013	POS_014	POS_015	POS_016	POS_017	POS_018	POS_019	POS_020	POS_021	POS_022	POS_023	POS_024	POS_025	POS_026	POS_027	POS_028	POS_029	POS_030	POS_031	POS_032	POS_033	POS_034	POS_035	POS_036	POS_037	POS_038	POS_039	POS_040	POS_QC001	POS_QC002	POS_QC003	POS_QC004	POS_QC005
2.20_729.5482n	730.556	1	2.20078	0.307183	3539.81	2631.27	2345.2	2739	3580.61	2552.28	2142.87	3633.23	2585.74	1965.51	2347.05	2928.66	2028.61	2928.25	2218.23	1898.35	2942.96	4406.45	2487.95	2665.5	956.618	2827.46	1645.6	1681.4	1640.7	3014.82	1545.28	1181.23	2003.64	1609.59	1566.38	1328.4	2631.78	1511.48	1081.01	1705.87	900.343	2250.01	2238.28	1497.27	2754.04	2274.68	2753.94	2835.71	1533.44
2.20_758.5707m/z	758.571	1	2.20078	1.8431	322335	297130	343790	364879	487305	327315	298492	419851	364840	310567	347730	413621	312770	306800	318170	287921	338345	428550	279917	336298	158172	485974	244654	257125	270012	354538	206093	202110	241040	195115	227324	128900	484830	209218	216768	234771	164906	271580	285086	262208	337651	317435	306852	322808	225590
2.20_778.5615m/z	778.561	1	2.20078	0.307183	1489.09	1497.39	1568.99	1861.71	1466.37	1699.19	1608.47	2272.9	1393.17	1243.32	1729.27	2068.42	1386.94	1624.06	1377.94	1407.65	1724.16	2870	1625.8	1734.23	700.358	2254.65	1242.85	1168.26	940.889	2164.37	560.879	885.529	1244.22	1004.28	1087.95	913.932	2239.89	1101.13	660.269	1002.61	640.286	1324.24	1439.03	794.458	1305.98	1271.38	1312.4	1507.92	1018.26
2.20_782.5708m/z	782.571	1	2.20078	2.68382	31568.8	35494.1	33683.3	29481.5	60727.1	38272.2	37653.2	43141	39964.2	27252.3	29374.3	36248.4	34365.8	24757.3	38895.8	40118.5	29789	55166.1	32009.9	37649.7	22550.6	54768.1	29176.5	30376.7	27108	41618.4	30419.1	25371.7	24534	21352.2	20281	14580.7	41319.5	21502.7	19290.9	36009.3	22642.8	32202.4	31256.3	22377.6	46453.7	33150	31411.3	32081.6	25802.6
2.20_796.5907m/z	796.591	1	2.20078	0.27485	1131.78	1425.87	926.377	1222.3	1679.61	1385.62	1157.89	1475.5	1227.63	1015.12	1108.64	1419.97	1275.27	1204	847.402	1859.54	1180.23	2019.56	1172.66	1545.39	555.242	2149.38	652.625	1172.22	671.343	1495.05	1232.57	458.802	684.83	514.773	592.498	918.676	1964.81	686.461	633.628	1476.03	761.361	1507.7	916.625	371.063	1096.45	1183.34	1120.49	1364.57	667.652
2.20_815.6164n	816.624	1	2.20078	1.11557	140175	132764	137764	148810	256876	106380	120629	176062	148282	140982	145424	157524	132799	135380	129953	84071.2	142721	139901	123739	135937	60469.9	160845	80539.3	62121.2	85698.9	93330.4	38289.4	63413.4	85486.2	75660.7	72348.9	42638	152692	68337.7	78928.5	43114.8	55370.7	56227.9	108890	95722.6	141968	149218	142230	141546	78462.2
2.20_834.6024m/z	834.602	1	2.20078	0.388033	5891.1	7195.6	8661.9	9000	13266.6	8372.6	8385.14	8847.49	9094.39	7086.79	6252.69	7675.31	8082.82	6515.96	9362.13	11033.4	7511.39	11993.9	8435.68	7422.56	4243.09	14409	6171.53	9770.56	6418.95	11072	9201.26	5363.99	5640.81	5010.65	4798.19	5208.11	9894.83	4272.56	5652.78	9802.2	4466.7	11796.5	7528.9	5318.74	7058.2	7842.71	7217.38	7358.33	5986.86
2.20_840.6243m/z	840.624	1	2.20078	1.03473	11641	12954.9	10832.4	9889.74	27274.5	9495.05	12158	15004.1	13426.3	10324.7	10344.5	10586.2	11963.4	9152.99	13222	8211.4	10770.1	12809.7	11739.7	12327.2	6537.46	12523.1	7381.53	4955.13	7204.96	6766.3	4540.27	6229.85	6176.63	6897.48	5210.21	3994.27	10724.3	5843.03	5882.13	5278.99	5828.65	5334.13	9504.11	6177.68	13987.5	12984.5	11950.4	11636.1	7091.12
2.20_844.6542m/z	844.654	1	2.20078	1.26107	96006.1	90172.6	79480.5	85127.4	153255	59165.4	80680	130387	90901.8	90934.7	73070.4	93875.8	81927.7	103062	88044.6	46583.4	88641.4	75450.9	91959.6	95654.6	41223.4	85388.8	55249.8	27297.1	51957.3	45851.4	21775.9	42629.1	53700.1	56730.5	46856.6	48370.9	98843.1	51881.7	51605.3	21246.8	39249.8	25771.9	63096.9	48799.5	92493.7	95263	86616.7	83644.5	52811.3
2.30_520.3415m/z	520.342	1	2.2978	0.72755	2.46557e+06	1.62895e+06	2.06791e+06	1.65922e+06	2.33851e+06	1.12344e+06	2.09219e+06	1.81429e+06	2.17413e+06	1.63414e+06	1.9338e+06	1.41422e+06	1.81202e+06	1.73552e+06	2.19339e+06	178715	1.99081e+06	252113	1.70966e+06	1.70535e+06	800449	103737	953853	26783.7	1.22994e+06	92800.9	32293.3	1.04026e+06	600249	695081	797807	615379	414572	962787	783040	20925.8	953996	22289.7	1.24989e+06	866076	1981008	2.11891e+06	1.98059e+06	1.87538e+06	1.07975e+06
2.39_495.3348n	496.342	1	2.3948	0.840717	2.46848e+06	2.19362e+06	2.77797e+06	2.38487e+06	2.45195e+06	2.36833e+06	2.90274e+06	2.37525e+06	2.90563e+06	2.53637e+06	2.35028e+06	2.4016e+06	2.58926e+06	2.08857e+06	2.99449e+06	624710	2.69231e+06	774993	2.28684e+06	2.34655e+06	1.34218e+06	376643	2.02478e+06	105624	2.30912e+06	394736	119225	2.02253e+06	1.30174e+06	1.17274e+06	1.77771e+06	1.07174e+06	1.02473e+06	1.59718e+06	1.77576e+06	74228.2	1.73866e+06	71444.3	1.91271e+06	1.7394e+06	2.44493e+06	2.55204e+06	2.45446e+06	2.42923e+06	1.98819e+06
2.39_991.6727m/z	991.673	1	2.3948	0.6467	153830	125611	183050	150418	116298	162569	204991	145404	203034	173560	138958	156523	169592	123835	217895	24799.1	181057	38290.9	140458	141674	91222.6	17449.6	170646	1982.74	204430	19197	2858.46	178286	93961.2	72470.1	147077	66339.3	70412.1	114718	149772	1092.7	139170	1085.75	142268	137342	176101	180915	154945	146325	157743
2.41_553.3875n	554.395	1	2.41097	0.856883	488387	445801	526812	463864	552217	387624	558835	456602	566658	577786	465090	470477	513891	477298	576485	119952	573456	172419	512185	453450	257814	69596.7	358300	22077.9	394119	68649	20459.7	346960	256959	237005	317906	211529	173576	287354	334031	13096.4	317279	13306.8	360864	330725	533575	568659	508681	485005	356781
2.49_886.5576n	887.565	1	2.4918	1.39042	206777	207894	211134	183434	201856	175505	217246	255391	254318	244933	214718	168284	243098	166434	215092	39876	204866	62431.9	193665	190857	192573	40222.6	195100	27859.9	188114	54535.6	30992.1	188332	141065	181711	163750	91160.7	119864	158503	153538	18936.8	187176	14025.1	223054	200706	214986	221428	212893	203874	182951
2.49_989.6580m/z	989.658	1	2.4918	0.614367	11368	7719.33	13557.8	6308.21	5669.71	7994.48	9748.22	9131.67	11177.3	8955.28	6643.72	7321.61	8682.87	8874.14	10691.3	2870.44	12019.4	3756.91	8518.53	6914.33	7841.4	3961.43	10172	455.708	10742.9	3870.65	805.723	13138.7	5352.49	4987.09	6853.73	2860.48	6184.17	6937.2	11451.1	146.994	11828.1	210.106	10158.3	9924.45	9322.9	9619.76	8438.91	7957.34	9018.07
2.52_884.5423n	885.55	1	2.52413	1.56825	52406.1	51877.7	39546.6	30435.2	53439.3	35228.1	37989.2	47109.8	50312.9	52342.7	38065.3	32420.4	41410	43059	45764.4	13683.6	47047.7	12984.8	53451.9	38071.9	45188.6	12952	36307.9	6318.46	29944.8	12424.9	8544.12	33507.3	25361.8	31225.6	30417	18568.4	22772.2	34997.4	48203.3	4187.99	42514.8	3308.3	37036.6	33521.2	43287.6	44230.6	42957	41083.3	37708
2.64_494.3259m/z	494.326	1	2.63732	1.08323	102983	73994.4	119024	56694.6	86379.2	71777.5	79184.2	87743.8	99064.9	70860.2	63887.6	68155.2	78727.1	79019.8	86334.4	43161.3	97242.1	43948.9	74886.5	66203.1	74683.6	57180.1	80644.2	18679.6	77129	47297.2	23065.9	97942.3	48719.6	52884.3	54184.9	27481.6	58380.8	60471.3	92255.3	12892.6	101022	13396.4	86975.4	84530.5	78109.4	80678.3	76419.9	76031.6	77400.6
2.69_909.5526m/z	909.553	1	2.68582	1.6976	29637.2	29875.2	36578	30305.9	24006	33016.8	33622.5	41315.9	37711.6	38043.9	39071.1	31250.3	42014.5	27930.6	32565.8	9058.83	32437.5	15071.9	30969.8	29562.6	34486.1	8789.36	40218.9	8038.96	36043.4	13592.7	8537.54	36874.8	31523.8	35377.6	33020.9	17998	24485.9	31873.2	28627.6	4954.13	33489.9	3877.6	41922.1	39001.5	34024.5	32967	33196.9	31507	32224.4
2.73_881.5448m/z	881.545	1	2.73432	1.71377	19075.1	16206.5	20625.5	19630.9	17511.8	22928.2	18018.3	20758.6	21135.2	19680.9	23975.6	19296.1	21736.8	16949.2	19877.5	9182.26	19363	9900.8	18613.4	15773.1	18450.1	10694.5	21672.4	6445.5	19587.8	11877.4	6985.92	18893	16553.4	18095.2	20349.2	9885.47	15699.5	21272.4	25702.9	4263.18	20611.6	3902.66	20151.3	22770.7	18097.3	18047.1	17948.4	17410.8	19167.9
2.73_60.0332n	83.0225	1	2.73432	0.420367	1373.73	1339.75	1752.34	1263.02	1534.09	1453.79	1323.44	962.98	1021.78	1456.26	1147.89	1126.35	1047.49	2041.04	1241.6	2160.51	1544.27	1152.17	1739.16	1285.8	951.465	1317.54	917.892	1054.42	779.162	1061.56	1314.76	1073.32	1083.82	876.746	1072.82	1707.71	1087.81	1041.89	1780.48	1305.72	1165.78	1038.65	1066.24	1099.71	1358.33	1344.51	1124.09	1215.82	1041.5
2.78_858.5294n	859.537	1	2.78282	1.6976	97414.4	88675.3	106572	106656	82466	105959	91401.3	100775	111120	93604.6	103397	90727.7	102670	82990.8	105467	48863.2	96203.7	50842.5	92794.1	80686.5	81066.1	49689.4	85381.2	25992.4	83301.6	50588.1	30474.7	78164.3	62505.2	70917.7	82446.7	34364.4	64571.2	83328.8	109891	17411.2	88263.8	16655.3	87706.4	95091.5	96258.7	96942	90022.9	89797.2	82557.5
3.70_533.3359m/z	533.336	1	3.70437	1.00238	25982.3	29855.8	9670.09	9931.78	1.02109e+06	10860.8	9173.27	21152.1	9789.07	9714.89	9250.52	9186.24	9669.13	9918.51	9555.87	8299.49	9333.25	8358.92	9420.1	8747.12	21339.6	7240.78	6423.54	5675.48	7083.29	6612.18	5978.13	7180.32	6109.78	30217.1	6221.97	13604.8	6764.23	24886.9	10782.1	6103.22	7120.35	5770.04	5699.6	5872.15	53242.3	55281.7	47229.4	46985.3	39205.2
3.74_626.3942m/z	626.394	1	3.7367	0.307167	12651.7	13486.3	19304.2	14960	32230.1	16072.1	13295.2	19969	24014.9	15357.5	17372.4	12702.2	19524.6	12473	21892.5	9013.99	17913.5	12233.8	16039.6	13636.8	21742.1	23152.8	14716.1	13384.9	21693.2	16577.2	12899.2	20945.9	7651.97	10087.2	11577.2	5689.07	15903.5	16581.1	14678.9	10127.2	19894.1	16316.4	22140.7	15856.7	19329.3	19776.1	20200.2	18851.2	23826.7
3.75_538.3866m/z	538.387	1	3.75287	0.533533	15782.6	14412.5	13476.7	17068	32579.2	15673	11950.9	13980.3	11413.6	9741.74	12490.9	12215.8	13234.8	8614.93	12934.5	8721.96	12347.7	10222.7	11324.6	11266.1	9853.17	9287.45	10566.9	7716.63	12483.8	11076.7	7971.48	10859.5	7599.43	11545.5	11062.9	7668.57	8200.74	16393.7	8179.68	8104.46	9582.63	8858.2	8643.66	8658.73	17419.6	17590.2	15683.5	15486.1	13393.3
3.75_568.3428m/z	568.343	1	3.75287	1.11557	96796	76586.2	129071	95444.9	212188	89296.6	104021	106006	138210	89755.4	106054	77610.3	114387	78185.6	138867	107223	113690	81369.6	98271.7	84879	109910	156806	75386.7	84500.9	117587	93282	92800.5	112300	55937.3	61492.2	61789.2	37376.3	106008	80436.6	87075.1	76562.4	110831	102125	115949	88292.7	108545	111338	104504	103379	102293
3.79_543.3342n	544.342	1	3.7852	1.00238	218500	197002	216413	138485	266495	145514	243346	226140	245336	141341	151551	144415	200483	148006	276649	205143	188323	165107	189677	195156	208503	265850	163189	150939	164903	167844	205568	215206	112593	130682	110451	91239.6	173769	145315	135488	202415	222439	173961	190564	127829	195496	198370	187647	183423	183324
3.79_602.3941m/z	602.394	1	3.7852	0.339517	24568.6	33045.2	31648.9	20827.2	48204.5	32622.3	26762.6	40536	39093	21851.7	24038.3	22581.4	33351.5	21179	36571.8	16609.9	29006.8	24080	28859.2	28831.2	40366.6	28971.4	28370.8	21465	27994.8	25980.8	23445.8	37015.8	16623.9	23998.9	18784.9	13046.6	26509.9	29373.6	22079.3	19917.4	33833	24636.8	34040.4	21451.8	32167.1	30988.1	31974.8	29337.5	38361.7
3.82_637.4402m/z	637.44	1	3.81753	0.22635	1391.56	458.625	461.722	1535.66	615.209	1105.9	1814.76	408.823	510.456	443.909	498.87	509.204	504.272	478.376	998.77	1272.72	505.477	406.646	458.104	507.445	138.537	1654.6	220.665	276.315	348.614	315.837	643.494	299.864	209.503	175.885	305.745	329.357	263.879	296.408	304.009	1343.5	468.14	295.257	191.982	239.121	780.413	965.683	639.61	704.542	434.388
3.85_600.3933m/z	600.393	1	3.84987	0.436533	5399.35	6065.78	7247.55	5332.96	8319.77	5536	4487.91	6248.58	7142.35	6146.28	5457.79	5170.43	6417.5	6180.36	6804.38	3365.76	7123.46	3907.36	6293.14	5826.61	4818.17	4544.64	4787.61	3161.18	5322.25	4451.56	3136.55	5741.3	3032.11	3848.95	4330.33	3070.33	4300.83	5598.58	6556.27	2903.54	5185.41	3847.79	5020.24	4649.98	6522.22	6368.42	6154.59	5458.84	5464.17
3.85_226.1200n	227.127	1	3.84987	0.630533	25791.2	1753.19	1779.96	2009.56	784.905	2229.43	25502.3	1355.87	1320.91	2151.16	2106.03	1672.74	1428.39	3117.11	4581.53	17752.8	1725.44	1932	1678.21	1860.73	1570.67	36454.2	1626.22	1781.88	1353.89	1486.23	12975	1668.46	2501.32	1826.57	1832.54	3025.15	2019.97	1652.75	1897.86	26744.2	9393.94	1715.94	1779.95	1872.75	4756.02	5016.05	3952.25	3957.82	4569.55
3.85_113.0596n	114.067	1	3.84987	0.533517	38750.5	3809.57	3862.05	4266.89	3358.71	4492.77	42118.5	3681.52	4552.53	5405.22	5232.02	4275.99	3806.09	7106.76	11724.6	30531.7	4167.65	4281.96	4258.65	4326.41	4546.08	57580.2	4514.7	4707.91	4038.38	4501.57	24163.9	5036.4	6095.76	4730.8	4678.82	6608.7	6404.16	4619.86	5107.58	41588.4	18155.1	4978.15	4400.61	4832.77	9234.51	9806.19	8843.91	9035.08	10739.1
3.85_172.1205m/z	172.12	1	3.84987	0.6952	125898	28905.2	26715.5	29742.9	18100.3	15100.2	127931	26039.1	25285.8	35328.6	33145.6	29937.1	24132.1	43389.5	53668.3	114088	24935	32571.5	26817.2	28498.1	24201.7	133019	24383.5	24696.8	18621	23740.6	79948.8	23827.3	31575.1	27166.3	25389.1	35441.8	29318.8	23154.1	23618.2	112161	65657.7	27426.1	24290.3	27171.2	55296.2	59579.5	50579.6	51262.8	45547.8
3.90_520.3416m/z	520.342	1	3.89838	0.953883	1.30475e+06	1.00823e+06	1.28816e+06	1.05925e+06	1.32158e+06	895175	1.30459e+06	1.10404e+06	1.32835e+06	1.01514e+06	1.09747e+06	970141	1.09846e+06	1.06276e+06	1.42926e+06	1.1142e+06	1.20965e+06	855658	1.06782e+06	1.06271e+06	915718	1.5719e+06	974407	982238	1.17393e+06	1.16178e+06	1.06323e+06	1.23857e+06	786655	770213	861219	748001	1.0522e+06	962194	963204	1.05494e+06	1.06684e+06	1.04038e+06	1.00394e+06	907888	1.15495e+06	1.18245e+06	1.10742e+06	1.07907e+06	1.10009e+06
3.90_789.9890m/z	789.989	1	3.89838	0.161683	391.908	330.666	480.633	382.904	0	0	231.424	389.492	257.861	275.906	330.79	326.985	328.595	290.364	320.361	377.944	306.413	232.387	297.94	277.374	201.785	244.101	450.621	469.949	498.228	547.171	319.41	485.941	344.679	251.727	433.601	330.54	384.932	431.504	346.926	377.242	396.948	510.628	506.735	415.242	235.934	247.81	248.722	133.425	267.72
3.91_578.3941m/z	578.394	1	3.91455	0.840717	178975	212142	227554	200941	314379	202154	155972	224881	237737	180640	198613	178162	206497	175841	220713	118689	219218	155444	192506	189598	152271	153567	147838	135270	178449	168108	109898	185051	106328	127559	127766	96958.2	150008	166925	145696	99934.4	129429	145960	155490	135479	238236	242985	214200	206693	185484
3.93_777.9892m/z	777.989	1	3.93072	0.194017	265.82	293.115	501.168	412.8	0	20.3864	451.208	431.831	520.995	388.383	340.675	339.667	466.449	363.52	387.054	401.129	447.793	424.057	424.18	306.969	368.899	492.348	553.801	597.473	612.747	496.243	328.711	534.096	546.37	291.854	548.885	390.704	439.439	367.719	435.292	498.939	472.459	504.293	418.016	560.549	291.082	314.562	299.683	269.66	392.682
3.95_991.6729m/z	991.673	1	3.94688	0.452683	31534.9	28098.6	41368.8	32459.6	7979.72	7042.3	42300.8	32571.8	43718.1	36990.1	30870	34614.6	37320.1	25344.1	46887	25183.9	38854.3	23707.8	29149.7	30999.4	24107.1	52930.4	42238.3	43533.6	50696.3	52827.3	32435.7	50423.7	27136.9	18897.9	38070.8	16662.4	36345.8	30182	41360.2	36649.5	34779.8	42491.3	33977.7	36186.5	35379.1	35186.8	32438.5	30705.1	37140.9
3.95_495.3346n	496.342	1	3.94688	1.9886	893790	824059	1.03137e+06	865619	1.22755e+06	724783	1.02969e+06	889777	1.02971e+06	924645	853454	887086	936184	752198	1.06391e+06	819493	972249	721881	813480	846103	659585	1.14491e+06	871966	890384	999587	1.01531e+06	812167	990580	669092	570287	813156	524459	822535	734568	853575	901853	823701	879636	766004	791246	940235	964597	900816	883531	884065
3.95_553.3871n	554.394	1	3.94688	0.856867	142295	178741	182450	184643	202961	120844	141247	182846	188586	175580	160659	169041	178731	137927	181841	108309	189271	138954	156885	156544	93916.6	97436.3	116829	110821	133779	129976	74876.6	131201	80566.7	80758.6	107099	59610.6	103638	110840	113754	74750	85244.6	112816	105206	106400	208684	214276	183663	183381	120920
3.96_989.6577m/z	989.658	1	3.96305	0.210183	2023.22	1435.12	2705.47	1254.87	316.035	209.849	1746.77	1965.88	2199.49	1475.32	1286.09	1569.9	1841.34	1519.72	2059.26	977.366	2312.64	938.519	1495.98	1254.26	1487.52	2734.09	2062.53	1896.53	2188.85	2486.77	1730.29	2728.68	1067.99	914.698	1384.81	529.617	1652.33	1225.28	2267.27	1693.57	2251.22	2146.99	2076.33	2077.88	1711.03	1756.71	1655.44	1472.59	1938.26
3.98_926.5794m/z	926.579	1	3.97922	0.32335	1160.41	892.502	2296.17	2501.22	4099.26	604.629	1184.34	2500.9	1721.18	4166.94	2883.58	2700.26	2816.21	2173.02	1966.5	697.781	3721.09	2239.01	2424.21	858.036	1358.68	1337.42	2737.44	1155.1	2061.36	1218.53	485.629	1892.98	3365.3	1847.39	1749.85	849.561	1106.76	1328.73	2206.08	320.487	1427.47	874.512	2605.28	3078.99	2197.3	2027.02	1736.37	1559.01	1620.35
4.00_494.3257m/z	494.326	1	3.99538	0.873033	37576.2	27619.2	43915.4	20982.5	30048.2	17687	28291.4	32553.1	34771.4	25964.6	23591.4	25621	28363.7	29221.9	30686.6	21709.9	35813	19130.8	27510.9	24723.3	26937.8	38145.3	28572.2	25909.4	27611.9	30162.8	27369.3	36770.5	18451.7	19263.6	19903.9	10761.5	24340.3	21623.1	32777.3	26957.3	36735.7	28560.4	30492.4	29766.5	29664.2	30428.2	28491.8	28345.6	28001.6
4.08_525.2910n	526.298	1	4.07622	0.7922	22916.7	20523.6	29718.6	26965.8	36743.2	14233.6	25455.6	22745.1	31182.9	29506.7	22974.3	23001.5	27432.6	24361.2	30726.1	22006.1	27785	20720	23580.2	22038.7	20047	32073.8	19883.8	20399.1	23781	24306	18907	25458	17257.4	14144.2	18075.8	11552.6	22270.2	21514.4	23912.1	18156.6	22064.7	21896.4	24632.1	23261.3	26228.3	26377.6	25891.6	25917	23661
4.11_836.5503m/z	836.55	1	4.10855	0.42035	965.783	990.149	1385.2	1117.53	10070.7	957.401	749.687	1731.02	914.64	2156.97	1075.29	1322.2	1593.13	1511.37	1222.08	545.877	2777.95	1167.68	1611.61	741.294	703.648	539.345	821.318	514.364	847.268	725.719	314.918	1449.29	854.789	1326.7	1132.05	3739.02	768.291	1399.07	1831.91	321.707	597.68	338.218	1058.93	1320.97	2408.35	2248.57	1808.89	1825.92	1720.16
4.12_502.3094m/z	502.309	1	4.12472	0.291017	14557.4	14184.5	15484.6	13722.3	15504.7	10008.5	16310.7	12426	19279.6	15913.5	11348.7	12493.3	15153.5	14604.3	19002.7	14666	16269.6	12611.1	13997.2	14579.2	12576.6	20116.8	10221.6	11714.7	11769.2	12963.7	14101.3	13751.3	8910.22	7476.49	9664.92	8167.09	13528.6	11632.3	13106.8	14149.4	14208.5	11432	13131.7	10742.1	14315.7	14000.9	14206	14244.9	13118.1
4.12_560.3389m/z	560.339	1	4.12472	0.42035	2965.28	3280.44	2308.08	2050.85	3338.28	326.825	2287.43	3367.48	3009.96	2634.46	1572.81	2150.45	2541.98	2486.03	3240.6	1960.4	3014.61	1959.4	2514.42	2075.53	3557.22	1775.1	891.745	783.8	1047.48	1112.85	1088.54	1208.76	663.039	3636.03	765.597	2783.55	1122.77	3589.54	1643.32	1312.66	1501.87	922.646	1189.99	973.71	4343.77	4608.94	5252.17	5019.92	4871.24
4.14_213.1070m/z	213.107	1	4.14088	0.46885	1153.4	1372.67	958.96	2367.52	2050.19	1213.5	2435.35	1416.37	1200.14	3428.85	6623.52	2325.95	3017.23	7722.65	2745.27	3940.69	8163.91	1211.08	2924.02	1576.81	3237.88	3890.78	16120.6	4458.89	2751.26	4420.85	2972.23	2515.36	6528.96	2858.6	1638.08	4083.07	2478.45	2539.14	5944.5	5645.95	2729.29	5524.79	2080.96	2320.53	2948.6	2990.17	5288.52	4654.7	5966.95
4.17_480.2973m/z	480.297	1	4.17322	0.986217	39921.2	38693.5	26860.2	25834.2	826795	20286	25181.8	34476	27654.5	28369.8	24585.5	24718.5	26274.6	27074.8	27264.6	24780.4	28147.8	22506.8	23223.8	23901	38104.9	28872.3	21856.6	23886.8	24661.7	26667.3	23013.8	25326.5	21106.3	37639.6	22519.3	27654.4	26443.5	40485.7	26462.5	24694.4	21630	23389.4	21304	21670.7	59289.4	61209	57381.6	56972.9	57050.5
4.21_516.3086m/z	516.309	1	4.20555	0.485033	7721.97	8177.1	3698.62	2893.06	264505	1368.48	2878.23	6619.61	3227.76	3153.55	2923.48	3027.58	3198.21	3418.4	3283.04	2915.83	3309.32	2864.14	3233.08	3013.45	8610.43	3138	2723.69	2564.07	2501.19	2715.26	2569.86	2747.79	2335.91	9616.91	2246.11	3822.13	2261.03	9849.47	3721.3	2308.02	2662.82	2502.18	2692.98	2712.9	14763	14146	14112.6	13672.5	14146.9
4.21_632.4221m/z	632.422	1	4.20555	0.404183	3496.07	3899.14	1522.2	1754.77	204815	480.9	1361.2	3732.06	1763.83	1726.11	1621.11	1479.6	1634.63	1545.36	1517.14	1711	1431.5	1322.12	1325.68	1549.62	2742	502.746	493.494	328.593	414.59	312.958	451.344	320.646	385.617	3316.46	531.375	1030.61	343.513	3043.58	655.528	347.479	288.201	442.457	372.16	503.283	7402.54	7148.69	7998.52	7702.85	5187.22
4.22_515.3018n	533.336	1	4.22173	0.436517	32243.7	35447	10778.3	13348.2	1.35302e+06	3652.58	10756.5	28800.5	11935.2	12850.7	11538.7	10728.6	11441.9	12698.2	12070.3	9017.59	12193	10140.7	11048.6	10891.9	40254.4	8745.38	7211.43	7242.96	8626.43	7777.87	6869.07	7699.46	6591.42	47301.6	7643.12	18209.7	7297.6	47697.2	12771.1	5985.4	5576.39	6489.33	7287.87	8645.19	67707.9	67144.8	68980.2	67345.9	70177.1
4.30_928.5922m/z	928.592	1	4.30257	0.307183	3085.68	3623.99	3953.76	2877.4	2380.79	2366.45	2839.86	4052.07	3379.29	3392.59	4129.52	3347.11	4075.99	2935.33	2944.85	1784.09	3506.84	2531.76	3188.09	3089.18	3001.96	2724.91	3611.57	2012.17	3237.42	2551.22	2054.27	3966.67	2598.57	2814.22	3039.28	1406.65	3486.51	2917.37	4301.22	2034.24	3068.26	1858.26	3962.31	3629.1	3484.54	3323.62	3151.97	3399.14	2884.46
4.32_944.6111n	945.618	1	4.31873	0.549683	13822.8	14337.8	15067.7	14059.3	7365.74	5310.37	13440.1	17106.2	15931.7	15158	14147.2	11798.7	15645.2	10178	13025.1	5820.86	13211.3	10636.3	11979.5	13224.1	7437.45	4507.88	7621.77	3829.08	7779.7	5133.19	3572.85	7920.2	5627.62	6840.39	6633.71	3031.11	7017.81	6470.99	5897.38	2980.76	6718.52	2742.98	8570.75	8577.4	14109.1	14654.2	13014	12598.3	7939.72
4.32_931.5415m/z	931.541	1	4.31873	0.6952	7118.5	7030.41	8696.66	7178.9	1784.64	4939.23	7799.69	9330.14	8557.88	9181.42	8250.43	7209.23	9188.81	6359	7470.45	3613.91	8187.73	6679.49	7466.33	7456.11	7496.61	6387.13	9236	5518.66	9579.85	6315.5	5285.8	10056.9	7963.28	7745	8911.06	4665.6	9537	6687.69	7722.91	4684.44	8693.91	4083.36	11381	10436.5	6553.5	7194.36	6325.35	6308.35	7093.93
4.32_902.5761m/z	902.576	1	4.31873	0.679033	11851.8	12390.8	10151.8	8046.65	9881.17	6613.54	8334.83	10741.6	11303	12107.1	8129.71	7985.42	9367.59	10100.3	10803.9	9508.97	11724	7465.63	12412.7	8858.24	10719.8	8783.78	8816.39	5672.24	7217.94	6425.1	7533.37	8506.68	6043.73	6752.62	7259.23	3591.74	6867.37	8130.36	12003.1	8117.36	10343.8	4675.29	8868.41	8218.44	10238.8	10177.8	9512.44	9121.42	9193.36
4.32_886.5574n	887.565	1	4.31873	0.889217	141710	143168	160231	138431	99400.3	103005	146255	180595	167854	161484	144107	125462	160801	112889	144411	78515.8	141166	109282	130245	133415	138945	101823	152416	79501.7	147717	101338	80407.6	151940	116740	129462	131025	65423.8	136297	121368	119492	71768.8	136958	60354.6	167695	155154	148023	146362	136822	132265	137122
4.32_867.6317n	885.549	1	4.31873	0.77605	12976.2	12425.9	10060.5	8107.23	10055.2	6724.34	8945.37	11860.8	10905.2	12360.9	9361.53	8738.38	9753.55	10611.8	9779.44	8804.66	11920.8	7619.14	12538.6	9259.95	11341.9	8942.64	10428.7	6027.17	8498.93	7025.34	7322.72	9357.44	8048.36	8853.26	9120.03	5374.96	8404.12	9907.8	13037.3	7386.75	10331.6	4765.69	9880.7	8973.49	10192	10042.3	9978.83	9249.9	9949.98
4.32_627.5352m/z	627.535	1	4.31873	0.808383	79735	79898.5	86365.3	76015.6	88603.6	53523.3	78879.5	99116.8	91975.3	84764.5	75473.7	65771.2	85565	59062.3	77725.3	41758.6	77303.4	59447.3	69890.5	73995.4	75416.2	49652.2	78800.8	40919.1	77646	50563.6	39647.3	78574.6	57054.6	68190.6	66042.4	32143.5	68769.5	63954.1	57390.2	35227.4	67024.7	30074.2	86522.3	79233.8	80979.9	81847.1	75074.2	74302.7	74925.7
4.32_625.5293m/z	625.529	1	4.31873	0.614367	12759.6	12568.3	9788.33	7845.1	10105.6	5692.25	8321.01	10499.7	11183.1	11006.5	7357.03	7824.09	8787.87	9718.43	10543.6	10000.9	10934.9	7353.71	12322.8	9000.35	10488.5	8478.64	8101.95	5986.4	6748.84	6232.52	7600.26	7638.1	5592.33	6672.52	6253.17	3883.24	6516.7	7793.01	10724.5	7785.73	9497.14	4877.73	7814.69	7339.44	9964.3	10062.7	9379.14	9521.23	8640.73
4.33_925.5316m/z	925.532	1	4.3349	0.1455	701.679	695.353	566.013	597.477	346.166	375.716	837.31	937.6	665.071	777.832	741.378	692.222	685.301	600.564	767.158	200.037	813.671	565.55	796.887	547.944	664.981	566.393	620.183	506.388	800.426	357.566	258.512	850.187	517.288	610.214	679.27	167.496	521.346	480.949	761.871	362.235	586.717	107.015	753.999	823.408	547.544	564.689	635.082	452.923	557.87
4.35_873.5537m/z	873.554	1	4.35107	0.307183	743.307	752.509	537.08	830.104	388.264	407.766	597.299	851.316	556.014	753.67	671.86	446.067	851.06	385.147	434.569	521.45	493.129	418.385	514.85	774.91	612.435	369.058	409.569	112.623	400.305	249.749	267.586	429.393	354.685	630.459	540.186	393.82	475.691	587.647	491.071	193.294	550.999	89.2885	393.261	339.293	667.803	552.135	496.531	583.975	447.167
4.35_900.5680m/z	900.568	1	4.35107	0.501183	2740.86	2287.76	2638.06	2636.95	2163.99	1921.76	1913.64	2542.67	2135.45	2617.84	2640.12	2327.05	2626.35	1990.32	2321.51	1429.34	2646.33	1554.96	2465.85	1967.87	1867.27	2084.63	2352.25	1373.35	1928.78	1863.73	1360.94	2012.9	1492	1609.46	2001.35	933.859	1923.86	2390.87	3487.18	1350.66	1994.02	1172.47	2036.33	2242.75	2428.91	2336.39	2362.15	2055.7	1993.26
4.37_158.0442n	159.051	1	4.36723	0.37185	4536.97	6379.58	6751.55	7028.18	5046.79	8286.27	7891.34	5015.72	9154.74	8053	7741.27	6400.59	5678.73	10238	4950.1	17949.2	7710	5649.73	8021.79	6881.64	6115.49	11123.2	5398.43	6872.77	7306.58	5890.75	8602.31	7068.36	10371	6266.13	5369.85	10311.5	8035.47	5329.6	10344.6	9898.27	7939.44	6236.36	6577.92	7425.99	6449.9	6453.59	6365.76	6476.45	7540.88
4.37_599.5036m/z	599.504	1	4.36723	0.759883	20535.2	19057.7	23358.8	22920	15644.3	13538.7	19833.9	21056.9	24861.6	19568.8	20570	18491.8	20289.3	16699	23582.6	17852.7	20285.5	14630.8	19130.9	17049.3	17941.4	19497.2	17980.6	12164.8	19086.4	16019.3	13280.3	16723.1	12697.9	13751.5	17352	6767.11	15298.8	17141.3	22918.9	11696	17784	10540.5	18816.3	19767.4	20763	20983	19673.2	19559.8	19037.6
4.37_858.5284n	876.562	1	4.36723	0.856883	46798.9	39920.3	51992.4	50875.2	27967.1	32119.6	42956	48096.2	53448.9	44048.9	49365.1	44388.1	48267.8	38254.3	51218.1	34456.2	45046.8	30920.3	43117	39453.2	38290.2	43242.2	44191.5	26798.4	44327.9	36101.4	29210.1	40972	33429.2	35283.8	44208.9	16687.4	35847.4	42262.5	57157.7	25523.1	42734.7	21774.5	44288.6	48712.1	46784.7	46726.5	43424.4	43326.5	42558.4
4.38_197.0100m/z	197.01	1	4.3834	0.161667	145.367	322.818	397.423	428.751	9.19333	57.0939	614.49	153.768	616.345	589.274	506.46	382.808	256.322	966.245	236.598	1676.71	548.569	296.037	644.712	563.176	310.414	762.494	236.377	436.983	454.761	333.067	649.467	464.773	836.33	330.101	299.544	828.459	486.829	172.085	707.343	807.45	539.033	379.365	383.841	438.972	220.903	242.051	304.731	279.181	303.885
4.38_917.5872m/z	917.587	1	4.3834	0.533517	4380.78	3943.99	4445.21	4322.35	1592.19	1891.03	3265.33	4138.78	3995.16	3525.27	3989.74	3368.02	4120.87	2357.52	3904.42	1941.98	3589.6	2572.42	3326.87	2587.81	2057.3	1850.87	1826.57	1037.06	1705.34	1700.05	1297.28	1831.6	1087.8	2162.72	1763.29	389.927	1813.44	2260.79	2860.66	842.63	2111.59	744.894	1978.29	2108.06	3928.29	4099.94	3449.35	3158.82	1963.62
4.40_287.9998m/z	288	1	4.39957	0.291	710.805	792.037	1079.18	882.909	44.4912	160.235	945.369	592.294	782.505	726.288	778.445	817.033	598.564	947.453	693.746	1006.96	839.654	1081.46	889.437	723.272	718.056	601.942	537.411	665.419	644.16	652.447	921.232	536.214	670.074	464.965	601.588	632.204	654.948	451.506	519.192	889.131	651.936	764.952	633.867	559.076	531.733	503.721	416.514	443.517	408.058
4.40_383.0520m/z	383.052	1	4.39957	0.226333	362.809	476.685	663.408	750.071	12.0436	746.123	800.239	474.824	739.353	667.158	759.243	665.882	619.402	848.157	447.799	1216.29	709.427	621.207	806.381	686.153	664.179	893.878	630.141	796.371	763.348	745.966	947.754	764.776	849.033	572.46	624.891	1002.29	867.474	470.086	760.492	1180.87	799.711	907.213	639.551	824.938	378.343	460.345	612.148	547.071	607.71
4.40_598.4755m/z	598.475	1	4.39957	0.177833	500.851	575.44	446.692	582.012	823.737	297.933	400.649	491.619	537.048	460.579	471.797	488.052	429.068	477.805	557.793	422.796	552.146	314.39	412.793	408.975	482.035	554.45	318.366	213.82	347.247	255.542	170.011	373.48	202.949	261.476	296.717	129.82	260.421	548.741	429.313	163.254	238.191	244.499	269.652	428.276	657.195	665.008	594.321	479.098	620.451
4.43_603.5330m/z	603.533	1	4.4319	0.727533	16763.3	10689.7	11236.6	13441.3	8144.17	8038.79	11403.5	19404.9	10583.7	13679.5	17329.3	14101	13045.8	12486	9561.37	4636.18	12520.5	9236.67	11730.3	12156.1	12342.7	7027.87	14086.4	5928.03	12701.7	8725.58	4846.65	12121.5	12654.6	16240.6	16170	10963.9	12165.5	17267.1	13180.3	3926.27	9512.95	5243.66	12312.6	12469.8	13430.5	13546.1	13289.3	13114.3	13135.3
4.43_863.5660m/z	863.566	1	4.4319	0.662867	9712.6	6198.58	6492.86	8024.94	4945.92	4788.31	5656.8	11092.9	5538.39	8337.55	10328.5	8266.23	7822.47	6755.55	5224.65	2491.79	6649.47	5835.01	6454.12	7296.15	5311.24	3768.29	7728.51	2587.69	6617.53	4842.75	1921.49	6221.94	6865.17	8611.06	8589.22	5388.56	6217.06	9411.14	7385.04	1624.43	4633.77	2002.99	6875.88	6584.57	9444.77	7799.79	7208.48	7061.89	6796.74
4.48_575.4991m/z	575.499	1	4.4804	0.485033	9116.9	6702.5	8929.36	10745	41506	6505.22	6691.99	10138	6767.64	7295.24	11832.9	9771.74	8882.11	6263.68	7024.28	3488.89	7251.77	5899.6	5588.97	7036.47	7231.41	5948.41	9032.8	4808.43	8993.5	7158.42	3660.89	7979.77	7933.89	9151.54	10497.5	4862.29	7314.65	11534.6	9387.07	2968.61	6040.93	4228.75	8081.52	8986.85	10399.3	10726.8	9837.68	9593.31	10199.2
4.48_857.5194m/z	857.519	1	4.4804	0.792217	2345.93	1424.64	2836.81	3152.7	1608.07	1975.7	1811.22	2334.77	2398.99	2336.04	3000.39	2707.7	2528.3	2180.05	2318.13	1049.05	2631.94	1534.65	1983.46	2075.36	1548.56	2357.73	2824.64	1706.18	3093.48	2721.21	1346.21	2655.49	2526.5	2188.58	3329.82	1296.23	2518.65	3175.52	3799.82	1139.21	2279.45	1716.23	2460.17	3304.37	2275.98	2160.98	2270.15	2125.25	2236.54
4.50_632.4200m/z	632.42	1	4.49657	0.46885	3766.74	5134.05	1424.14	1530.26	390546	1227.25	1615.9	3416.4	1504.78	1478.95	1573.76	1237.83	1207.77	1416.96	1403.95	1466.48	1413.72	1237.84	1536.6	1525.97	6347.51	505.898	418.619	426.19	490.53	385.415	522.005	364.413	625.098	4439	480.83	1516.77	436.727	5070.19	707.052	361.574	392.638	468.402	429.633	474.434	10968.6	11362.7	10764.1	11154.1	11235.5
4.50_533.3347m/z	533.335	1	4.49657	0.355683	29685.5	47694.5	3069.42	5119.05	2.23587e+06	3387.28	3794.97	23848.5	4161.57	3565.61	3908.42	3542.01	3127.24	3670.92	3459.73	2931.73	3682.82	3423.39	3522.55	3326.85	79115.6	3282.46	2791.66	2657.65	3613.7	3239.17	2558.32	2828.9	2402.55	54925.8	3214.9	21646.8	3372.35	65429.8	6849.43	2388.55	2733.13	3026.09	2483.4	3912.06	96311.1	100533	96402	94841.9	122011
4.51_163.0607m/z	163.061	1	4.51273	0.291017	1439.95	1204.87	1026.58	1189.31	708.686	1203.46	1244.8	1221.58	1125.84	1127.95	1114.6	1007.25	932.866	1115.93	1157.08	1385.68	1078.77	1066.97	1104.45	1060.73	1480.93	1749.5	1087.15	1102.58	1188.91	1193.61	1382.39	1214.05	1299.56	1103.66	1212.48	877.668	1134.86	1344.4	1360.36	1468.68	1209.35	1101.37	843.754	1115.28	998.303	1057.79	1051.2	988.124	1195.47
4.53_145.0545m/z	145.054	1	4.5289	0.12935	878.737	729.447	541.879	666.457	444.977	657.808	712.274	617.282	689.904	697.191	655.489	595.839	524.404	601.432	719.02	747.769	607.499	501.12	664.644	544.66	913.269	1085.49	614.442	572.668	789.37	741.189	739.484	734.355	760.066	737.297	880.333	691.656	733.27	899.828	848.606	805.015	668.877	714.473	536.877	671.343	592.883	526.251	628.664	610.436	717.665
4.58_576.3680m/z	576.368	1	4.57742	0.210167	484.887	260.433	158.107	126.665	5844.12	91.1613	200.431	237.525	198.849	124.991	99.9205	42.4014	79.177	66.6037	57.9306	56.476	101.068	122.131	33.1674	125.854	373.413	128.167	33.4083	22.215	41.4465	86.8465	27.8678	55.0503	53.7664	355.384	60.2055	195.478	111.503	320.707	44.9964	87.8111	25.9012	41.8932	52.2449	12.9979	450.209	566.576	411.058	701.538	549.443
4.63_480.2889m/z	480.289	1	4.62592	0.37185	6912.68	7730.02	1609.35	1797.8	238155	1590.43	1648.15	5650.61	2224.02	2259.74	2115.3	1810.13	1964.99	2123.82	1799.87	1679.17	2242.73	1684.71	2099.66	1691.68	8829.35	1845.65	2417.27	1478.31	1936.42	1377.76	1182.8	2569.84	2344.22	11873.3	2815.2	5099.91	1955.96	11550	3392.92	1219.01	2315.54	1702.07	3706.52	3076.15	12843.4	13534.2	13103.6	13438.5	16359.3
4.72_80.9490m/z	80.949	1	4.72292	0.161667	160.459	119.881	133.378	110.417	0	195.545	184.694	157.427	182.652	156.044	125.419	149.814	158.029	124.312	147.079	134.18	153.448	117.515	133.003	159.379	111.115	148.797	148.142	123.713	147.29	138.18	185.34	146.339	170.269	93.8431	148.1	151.782	162.715	135.308	185.987	125.285	171.123	150.098	139.501	174.148	107.655	105.528	87.1869	134.817	61.4747
4.80_153.0900m/z	153.09	1	4.80375	0.97005	152130	155526	157758	157388	101803	208737	142504	145790	145516	140562	146142	146266	145304	139603	143796	153302	142591	144456	137879	144358	104197	103557	109856	103701	109771	106279	103968	108252	105634	105107	108711	105935	106506	105180	109398	101429	108495	103757	108742	107892	147452	153263	138111	136091	105638
4.98_515.2995n	533.329	1	4.9816	2.18262	54820.6	77277.3	6338.53	7103.68	3.90968e+06	6553.01	7588.21	39551	7710.75	7581.08	7113.64	6664.01	5960.81	7609.3	6616.92	7184.17	7305.39	7054.86	6839.63	7212.98	94146.1	4428.71	4346.44	3951.87	3668.72	3505.06	3923.25	3740.51	3832.42	80462.5	3983.29	29345.6	4203.91	88206.3	9754.06	3684.07	3588.69	4474.18	3423.7	3643.06	157046	160160	151116	155363	151907
5.11_713.0673m/z	713.067	1	5.11093	0.5012	9547	9830.41	9112.03	10129.7	5341.93	8357.22	8029.35	8557.87	8197.81	7942.98	8666.16	8861.84	8867.88	7817.06	8487.81	9401.72	8245.07	9034.18	8412.87	9091.39	6686.4	7053.3	6848.52	7514.57	7022.39	6725.07	7192.36	7042.15	7034.69	6782.97	6707.8	7008.86	6739.75	6940.38	7032.43	7801.8	6687.99	7835.46	6887.65	7119.57	9590.5	9102.36	7980.55	8324.49	6212.4
5.11_709.0732m/z	709.073	1	5.11093	0.420367	3889.69	3913.9	3588.2	4092.87	2152.06	3363.3	3314.32	3146.27	3313.92	3080.5	3684.46	3427.42	3538.07	3080.59	3359.86	3828.05	3351.68	3807.9	3380.66	3752.14	2595.02	2978.83	2665.22	2841.31	2727.55	2889.03	2933.53	2820.52	2900.32	2795.93	2783.69	2773.23	2835.09	2788.29	2761.55	3174.7	2642.19	3238.86	2595.57	2616.96	4036.35	4003.34	3214.21	3364.9	2500.31
5.13_711.0702m/z	711.07	1	5.1271	0.5012	8019.9	8153.2	7784.43	8833.58	4188.27	7290.41	7077.23	6995.13	7108.25	6536.15	7459.17	7593.19	7132.35	6409.19	7035.39	7839.65	7040.36	7964.3	7000.76	7483.44	5338.81	5997.62	5707.6	6235.56	5621.93	5747.13	6122.64	5504.95	6021.54	5966.19	5877.9	5885.7	5918.06	5801.38	5661.77	6444.56	5398.26	6567.84	5719.09	5827.66	8318.52	7733.16	6887.79	6978.32	5168.66
5.13_715.0645m/z	715.064	1	5.1271	0.517367	7499.32	7809.12	7363.8	7947.96	4156.21	7154.56	6609.29	6650.99	6849.24	6698.98	7319.36	7190.86	7134.32	6041.29	6636.95	7556.05	6755.22	7258.74	6898.5	7371.79	5242.21	5445.24	5301.99	5892.78	5531.42	5294.97	5777.23	5399.84	5623.53	5547.89	5404.45	5549.75	5600.11	5441.94	5470.48	6133.41	5355.4	6525.73	5481.37	5770.61	7797.99	7281.94	6710.55	6696.09	4827.38
5.13_717.0615m/z	717.061	1	5.1271	0.420367	4260.1	4260.54	4162.14	4576.58	2473.24	3813.79	3604.12	3678.65	3858.41	3522.32	3755.1	3859.31	3808.29	3364.53	3882.14	4157.26	3687.45	4015.95	3719.52	3894.83	2980.99	3062.64	2995.11	3125.68	2932.98	3002.81	3266.79	3016.15	3185.41	2871.19	3041.26	3023.43	3065.22	3072.36	3058.09	3348.56	3076.79	3416.05	2927.62	3109.3	4358.11	4130.78	3451.44	3564.36	2734.99
5.13_719.0592m/z	719.059	1	5.1271	0.258667	1461.01	1463.55	1275.79	1473.79	887.159	1282.58	1163.89	1191.44	1353.85	1179.22	1267.01	1371.53	1289.36	1026.3	1295.53	1308.17	1403.14	1436.92	1182.35	1374.23	984.823	1178.21	1097.52	1317.45	1022.2	1002.23	1006.36	1094.32	1059.01	1090.05	1066.32	977.778	1131.7	1066.4	974.452	1233.31	1013.42	1392.6	1164.63	1002.34	1551.48	1360.11	1243.35	1265.84	951.414
5.13_721.0538m/z	721.054	1	5.1271	0.2425	398.906	424.809	342.335	324.435	171.947	252.065	318.751	292.908	279.999	304.391	360.213	355.962	279.653	175.621	209.981	300.078	265.936	318.309	320.104	269.891	195.578	196.498	218.609	260.356	168.667	180.828	261.732	189.097	205.938	306.83	191.539	201.544	286.48	242.798	254.714	237.831	227.511	224.42	212.897	249.275	266.49	296.187	296.027	273.043	242.305
5.14_391.0573m/z	391.057	1	5.14327	0.177833	364.341	352.067	316.314	284.953	199.561	369.085	239.383	247.605	264.176	254.003	294.213	192.487	295.456	205.128	328.013	339.075	299.502	278.175	245.851	277.091	195.598	214.397	143.552	110.512	144.57	207.79	193.381	187.667	218.965	195.219	184.891	146.749	135.412	225.556	154.037	233.409	166.535	266.279	183.289	299.89	305.721	215.677	212.068	228.605	189.041
5.16_155.0873m/z	155.087	1	5.15943	0.953883	50938.1	51797.8	52258.8	52053.9	33531.3	69591.6	47825.8	48224.8	48645.5	47251.5	48594.7	48571.7	48489.4	46013.7	47648.4	51286.9	47569.8	47975.7	46514.8	47878.2	34782.5	34324.4	36385.9	34275.1	37036.8	34931.7	34755.1	35830.9	34648.7	34618.2	36130	35324.9	35509.9	34664.2	36346.6	33206	35760.5	34265.4	36192.6	36165.5	48599.3	50927.6	45688.6	44933.8	35100.3
5.21_688.3495m/z	688.35	1	5.20793	0.307183	549.826	709.999	2263.75	1731.13	2841.16	1059.02	1231.77	1175.24	1520.93	2400.43	1893.16	1316.08	1907.7	1273.19	1767.39	577.613	2139.23	909.812	1499.13	783.021	790.394	1236.05	1540.52	511.721	1149.73	574.845	402.319	1557.27	1552.72	798.923	801.791	341.691	685.641	722.595	1211.48	277.206	1438.06	532.982	1968.01	1557.14	1274.71	1290.86	1054.61	984.249	949.19
5.24_138.0559m/z	138.056	1	5.24028	0.32335	1190.66	351.934	821.051	928.884	1427.15	354.675	797.862	366.101	673.118	685.875	848.419	463.872	478.278	3571.11	523.838	1288.23	994.288	354.332	2291.68	1006.61	424.273	927.065	748.451	504.917	406.977	327.825	429.899	350.082	415.533	322.051	312.386	2194.59	339.917	328.752	835.406	576.195	439.261	601.225	449.742	325.545	562.346	655.128	765.212	757.444	666.914
5.26_80.9488m/z	80.9488	1	5.25645	0.3557	321.041	306.449	325.106	477.511	341.652	462.928	409.28	439.31	466.483	419.895	445.474	448.972	454.341	372.554	401.224	408.929	420.625	426.724	425.43	396.452	498.081	519.01	548.23	530.589	603.945	565.198	587.148	532.523	576.591	585.399	556.994	497.669	561.737	595.1	555.275	598.365	529.349	546.719	540.292	591.351	445.208	301.244	372.848	386.045	613.418
5.29_160.1329m/z	160.133	1	5.28878	0.436517	2715.52	2218.29	1404.17	1911.52	1668.63	1259.29	2194.78	834.112	1414.66	1555.98	2237.95	2288.95	1689.2	3625.07	1925.95	3756.37	2262.19	1487.86	1767.88	2794.94	1663.87	4043.74	2148.91	2516.23	1502.22	2097.03	3382.46	2392.2	3148.41	2340.81	2169.07	3686.83	2122.21	2057.42	3507.28	2530.04	2373.62	2385.1	2017.28	1405.78	2015.15	1941.8	1870.09	1943.92	2261.83
5.39_640.3614m/z	640.361	1	5.38578	0.42035	1669.37	1324.22	2848.8	3193.97	4034.25	2282.88	1892.48	2395.74	2376.07	3825.14	3815.32	2424.76	2958.42	3225.88	2689.98	1224.52	3723.63	2474.33	2517.41	1571.85	1654.42	3500.59	2553.3	2271.03	2002.07	1544.89	1586.02	2403.07	3737.92	1697.27	1685.43	1885.52	1778.76	1781.11	2241.25	1180.2	1861.64	2166.21	2272.01	2569.71	2141.49	1988.13	2059.29	1803.16	1802.02
5.43_616.3560m/z	616.356	1	5.43428	0.307183	446.685	552.802	967.54	1178.07	1821.36	958.988	716.529	807.954	938.862	1412.34	1311.69	1022.12	1089.19	1006.27	843.135	646.038	1330.57	769.291	868.271	565.556	533.967	1065.72	959.853	815.177	834.59	608.905	552.559	903.228	1115	527.919	543.696	432.466	562.11	493.316	929.317	514.771	832.122	1040.27	941.76	973.689	764.903	717.868	774.763	751.897	640.364
5.53_688.3517m/z	688.352	1	5.53128	0.258683	594.759	761.068	2130.54	1515.09	2920.18	861.353	981.498	955.227	1479.33	1952.78	1563.85	1231.83	1706.56	1082.62	1391.66	723.893	1855.03	1146.97	1264.58	637.602	698.75	1098.55	1074.94	665.349	918.851	557.119	477.746	1071.07	1076.5	507.485	508.664	337.16	686.488	590.941	763	454.572	926.229	787.732	1280.86	1108.63	1283.18	1422.34	1022.79	962.961	699.817
5.56_502.7752m/z	502.775	1	5.56363	0.339517	2145.6	2132.76	2285.96	2124.8	0	2143.39	1959.59	1861.31	1940.99	0	2136.72	2330.5	2186.14	0	1902.18	1236.35	0	2441.66	0	2083.26	1625.03	1958.94	1933.03	2240.05	1950.3	2262.26	1963.13	2136.61	2080.09	2001.2	1951.78	0	2178.28	2043.33	0	2108.69	1909.13	2339.1	2055.73	2116.46	2149.07	2188	1993.99	2029.49	1899.62
5.60_943.5870n	966.575	1	5.59597	0.210183	2071.79	2349.03	5160.34	2222.78	50.536	4830.72	1917.9	1087.94	1970.13	81.659	4026.35	4453.33	3888.4	54.7109	1591.53	742.485	120.936	3913.64	45.9519	2994.63	408.328	1066.66	1965.41	2115.32	1342.84	2151.17	1124.72	2481.36	2297.41	1282.07	2076.2	43.6017	2756.03	1632.19	40.9852	1598.07	1589.14	2001.86	2017.29	2012.55	2690.21	2677.52	2143.95	2358.88	1427.88
5.60_939.5872n	962.576	1	5.59597	0.291017	5066.4	5321.79	11603.8	5128.86	21.2612	10433.6	4693.13	2912.37	4462.13	129.509	9639.44	11015.3	9176.65	124.151	4045.61	1855.31	102.954	9900.45	69.7335	7168.69	1561.64	3171.61	5039.83	6169.77	3890.01	6202.52	3051.41	6671.16	6397.82	3970.29	5697.04	83.567	6953.22	4860.27	24.2603	4708.86	4651.44	5824.3	5980.1	5952.08	6963.68	6404.38	5597.6	5873.57	3648.56
5.60_941.5903n	964.575	1	5.59597	0.339517	4224.81	4899.69	9934.54	4250.41	468.227	8561.16	4224.56	2568.36	3693.75	424.202	7505.88	9030.35	7418.15	449.113	3639.93	1846	373.546	7994.88	486.302	5853.82	1118.77	2595.26	4057.93	4704.43	3097.73	5034.24	2565.27	5280.62	5125.41	3146.03	4796.96	127.112	5967.1	3587.75	164.779	3836.65	3945.61	4559.74	4318.59	4826.49	5841.97	5812.07	4672.11	5136.82	2913.85
5.60_500.7724m/z	500.772	1	5.59597	0.22635	951.545	1027.96	1609.73	1179.81	0	1492.18	904.384	756.784	901.682	0	1443.91	1583.68	1513.46	0	851.185	741.33	0	1583.09	16.2286	1241.78	293.273	703.031	706.095	812.124	647.558	789.145	559.768	712.528	701.732	653.973	721.04	0	786.74	667.786	16.3439	707.864	706.148	788.442	901.29	760.908	1197.95	1207.76	1042.02	1186.58	680.48
5.60_937.5887n	960.577	1	5.59597	0.27485	3441.89	3727.33	8657.36	3800.18	31.2235	7677.17	3474.91	2093.97	3320.25	0	7288.25	8059.14	6879.33	34.5473	3009.97	1098.14	0	7136.56	7.79004	5450.46	1067.43	2374.29	3571.42	4310.66	2763.55	4874.24	2203.01	4959.56	4580.48	2711.16	4392.49	15.9546	5196.83	3424.25	13.0912	3182.3	3473.86	3988.7	4277.51	4280.87	4852.07	5055.73	3897.23	4368.18	2713.24
5.61_473.8393m/z	473.839	1	5.61213	0.32335	4235.53	4392.21	8170.9	4017.07	0	7636.67	4140.86	2815.48	3819.17	0	6378.52	7583.72	6636.96	0	3490.74	2472.84	0	6583.44	0	4920.47	1964.01	3954.29	6817.65	7997.34	5328.46	8348.01	3872.23	9621.23	8685.02	4982.27	7596.98	0	9983.23	6217.39	0	5604.11	6052.53	6908.98	7716.77	8180.38	4639.92	4836.02	4228.57	4542.55	4707.16
5.61_475.8374m/z	475.837	1	5.61213	0.339517	12858.9	13155	24936.1	12112.2	0	23808.9	12094.4	9161.28	11281.7	0	19476.4	22599.2	19777.6	0	11036.6	7798.72	0	19798.4	0	15270.8	6114.58	12442.9	20600.4	24594.7	15510.3	25926.3	11945.8	27813.3	27135.9	14497.5	23508.6	16.3515	30142.1	19035.5	14.7453	17115.5	18409.8	21269.7	23049.5	24060.7	14426.8	14832.8	13273.2	13816.6	14457.9
5.61_477.8354m/z	477.835	1	5.61213	0.37185	14530.7	15364.5	30661.4	14324.6	0	28463.3	14130.6	10340.2	13415.3	0	23912.4	27441.7	23669.1	0	12259.1	8367.61	0	23809.8	0	18557.8	6318.39	13219.7	22162.8	26000.5	16369.6	28102.5	12669.1	30640.1	29135.4	15700.1	25224.3	0	32411.2	20304.2	0	18056.1	19293.6	22475	24805.8	26413.9	17142.1	17231.6	15456.1	16260.9	15103.3
5.61_479.8329m/z	479.833	1	5.61213	0.355683	11275.6	11673.5	27838.5	11390	0	24259.8	10386.3	6299.07	9734.25	35.0423	21111.3	24754.6	19949.2	11.4864	8876.18	5503.52	29.5315	21511.8	11.9838	15361.9	1633.56	6341.57	11925.9	13609.5	8422.99	15655.7	5684.4	16661.1	15962.7	7799.57	13485.1	7.49724	17499.5	10280.6	32.2271	9774.72	10594.2	12459	13389.8	13548.5	14857.7	14867.6	11966.9	13095.1	8128
5.61_982.5596m/z	982.56	1	5.61213	0.32335	2896.44	2705.19	3270.38	2754.59	0	3335.4	2526.57	2226.28	2275.51	46.2101	3000.34	3336.36	3028.18	53.7359	2474.55	1149.41	18.9519	3102.26	52.726	2811.19	1649.69	2650.27	2960.62	3409.97	2757.31	3351.42	2487.68	3221.04	3024.04	2502.81	3210.64	23.7979	3251.7	2957.61	18.6359	3061.68	2862.73	3224.72	3042.66	3149.41	2965.4	2815.16	2726.3	2741.76	2750.69
5.61_986.5585m/z	986.558	1	5.61213	0.291017	3031.74	3040.94	3769.33	2859.59	86.6051	3604.22	2916.53	2450.95	2790.24	77.8295	3346.4	3296.55	3529.4	240.857	2743.79	1190.13	94.0021	3560.54	191.19	3246.98	1588.14	2652.95	2973	3412.66	2705.86	3534.41	2651	3173.89	3060.62	2651.45	3167.01	2.51792	3359.96	3018.06	59.2093	3009.35	2852.09	3388.51	3091.57	3148.05	3056.43	3093.96	2746.91	3102.43	2648.77
5.61_988.5570m/z	988.557	1	5.61213	0.291017	1303.73	1227.36	1403.33	1528.28	81.8098	1481.11	1354.58	1076.34	1195.73	47.34	1569.28	1907.17	1542.74	133.547	1299.77	613.273	39.4867	1450.5	104.694	1578.38	712.088	962.085	1209.31	1517.4	1159.16	1486.4	958.102	1362.59	1245.6	1242.37	1627.04	25.1606	1450.89	1152.6	0	1649.93	1216.44	1520.96	1418.18	1420.06	1564.77	1409.16	1396.57	1246.71	1018.88
5.63_984.5582m/z	984.558	1	5.6283	0.32335	3504.25	3562.57	4344.76	3297.5	0	4107.37	3326.3	2918.83	3201.02	92.1958	4237.57	4146.24	4084.75	0	3035.07	1444.92	58.7993	4439.68	56.8086	3747.8	2135.72	3468.5	3727.72	4291.15	3394.28	4304.51	3351.72	4419.38	4155.84	3371.65	3854.3	0.890123	4339.79	3807.84	43.2995	4238.14	3694.14	4288.89	4017.85	4093.22	3843.85	3713.23	3324.99	3610.71	3582.64
5.63_957.5727n	980.562	1	5.6283	0.242517	1810.02	1936.74	2908.06	1853.97	0	2663.33	1984.92	1514.62	1916.34	20.6089	2359.41	2694.25	2521.51	54.1503	1898.76	1025.14	16.5694	2490.58	0	2151.91	869.153	1853.03	2440.3	2674.38	1983.81	2576.47	1759.22	2541.22	2493.97	2172.36	2479.97	9.36066	2881.82	2194.75	0	2157.4	2228.95	2450.05	2563.4	2531.2	1988.77	2017.83	2010.29	1816.99	2051.53
5.82_112.0522m/z	112.052	1	5.8223	0.210183	20.8148	28.0918	76.1131	74.2217	88.8303	67.2477	45.0165	66.9027	69.5554	110.188	51.502	3.61602	24.6358	108.712	56.2269	94.2982	61.2781	55.1561	66.3793	40.3158	93.6584	33.6328	30.8594	49.8627	45.3101	43.5132	42.8403	36.6539	60.0636	54.0183	15.0654	105.358	23.1558	82.1272	73.3358	64.7959	30.623	38.8376	36.6464	27.9055	52.4038	77.7354	64.6259	53.2287	54.5943
5.89_603.2964m/z	603.296	1	5.88698	0.4527	4462.95	4024.99	4749.14	3284.95	6375.63	5884.45	4024.98	3737.97	4427.01	2573.06	2596.57	2961.15	3662.6	2963.77	4904.31	5080.03	3744.16	3174.61	4199.4	3451.26	3356.62	5754.34	2872.16	4091.84	3877.14	3803.91	4903.59	3910.97	2083.52	2934.6	2905.05	1461.36	3426.75	2834.87	2577.21	4253.76	5425.16	4292.61	4318.4	3719.12	3344.34	3529.15	3335.46	3360.16	4172.48
5.89_620.3001n	621.307	1	5.88698	0.307183	2224.98	2429.51	2732.56	1825.58	4024.68	3327.09	2444.36	2286.98	2586.66	1476.45	1600.08	1381.36	1987.59	1513.69	2722.78	2697.44	1803.46	1739.55	2571.26	1905.18	1863.67	3247.09	1629.78	2184.11	2008.99	2252.92	2844.14	2547.09	1041.26	1473.39	1478.95	592.145	1704.41	1522.07	1510.07	2396.28	3159.54	2168.87	2817.42	2219.63	1900.12	2111.52	1965.61	1875.58	2279.49
6.13_603.2958m/z	603.296	1	6.12948	0.291017	4789.58	4784.52	4695.14	3409.18	7104.33	3074.59	5007.95	3985.03	5088.55	2944.41	2972.72	3232.16	3862.03	3203.81	5491.92	4252.41	3662.64	2582.63	4379.97	3821.59	3199.85	4039.46	2742.64	1816.15	2961.65	2636.23	2907.61	3542.6	1443.03	2026.49	1799.32	1708.99	2576.54	1978.65	3168.2	3567.58	2852.45	1726.83	2981.69	2016.39	3909.82	3814.19	3725.5	3929.04	2581.02
6.13_621.3083m/z	621.308	1	6.12948	0.291017	1599.8	1547.32	1760.76	1099.79	2465.41	996.277	2079.04	1533.75	1877.06	959.878	1058.9	945.282	1434.81	1109.05	1956.76	1535.74	1353.39	829.79	1579.22	1498.08	1135.92	1512.67	1090.62	648.539	1131.51	1080.1	1100.23	1322.18	487.662	795.481	475.636	506.259	846.63	848.415	1077.25	1339.36	989.625	586.557	1165.97	663.331	1425.1	1423	1385.09	1436.78	1035.48
6.15_424.8645m/z	424.865	1	6.14565	0.22635	122.097	105.336	286.293	179.852	0	300.756	100.879	128.477	133.477	0	300.824	245.283	145.094	0	120.348	89.3439	0	195.73	0	224.923	62.217	37.2697	215.542	212.599	147.564	213.495	55.7769	304.206	427.11	214.809	232.453	0	249.858	237.043	0	197.609	229.803	305.084	236.509	279.431	232.596	135.611	197.322	174.876	134.52
6.15_583.3317m/z	583.332	1	6.14565	0.404183	1918.78	2059.13	1609.39	1838.83	2247.87	1443.48	2222.12	2049.48	1753.53	1766.1	1531.89	1494.02	1950.81	2134.88	2184.28	1724.54	1822.02	1218.24	1665.34	1923.91	1049.95	1069.12	948.195	907.976	1262.32	1171.29	892.746	1233.18	781.801	1041.79	969.777	932.716	1033.77	1143.36	1580.49	1156.82	958.585	709.38	1120.33	932.902	1636.68	1478.99	1830.05	1559.84	1006.5
6.19_166.0863m/z	166.086	1	6.19415	0.614367	66502.2	75087.5	32405.2	45097.2	50988.9	46595.5	52330.8	45992.6	41545.4	64989.2	36523.5	46701.7	36460.3	92428.3	43803.8	54596.7	59651.2	41922.8	54514.6	54938.9	58852.6	66839.9	45195.8	42854.4	34385.8	47881.8	70451.5	50056.7	53694.9	43326.1	44167.1	81899.2	42278	64195.8	64178.4	64397.5	54654.5	45428	34592.7	30456.6	45938.9	49016.5	47149.9	46978	52400.8
6.21_395.9289m/z	395.929	1	6.21033	0.258683	83.8784	115.73	286.315	148.051	0	251.859	85.1791	62.6624	92.813	0	183.614	240.06	102.569	0	100.962	107.572	0	181.735	0	233.509	33.0324	37.1489	106.98	212.193	103.052	190.939	20.0952	436.152	505.749	162.581	181.357	0	291.248	213.064	0	221.505	197.262	284.669	247.852	284.713	113.479	94.7481	130.914	142.658	128.675
6.24_204.0898n	205.097	1	6.24267	0.533533	36193.4	59793.5	27699.9	29088.3	30797.8	37540.1	49124.8	23344.7	37836.4	43054.8	28501.6	27899	22361.4	48140	40858.2	34935.7	39095.7	25251.7	36498.5	42600.4	50196.4	58089.6	27696.6	31226.2	31003.2	34003.7	47828.3	36798.6	30363.5	19883	33198.1	56403	27424.9	42180.7	38660.3	56322.5	32889.5	26203.1	23383.8	17165	32051.9	34031.8	32341.7	32156.1	36256
6.26_249.0627m/z	249.063	1	6.25883	0.388017	1658.16	2468.69	1575.98	1723.93	1495.95	1618.1	2050.95	1518.73	2135.77	2235.48	1750.53	1635.62	1509.45	2398.5	1996.31	1540.98	2221.1	1574.21	2133.26	2176.18	2080.54	2230.28	1576.46	1515.69	1646.76	1716.25	2178.81	1575.84	1502.05	1138.78	1740.88	2553.39	1535.14	1849.41	2109.26	2144.67	1718.39	1316.29	1302.56	1057.22	1818.64	1809.82	2030.37	1878.92	1859.49
6.26_579.3001m/z	579.3	1	6.25883	0.242517	2323.2	1979.42	2063.77	1748.14	2883.81	1407.11	2691.27	1923.93	1681.61	1545.01	1730.04	1737.25	1895.48	1684.82	2019.87	1829.64	1793.68	1573.83	1941.42	1869.33	1161.13	1408.27	1066.11	903.689	1268.17	1007.01	958.683	1191.29	694.418	1113.27	925.407	1164.18	898.849	1242.85	1297.17	1038.3	955.42	889.226	1043.88	638.061	1827.9	1687.47	1808.57	1809.46	1121.41
6.26_596.3168n	619.324	1	6.25883	0.17785	1036.42	842.397	937.362	722.544	871.095	587.721	1235.6	715.554	752.119	749.17	721.074	551.875	707.576	733.213	900.38	676.454	555.809	452.3	762.071	713.248	466.654	738.026	374.176	295.98	472.76	461.786	298.882	446.309	189.225	357.337	336.998	435.911	395.853	499.23	518.355	386.678	300.981	317.365	640.314	343.6	739.95	653.985	548.506	799.595	435.001
6.32_86.0970m/z	86.097	1	6.3235	0.3557	3685.85	5598.47	2729.4	5102.63	4374.52	5410.05	4832.84	3009.93	4270.44	5205.28	3069.84	4349.85	2969.15	8980.85	4041.48	5087.47	6132.75	3602.73	5705.8	4199.69	3574.04	5627.44	3678.49	3418.16	3239.06	5061.23	5569.82	4150.14	4541.66	2277.09	3978.58	8651.07	3637.25	3748.12	7495.55	5353.66	3730.82	3496.51	2457.81	2467.85	4185.77	4188.94	3950.02	4121.41	4401.21
6.32_132.1025m/z	132.102	1	6.3235	0.711383	68142.9	107860	50858.5	101290	87683.3	143636	95677.7	57703.6	86397.2	103939	59408	85693.9	59171.6	186597	77693.5	98812.4	125803	69438	114533	83656.2	72204.3	113099	72079.3	67345.4	65260.8	99600.4	113075	85200.1	92935.5	44113.6	79073	180745	74240.8	74907.2	151789	109088	75612.7	70384.2	46853.7	47469.4	77310.6	81419.7	79435.4	79475.8	88984.6
6.34_176.0638m/z	176.064	1	6.33967	0.226333	467.455	828.171	447.355	816.681	572.535	0	603.114	521.359	699.451	679.465	556.458	818.033	618.739	986.398	698.327	475.999	989.176	636.67	1022.43	722.825	641.585	654.108	591.133	641.322	608.303	899.292	728.296	855.138	722.218	412.87	725.946	1246.05	669.451	593.778	1156.59	670.181	596.31	639.198	521.663	499.299	613.49	746.153	667.684	701.284	825.11
6.39_137.0684m/z	137.068	1	6.38817	0.51735	5389.43	3273.57	4285.54	2183.14	3986.38	10668.3	5050.92	2559.69	2977.37	3976.43	3152.01	3968.65	4797.75	6735.56	4155.23	3469.7	3309.38	3584.61	4419	3402.49	1281.25	4688.87	4050.05	3004.47	2457.77	3556.23	2619.14	3913.14	4056.01	2400.1	2066.62	6681.48	3780.13	2376.35	6563.38	4331.83	5310.79	4211.89	3320.42	3502.98	4038.22	4269.47	4007.92	4221.47	3877.11
6.52_158.1178m/z	158.118	1	6.5175	0.533517	101989	70708.1	39214.8	42532.3	44150.8	39002	54601.5	64793.3	50452.3	48521.6	45738.3	47715.3	40215.2	75673.4	53729.9	98769.5	61417.1	47274.6	70133.4	65534.8	87615.4	73452	40580.6	56305.4	25406.2	44854.2	62753.4	48400.1	53112.2	49892	45533.9	70896.7	57645.8	62447.4	60078.7	68199.8	43588.4	38471.3	36482.5	28935.5	56876.5	58553.8	56035.2	56025.2	53734.9
6.52_216.1711m/z	216.171	1	6.5175	0.436517	291049	210593	114868	126647	130248	106938	159969	192432	150839	143245	137845	139042	120730	217757	156860	282931	179332	138971	203022	190923	219827	195275	110261	150452	68582.5	120045	168005	129889	142353	134342	123454	182020	153764	165333	160522	180515	117507	105493	98120.1	78704.5	168508	173207	164040	162336	142447
6.61_110.0606m/z	110.061	1	6.61452	0.1455	30.7922	152.89	40.6351	187.481	41.1924	0	220.118	4.86513	201.804	41.3532	137.357	127.67	71.4433	262.654	74.9923	325.138	19.7652	26.8453	70.7356	107.503	84.6472	259.701	109.598	68.4204	111.43	96.6367	130.021	146.065	193.891	44.9763	93.6322	191.045	164.603	205.173	12.6128	68.6421	148.322	40.7827	71.3188	27.2519	63.4166	71.4385	101.347	119.402	113.684
6.65_138.9387m/z	138.939	1	6.64685	0.3557	8.30068	11.2577	29.908	10.9776	4.73348	57349.3	3.8759	13.7724	4.56719	0	2.43212	11.9144	17.4742	0	10.2777	3.10895	0	12.9083	1.14912	8.4779	3.58731	2.62138	21.692	9.22543	27.5896	28.7756	5.24186	28.3825	39.8942	19.7001	24.7607	0.172989	21.6999	21.1376	8.69625	1.73824	21.3706	33.6471	31.7979	33.0436	7.92823	8.69503	8.69855	13.1229	11.4169
6.66_86.0971m/z	86.0971	1	6.66302	0.339517	2505.47	3651.23	1942.59	3353.72	3008.14	694.253	3102.65	2237.05	2818.39	3580.82	2129.54	2565.67	1983.88	6069.25	2549.05	3294.48	4414.84	2317.23	3865.01	2890.88	2608.21	3859.43	2314.39	2194.77	2406.83	3244.78	3609.54	2647.61	2958.31	1486.16	2611.93	4989.1	2586.78	2523.31	4826.58	3465.22	2682.32	2196.86	1595.32	1640.89	2981.34	2850.21	2726.19	2665.57	2930.47
6.66_132.1022m/z	132.102	1	6.66302	0.46885	40654.2	62423.9	30876	58210	51379	12084.4	53721.5	37702.7	48499.6	62845.4	35940.3	46251.9	33170.4	104770	44368.8	59978.8	75721.2	39387.2	67207	48228.2	42024.2	71371.4	39077.5	35678.2	39575.8	54360.7	63652.5	45961.2	50124.7	24809.9	44615.4	88397.7	42205.6	42624.7	84941.5	59047.5	45429	36831	26391.9	27541.4	46071.4	46516.3	45565	43976.2	51038
6.68_190.1538m/z	190.154	1	6.67918	0.32335	776.971	705.584	3992.31	2137.69	724.511	634.693	1430.03	2086.94	724.277	893.847	3605.46	2762.84	1896	896.276	1336.42	6279.42	720.005	1891.29	576.286	675.095	979.743	3558.61	975.05	1180.02	2406.29	2309.56	1175.35	1103.29	1477.88	1402.31	2107.55	634.136	2125.74	1786.58	1594.9	832.035	1289.38	1737.29	1350.34	1291.29	1621.62	1663.64	1560.96	1465.62	1848.66
6.73_202.1561m/z	202.156	1	6.72768	0.905383	138206	137602	93168.3	117633	110250	160149	134359	81186.9	96665	98607.8	109682	116621	101585	164219	129595	252827	131253	95869.8	128666	167212	94893.8	173584	99705.7	97362.7	65435.2	96583.7	149903	106736	116659	76479.1	113914	142116	130917	100948	129763	130408	120243	91910	101590	72663.6	122239	123245	116275	113181	110609
6.74_309.1807m/z	309.181	1	6.74385	0.1455	6159.75	2697.73	1011.21	1581.84	794.238	470.646	3637.04	1564.96	1695.95	1697.33	1720.15	1880.48	1394.57	5557.37	2882.03	4169.37	2064.81	1232.24	2969.37	2875.24	1653.56	5511.54	1398.28	1491.38	1369.93	1444.8	2824.78	1695.42	1809.47	1320.08	1582.88	3752.36	1754.2	1538.46	2826.04	3414.65	1803.59	1491.34	1710.56	1401.55	2124.63	2124.54	2476.12	2473.17	2013.64
6.74_144.1019m/z	144.102	1	6.74385	0.436517	63663.1	58219.1	36777.2	46786.9	44355.6	27383.4	53061	36532.6	41037.5	42458.2	45473.1	48656.5	41662.2	75259.9	53153	112949	56455.1	40243.8	56980.9	70714.7	52840.1	82228.1	46711.3	48428.8	29475.5	46546.4	73603.6	50632.2	58821.6	38450.4	53330.5	77568.4	64827.1	52102.3	66635.8	62725.1	54666.2	42063.6	46272.8	33504.2	50977.8	51801.7	48868.8	48796.6	53906.9
6.76_573.2155m/z	573.216	1	6.76002	0.258667	871.276	661.735	4795.4	222.471	159.395	20.4579	687.058	672.389	480.771	52.0913	529.548	1113.78	1189.52	101.584	737.291	301.644	28.4888	749.424	61.2284	730.217	44.6762	224.093	889.073	514.99	810.713	1351.81	359.023	1601.75	1256.8	327.584	1235.83	60.6934	695.826	457.657	43.1081	259.616	1537.53	968.352	2323.28	1138.32	901.16	1009.02	781.581	989.963	457.846
6.76_881.2974m/z	881.297	1	6.76002	0.226333	268.128	80.2838	4263.02	14.5348	0.711056	0	73.3779	229.768	124.691	2.26273	109.793	451.646	532.632	10.8602	308.879	32.3677	10.9523	287.882	31.3913	205.798	49.3575	57.8442	414.872	90.246	428.335	620.327	42.7666	757.79	529.063	34.45	633.787	3.54717	257.787	79.0132	0	36.7517	856.193	398.492	1343.66	572.315	278.802	271.64	202.253	252.459	141.57
6.79_218.1403m/z	218.14	1	6.79235	0.37185	4075.6	2217.93	2109.06	3293.33	2948.37	2126.07	5236.18	2348.45	2604.71	3683.26	2218.48	1922.97	1440.1	3752.6	2055.52	4477.82	3393.41	1609.79	3624.27	2720.51	9416.68	6682.3	1726.44	2222.16	2083.13	2228.31	3986.39	2901.13	3609.98	2243.24	2642.75	7698.54	2018.45	4649.53	3673.66	6168.36	2013.99	1974.47	1541.71	1955.04	2947.48	2801.21	2838.67	2688.93	3309.65
6.82_595.2520n	613.286	1	6.82468	0.210183	123.5	113.756	39.4901	55.3033	34608.7	330.064	73.1068	132.803	104.212	81.3717	103.318	54.0624	109.388	101.994	127.037	125.256	53.3209	130.514	50.1806	86.3931	46.0435	49.8392	9.67879	40.7195	67.2403	46.1497	17.9466	82.5162	58.0875	42.9275	14.6117	29.7178	85.8235	27.8956	57.5129	49.0921	20.9907	37.4242	70.9512	26.9087	802.466	902.328	885.055	967.84	964.033
6.99_84.9122m/z	84.9122	1	6.98637	0.0808333	114.565	75.428	50.6678	97.3595	102.115	115.74	116.939	86.3774	96.376	75.4116	75.0484	68.3138	53.0466	83.8778	84.5826	77.3812	75.5074	65.1306	77.1846	66.0343	88.3014	129.084	65.8236	94.2793	118.913	64.8908	89.0704	82.8376	112.967	82.4411	76.0902	63.7085	64.8068	95.0404	78.4512	65.7566	42.824	94.9431	70.9171	66.6826	76.8544	57.6309	50.7819	84.4881	75.7143
6.99_209.9998m/z	210	1	6.98637	0.113167	318.865	441.721	208.225	381.997	281.172	569.811	348.839	307.955	385.983	398.397	340.267	480.034	497.233	770.615	348.8	491.44	516.465	309.364	448.087	496.28	348.558	403.088	286.292	320.128	362.032	305.887	488.307	334.965	445.971	211.484	265.136	649.947	416.612	321.692	331.837	282.65	338.764	422.178	342.703	277.175	123.283	249.969	447.886	429.226	341.648
7.00_405.9518m/z	405.952	1	7.00253	0.129333	404.894	505.871	339.42	471.897	480.586	496.416	468.179	237.771	375.595	476.752	468.939	461.927	496.326	766.679	287.149	603.444	509.614	369.417	446.422	572.758	428.512	482.328	460.54	440.587	425.247	438.722	614.678	406.397	492.992	336.845	365.7	689.818	425.169	429.653	418.508	407.823	465.2	504.696	362.59	379.886	206.801	434.424	494.589	385.689	531.477
7.00_307.9747m/z	307.975	1	7.00253	0.113167	202.044	243.845	125.482	215.468	169.704	207.233	206.226	183.125	187.826	218.859	213.069	253.784	181.006	359.326	161.651	200.862	294.361	160.907	243.915	234.773	144.348	233.928	195.055	190.682	165.281	167.038	211.584	192.407	266.61	137.682	155.869	273.499	225.364	208.184	158.683	159.236	172.097	162.912	208.531	145.014	142.936	200.456	210.671	176.559	197.297
7.00_575.4923m/z	575.492	1	7.00253	0.210167	1074.54	974.951	1127.35	850.869	749.334	1279.65	918.068	853.048	827.349	819.607	903.027	929.336	861.092	781.175	888.006	745.135	841.446	944.953	788.77	954.825	599.584	608.097	755.273	752.668	647.325	773.842	729.64	804.658	695.504	727.591	795.002	580.805	712.362	630.936	774.189	671.821	750.344	726.312	838.61	668.513	1108.48	995.389	975.405	1045.02	752.913
7.00_300.9479m/z	300.948	1	7.00253	0.113167	447.037	522.537	542.201	465.907	439.077	505.277	417.66	487.458	422.975	447.64	552.342	424.488	476.687	408.704	490.492	423.555	394.418	410.515	429.865	427.347	319.59	329.753	318.972	338.572	374.474	322.377	324.751	367.622	376.843	438.751	379.39	285.249	410.018	346.561	397.997	366.115	429.966	354.223	358.675	453.381	495.265	461.829	452.912	404.193	379.981
7.00_188.0162m/z	188.016	1	7.00253	0.210167	569.647	720.615	337.923	563.987	427.736	738.627	519.056	373.79	492.105	620.449	473.765	631.574	459.704	1132.26	448.354	820.681	771.854	407.359	580.6	676.058	520.502	881.41	573.607	488.873	442.356	521.371	747.715	462.859	666.889	405.658	506.862	1178.07	628.106	597.506	602.829	505.591	471.603	622.094	529.642	462.298	396.446	501.923	634.791	531.108	496.55
7.00_202.9728m/z	202.973	1	7.00253	0.1455	582.332	524.716	580.433	375.671	410.022	611.343	632.614	450.252	450.722	473.609	498.969	514.336	456.401	348.137	398.084	439.452	329.345	412.371	450.843	317.142	349.995	565.012	285.627	366.746	306.48	351.083	323.58	369.358	299.92	385.856	323.909	255.967	317.369	404.598	313.553	467.648	403.13	366.331	281.631	363.269	533.29	531.89	476.443	432.505	317.844
7.00_234.0889m/z	234.089	1	7.00253	0.226333	4744.07	7518.25	7544.28	7109.67	7398.66	3477.95	6762.52	6403.04	5913.29	8825.75	8124.86	6442.78	8042.01	5965.52	8410.02	6882.06	8431.47	7473.76	10170.4	6503.32	5824.53	7448.52	10134.3	6833.29	6432.93	7115.24	8258.1	8926.9	9062.8	7947.6	7282.99	8508.29	4954.52	5730.43	7104.16	6593.73	8184.15	9551.56	7094.84	7733.33	7063.5	8900.75	7172.67	5627.82	8361.62
7.00_156.0440m/z	156.044	1	7.00253	0.194	6124.75	4740.16	3692.33	3722.98	3769.44	6161.61	4369.77	5504.58	4717.68	4588.32	3833.64	3973.4	3835.11	4981.44	4094.31	4880.8	4449.85	4240.29	4721.43	3824.64	6044.33	4940.63	3685.52	4894.03	3802	4496.58	4804.82	4159.67	4829.34	4957.47	3822.8	4745.15	4295.97	4735.06	4690.12	5343.52	3500.9	3954.54	3608.31	3356.14	4173	4261.54	4438.5	4235.11	4466.82
7.00_120.9665m/z	120.967	1	7.00253	0.161667	1732.83	1702.77	1848.52	1708.91	1744.93	1995.82	1692.96	1797.77	1767.78	1718.79	1921.53	1761.2	1911.85	1641.98	1800.19	1638.43	1730.13	1773.41	1825.9	1775.3	1420.44	1337.02	1419.84	1308.5	1373.83	1521.55	1429.31	1418.32	1380.96	1444.14	1454.22	1218.29	1377.01	1385.77	1422.02	1516.37	1398.99	1383.92	1447.48	1349.29	1745.44	1838.95	1976.46	1638.52	1504.72
7.02_959.9668m/z	959.967	1	7.0187	0.194	3395.56	3343.85	3502.03	3324.6	3080.23	3464.66	2919.43	3585.83	3152.69	3324.65	3385.84	3565.03	3784.67	3884.9	3535.58	3870.97	4072.71	3783.57	4195.31	3555.83	3881.23	3685.94	4325.24	3790.19	3858.86	4190.09	4465.38	4569.76	4093.04	4140.18	4204.11	4091.79	4045.89	4109.64	4231.82	4122.39	4267.59	4320.13	4109.4	4198.31	5393.19	4041.65	3328.7	3278.05	4121.57
7.02_790.8372m/z	790.837	1	7.0187	0.097	210.437	224.757	275.459	130.981	152.71	232.398	194.373	191.503	219.626	281.078	165.635	182.98	207.312	252.555	236.527	180.047	236.748	220.782	222.709	272.779	173.824	162.488	178.701	166.567	87.6362	106.426	151.725	138.638	174.51	118.451	154.279	240.403	125.203	137.205	152.497	177.077	130.711	89.5101	96.469	207.19	169.632	265.9	146.752	144.104	121.365
7.02_701.8578m/z	701.858	1	7.0187	0.1455	958.419	1144.21	947.644	1100.76	667.443	1061.34	1012.38	1081.75	800.044	1159.28	1046.17	1126.3	1055.56	1822.62	872.989	1659.52	1364.5	1087.74	1021.95	1205.14	1239.75	1394.31	1225.32	780.18	1006.28	1394.48	1490.27	1128.19	1469.12	875.826	943.662	1834.95	1072.65	1054.89	1104.45	1061.05	1043.97	1160.02	1169.42	1067.55	754.429	1169.27	1091.5	849.805	1439.87
7.02_699.8823m/z	699.882	1	7.0187	0.1455	284.485	370.341	173.373	342.52	145.402	292.26	271.385	246.121	223.01	386.727	224.947	285.482	301.886	543.022	148.119	271.506	270.185	147.921	289.485	393.382	223.998	343.791	248.72	199.32	268.777	237.844	321.471	260.299	364.333	155.889	221.834	518.225	330.733	223.675	308.606	231.037	246.237	231.998	262.839	181.898	217.749	352.413	302.819	241.276	272.19
7.02_692.8571m/z	692.857	1	7.0187	0.113167	577.125	755.79	860.263	692.065	538.039	572.809	593.723	811.599	587.946	786.917	648.213	601.214	851.263	871.554	672.691	880.627	720.525	871.132	902.647	615.437	662.156	589.841	856.606	564.572	597.429	809.755	803.627	588.956	691.188	782.045	673.617	752.537	601.076	607.279	669.468	766.328	632.286	622.347	669.315	686.16	720.128	728.983	704.967	570.63	827.442
7.02_652.8159n	670.8	1	7.0187	0.113167	449.864	428.123	395.261	489.77	387.794	385.066	367.641	630.186	395.074	530.901	358.093	361.347	457.005	476.392	294.238	915.295	742.921	642.642	515.372	512.067	561.988	548.844	507.486	505.964	548.837	457.904	590.112	556.676	539.162	480.22	492.817	534.477	500.995	489.461	449.913	501.751	486.661	389.661	496.323	437.948	478.911	374.601	438.596	418.403	214.664
7.02_654.7984m/z	654.798	1	7.0187	0.097	26.6541	47.7345	49.7648	147.164	19.5842	42.2887	94.9601	55.1316	40.1739	101.149	108.345	102.265	71.0751	51.8622	28.459	78.16	112.224	127.789	70.5552	86.3322	89.9152	101.745	106.437	98.2528	54.4336	54.8723	64.5851	52.5778	55.853	127.337	94.5857	57.4505	84.372	34.4524	85.9798	65.9345	63.9122	91.3381	103.917	75.0344	57.0464	110.799	31.9879	77.0037	67.0082
7.02_603.8853m/z	603.885	1	7.0187	0.129333	176.767	263.703	96.4824	169.659	115.304	184.388	116.454	129.578	103.651	225.397	84.7004	185.636	164.46	397.315	53.52	218.398	225.624	96.2385	137.047	218.245	151.344	278.148	179.859	127.659	142.597	159.504	217.574	144.884	281.43	107.145	112.62	354.883	227.33	144.629	211.382	125.762	212.878	163.983	150.16	172.36	78.3041	165.48	222.75	188.741	177.29
7.02_601.9068m/z	601.907	1	7.0187	0.129333	294.674	444.843	219.353	289.478	214.959	300.892	210.886	200.202	176.904	325.943	325.67	363.219	284.163	499.492	153.191	307.373	318.171	199.79	291.64	324.032	209.071	357.667	280.888	269.011	269.721	239.908	396.256	234.74	346.05	195.525	202.292	488.21	267.447	259.631	210.214	235.935	237.102	221.54	219.128	210.151	199.667	374.474	247.124	281.193	279.535
7.02_668.8016m/z	668.802	1	7.0187	0.113167	446.772	459.836	598.218	563.297	473.389	437.225	523.431	650.573	545.586	492.171	537.615	539.457	514.095	431.76	498.295	729.963	799.462	706.082	711.457	555.172	646.191	601.299	682.772	668.681	488.698	735.578	655.662	658.627	607.724	650.73	579.538	455.107	484.204	557.851	555.332	672.351	586.953	558.561	504.306	631.035	443.343	501.137	480.818	455.436	551.035
7.02_503.9288m/z	503.929	1	7.0187	0.097	210.024	317.755	97.8888	200.516	160.656	229.984	202.713	118.283	233.865	250.592	258.356	235.806	223.877	370.435	194.21	315.2	254.329	126.638	184.916	286.531	189.818	266.529	173.345	137.148	192.984	190.175	264.285	202.397	237.468	152.899	199.607	348.399	216.349	169.553	205.885	178.806	199.649	192.934	196.02	175.792	138.461	203.858	213.172	194.755	162.98
7.02_500.8624m/z	500.862	1	7.0187	0.0646667	69.5595	83.7691	75.9156	62.019	66.5539	32.7628	78.2484	24.6691	69.5495	61.001	111.447	79.9121	65.0809	81.7728	69.3588	43.71	61.2079	97.2501	54.1699	60.1783	146.229	57.1466	67.2027	42.9395	89.7578	72.6281	34.8111	109.791	121.281	127.544	96.1556	86.61	108.492	123.56	151.37	109.682	56.7672	116.431	93.2626	99.1879	111.702	84.0373	87.7018	89.8387	114.717
7.02_498.8775m/z	498.877	1	7.0187	0.0808333	276.016	220	289.67	211.098	276.211	187.06	197.691	226.633	270.708	223.983	177.393	233.021	313.19	232.159	266.352	236.784	179.081	181.259	191.469	287.975	266.771	167.646	257.085	240.157	213.272	212.767	206.649	242.696	256.057	244.241	195.376	155.573	183.485	229.158	204.589	206.812	305.397	193.419	228.596	206.829	275.554	241.46	228.662	222.518	285.524
7.02_496.9043m/z	496.904	1	7.0187	0.113167	268.337	370.481	419.062	256.078	271.386	289.721	320.631	291.132	283.058	342.309	310.971	275.907	341.077	318.081	231.404	314.033	308.91	261.364	254.234	272.2	215.001	223.605	218.507	245.766	185.301	235.672	163.178	194.244	213.72	215.336	210.04	187.917	249.836	220.05	238.091	189.371	181.937	212.06	188.718	187.917	285.043	326.749	308.453	328.653	273.616
7.02_400.9023m/z	400.902	1	7.0187	0.0646667	133.147	183.319	142.563	131.782	157.957	169.507	129.559	132.938	135.131	172.634	182.829	139.623	189.033	114.268	144.546	136.29	114.943	110.735	100.644	168.366	133.812	212.845	97.07	166.717	116.857	131.563	88.3333	135.149	144.019	160.06	170.455	112.274	113.007	102.391	134.987	165.337	200.052	187.04	114.857	124.056	160.639	120.194	188.704	88.0671	138.9
7.02_398.9257m/z	398.926	1	7.0187	0.113167	389.682	289.708	345.826	324.181	281.575	281.626	254.041	336.209	297.294	296.611	342.109	291.26	314.293	239.396	272.194	190.924	301.518	319.5	341.084	315.397	184.142	178.674	252.13	206.387	175.441	185.226	181.397	227.319	210.24	258.714	224.699	167.807	226.362	197.156	171.7	171.403	187.839	191.318	242.899	205.794	323.622	322.356	347.612	222.477	325.487
7.02_351.1027m/z	351.103	1	7.0187	0.161667	2118.81	2057.75	2037.65	2054.19	1929.07	2188.91	1989.91	2253.81	1932.26	2055.82	1857.29	2077.05	2075.42	2089.27	1976.5	2265	2099.16	2213.98	1973.03	2090.34	1423.37	1280.93	1378.27	1301.09	1250.42	1331.51	1369.06	1299.74	1490.19	1280.28	1258.54	1131.64	1289.15	1245.26	1291.76	1360.93	1207.5	1345.85	1214.86	1387.18	1777.12	2017.21	2073.56	1845.37	1416.79
7.02_225.9707m/z	225.971	1	7.0187	0.307183	3188.67	4282.71	1680.48	3500.6	2444.09	3165.14	2548.22	2117.8	2594.26	3023.92	2579.33	3626.02	2996.82	5463.69	1939.44	3890.65	3571.46	1931.42	2570.37	3502.1	2939.21	3647.98	2808.87	2410.65	2551.14	2784.46	4137.27	2558.04	3496.87	1621.93	2424.36	5291.56	3128.75	2703.69	2620.66	2358.02	2332.07	2729.86	2475.58	1973.86	3538.34	3838.66	2880.24	2588.25	3152.95
7.02_594.8791m/z	594.879	1	7.0187	0.097	405.823	360.087	398.882	356.592	347.882	381.422	332.339	347.658	341.745	374.727	363.853	328.454	307.896	379.493	383.808	314.807	349.24	296.047	347.136	369.105	265.412	226.887	240.107	226.476	252.113	281.605	191.144	244.332	192.53	298.064	252.478	213.864	225.411	263.338	235.445	163.657	282.954	262.758	310.484	287.952	358.481	393.494	345.765	291.072	300.098
7.03_656.8334m/z	656.833	1	7.03487	0.113167	353.248	468.141	708.918	719.312	597.593	522.794	810.21	672.931	857.754	673.819	685.38	560.465	554.919	1015.17	570.677	1025.45	1028.38	602.138	1028.1	659.846	1011.64	815.893	509.765	640.386	780.559	598.766	1011.98	567.829	744.433	597.081	412.288	928.971	324.736	768.927	1091.99	962.005	386.975	571.008	395.129	464.265	475.109	667.957	713.284	481.181	859.873
7.03_671.7854n	689.803	1	7.03487	0.113167	455.585	467.076	501.702	511.292	253.437	299.065	426.29	464.071	462.549	508.178	438.638	371.596	416.563	400.326	266.776	1088.29	839.132	657.118	437.364	488.112	605.161	563.766	456.469	497.813	527.227	506.406	496.612	568.73	580.382	514.539	619.455	482.153	439.623	573.843	370.357	566.738	521.316	439.589	682.23	512.475	517.545	378.056	384.767	478.749	220.962
7.03_755.7906m/z	755.791	1	7.03487	0.113167	338.895	182.396	366.182	396.501	276.835	338.479	378.519	374.936	349.551	237.499	320.858	235.337	399.692	487.142	177.669	501.793	518.05	269.588	414.929	312.279	500.547	515.362	278.631	354.737	281.29	151.991	442.372	360.195	386.869	301.29	222.096	469.685	255.325	414.725	404.865	418.994	332.096	249.172	391.844	284.636	310.55	449.877	340.382	293.596	314.553
7.03_750.7465n	768.78	1	7.03487	0.113167	442.285	539.827	367.189	756.714	183.243	456.76	563.87	821.374	535.367	574.941	401.346	600.885	316.792	723.412	525.594	1344.9	795.398	821.841	678.665	653.12	769.936	637.046	644.132	557.682	557.663	672.731	659.757	744.348	730.536	510.514	577.282	685.59	564.435	635.694	480.15	515.846	555.35	556.555	526.977	599.707	563.364	399.98	601.64	467.205	403.772
7.03_994.7082m/z	994.708	1	7.03487	0.113167	516.59	509.226	434.99	309.54	232.228	682.159	405.337	475.228	475.829	354.148	502.489	397.988	345.189	508.569	371.666	669.891	473.59	316.869	416.529	297.577	367.113	509.798	441.381	454.343	435.829	510.612	595.352	316.053	595.814	430.232	386.4	473.161	455.423	474.803	427.49	417.511	389.37	428.169	405.543	471.663	353.925	449.118	393.348	234.664	359.323
7.03_801.7692m/z	801.769	1	7.03487	0.113167	846.74	911.521	720.799	925.887	337.886	938.722	832.069	906.222	609.894	778.59	620.263	985.13	992.274	1325.26	755.669	1323.94	1384.04	904.768	723.539	1084.32	1098.54	847.887	826.67	839.134	785.008	873.068	993.129	927.733	992.202	728.228	871.074	996.942	910.18	784.96	828.404	861.463	694.598	885.456	1126.96	780.995	721.428	1028.09	907.048	694.927	989.721
7.03_877.7204n	895.807	1	7.03487	0.097	688.847	728.163	548.477	710.198	253.218	600.979	709.324	557.553	440.287	519.42	498.592	502.555	575.572	816.527	444.095	727.358	395.186	533.374	455.439	564.832	475.123	786.456	465.374	357.619	557.892	471.601	638.445	381.905	452.121	302.327	506.268	671.423	528.48	524.18	572.154	536.573	238.351	436.236	502.914	350.529	521.159	413.534	630.803	276.489	420.092
7.03_930.6904n	953.749	1	7.03487	0.113167	286.752	236.656	362.989	402.079	94.3406	232.487	389.179	409.534	440.14	180.185	316.217	330.422	265.766	422.123	326.316	409.48	662.579	169.178	341.606	362.73	425.723	244.275	406.169	277.113	357.847	470.145	404.84	366.227	104.014	258.192	202.451	323.636	324.562	245.413	425.998	128.028	256.435	357.063	277.885	470.032	296.721	442.227	233.563	317.32	293.027
7.03_601.7893n	619.879	1	7.03487	0.307183	3068.66	4045.89	2305.59	3391.77	2535.14	2975.72	2678.73	2156.92	2495.18	2609.96	2672.62	3407.55	2762.13	4087.39	1999	3600.76	3097.07	1866.56	2228.82	2863.63	3007.84	3498.67	2819.71	2372.17	2428.84	2863.22	3677.74	2690.12	3176.27	2016.42	2592.66	4497.95	2932.87	2534.9	2335.49	2661.49	2460.4	2773.17	2562.57	2198.74	4022.4	3875.52	2711.39	2224.65	3226.84
7.03_769.7682n	770.776	1	7.03487	0.113167	146.07	104.648	205.04	140.301	55.2291	283.22	227.89	350.3	178.219	118.572	263.418	118.234	133.994	277.024	138.691	579.569	312.444	380.966	248.931	279.555	251.608	177.733	170.534	244.121	242.442	168.274	184.643	126.773	186.227	212.642	195.718	126.986	246.106	102.32	234.728	179.495	148.913	97.8274	108.57	175.627	245.483	173.992	178.514	107.858	128.016
7.03_617.8782m/z	617.878	1	7.03487	0.37185	3964.6	5108.97	2314.56	4367.94	3180.82	3398.34	3160.89	2746.08	3265.85	3876.98	3555.45	4087.34	3694.17	5774.54	2682.02	4520.24	3938.2	2483.55	2955.54	3806.58	4037.89	4575.74	3940.81	3201.92	3422.28	3863.5	4842.34	3292.36	4231.37	2339.73	3182.9	6109.15	3823.49	3457.02	2994.68	3187.69	3016.71	3368.42	3332.83	2754.01	5444.4	5342.31	3323.41	2965.38	4432.29
7.03_849.7586m/z	849.759	1	7.03487	0.097	87.861	131.341	138.604	121.112	0	220.819	91.3089	118.273	89.5409	100.494	151.132	118.59	39.9475	97.7961	29.5158	100.21	186.457	98.564	188.989	206.535	125.488	79.4684	139.692	97.3474	198.327	123.638	70.9581	87.1426	52.7926	90.6674	91.5705	99.08	127.12	116.8	117.775	120.19	90.9007	39.5019	106.755	52.9968	168.226	144.936	136.486	115.917	106.967
7.03_604.7858m/z	604.786	1	7.03487	0.1455	508.008	616.264	443.775	591.384	465.866	732.356	448.339	428.02	505.394	521.028	531.503	601.264	651.739	602.075	520.498	871.325	608.548	373.211	409.232	471.763	617.249	653.446	661.493	578.423	524.815	695.022	699.323	556.85	707.341	709.078	569.092	581.088	600.284	470.09	604.636	749.032	585.911	608.174	584.809	592.803	555.91	720.501	372.426	262.615	603.465
7.03_323.9481m/z	323.948	1	7.03487	0.291017	2802.87	3788.92	1605.08	3070.47	2229.36	2625.69	2333.44	1982.95	2451.91	2712.16	2241.12	3005.88	2654	4527.69	1666.65	3353.07	3089	1715.68	2201.36	2947.75	2661.9	3229.67	2608.37	2090.61	2449.29	2445.84	3543.84	2398.41	3076.01	1487.51	2333.81	4745.6	2793	2320.9	2214.75	2018.54	2081.33	2330.34	2194.08	1929.22	3508.92	3570.86	2558.43	2155.44	2948.63
7.03_307.8453n	325.947	1	7.03487	0.210167	1062.22	1314.82	708.825	1071.76	875.28	1023.75	946.759	728.99	822.414	907.595	890.242	1090.89	1048.29	1592.13	611.203	1234.49	1047.1	696.847	712.75	992.137	1039.63	1181.71	1042.91	821.388	815.304	876.137	1172.43	750.56	1131.11	617	887.28	1534.92	919.496	827.349	817.015	813.162	748.462	783.357	763.736	691.208	1001.01	1224.8	800.209	652.677	1084.57
7.03_613.2953m/z	613.295	1	7.03487	0.27485	183.674	208.974	184.662	209.738	27270	271.482	133.445	103.836	100.59	138.562	122.738	130.453	174.921	124.633	110.764	139.947	157.917	125.564	43.0677	87.4971	32.3882	22.6182	24.5424	7.05707	27.0701	66.9523	30.2254	77.6881	14.0721	19.5908	0	21.3971	4.99203	13.1026	61.0653	21.5078	0	6.61656	0	11.4423	1181.53	1156.92	766.099	848.995	586.791
7.03_416.8831m/z	416.883	1	7.03487	0.42035	10304.2	10868.6	11057.2	10780.5	10458.9	6983.05	10227	10311.9	10408.6	11368.9	10298.2	10308.5	10509	10098	10423.4	10527	10755.7	11295.6	10966.4	9923.05	8877.07	9935.15	9510.29	10250.9	9486.23	9594.69	10490.5	9441.87	8926.28	9415.78	9261.81	9485.82	9402.93	8927.72	9156.95	10120.9	9660.35	10331.7	8925.54	9241.43	10605.3	10996.7	10185.3	10191.3	9322.4
7.03_227.9692m/z	227.969	1	7.03487	0.242517	619.908	818.891	313.195	601.209	441.116	565.663	498.372	370.111	470.577	533.129	524.542	653.097	596.433	1050.32	357.934	743.869	645.431	336.61	421.568	571.552	559.803	744.367	498.857	429.466	479.417	554.491	736.754	475.431	617.358	324.726	421.299	998.514	635.574	452.405	426.368	433.967	454.548	490.347	391.495	369.457	645.082	705.336	511.989	490.506	586.72
7.03_423.9243m/z	423.924	1	7.03487	0.22635	1262.37	1727.46	754.969	1381.77	971.368	1291.11	1121.81	775.961	1015.7	1259.75	893.38	1348	1279.31	2078.64	688.441	1469.6	1355.93	742.438	867.799	1328.58	1307.18	1471.29	1142.71	802.812	1073.89	1111.34	1569.66	988.325	1405.07	652.799	1005.16	2210.7	1139.39	929.752	891.392	839.858	776.157	991.227	1046.83	806.449	1507.47	1673.43	988.216	962.324	1299.28
7.03_519.9026m/z	519.903	1	7.03487	0.339517	2546.9	3249.49	1383.98	2747.81	1893.88	2495.46	2042.52	1664.11	2008.75	2420.27	1982.47	2590.04	2194.07	3862.42	1649.95	3002.56	2665.54	1408.34	1691.86	2537.13	2538.37	2835.14	2227.4	1796.56	2247.31	2135.68	3198.96	2067.65	2724.06	1273.08	2048.71	4002.19	2470.02	2079.72	2015.38	1934.24	1956.75	1834.39	1962.82	1602.66	3376.36	3399.97	2152.88	1915.63	2744.63
7.03_503.8259n	521.901	1	7.03487	0.258683	1508.33	2006.77	955.113	1567.93	1156.38	1407.92	1251.11	1011.94	1097.74	1442.1	1071.55	1444.66	1424.48	2175.56	994.758	1931.79	1365.12	819.878	1069.23	1308.82	1541.23	1519.16	1479.21	1231.14	1373.2	1456.15	1816.72	1249.86	1742.98	950.16	1174.22	2330.64	1425.29	1384.29	1242.62	1229.91	1143.68	1263.63	1361.25	1031.44	1726.41	1847.26	1197.18	1109.02	1498.09
7.03_596.8517m/z	596.852	1	7.03487	0.113167	497.424	444.528	586.161	481.939	372.874	308.068	345.415	516.977	515.705	444.191	426.535	415.313	534.599	358.303	333.324	408.404	385.283	412.92	388.497	357.834	532.779	384.749	397.539	461.89	356.572	508.321	443.271	416.04	394.589	413.826	384.23	281.257	510.728	462.011	350.164	417.548	438.408	411.789	408.127	463.246	429.625	444.634	486.877	399.633	505.506
7.03_421.9256m/z	421.926	1	7.03487	0.291017	3534.38	4436.52	1851.45	3584.53	2594.94	3231.67	2794.57	2203.28	2643.51	3196.54	2675.12	3647.12	3172.23	5367.12	2143.95	3734.36	3517.21	1828.12	2425.48	3428.63	3267.63	3771.55	3134.71	2453.02	2680.81	2911.53	4137.58	2699.62	3664.12	1776.68	2781.01	5486.72	3355.41	2790.11	2747.18	2480.74	2532.57	2841.11	2743.36	2212.58	4363.24	4273.07	3016.46	2639.3	3630.1
7.05_318.8963m/z	318.896	1	7.05103	0.42035	11199.2	11531.3	11747.1	11506.3	11199	13223.2	10986.5	10974.7	11025	11736.2	10956.3	10952.5	11118.6	10773.4	11348.2	11647	11410.6	12131.5	11525.2	10664.3	10329.1	11141.5	10650.1	11173.5	10261.6	10828.8	11281.2	10753.7	10156.2	10459.9	10193.2	10415.4	10402.2	10197	10268	11053.7	10504.9	11548.4	10266.8	10642.4	11168.8	11668.7	10920.7	11000.9	10806.3
7.05_320.8821m/z	320.882	1	7.05103	0.404183	2254.09	2300.34	2370.41	2271.3	2488.37	1897.49	2262.46	2428.49	2370.79	2651.93	2349.12	2244.49	2253.23	2345.29	2377.28	2441.99	2380.78	2536.77	2527.14	2137.22	2202.14	2577.21	2454.85	2510.98	2321.59	2346.88	2554.87	2428.69	2279.12	2319.35	2297.21	2217.02	2237.55	2274.53	2358.64	2477.53	2415.88	2686.59	2214.45	2202.07	2285.01	2444.24	2335.41	2235.99	2351.73
7.05_362.9069m/z	362.907	1	7.05103	0.177833	266.636	242.248	441.615	519.958	479.852	371.193	475.032	382.856	495.371	477.559	393.167	404.503	386.853	720.634	413.541	629.007	665.45	321.442	643.677	513.207	575.635	606.942	371.264	431.085	475.611	301.332	594.636	309.046	468.894	260.397	206.711	667	237.712	463.953	831.901	669.398	421.568	403.514	311.896	201.435	379.382	411.854	415.578	328.322	471.86
7.05_514.8540m/z	514.854	1	7.05103	0.42035	13429.6	13870.2	14166.8	14346	14180.6	9138.4	13147.9	13666.1	13593.9	14893.5	13520.6	13483.7	13586.8	13297.4	13776.3	13725.3	13809.2	14829.1	14524.6	12669.8	12013.1	13569.5	13043.3	13390.3	12496	13042.2	13729.4	13041.4	12461.5	12337	12725.5	12490.3	12235.7	12068.2	12586.6	13536.2	12555.3	14146.4	12562.7	12629.6	13473.8	14524.8	13556.1	13468.3	12855.7
7.05_516.8409m/z	516.841	1	7.05103	0.404183	5058.32	5096.2	5441.85	5266.89	5162.22	3653.23	5164.47	5000.52	5074.93	5577.08	5009.58	5012.21	5218.56	4887.64	5083.47	5125.99	5218.01	5411.44	5378.44	4805.74	4748.27	5415.86	5458.07	5404.23	5016.4	5338.09	5741.58	5375.62	5119.79	4910.16	5337.59	5106.57	5061.19	4957.98	4785.67	5511.43	5310.63	5651.63	5205.36	5145.72	4990.17	5442.73	5089.86	4854.54	5098.45
7.05_715.8509m/z	715.851	1	7.05103	0.37185	5708.22	7485.34	3969.17	6009.18	4600.75	4674.43	4969.37	4137.17	4905.41	5755.5	4877.92	5682.01	5361.83	7840.9	4024.32	6511.23	5718.86	4113.76	4291.62	5406	5799.24	6659.74	5621.57	4702.7	5208.81	5274.11	7105.23	4898.58	6165.57	3646.78	4561.96	8538.87	5389.03	5230.08	4675.32	4849.82	4520.5	5243.97	4672.61	3921.08	7748.71	7397.8	5007.41	4688.76	6467.52
7.05_717.8553m/z	717.855	1	7.05103	0.355683	4244.76	5046.04	2149.24	4202.21	2837.4	3187.96	3133.92	2297.54	3394.03	3530.93	3264.93	4000.77	3562.7	5968.04	2261.05	4423.89	4006.09	2047.05	2759.59	3276.37	3722.39	4529.22	3315.91	2846.05	3099.88	3207.82	4695.63	2969.59	4029.93	2069.89	2878.08	5815.65	3442.37	2994.82	2809.54	3066.59	2491.73	3199	2873.43	2223.02	5538.8	5415.33	3070.02	2956.98	3822.5
7.05_815.8239m/z	815.824	1	7.05103	0.339517	2366.39	2932.94	1610.54	2492.33	2382.46	1878.5	2411.98	1876.96	2171.16	2376.1	2389.52	2629.75	2087.34	3832.22	1777.63	3240.88	3217.9	1753.56	2031.09	2288.1	2416.43	3218.97	1940.64	1680.03	2175.13	2300.51	2991.72	1979.15	2419.82	1269.25	2019.04	3435.28	1987	2114.34	2036.89	2238.8	1658.23	2321.18	1837.4	1541.29	3168.09	3038.64	2113.27	1979.95	2718.19
7.05_996.7053m/z	996.705	1	7.05103	0.129333	1211.41	1278.74	1044.36	1108.73	900.563	1256.56	1062.71	1233.97	1011.7	1007.87	1215.14	1229.73	1231.17	916.46	1194.82	1688.74	1048.19	1284.71	1250.64	1133.44	915.266	932.705	925.585	999.324	1015.57	1014.59	1109.26	1281.27	963.02	1090.4	1175.97	923.565	805.366	976.814	1022.8	1042.73	928.031	1100.9	840.481	1004.07	1223.47	1298.91	1290.38	907.058	995.12
7.07_694.3003m/z	694.3	1	7.0672	0.307183	1001.23	1088.45	1129.05	967.323	1139.19	353.041	1171.96	1267.33	1224.95	1221.1	1163.18	1022.46	1042.76	1007.22	935.578	975.657	1129.03	1258.36	1305.95	978.584	950.288	1373.98	1213.78	1162.91	1122.28	987.803	1191.55	1278.89	1013.47	1205.19	957.283	960.909	912.209	947.146	960.852	1247.96	1203.27	1272.85	854.78	1043.32	912.369	1052.7	1002.02	1132.35	1298.07
7.07_614.8173m/z	614.817	1	7.0672	0.388017	10226.9	10763.8	11027.4	10679.6	10618.8	7455.11	10215.6	10073.1	10644.9	12193.6	10793.4	10190.2	10773.2	10505.1	10873.3	10241.3	10625	11755.5	11567.5	9461.54	9625.44	11800.8	11076.1	11333.1	10298.9	10931.1	11557.4	10969.9	10224.3	10479.8	10382.2	10911	10201.1	10165.2	10441.3	11515.5	11085.6	12395.1	9883.78	10643.5	10149	10744.1	10527.2	10305.6	10681.7
7.07_913.7787m/z	913.779	1	7.0672	0.37185	5420.89	6418.54	5339.75	6079.1	5763.48	3726.27	5454.37	5197.4	5263.46	6924.82	5649.94	5584.87	6072.13	6156.95	5638.32	6075.73	6719.33	5717.86	6429.6	4872.88	4727.59	7304.24	6063.81	5698.18	5125.22	5755.81	7248.45	5871.39	6091.72	5061.27	5121.56	7120.32	5111.85	4808.81	5564.26	6023.38	5286.71	6916.24	4890.32	5476.85	6571.58	6883.77	5496.62	5282.39	5723.08
7.07_220.9188m/z	220.919	1	7.0672	0.194	2842.19	2770.09	2966.05	2634.65	2472.51	3102.48	2626.45	2883.55	2589.96	2630.81	2674.97	2887.79	2747.72	2769.59	2590.86	3039.04	2685.14	2872.1	2740.53	2728.9	2689.08	2414.13	2614.1	2523.33	2432.13	2884.11	2701.28	2610.47	2614.04	2806.66	2598.46	2362.2	2387.86	2619.35	2458.08	2880.68	2647.1	2516.49	2571.81	2666.62	2684	3138.57	2660.78	2458.53	2834.66
7.07_612.8286m/z	612.829	1	7.0672	0.436517	19555.5	20282.1	21173.2	20491.3	20265.6	13200.8	19620.2	19676.8	20309.9	23059.1	20359.4	20099.3	20814	19660.2	21024.3	19497.6	20063.9	22219.4	22279.4	18978.3	17845.9	20618.5	19787.5	20358.7	18786.1	19837	21473.7	19970.7	19075.6	19323.5	19092.1	19825.5	18334.6	18423.8	18672.7	20661.3	19499.2	22230.1	18769	19316.5	20454.6	21767.1	19694.2	19907.1	19598.1
7.08_810.7715m/z	810.771	1	7.08337	0.339517	12664.4	13782.6	12967.5	13862.5	13419.1	9041.01	12782.4	12672.8	12662.9	15153.9	12981	13019.6	13584.2	13456.9	12717.9	13865	14587.4	13899.7	14407.4	11984.5	11573.2	14959.4	14022.7	13586.8	12419.2	12989	15173.2	13526.3	13340.8	12099.2	11894.1	14271.9	11502.8	12143.3	12423.4	13188.9	12799.5	14641.2	12116.6	11787.2	14258.2	14771.7	12813.4	12488.4	13810
7.08_842.2643m/z	842.264	1	7.08337	0.291017	610.093	566.444	675.194	825.496	854.798	219.555	543.205	432.572	489.263	655.284	495.205	513.378	672.674	426.374	734.763	505.409	500.806	726.294	883.687	641.07	817.68	798.484	414.222	530.842	612.553	557.327	534.617	519.207	584.38	381.219	543.569	917.734	387.4	577.093	598.993	605.054	625.054	525.849	554.3	607.258	367.163	647.303	661.494	479.55	772.344
7.08_940.2410m/z	940.241	1	7.08337	0.307183	417.143	573.371	813.137	637.364	550.249	291.009	446.975	462.018	489.397	533.639	637.316	460.655	433.803	492.453	525.36	476.112	696.324	743.854	732.79	731.324	634.414	917.534	685.505	553.818	387.898	464.316	776.088	575.067	519.223	653.549	562.943	460.703	294.1	477.027	643.468	532.581	831.752	497.077	430.138	615.742	406.015	717.572	340.19	820.798	916.78
7.08_962.7381m/z	962.738	1	7.08337	0.355683	7405.46	8403.58	8994.12	9043.4	8722.93	5517.82	8272.85	9288.54	8996.17	10412	9500.77	8843.7	9029.89	8267.35	8976.74	10952.4	10480.1	10533.9	10333.8	8514	7673.21	10544	9609.14	9406.95	8907.53	8762.7	10643.8	9745.6	9182.62	8917.77	8115.09	9078.62	7905.49	8707.71	8217.39	9627.35	9336.81	10757.5	8719.98	8594.39	9000.72	8876.47	9215.47	8688.22	8355.89
7.08_988.7370m/z	988.737	1	7.08337	0.355683	5619.85	5942.65	5789.14	5975.65	5906.87	4532.62	5788.64	5626.15	5916.7	6892.61	5477.84	5638.81	5672.38	5596.18	6406.2	6204.66	6637.95	6182.89	6658.72	5051.81	5364.77	6559.15	5542.16	5881.02	5711.8	5414.46	6199.09	6082.83	5721.46	5461.02	5468.84	5943.63	5133.54	4995	5204.15	5957.27	5828.13	5853.41	5316.12	5640.97	6117.41	6274.52	5428.09	5825.52	5339.82
7.10_726.8031m/z	726.803	1	7.09953	0.37185	65420.1	77583	93068.4	90474.4	98150.9	56375	78087	78884.4	80335	138931	94867.2	83292	93636.9	76611.6	102198	72816.8	101326	101483	119019	67230.3	64197.1	111413	112926	84541.3	81901.6	85207.6	108113	108342	96925.3	85917.2	78913.3	110507	66598.7	78129.5	86753.5	87822.7	99879.6	127006	79866.6	90989.6	84970.4	90958.3	86750.5	86998.2	88116.9
7.10_728.8018m/z	728.802	1	7.09953	0.37185	24230.3	28264.1	32821.3	32558	34492.4	20801.7	28223.6	27359.3	28893	47603.3	33485.2	30182.8	33175.7	27908.2	36142	28218.9	36500.7	35828.9	42052.8	24262	22719.1	39521.1	39071.3	30039	28684.4	30051.7	38025.6	37511.5	34018.3	30228	27570.9	38762	23716.5	27434	30239	31269.3	34832.9	43942.4	27894.6	31865.7	30344	32306.2	30527.9	30470.2	31317.5
7.10_763.2689m/z	763.269	1	7.09953	0.291017	375.397	290.016	422.005	166.799	302.254	181.256	320.731	284.789	308.358	231.152	247.717	267.887	202.592	151.006	404.252	327.577	315.328	250.421	424.86	353.276	175.132	328.057	393.28	254.108	358.232	445.951	496.722	257.984	240.238	188.256	191.18	330.657	104.66	289.189	318.859	217.247	199.974	166.539	284.749	304.568	203.889	283.794	269.729	399.462	312.647
7.10_822.7816m/z	822.782	1	7.09953	0.37185	67418.5	80530.2	97333.4	94735	104614	56325.6	81053.3	80543.2	84094.5	148557	99134.1	87052.4	99697.2	81352.2	108788	75910.2	108474	106227	128611	69193.8	66987.9	118531	120688	89024.6	85943.6	88454.8	115708	116276	104017	90989.2	83412.1	118977	68776.2	81988.5	91867.8	92414.2	106708	135786	83582.8	97199.7	89015.2	95875.5	90483.9	90455.7	93793.6
7.10_824.7801m/z	824.78	1	7.09953	0.37185	48548.4	58078.8	70560.5	68301	74691.1	40555.6	59398.6	58578.6	61087.7	105206	70961.2	62571.9	70488.4	57332.4	78826.8	54870.4	77574.1	76906.7	91046.3	50157.1	47336.3	84084.3	85435.7	63259.4	61062	63317.7	82014.2	82601	72972.1	64473.1	59049.9	84222.6	49232.9	59490.6	65470.8	65724.5	75752.1	97148.2	59679.7	68271.7	64359.5	68487.8	65475.2	65842.3	66764.6
7.10_826.7788m/z	826.779	1	7.09953	0.37185	21048.6	25284.9	29415.4	29323.1	31107.7	17704.6	24909	24834.5	25934	43867.2	30406.3	27159.4	29774.5	24751	33325.4	25106.1	32442.4	32482	37903.1	21874.3	20944.5	35148.5	35756	26549.7	26328.4	26941.3	34106.8	34586.7	30942	27647.8	24978.4	35155.9	21011	24934.3	27381.2	27502.9	31469.5	39727.7	24856.1	28789.8	27199.4	29415.1	27420.1	27508.5	28278.3
7.10_871.7661m/z	871.766	1	7.09953	0.355683	1317.53	1582.52	1932.21	2131.41	2380.09	1178.01	1805.14	1812.48	1695.86	3230.28	2051.96	1643.53	1928.67	1658.93	2360.98	1827.95	2406.71	2425.12	2499.99	1497.43	1394.77	2383.35	2668.06	1952.1	1821.25	1781.77	2314.34	2529.91	2128.63	1993.48	1797.06	2529.96	1501.68	1655.78	2175.88	1997.97	2295.19	2887.65	1772.66	2123.17	1840.98	1897.5	1835.58	1927.73	1882.58
7.10_872.7679m/z	872.768	1	7.09953	0.339517	3531.71	4775.85	5748.86	5522.18	5857.87	3709.55	4613.8	4772.45	4741.2	9132.76	6109.14	4923.64	5617.76	4500.89	6391.63	4815.53	6542.95	6102.07	7599.04	3863.73	4104.75	6950.41	7445.96	5204.66	4895.63	5146.78	6742.81	6987.06	6258.85	5060.53	5009.71	7416.43	3977.31	4985.14	5717.09	5759.69	6333.27	8878.63	5079.1	5532.85	5290.44	5413.76	5673	5138.62	5717.48
7.10_873.2694m/z	873.269	1	7.09953	0.291017	1010.05	1177.46	1679.6	1265.08	1472.77	716.972	1152.87	1256.3	1326.76	2805.58	1470.46	1546.05	1684.71	1348.24	1869.81	965.376	1904.4	1625.88	2433.85	1070.76	856.07	2046.64	2083	1386.32	1355.67	1135.56	2004.27	1921.58	1932.93	1458.24	1290.94	2163.12	920.34	1178.72	1497.63	1215.29	1896.28	2359.37	1195.55	1590.16	1427.37	1564.56	1580.33	1260.87	1558.53
7.10_891.2530m/z	891.253	1	7.09953	0.307183	655.49	660.863	764.979	982.196	604.13	216.987	678.796	575.699	700.549	834.327	566.728	886.422	653.714	555.599	753.642	600.766	979.631	820.653	973.183	737.182	803.959	871.077	788.968	645.239	510.321	470.124	962.587	778.691	628.379	521.812	683.031	730.444	624.549	675.056	605.428	610.673	822.195	775.233	818.4	621.035	657.236	741.451	612	807.234	792.595
7.10_890.2543m/z	890.254	1	7.09953	0.27485	54.8936	31.7608	206.278	119.432	216.563	27.573	95.6025	106.864	144.467	158.516	88.2763	102.447	166.316	157.633	109.901	63.0539	339.98	150.677	122.612	75.8753	161.603	220.22	157.806	97.5784	349.868	178.903	157.543	134.087	123.574	180.245	170.721	143.68	261.33	226.313	104.284	43.1569	156.623	256.768	168.671	118.879	180.214	173.019	207.022	146.82	259.649
7.10_908.7506m/z	908.751	1	7.09953	0.37185	10743.7	11519.1	12166.3	12639.5	11579.8	8116.24	11088.9	10605.7	11426.8	14028.8	11490	11437	11878.8	11466.8	11944.6	11634.1	12319.9	13113.6	12592	10546.6	10648.6	13375.5	12052.9	11714.6	10972.6	11756.7	13052.7	11401.6	12183.2	10845.2	10545.9	12527.7	10224.7	10154	11062.6	11553.6	11294.4	13519.9	10766.9	11047.6	12654.1	12682.2	11448.8	11114.1	11997.2
7.10_920.7584m/z	920.758	1	7.09953	0.355683	41331.8	52026.9	64291.4	62259.7	69506.7	35664.7	52534.9	51793.7	55100.4	103012	66392	57244.8	65693.7	52024.8	73518	46403.8	70131.1	70311.2	86573.4	44353.7	42146.4	80351.5	82152.1	57007.4	56228.6	58027.6	77451.7	78442.7	70400.1	60009.8	53422	81772.4	42541.1	53721.5	60519.5	59865.9	72304.6	91806.5	55382.9	64575.2	57006.6	62671.2	60342	59052.4	62474.2
7.10_922.7580m/z	922.758	1	7.09953	0.355683	53846.4	66357	80500.5	79168.7	85927.8	47598	66517.1	66505.1	70202.8	123180	83114.2	71761.5	81535.9	66010.5	90986	61466	87324.7	86480.3	106094	56976.3	52654.4	97998.9	101703	72584.6	70868.5	73346.7	95943.7	97089.3	86453.3	74519.8	68256.4	99540.6	55128.7	67362.3	75312.2	75767.9	87987.1	113376	67905.5	80115.6	73033.5	77786.8	75264.5	73610.8	77806.7
7.10_969.7443m/z	969.744	1	7.09953	0.355683	2716.76	3320.84	3891.9	4008.73	4378.95	2278.93	3159.58	3430.32	3647.01	6672.87	4164.2	3770.04	3935.59	3415.74	4621.71	3277.33	4635.93	4319.84	5570.99	2762.67	2702.41	5273.75	5189.57	3620.15	3633.76	3583.68	4850.96	4952.44	4574.01	3841.8	3341.27	5424.04	2607.02	3437.01	4032.01	3709.27	4687.07	6207.29	3569.39	4209.83	3735.49	4205.06	3769.5	3599.53	3991.54
7.10_970.2467m/z	970.247	1	7.09953	0.291017	932.307	989.491	1482.48	1525.95	1529.89	760.211	1213.17	1144.08	1276.52	2588.07	1617.88	1255.53	1587.54	1167.83	1696.66	947.431	1511.79	1505.11	2139.57	984.013	1099.55	1890.72	2156.42	1168.1	1253.03	1239.85	1838.76	1886.95	1763.34	1375.15	1296.8	1994.25	918.104	1363.64	1417.26	1522.75	1686.2	2489.59	1266.87	1580.92	1496.13	1392.76	1291.27	1433.14	1402.87
7.10_970.7449m/z	970.745	1	7.09953	0.32335	9205.54	11957.5	15462.4	15571.2	17051.6	8392.6	12339.3	12277	13606.2	26787.5	16410.9	13828.6	16303.4	12386.1	18865.9	11191.8	17855.5	16487.2	22062.2	10532.9	9768.8	19967.8	21412.6	13344.6	13578.1	13604.1	19140.9	20275.2	17845.2	14693.8	13106.1	21816.4	10612.4	13177.4	15375	14317.9	18221.4	23654.1	13617.9	16308.8	13463.2	14926.5	14985.6	14108.9	15733.7
7.10_724.8046m/z	724.805	1	7.09953	0.37185	104046	122795	149194	142918	157726	88180.9	123479	122893	128393	220420	149103	131614	147818	121997	163956	115519	161588	160528	191188	106346	102471	178862	180191	135354	130037	133873	174241	174345	155310	138034	126815	180355	105501	125399	138525	139542	160137	203667	127955	146234	134192	144055	138294	137363	141037
7.10_971.2463m/z	971.246	1	7.09953	0.32335	2740.2	3954.95	5445.87	5693.9	6299.6	2560.1	4410.34	4486.41	4535.49	9952.51	6354.81	5249.01	5976.67	4286.95	6939.25	3449.79	6178.61	5875.66	8014.54	3168.92	3016.83	7350.24	7861.05	5052.74	4947.04	4891.73	6718.69	7801.27	6261.21	5125.31	4582.24	7688.14	3311.77	4559.43	5423.71	5218.7	6628.81	9036.81	4929.63	5555.85	4817.72	5475.15	5441.76	5058.13	5333.77
7.10_714.2798m/z	714.28	1	7.09953	0.291017	557.22	638.325	746.931	581.236	710.998	362.827	577.603	542.243	728.886	647.022	529.348	614.062	603.574	595.559	635.544	624.876	639.564	667.981	801.68	635.13	499.978	759.686	761.695	706.807	653.538	589.834	674.35	764.698	630.417	552.692	454.719	580.618	379.991	620.026	584.899	537.245	561.549	591.021	460.785	649.903	305.619	855.543	687.635	553.154	726.174
7.10_332.8961m/z	332.896	1	7.09953	0.404183	458025	525700	625087	598803	649505	435346	528406	532854	542979	858143	614692	558609	606818	522775	659152	535628	681280	675729	767708	466439	453663	720753	712305	576528	544256	572591	705874	690238	629937	567229	529048	700932	465480	527652	569329	598176	641371	801053	532913	595435	574357	604990	574953	572228	579504
7.10_628.8262m/z	628.826	1	7.09953	0.388017	150351	181247	218757	213651	233501	132987	184973	183955	190929	326974	222333	197469	221838	180299	243222	173253	242395	239120	287060	158445	151907	265156	267603	199484	192512	201204	258015	259787	232513	205033	186873	266801	155878	184601	205558	207858	237532	303201	190377	218127	195446	212170	205390	202099	211228
7.10_630.8246m/z	630.825	1	7.09953	0.37185	44142.4	52313.7	62140.9	60729.3	65580.4	38803.1	52879.4	52511.3	54913.1	91981.9	62713	56423.9	62536.5	52189.7	68743	51043.9	68662.7	68181.9	81178.1	45683.2	43288.6	75293.7	75129.2	57146.5	54285.6	57056.5	73146.6	72244	66142.8	58075	53343	75149.1	44302.2	53023.1	58163.6	59294.6	67369.8	84272.8	53791	61799.5	57000.7	60515.9	58465.5	58012.7	58670.7
7.10_79.9906m/z	79.9906	1	7.09953	0.582017	20380.3	22352.2	24565.4	23681.3	23690.9	21759.4	21236.3	21672.4	22112.4	27929.7	23085.3	21944.6	23371.1	21150	24043.5	22479.5	24420.2	25067.7	25718.3	19318.8	16930.4	22980.1	22453.9	20323.3	18536.5	19931.1	21992.2	21298.3	20373	18699.1	18265.8	21133.8	17023.1	17888	18866.3	19341.4	19410.9	23037.8	16967.5	18167.7	26904.5	23811.5	22150.2	21035.8	19558.4
7.10_137.0431m/z	137.043	1	7.09953	0.339517	13374.8	16943.8	18877.3	17470.4	18533	13779.5	16559.4	15236.5	16944.5	24130.8	16865.1	16020.9	17194.1	15058.7	18105.7	16055.4	19133.4	18643.8	21468.7	13549.1	12789.7	21717.6	18680.6	17466.8	14919.1	16861.2	18789.5	20491.5	17134.6	16236.4	14611.9	20906.9	12815	14781.6	15593.3	16611.7	17108.9	21258.1	14540.7	16420.6	17071.3	18972.9	16639.6	15712.5	15948.3
7.10_138.9388m/z	138.939	1	7.09953	0.452683	78454	86539.3	98682.4	94980.1	98604.8	77629.4	85268.2	84266.2	86582.3	123811	94734	87439.4	93409.5	83581.9	99874.6	88639.5	102966	104273	112705	76209	72595.4	106303	102888	89721.6	82750.6	88066.4	104247	100275	93294.6	84966.3	82143.1	101704	74089.3	80619.5	84602.7	90229.6	93292.1	114923	80527.8	88352.3	93093.3	97634	89748.5	89145	87736.1
7.10_140.9379m/z	140.938	1	7.09953	0.42035	3462.97	3935.63	4368.7	4111.26	4335.67	3298.7	3711.34	3797.08	3890.81	5415.06	4141.55	3733.54	4170.74	3686.73	4335.16	3889.93	4702.59	4656.58	4913.7	3373.77	3250.48	4583.98	4282.95	4007.75	3732.55	3927.95	4519.22	4309.98	3996.12	3712.66	3737.2	4435.16	3333.3	3527.89	3681.41	4032.23	4012.54	4988.45	3496.38	3945.39	4166.08	4346.43	3863.7	3984.36	3804.03
7.10_234.9184m/z	234.918	1	7.09953	0.436517	441757	500482	582466	560489	596063	434024	498761	493955	510499	769357	570631	518370	560813	489933	601798	513114	625265	628784	692431	442940	423661	646849	632001	534779	497663	528243	634805	615332	569366	516834	486658	626907	433836	482735	515589	549352	573838	713728	484564	538628	543117	570767	531504	535804	524570
7.10_236.9163m/z	236.916	1	7.09953	0.436517	97212.1	109538	127148	121697	129440	93836.3	109338	107689	111140	166759	123350	112920	121884	106457	130263	111290	135923	136084	150267	96487.2	91627.7	141496	136192	114939	107750	113586	138820	132777	123809	111815	104860	134481	94027.7	104149	111782	118050	124792	153972	105422	116680	118415	124563	116296	115802	113892
7.10_238.9152m/z	238.915	1	7.09953	0.404183	7948.49	8890.87	10356.4	9900.09	10461.4	7872.42	8825.46	8705.85	9368.24	13485.5	10212	9374.07	10137.2	8920.19	10902.2	9227.18	11150	11273.4	12337.1	7938.82	7522.41	11076.7	11070.1	9435	8712.31	9221.78	11317.7	10804	10167.8	9129.33	8610.67	11078.7	7781.7	8507.77	9406.76	9576.38	9838.55	12460.6	8359.68	9151.25	9487.73	9902.64	9321.89	9286.47	9289.04
7.10_136.9409m/z	136.941	1	7.09953	0.46885	528657	589631	671488	643236	676848	530537	577023	573774	591816	841420	649044	598693	636981	568503	681025	604304	705146	711837	767810	520420	498357	723114	700275	616361	567869	603933	714035	680003	640457	585363	556908	689098	506952	550424	583543	622172	639969	785960	549800	607009	633355	659815	610370	612009	601874
7.10_336.8927m/z	336.893	1	7.09953	0.404183	17958.8	20230.2	23965.9	22992.6	24690.6	16557.6	20225.7	20227.5	20985.5	32566.7	23155.7	21221.2	23378.5	20005.6	24788.2	20983.4	25963.3	26028.2	29413.3	17949.5	17382.2	27439	26752.9	22128.5	20645.3	21693.3	26534	26320.8	23924.8	21681.1	20053.8	26790.3	17740.6	19830.5	21587.3	22465.2	24381	30062.9	20082.2	22504.4	22221.8	23045.3	22009.3	22198.9	21678.2
7.10_430.8730m/z	430.873	1	7.09953	0.404183	190640	221012	261540	253234	274312	171650	220625	220192	229044	364540	260784	231951	257093	217145	279385	220007	286903	284784	324367	194599	186762	304839	302990	240367	228292	239432	295655	290916	265741	237961	221379	296714	191013	220217	240155	247859	271524	340571	221808	250804	239482	255016	241330	239884	241906
7.10_432.8712m/z	432.871	1	7.09953	0.404183	71711.6	83362.7	97733.5	95260.6	102102	64331.4	83921.8	82963.2	86612.3	136915	97828.9	87821.1	96056	81665.3	104816	83423.5	106576	106135	122214	73119.3	70592.3	113033	111248	90595.7	84647.2	90111.9	110262	108467	99376.2	89438.5	82979.2	111058	71565	82457.9	89751.4	93041.9	101141	127734	83397.9	94748	90674	96311.3	91647.6	90286.6	90798.6
7.10_434.8700m/z	434.87	1	7.09953	0.404183	12900	14603.7	17440.8	16710.5	18219.7	11676	14773.1	14766.7	15295.4	24236.6	17780.8	15882.8	17397.8	14590.6	18401.6	15978.7	19282.2	18955.4	21662.5	13279.3	12723.3	20341.5	20304.4	16093.9	15022.5	15800	19899.7	19527.9	17772.1	15608.6	14922.5	19541.5	12865.2	14727	16365.1	16513.5	17801.3	22209.9	15189.4	17013.8	16403.8	17190	16103.1	15785.7	16159.9
7.10_528.8506m/z	528.851	1	7.09953	0.388017	240873	284745	341556	330494	358315	217450	286986	287222	296840	490772	343834	305729	341250	283894	370346	279695	376943	372264	437423	250286	240744	408936	409717	314594	299553	313979	396602	394484	357074	317576	291095	405655	247386	290761	319636	326082	365412	461108	293886	334793	308500	329421	316608	317813	322612
7.10_530.8488m/z	530.849	1	7.09953	0.388017	110678	129219	154271	149522	162608	99665	130916	130791	135206	221095	153822	138940	154082	128518	167819	128403	170639	170262	197095	114068	109987	183782	184104	142727	136937	141910	179815	178237	160022	143819	131136	182216	113542	131526	143545	147849	163879	206628	132807	151159	140048	150650	143706	142307	145593
7.10_626.8281m/z	626.828	1	7.09953	0.388017	279809	337331	406777	397478	434352	246241	340966	341072	353349	611660	413384	363828	411468	336342	454164	321351	451646	446509	534282	292070	280135	499805	505223	372916	361479	375105	484147	489398	437485	384564	348644	503190	290911	346930	385289	387201	445517	569484	354952	407809	365332	398197	384594	378438	391384
7.10_532.8474m/z	532.847	1	7.09953	0.388017	25528.7	29965.6	35460.1	34710.8	37521.4	23124.1	30143.8	29668.2	31106.3	50611.8	35830.5	31843.5	34754.1	29409.6	38815.8	29831.4	38828.3	38483.4	44691	26770	25549.1	42124.9	41721.1	32901.3	30969.9	32316.4	40937.7	40556.2	37335.1	32554.2	30009	41648.6	25840.4	29713.3	32978.6	33812.9	37728.1	47540	30860.8	34499.2	32498.7	34244.1	33232.2	33037.5	33606.7
7.10_334.8940m/z	334.894	1	7.09953	0.404183	132673	153316	180104	176357	187991	126126	154435	152697	158785	249596	179618	161370	176603	150965	192761	154992	196951	196053	222787	135793	130694	210003	208121	167472	158280	166199	204284	201104	183740	165110	154794	203782	134080	151976	165253	172232	186289	233626	154198	173730	166587	177662	167118	166662	167280
7.12_914.2604m/z	914.26	1	7.1157	0.258683	91.0455	65.5239	84.7918	132.941	258.813	69.709	171.222	124.049	0	210.295	240.949	52.3215	170.974	153.3	165.69	191.361	137.915	122.036	106.593	87.6489	66.7048	173.246	204.485	110.033	176.737	169.452	62.433	322.388	59.5185	169.282	192.118	90.7514	106.918	198.015	238.831	162.072	88.7163	148.225	177.427	107.028	96.7376	136.685	150.795	105.885	164.761
7.12_987.7308m/z	987.731	1	7.1157	0.32335	689.95	891.232	971.434	898.845	855.365	554.213	899.417	805.677	736.486	1062.91	845.374	997.008	1038.69	792.157	1169.91	958.019	1131.79	1012.06	1240.31	881.298	943.394	1162.15	949.322	803.005	667.167	944.648	1132.61	926.245	844.94	912.916	898.546	918.078	660.548	950.319	773.654	780.27	991.817	1182.5	861.835	973.934	935.895	1064.14	1116.28	888.836	859.032
7.12_859.7381n	882.746	1	7.1157	0.37185	12813.1	13953.3	14971.9	14857.5	14666.4	11281.6	14102.5	15230.9	14591.5	16554.2	14105	13600	13842	13512.1	14077.8	21079.8	21517.4	20107.7	18239.8	14036.1	13555.5	15954.6	14789.7	15537.2	13297.7	14878.8	16067	14506.5	13916.1	14087.8	13300.8	13771.9	13177.1	12736.2	13217.5	14856.9	13756.2	15692.2	12684.3	13291.4	14827.5	14720.3	13572.2	14358.3	10738.1
7.13_692.7938n	710.811	1	7.13187	0.42035	12326.8	13322	13854.7	13433.8	13262.1	8349.96	12817.1	12400	12665.5	14939.6	13168.6	12492.8	13249.1	12566	13280.4	12395.5	13202.8	13856.4	13974.6	11552.8	10605.4	13395.7	12212.2	12802.2	11780.9	12167.1	13255.9	11875.1	11395.5	11614.4	11456.9	11969.1	11152.2	11392.7	11647.2	12643.1	11987.2	13653.2	11309.7	11349.2	12996.9	13804.3	12784.1	12798.1	12440.1
7.13_712.7931m/z	712.793	1	7.13187	0.388017	10312.4	11078.9	12393.8	11286.5	11271	7136.98	10791.1	10864.3	10825	13117.8	11103	10825.6	11080.3	10544.4	11118	10976.7	11789	12842.7	12663.3	9867.45	9766.34	12228.8	11467.1	11667	10692.8	11357.1	12444.1	11415.5	10502.6	10879.2	10198.4	11438.6	10193.5	10431.5	10304	11459.9	10769.4	12794.3	10070.3	10896.9	10983	11714.5	10788	10891.5	11292.6
7.13_792.7838m/z	792.784	1	7.13187	0.37185	6228.82	7070.13	7191.47	7062.36	6409.61	4093.68	6653.49	6654.52	6768.41	7256.92	6700.17	6638.51	6522.23	6674.27	6841.07	6765.77	7140.99	6889.01	7575.62	6233.33	6050.92	7375.34	6942.96	7047.33	6740.53	6778.24	7492.45	6588.3	6461.06	6582.51	6441.99	6602.39	6131.87	6520.23	6284.23	6849.07	6334.3	7364.57	6514.92	6343.87	6591.66	7019.39	6435	6179.64	7239.25
7.13_890.7599m/z	890.76	1	7.13187	0.37185	5856.42	5875.16	6457.9	6065.21	6077.73	4484.82	5926.1	5959.52	6070.06	6559.33	5951.84	5516.8	6219.3	5886.91	5868.01	5717.13	6371.14	6919.17	6585.2	5821.45	5182.21	6461.94	6495.74	5976.82	5778.47	6329.26	6382.59	6081.18	5721.38	5868.29	5648.9	5869.51	5209.38	5425.14	5607.65	6038.54	5697.44	6571.46	5349.03	5850.29	6082.37	6371.07	5768.5	5971.03	6584.62
7.13_941.1954n	964.245	1	7.13187	0.307183	995.825	1101.07	1044.61	1114.92	784.31	501.99	1021.04	779.751	692.058	1312.93	1034.61	1082.42	1138.27	1236.31	1202.39	718.514	1014.32	805.905	1162.29	795.139	890.084	932.454	1124.81	947.703	957.659	996.818	1452.2	1072.64	1138.69	1127.79	626.959	1421.64	885.005	931.034	1129.58	770.483	977.859	1308	855.232	856.501	1144.17	1157.02	820.799	835.427	1498.39
7.13_989.2304m/z	989.23	1	7.13187	0.27485	409.364	549.408	720.844	838.525	773.443	269.609	620.477	667.017	470.146	436.354	430.711	435.578	881.256	775.927	542.448	618.966	907.634	781.248	800.67	552.004	711.177	766.592	887.191	536.46	503.953	582.679	611.579	762.651	389.45	766.391	493.069	835.507	406.599	614.522	663.119	404.72	404.728	819.027	433.777	586.744	510.153	719.368	549.868	471.061	914.778
7.15_957.7160n	958.723	1	7.14803	0.37185	11590.5	12071.6	13326.9	13116	13360.5	10554	13141.6	13303.5	13160.2	14942.9	13439.4	11944.2	12430.4	11639.5	12996.3	17747.7	17698.3	17325.6	15859.6	12581	11966.8	14764.8	13843.5	14503.6	12828.3	12700.6	13703	13533.2	12491.2	12138.2	11635.5	12181.9	11619.2	11622.2	12335.4	13489.7	12362.6	14268.5	12079.1	11746.9	13297.6	13185.1	12624.4	13539.2	10469.3
7.15_888.7478n	906.765	1	7.14803	0.404183	8153.74	9186.02	9890.93	9334.55	9339.12	5747.49	9204.49	9048.98	8831.01	11146.7	9061.39	8646.04	9372.2	8394.77	9837.42	8398.61	9743.42	10399.5	10015.8	8086.95	7571.67	9290.49	9236.08	8723.39	7704.42	8782.45	9715.95	8846.94	8648.03	8034.28	7998.93	9053.77	7362.68	7751.57	8278.75	9084.31	8739.93	9912.34	7807.17	8439.49	9176.18	9750.25	9093.35	8848.97	8883.33
7.15_904.7829m/z	904.783	1	7.14803	0.388017	6396.43	6758.87	6792.35	6721.96	6324.62	4108.17	6146.15	5795.56	6286.65	7540.76	6564.69	6303.17	6262.63	6337.05	6683.93	6259.43	6405.95	7017.33	6851.73	5805.1	4709.84	5447.08	5353.28	5242.67	4971.35	4863.53	5595.53	5425.28	4893.01	4953.42	4804.03	5274.73	5005.88	4539.32	4740.3	5522.19	5197.51	5885.33	4874.46	5062.07	6712.39	6662.18	6259.95	6293.21	5197.22
7.15_864.7565m/z	864.757	1	7.14803	0.404183	6401.67	6295.39	6463.56	6956.64	6917.62	5184.93	6683.19	7448.37	6772.04	7180.77	6146.37	6704.07	6085.29	6083.32	6428.33	10592	9132.43	8977.7	7435.74	7087.68	6419.32	7482.5	6685.29	7177.57	6313.49	6966.83	7456.35	7282.61	6342.48	6737.34	6122.8	6057.86	6830.21	6304.88	6026.75	6683.48	6376.54	7271.44	6562.94	6093.11	6057.78	7050.46	6550.8	6407.11	5180.73
7.15_790.7718n	808.789	1	7.14803	0.404183	11052.6	11649.6	12567.5	11949.9	12162.7	6990.22	11604.4	11323.8	11294.1	13583.3	11919	11622.3	11887.3	11246.8	11872	11213.7	12103.5	12707.6	12818.4	10459.7	9936.07	12011.4	11309.9	11313.1	10614	11043.8	11946.2	11172.5	10755.6	10707.7	10344.6	11193.6	9950.63	10255.8	10381.8	11422.6	10793.3	12319.5	10553.9	10598.5	11580.8	12186.1	11810	11324.2	11009.4
7.15_664.7920m/z	664.792	1	7.14803	0.37185	4301.2	5017.32	4990.97	4820.65	5065.21	3267.68	4711.14	4392.36	4788.03	5594.12	4599.68	4526.86	4722.19	4571.92	4790.82	5332.9	5292.11	5762.61	5512.27	4302.5	4321.69	5437.36	4925.11	5052.19	4487.98	4922.63	5289.32	4809.69	4297.01	4416.05	4508.01	4694.43	4311.98	4057.65	4542.88	4672.43	4496.98	5050.76	4342.13	4366.6	4762.67	5121.25	4580.1	4876.28	4990.08
7.15_685.7854n	708.83	1	7.14803	0.42035	20175.5	20890.2	21530.9	21623.6	21395.6	14928.7	20101.8	22229.8	21231.1	23153	20466.3	20368.4	20092.9	20797.4	21168.2	28742.3	28875.8	28050.7	24995.4	21054.5	16738	19369.5	17942.4	19472.8	17293.4	18184.2	18928.3	17712.6	17010.2	16779.2	16769.2	17610.5	17043.8	16473.4	17186.3	19005.2	17548.5	19821.7	16818.8	17126.9	20681.1	22072.8	19969.1	20370.1	13457.1
7.15_694.8073m/z	694.807	1	7.14803	0.388017	6754.05	7188.69	7083.83	7651.53	7044.25	4194.51	7148.98	7113.39	7233.14	7828.95	7344.89	6477	6937.86	7218.54	6622.13	7341.25	7171.26	7552.26	7720.74	6413.86	6597.12	7874.52	7291.85	8057.3	7685.9	7919.25	8412.01	7109.72	7892.45	6949.54	7100.59	7241.86	7059.95	7088.52	7129.18	7380.12	7245.8	7697.49	6988.49	7227.35	7034.49	7205.44	6710.89	6862.04	7907.09
7.15_371.9662m/z	371.966	1	7.14803	0.113183	426.204	392.775	173.097	414.375	202.529	654.542	396.868	161.783	234.848	183.343	357.735	369.558	303.03	836.402	233.347	944.147	308.488	252.846	322.14	532.278	377.788	534.397	305.103	360.932	360.314	282.808	552.707	281.928	511.005	286.191	413.124	517.324	616.167	398.266	576.254	400.804	389.88	243.898	291.925	257.557	274.672	359.665	341.094	357.959	275.377
7.15_176.0114m/z	176.011	1	7.14803	0.339517	4752.29	4188.74	2102.8	3553.4	2266.12	6437.66	4054.25	993.087	2801.11	2007.33	3406.99	4112.9	2416.43	9431.62	2705.77	10130.5	3643.48	1971.3	3228.6	5792.53	2136.32	3972.69	2231.32	3223.64	1872.31	2942.05	5054.6	2407.17	4288.67	1678.95	3384.19	5300.07	5319.09	3197	5223.74	3558.33	3122.53	1935.84	2573.16	1283.75	3090.62	3424.11	3275.14	3294.25	3283.47
7.15_761.7608n	762.768	1	7.14803	0.37185	10795.5	10997	11419.7	11347.9	10966.4	8699.66	11045	11407.7	10746.2	12744.5	10639.1	10373	10495	10662.2	10905.2	14826.6	14835.8	13726.1	13325.5	11112	10939.7	12641.3	11610.5	12164.5	10916.4	11147	12510.3	11094.6	10703.4	10894.6	10980.3	10667.9	10489.5	10207.1	10862	11666.3	10694.5	11700.2	10585.8	9893.22	12031.7	11653.5	10598.3	11087	10028.3
7.16_661.7869n	684.79	1	7.1642	0.404183	14201.7	14591.9	15812.2	16787.5	16093.7	13640.2	14888.4	17241.3	16280.4	17888.7	14979.1	14451.7	14704.4	14299.4	15061.7	24499.3	25941.7	23865.1	20513.8	15916.1	13679.5	16586.9	15786.6	16128.7	14269.4	15428.4	16057.7	14750.5	14307.1	14289.8	13985.6	14231.7	13414.8	13062.2	13949.8	15522.2	14118	16008.8	13814	13816.4	15801.4	15515.7	15135.2	15324	9576.01
7.16_792.2776m/z	792.278	1	7.1642	0.307183	879.015	1127.42	1243.71	1275.33	1051.33	537.911	974.666	1031.5	1239.19	1624.88	1126.18	1044.34	1328.94	900.409	1064.8	941.801	1396.97	1523.89	1457.74	1213.03	1179.79	1574.44	1382.56	1372.42	1470.67	1154.99	1565.32	1566.1	1228.65	1399.98	1207.86	1383.92	1151.3	888.125	1364.66	1209.44	1180.26	1552.2	1145.03	1208.14	1118.43	1267	1301.15	1036.02	1287.28
7.16_950.7413m/z	950.741	1	7.1642	0.355683	2847.09	2838.6	3275.26	3772.07	3335.44	2604.91	3584.55	3493.69	3466.45	3661.64	3149.1	3165.03	2929.04	3323.76	2903.98	4291.41	4927.28	4226.31	4047.36	3505.76	3197.82	3840.52	2841.67	3616.04	2648.02	3553.98	3795.19	3207.25	3063.98	2712.08	2415.66	3119.36	2816.91	2984.48	3561.03	3523.47	2864.24	3348.63	2658.22	2535.95	3120.07	3122.92	2482.14	3025.05	2114.87
7.16_955.7205n	956.728	1	7.1642	0.37185	7840.56	7577.1	7866.33	8206.43	8172.95	6299.28	8059.15	8170.82	8142.78	9002.46	7709.78	7460.35	8091.19	7287.59	8200.67	10468.7	11088.1	10725.4	9935.97	7673.23	6753.35	8652.97	8366.74	8261.65	7343.51	8321.58	8489.55	7828.7	7757.89	7369.35	7384.05	7496.71	6757.2	6989.75	6975.49	8196.76	7557.77	8798.73	7171.61	7326.5	8136.05	8541.26	7898.62	7867.42	6054.97
7.18_949.7336m/z	949.734	1	7.18037	0.339517	672.811	709.45	473.677	823.631	714.489	708.765	875.12	922.904	979.424	743.101	752.72	651.392	760.664	777.475	612.91	1032.7	1290.13	1106.92	1009.89	698.792	736.094	934.133	672.142	693.205	602.485	703.092	594.872	860.033	601.668	692.759	792.189	579.26	806.369	685.367	714.144	702.889	728.776	927.514	853.807	559.878	627.652	789.182	658.176	643.992	625.496
7.18_857.7429n	880.745	1	7.18037	0.37185	8393.92	8847.43	9570.86	10063.6	9638.85	7492.31	9076.54	10346.2	9573.08	10408.1	8692.25	8837.25	8880.16	8032.12	9405.81	13549.8	14425.4	13130	12086.1	9361.01	8367.39	9908.1	9362.52	9395.97	8659.32	9241.42	9664.88	9038.57	8525.64	8389.16	8046.33	8796.6	7874.58	8120.73	7967.24	8745.04	8332	9837.13	8013.57	8615.37	9318.98	9569.65	8620.87	9179.78	5597.21
7.18_840.7694m/z	840.769	1	7.18037	0.32335	5768.47	6408.03	6902.24	7616.3	7060.25	6268.6	7133.24	7033.07	7574.25	7600.92	7556.36	7821.4	6929.77	6147.58	7263.99	8008.65	7705.79	8583.23	7996.45	5928.86	6288.81	8983.2	8435.61	9398.62	8186.59	8452.95	8452.74	8903.28	8934.21	7287.81	8203.34	7394.32	7234.37	7232.61	6666.89	8484.94	7351.11	8659.24	7287.27	7740.08	7350.32	6904.36	7507.91	7087.83	8193.52
7.18_812.2536m/z	812.254	1	7.18037	0.210183	346.789	303.158	425.634	316.125	334.964	278.277	513.442	329.111	272.128	381.936	554.582	419.31	542.541	409.572	333.359	468.016	545.322	660.154	499.096	508.173	461.672	406.866	602.317	350.607	372.462	447.655	565.032	611.43	246.044	443.229	579.255	358.437	298.922	474.819	358.831	477.255	463.549	412.892	544.792	396.06	332.798	578.589	426.247	486.51	603.687
7.18_798.7482m/z	798.748	1	7.18037	0.17785	555.904	701.152	473.068	738.77	664.531	741.879	629.537	524.992	696.297	457.182	534.473	619.195	540.162	515.317	412.856	818.107	587.442	567.323	396.521	458.608	448.956	682.966	585.508	810.504	667.327	759.932	614.996	524.543	751.134	568.204	489.696	434.948	673.833	565.688	493.889	565.324	463.523	653.214	414.124	514.05	721.805	600.109	526.659	481.134	633.802
7.18_759.7649n	760.772	1	7.18037	0.37185	6212.21	7033.87	7614.04	7872.72	7513.01	6402.98	6954.14	7466.47	7448.87	7973.66	6970.12	6789.42	7134.7	6706.68	7124.18	10325.6	10492.7	10027.1	8951.31	7190.46	6901.17	7850.12	7338.61	7605.76	6923.71	7198.9	7547.52	6906.99	6571.91	6547.89	6566.33	6706.2	6439.55	6251.87	6396.9	7260.84	6858.82	7605.65	6467.02	6422.2	7565.8	7663.01	6939.85	7432.4	5160.26
7.18_666.7804m/z	666.78	1	7.18037	0.37185	1992.78	1923.42	2220.96	2507.81	2103.4	2048.14	2079.92	1994.08	2066.84	2336.63	2134.85	1964.53	1955.19	1895.93	2037.59	2537.19	2276.8	2407.97	2254.44	1921.15	2312.61	2534.08	2419.68	2519.49	2346.87	2487.02	2506.42	2371.34	2487.46	2296.54	2293.91	2092.04	2184.66	2131.92	2223.75	2365.88	2338.08	2559.1	2481.6	2064.21	1865.44	2130.87	1978.1	1928.03	2524.73
7.18_586.8163m/z	586.816	1	7.18037	0.258683	1213.06	1438.4	1194.54	1567.27	1432.84	3353.47	1181.8	1579.65	1559.62	1446.32	1498.74	1210.33	1222.61	1366.57	1230.67	2298.65	2441.17	2159.65	1630.3	1355.27	1186.97	1472.96	1240.38	1420.12	1097.78	1145.65	1279.27	1186.49	1161.48	1106.37	1045.6	994.667	1148.73	1092.07	1191.8	1283.41	1195.33	1293.67	1221.47	1285.86	1343.49	1419.13	1216.94	1377.34	562.796
7.18_290.8870m/z	290.887	1	7.18037	0.210183	330.664	444.396	197.238	346.06	410.423	258.573	421.806	407.159	426.734	432.156	468.344	454.792	375.369	391.819	431.976	474.92	387.283	398.28	352.603	344.145	557.023	556.499	512.732	601.54	630.575	550.954	537.104	471.695	554.216	502.763	453.044	475.761	604.842	490.347	507.495	538.281	436.447	542.629	418.818	484.503	369.156	412.245	339.439	385.204	471.115
7.18_742.7926m/z	742.793	1	7.18037	0.355683	5465.38	5614.94	6250.72	7126.03	6034.46	5710.01	6733.17	6207.14	6729.02	6786.44	7067.92	7215.04	6544.16	5317.9	6623.13	7070.41	6661.45	7720.91	6232.64	5795.48	6780.04	8651.12	8186.3	8587.31	7594.32	8450.03	8203.25	8105.62	8213.4	7346.17	8107.5	7002.38	7274	6998.08	6012.54	7832.4	7112.13	8725.7	7089.71	7283.59	5718.02	6350.83	6414.68	6554.51	7535.08
7.20_642.8240m/z	642.824	1	7.19655	0.339517	1715.44	1952.8	1771.33	4054.5	1913.95	4669.94	3509.07	2868.37	3850.3	1779.03	3996.39	4860.6	2933.89	2154.24	3744.17	2971.82	1662.58	3670.49	1806.95	2626.3	2509.98	4583.73	4275.41	5434.47	4125.69	5707.01	4717.92	4541.49	6149.61	3669.03	6020.72	4037.81	4464.58	4146.68	1854.88	5155.48	3648.47	5219.67	3856.92	4656.51	2375.3	2242.98	3612.82	2630.5	3578.73
7.20_644.8214m/z	644.821	1	7.19655	0.339517	1433.22	1598.92	1412.27	2857.68	1748.83	2893.2	2333.6	2201.85	2695.28	1387.65	3040.59	3438.97	2355.35	1805.67	2607.65	2357.32	1611.95	2787.65	1709.98	1998.45	2119.38	3048.78	2955.08	3522.44	2912.11	3591.57	3048.58	2896.81	4119.1	2431.01	3558.09	2487.16	2937.33	2981.62	1088.11	3124.56	2572.11	3408.72	2616.66	3231.1	1840.72	1869.66	2366.41	2021.9	2367
7.20_646.8151m/z	646.815	1	7.19655	0.355683	2039.26	1922.59	2002.72	2455	1709.55	1954.87	2345.24	2142.8	2293.46	1815.72	2425.77	2247.87	1967.67	1517	2248.59	2442.29	1892.57	2683.5	1927.64	2403.03	2481.21	2547.08	2602.01	3196.55	2615.43	2926.9	2484.5	2324.65	3063.56	2559.89	2979.12	2189.35	2815.48	2446.12	2057.49	2914.97	2195.56	2622.68	2530.49	2673.3	1853.95	1922.9	2170.94	1923.04	2910.17
7.20_936.7541m/z	936.754	1	7.19655	0.291017	580.175	732.87	631.533	1585.16	858.362	1861.55	1406.72	1008.68	1487.6	565.629	1358.74	1860.7	1291.09	952.638	1403.96	1662.54	814.443	1308.89	607.286	872.452	926.453	1794.57	1581.42	1919.11	1634.2	2098.72	2024.85	1824.32	2258.77	1275.52	2042.59	1542.04	1744.9	1754.31	845.965	1779.83	1505	2134.56	1260.68	1835.64	962.392	992.244	1369.66	1022.33	1435.65
7.20_938.7468m/z	938.747	1	7.19655	0.32335	6250.17	7268.79	6837.83	8036.4	7089.05	6751.39	7316.18	7022.46	7606.85	7524.31	7768.1	7407.03	6996.21	6363.73	7318.12	8237.05	7850.78	9089.79	7603.59	6259.43	6376.28	8814.12	8145.91	8324.47	7220.07	8547.53	8196.92	8516.61	8404.58	7455.66	7559.77	7623.87	6785.94	7132.91	6187.96	8258.05	7728.93	8463.57	6504.83	7606.11	7501.32	7660.23	7318.99	6769.66	7421.5
7.20_996.7023m/z	996.702	1	7.19655	0.22635	1849.32	1881.01	1603.36	2366.69	2088.58	1466.61	2077.32	1925.67	2052.76	1820.44	1800.69	2138.16	1887.54	1654.33	1990.22	2495.91	2409.41	2310.69	1644.71	1939.34	1432.03	2248.94	1600.94	2360.13	1688.14	1825.91	1942.79	1649.5	1769.17	1597.89	1460.31	1466.9	1615.91	1801.14	1643.13	2129.77	1584.4	1815.92	1666.16	1651.21	1854.03	1736.32	1741	1906.18	1486.4
7.21_585.8797m/z	585.88	1	7.21272	0.17785	135.231	347.057	292.739	284.111	248.007	4142.73	235.547	565.056	386.511	224.678	435.152	341.92	231.115	335.407	197.714	312.724	294.738	343.501	304.802	295.173	271.072	315.496	277.116	289.307	234.376	326.699	286.399	309.264	256.886	288.709	233.253	131.662	339.788	180.622	256.282	440.716	251.326	381.806	473.511	438.428	295.52	329.922	300.541	258.307	286.469
7.21_488.8385m/z	488.838	1	7.21272	0.22635	1224.16	1353.9	1585.56	1620.45	1635.61	3408.07	1554.48	1794.51	1629.71	1459.46	1433.36	1404.5	1324.98	1573.25	1251.75	2978.55	2667.34	2376.4	1790.18	1806.19	1274.62	1847.16	1340.45	1580.49	1387.63	1328.63	1428.63	1194.09	1363.22	1087.25	1275.77	1454.55	1299.65	1158.83	1495.69	1538.24	1250.38	1402.58	1322.52	1406.17	1501.15	1477.35	1325.35	1599.7	552.976
7.21_566.8163m/z	566.816	1	7.21272	0.339517	1797.31	1712.6	1817.71	1778.46	1741.16	1208.93	1506.42	1468.1	1468.6	1755.96	1637.73	1702.94	1650.02	1774.41	1574.05	2079.4	1866.46	1989.36	1976.66	1653.19	1598.67	1897.03	1771.6	2034.41	1640.36	1790.31	1914.76	1694.31	1781.21	1652.87	1699.21	1777.17	1587.7	1415.1	1743.44	1685.28	1538.89	1809.25	1434.63	1553.14	1627.43	1692.58	1701.51	1561.79	1901.41
7.21_389.9232m/z	389.923	1	7.21272	0.08085	225.334	356.013	351.582	419.75	425.952	2813.43	257.103	623.676	540.661	368.572	555.478	457.836	455.449	518.792	379.021	877.151	649.458	643.461	371.129	514.401	326.46	418.113	315.662	362.243	331.875	458.037	489.322	375.738	380.632	302.965	366.474	369.605	425.321	256.003	454.877	699.651	565.008	415.835	658.181	593.917	288.479	363.221	354.625	338.615	236.667
7.21_291.9528m/z	291.953	1	7.21272	0.194017	339.962	462.908	366.284	518.344	516.627	5222.3	445.118	856.599	658.347	475.171	678.369	612.718	423.797	613.898	399.477	857.557	686.19	660.325	457.622	563.252	503.554	542.975	450.516	498.777	585.668	532.842	459.855	497.41	573.173	501.353	319.382	423.873	510.871	442.764	646.649	708.726	541.748	642.896	643.549	667.979	469.551	435.118	530.674	498.133	407.197
7.21_487.9040m/z	487.904	1	7.21272	0.17785	116.713	209.926	208.248	189.553	197.844	3206.7	174.646	353.265	296.602	137.769	332.218	234.285	123.139	286.344	100.466	229.882	207.252	315.311	216.551	202.716	232.348	211.439	180.723	123.329	219.744	201.159	161.275	204.628	194.268	242.59	178.302	78.8622	232.094	118.09	210.603	330.017	140.597	262.28	299.641	317.685	185.537	189.312	175.288	187.215	185.725
7.23_564.8194m/z	564.819	1	7.22888	0.32335	3537.56	3673.03	3854.99	3627.84	3646.48	2429.67	3653.64	3585.32	3646.36	3959.59	3692.33	3277.69	3533.34	3591.83	3470.63	3938.22	4153.96	4096.62	3952.23	3417.11	3185.23	3891.72	3630.49	3994.19	3545.38	3628.86	3696.47	3442.28	3267.32	3248.25	3456.86	3292.21	3289.67	3336.07	3356.43	3428.25	3328.07	3745.81	3276.46	3202.51	3530.79	3734.48	3423.87	3473.66	3752.72
7.23_588.8387m/z	588.839	1	7.22888	0.242517	1208.6	1148.07	1172.72	1186.34	1361.45	1983.18	1187.43	1279.02	1354.44	1313.36	1258.71	1100.73	1038.18	1361.57	1058.53	2277.9	1977.89	1874.21	1428.45	1282.74	948.625	1529.64	978.197	1265.46	1167.72	1056.93	1354.58	1033.85	1015.43	864.534	988.206	1286.14	1102.41	937.905	1278.81	1254	1061.92	1383.18	1151.32	1121.1	1222.39	1033.76	1107.64	1304.55	573.417
7.23_601.8880m/z	601.888	1	7.22888	0.097	231.392	310.985	148.56	487.131	289.168	278.297	250.737	179.456	290.542	223.638	298.308	281.375	277.084	360.183	231.504	386.683	203.675	213.264	241.965	199.293	188.634	236.744	259.699	339.953	337.603	242.321	364.78	262.49	457.706	292.019	277.978	325.512	332.958	271.956	216.253	221.291	239.913	293.966	187.429	231.415	332.226	264.317	185.898	262.821	142.545
7.23_610.8527m/z	610.853	1	7.22888	0.42035	17261.4	17953.7	18512.6	17759.3	17532.6	10760.3	17476.9	17230.1	17135.6	19321.1	17101.2	17035	17486.6	17353.9	17847.1	16672.1	17477.5	18245.1	18052.3	16167.7	12475.2	14029.1	13997.3	14372.3	12817.3	14211.5	14686.1	13456.9	13469.4	13237	13322.5	13455.5	12950.2	13039.2	13018.9	14800.4	13647	14989.6	12990.4	13464.3	17141.9	17990.6	16729.2	17191.6	14062.4
7.23_656.8292m/z	656.829	1	7.22888	0.22635	755.569	1083.17	1477.11	1353.51	1466.18	1207.98	1501.71	1133.46	1740.21	1429.41	1278.85	1027.06	934.048	2011.61	1290	1644.88	1807.27	1230.64	1611.73	1140.88	1528.85	2145.69	1131.7	1595.86	1355.06	1184.11	1798.75	1156.29	1450.58	1159.43	980.659	1584.03	1271.03	1634.78	1849.69	2061.24	1072.81	1446.78	915.47	916.637	994.862	1403.99	1252.29	1144.07	1406.43
7.23_806.8070m/z	806.807	1	7.22888	0.388017	8603.28	9049.91	9616.65	9028.06	9098.39	5397.26	8559.28	8275.89	8635.07	9984.99	8730.41	8766.66	8817.27	8496.9	9290.27	8553.08	8791.61	9739.55	9170.51	8271.73	6391.83	7546.13	7098.9	7370.87	6835.69	7029.38	7818.31	7150.63	6644.22	6852.48	6566.09	7132.68	6609.34	6720.87	6974.84	7447.37	7166.16	7789.44	6571.03	6817.04	8680.73	9446.96	8947.42	8532.85	7102.2
7.23_833.7564n	851.752	1	7.22888	0.37185	3190.25	3111.29	3418.33	3606.49	3320.72	2996.18	3618.48	3684.53	3439.16	2682.47	2992.74	3139.62	2606.17	4199.6	2718.46	4808.25	4105.21	3850.14	4035.05	3435	3526.77	3722.23	3015.32	3673.57	3914.82	3441.26	4232.84	2662.6	3630.27	2918.65	2769.37	3208.95	3370.3	3033.48	3452.87	3934.8	2848.84	3016.66	2776.43	2791.14	3189.12	3702.13	2889.74	2919.86	3397.6
7.25_900.7369m/z	900.737	1	7.24505	0.37185	2634.93	2812.1	2909.58	2986.43	2688.03	2429.13	2839.84	2934.28	3185.11	3064.87	3055.68	3003.37	2955.42	3089.61	2378.86	4102.35	3926.77	4038.25	3588.08	2987.53	2839.3	2782.12	2984.31	3136.86	2953.75	3235.8	3596.01	2648.25	2771.89	2769.23	2998.4	2533	2709.64	2094.59	2832.45	2972.65	2530.03	2737.3	2709.19	2607.96	3389.62	3061.85	2466.02	2888.87	2157.33
7.25_833.7610m/z	833.761	1	7.24505	0.161683	103.002	41.8357	87.4385	160.71	57.3876	52.6172	63.9673	77.1857	84.1783	28.8001	115.211	76.3804	40.6585	187.119	39.4447	304.005	88.9682	30.6803	0	232.602	121.237	109.597	92.2474	107.896	74.1568	133.554	105.87	94.8881	152.2	88.3775	166.306	56.5275	136.283	180.435	51.2628	161.202	134.87	83.0111	103.197	104.525	73.7863	81.5595	108.724	106.577	79.8109
7.25_800.7458m/z	800.746	1	7.24505	0.242517	3519.74	3036.05	2750.85	2758.45	2600.3	2056.84	3242.72	2887.63	3031.24	2126.24	2593.97	2808.13	2946.26	2660.92	2403.97	3913.23	2816.1	3329.48	2482.94	2755.34	3138.45	2912.24	2546.17	3723.97	2793.06	3236.67	3309.65	2494.43	2649.78	2545.67	2844.91	2326.73	3410.68	2720.94	2684.28	3448.06	2642.34	2933.89	2600.75	2174.3	2951.62	3005.21	2662.04	2544.3	2583.68
7.25_754.7925m/z	754.793	1	7.24505	0.258683	1217.39	1254.74	1499.72	1678.99	1501.12	1429.26	1452.5	1204.77	1607.17	1298.63	1429.46	967.232	1189.24	1728.27	1140.39	1910.7	1712.07	1519.53	1658.75	1408.46	1187.58	1967.21	1126.82	1543.75	1455	1464.62	1696.43	1101.54	1376.36	1167.29	1288	1458.95	1256.09	1395.75	1667.4	1886.16	1247.78	1188.61	1120.87	1020.61	1245.42	1349.55	1104.23	1377.17	1258.57
7.25_895.7240n	918.737	1	7.24505	0.242517	1320.17	985.231	1223.74	1551.72	1201.34	1105.95	1623.36	1382.08	1482.14	946.327	1142.6	1177.26	917.267	1258.88	1026.14	1774.4	1596.5	1419.84	954.719	916.71	1739.4	1654.42	1189.11	1850.09	1131.53	1376.17	1678.56	1440.3	1636.44	1295.98	1111.72	1401.34	1472.15	1502.93	1713.21	1596.52	1166.29	1514.71	1231.9	1208.4	1202.17	1381.83	1112.15	771.935	1245.31
7.25_702.7715m/z	702.771	1	7.24505	0.242517	857.075	764.059	748.573	804.008	567.641	345.884	895.071	609.966	713.061	724.453	793.028	551.799	582.267	697.776	501.522	1136.7	765.55	788.698	469.68	664.211	944.241	993.578	805.405	1149.64	879.286	1101.5	1133.69	818.769	961.641	816.661	968.336	777.174	971.039	892.873	718.766	1034.34	622.156	925.676	682.166	775.038	753.715	1098.25	664.521	772.173	767.943
7.25_404.9285m/z	404.929	1	7.24505	0.097	0	95.6482	0.00344682	419.178	29.0453	131.39	134.185	21.2602	7.26297	0	131.348	55.3758	27.1917	286.424	14.8649	290.715	29.5233	62.3204	57.0586	51.2092	51.615	82.0899	56.7985	100.176	141.954	57.3901	43.7006	42.8487	249.873	245.651	124.888	80.846	58.9725	47.6068	36.3141	66.1346	0	0	44.7244	110.371	129.712	106.348	76.5216	49.4726	71.9117
7.25_306.9522m/z	306.952	1	7.24505	0.0646667	18.6908	35.1629	23.9548	407.855	60.9041	113.735	165.861	48.3765	86.6297	28.0111	211.873	88.5621	7.54727	279.632	29.3883	265.894	41.4335	68.5062	104.05	60.1287	51.8239	98.1445	22.6011	153.073	152.59	28.8725	16.6488	26.2279	227.917	178.147	75.9495	32.2316	85.8954	82.6835	87.1875	59.2921	2.05969	12.0501	38.7822	90.9155	101.249	36.5985	92.3985	96.2054	71.2214
7.25_736.7883m/z	736.788	1	7.24505	0.145517	161.898	242.705	39.2266	170.839	315.638	87.0975	255.057	209.354	126.03	392.88	221.359	200.451	218.002	449.359	228.112	221.362	221.311	201.727	334.926	249.818	265.117	380.874	184.847	306.144	205.451	154.113	256.706	91.0317	277.284	176.001	232.827	150.774	108.162	229.386	342.217	289.572	121.911	285.436	166.463	169.439	160.333	145.482	306.77	183.258	188.987
7.26_888.7954m/z	888.795	1	7.26122	0.210183	631.89	391.108	437.502	486.92	317.465	79.7906	402.187	459.396	398.165	391.248	405.696	364.716	299.131	368.155	441.237	514.674	308.823	381.34	335.934	415.001	296.488	262.495	289.263	338.732	287.239	351.05	303.555	223.59	348.194	223.663	281.569	264.536	264.236	301.18	258.032	421.954	203.804	326.175	262.426	361.432	349.546	390.002	439.484	536.411	397.306
7.26_771.7707m/z	771.771	1	7.26122	0.242517	835.454	589.832	670.266	598.503	385.29	440.487	501.346	959.993	901.076	577.898	544.643	420.297	338.142	653.191	656.788	2195.08	1761.24	1147.71	465.004	929.313	853.812	893.108	692.337	1039.81	741.623	924.842	889.013	586.352	756.821	554.27	546.607	470.43	780.882	636.482	572.761	973.445	442.098	879.611	512.536	646.438	668.846	488.359	511.944	574.633	270.492
7.26_766.7664m/z	766.766	1	7.26122	0.242517	1274.09	1210.93	1077.43	1254.08	1114.35	1122.84	1069.01	1118.98	1249.43	907.398	1066.88	1162.37	1007.1	1268.84	1149.55	1705.21	1491.28	1477.85	934.632	1302.43	1323.35	1352.65	1243.12	1211.31	1232.13	1106.3	1240.96	1112.46	1087.95	1155.6	1176.84	1064.07	1209.63	1166.43	1027.59	1126.07	1124.34	1119.55	1078.84	1154.62	1128.12	1174.67	1149.4	1390.52	948.301
7.26_704.7808m/z	704.781	1	7.26122	0.242517	1349.3	1397.37	1349.41	1242.16	1362.1	1100.07	1453.11	1285.29	1399.96	1059.57	1405.8	1230.04	1133.52	1306.54	1286.73	1985.57	1258.67	1724.72	1522.77	1392.97	1416.57	1271.05	878.967	1774.03	1291.36	1511.68	1394.13	1049.1	1072.25	1097.66	1268.06	1101.15	1551.39	1325.6	1399.5	1861.39	1122.42	1229.13	1179.9	1196.52	1389.01	1326.11	969.235	1087.94	1416.15
7.26_672.8040m/z	672.804	1	7.26122	0.210183	524.887	453.538	635.29	507.191	515.097	398.725	730.183	522.987	611.866	433.148	630.925	467.709	447.283	492.592	439.885	1365.33	1022.63	701.269	503.764	576.842	455.437	605.283	480.366	622.489	348.096	537.395	695.548	419.054	375.284	393.834	514.689	362.902	522.911	462.267	382.905	646.595	373.031	509.832	475.833	616.247	536.119	521.112	614.244	582.438	151.276
7.26_558.8606m/z	558.861	1	7.26122	0.194017	183.199	135.431	273.208	378.729	387.958	344.894	356.727	215.59	419.158	455.129	215.119	282.169	183.066	618.266	308.952	464.21	574.094	234.883	496.591	342.146	467.145	468.621	309.944	365.835	313.804	157.123	427.491	181.166	366.697	208.711	78.2011	419.041	207.39	405.382	564.435	534.114	239.464	222.123	74.4453	219.351	262.365	388.865	296.175	310.484	296.046
7.26_512.8758m/z	512.876	1	7.26122	0.436517	16344.8	16984.3	16890	16489.3	16141.6	10280.6	15519.8	15967	16040.3	16784.8	16452.9	16070.2	16339.5	15380.4	16027.6	15717.6	15913.4	17350.4	16763.5	15156.9	11908.8	12986.8	12354	13397.4	12242.1	12911.6	13441.6	12401.8	11918.1	12286.4	12079.1	12374.5	12319.2	12075.2	12375.9	13291.3	12429.5	13555	12269.3	12271.2	15885.7	16909.8	15765.3	15427.5	12291.8
7.26_414.8984m/z	414.898	1	7.26122	0.436517	16805.8	16090.8	16506.6	16049.4	15877.5	10394.5	15603.9	15661.4	15607	16598.3	15803.8	15667.6	15431.3	15614.3	15852	15934.4	16119.1	17011	16219.9	15356	12231.2	12503.8	12459.3	13285.7	12176.6	12715.2	13107.7	12318.6	12233.9	12275.7	12358.1	12091.1	12160.1	12352.1	12446.6	13229	12261.2	12896.9	12293.4	12077.9	16024.3	16622.7	15620.5	15377.6	12278.2
7.26_193.9846m/z	193.985	1	7.26122	0.12935	150.8	206.812	213.583	245.083	223.098	5316.14	217.661	405.797	385.85	140.878	342.988	263.543	176.339	271.857	166.305	289.909	230.734	239.572	222.279	262.208	221.449	249.275	240.164	216.911	240.141	219.247	201.314	219.3	241.923	225.802	183.871	120.076	222.676	157.237	225.608	308.169	204.539	287.299	359.67	293.708	186.97	155.165	200.773	222.053	201.509
7.26_604.7844m/z	604.784	1	7.26122	0.210183	946.933	861.216	710.294	862.629	775.766	598.426	928.755	729.814	710.066	747.613	883.336	670.069	866.842	711.586	636.542	1260.1	703.24	722.519	668.552	566.148	602.078	1039.5	829.409	985.379	638.557	945.923	1001.45	669.236	798.075	702.823	672.974	762.363	781.181	526.017	732.049	946.46	689.029	1039.51	887.851	821.507	800.592	936.978	695.9	706.922	600.328
7.28_668.8035m/z	668.803	1	7.27738	0.258683	1823.57	1794.03	1752.08	2115.75	1807.89	1844.06	1846.93	1977.41	2097.3	1608.33	1799.78	1726.74	1677.69	1682.34	1814.28	2877.79	2428.58	2622.69	1973.61	1883.39	1491.67	2061.91	1719.17	1744.33	1565.21	1454.33	1675.89	1520.71	1482.69	1395.19	1502.39	1365.72	1594.89	1515.06	1448.23	1644.98	1510.08	1737.09	1454.24	1416.17	1727.2	1747.02	1619.38	2047.37	1009.4
7.28_876.7064m/z	876.706	1	7.27738	0.210183	889.394	784.813	449.657	980.866	816.309	1312.89	769.378	1028.56	847.111	387.192	536.318	612.721	787.273	686.481	566.686	893.658	1035.12	686.104	546.506	719.8	918.91	835.333	769.853	1191.19	1059.3	841.448	720.266	657.324	668.805	713.048	891.763	638.351	1027.73	759.406	856.049	841.189	616.1	591.362	825.036	702.908	807.238	551.007	676.686	700.187	883.81
7.28_790.8274m/z	790.827	1	7.27738	0.113167	433.936	373.115	351.78	469.417	477.292	120.282	421.46	352.014	496.957	397.589	341.257	323.566	308.373	375.308	331.539	393.826	350.371	319.437	382.541	468.851	239.404	238.131	276.126	285.254	277.667	233.003	235.181	294.665	227.856	232.459	239.476	275.743	216.335	291.117	279.837	356.755	205.204	211.872	238.6	199.817	425.147	465.939	427.41	338.422	291.917
7.28_768.7865m/z	768.786	1	7.27738	0.258683	597.749	571.359	602.957	578.563	511.006	564.221	621.145	721.389	668.735	396.812	594.961	531.053	600.938	509.133	549.076	1376.24	849.511	853.112	547.384	702.859	602.06	515.347	651.121	787.798	592.838	657.568	516.013	618.921	450.185	484.813	590.869	368.53	805.686	480.192	512.803	670.289	378.954	446.289	685.031	591.673	714.311	531.115	489.29	652.158	251.34
7.28_692.8528m/z	692.853	1	7.27738	0.129333	483.843	433.516	475.813	499.822	434.858	170.728	552.24	350.898	546.346	475.065	473.641	452.883	428.197	473.267	482.488	453.789	434.405	400.823	514.414	365.108	246.187	352.224	332.584	265.036	314.737	262.939	297.945	339.692	328.875	252.794	292.576	376.998	346.494	343.989	354.604	418.74	312.032	258.029	275.131	344.547	465.228	505.618	476.131	528.186	326.959
7.28_631.7754n	654.798	1	7.27738	0.129333	155.906	190.953	106.427	210.924	190.023	0	151.584	104.718	185.445	80.5207	164.157	151.229	157.319	154.518	154.243	193.628	186.486	96.1348	145.814	165.778	206.15	185.863	251.641	219.925	190.639	155.308	132.546	114.031	94.5858	204.198	95.124	184.597	171.938	138.758	142.767	139.455	147.808	109.673	159.19	195.53	136.302	208.253	174.218	135.543	106.527
7.28_720.7763m/z	720.776	1	7.27738	0.12935	255.848	218.708	183.46	172.318	237.507	74.5982	405.284	217.679	238.784	251.349	217.013	57.6219	150.567	199.711	230.709	449.919	281.544	52.4459	200.369	211.043	224.634	627.307	29.9663	253.888	187.117	123.57	258.219	23.0609	140.164	112.289	144.862	104.972	279.359	145.45	90.6417	527.48	177.459	201.209	126.527	80.6355	203.911	193.23	142.819	202.752	124.872
7.28_596.8556m/z	596.856	1	7.27738	0.27485	1209.41	1234.31	1012.67	1137.92	1099.67	592.025	1239.72	948.723	975.708	929.813	1020.98	1150.48	1031.41	1033.53	907.739	1011.65	953.369	1136.43	918.385	1268.36	987.593	888.88	777.675	987.996	831.183	639.032	858.432	636.67	615.959	896.073	783.347	753.135	1118.93	856.158	849.082	723.953	732.122	622.142	931.797	837.41	1127.42	1156.75	1139.19	1124.29	815.596
7.28_276.9072m/z	276.907	1	7.27738	0.1455	200.959	187.148	165.391	214.98	146.676	223.174	195.365	258.685	191.953	60.2243	216.411	253.58	246.188	168.161	228.665	296.499	367.908	309.976	154.712	290.408	215.893	202.94	227.665	163.269	212.334	169.351	296.828	162.644	188.809	232.324	169.207	216.01	210.51	195.117	172.823	198.554	176.671	216.06	142.7	198.709	114.069	197.945	237.937	190.065	7.03987
7.28_316.9223m/z	316.922	1	7.27738	0.42035	21229.6	21666.3	23164.4	21200.5	20678.6	39357.6	20487.1	20415.5	20183.3	20580.2	20429.7	20564.3	20723.4	19440.9	20396.4	21254.2	20529.4	22347.2	20386.6	19658.8	15217.2	16733.2	15976.3	17575.7	15515.1	17029.7	16865.1	15897.2	15619.5	15862.3	15322.5	15182.5	15942.4	15655.3	15589.5	17207	16023.5	17447	15694.4	16103.9	21193.2	22159.7	19910.6	19901.3	16050.8
7.28_598.8263m/z	598.826	1	7.27738	0.258683	892.472	1023.15	747.92	1216.79	870.293	394.437	1007.05	847.8	884.655	686.453	904.428	916.563	714.463	1194.18	531.044	1150.42	657.493	743.462	745.107	899.034	758.628	880.416	753.399	1062.03	1003.55	930.111	1041.38	830.881	1050.26	1127.05	868.28	756.363	911.537	699.322	953.782	925.317	833.687	695.532	736.092	684.141	914.491	905.508	961.066	889.362	886.721
7.28_567.3316m/z	567.332	1	7.27738	0.5982	6244.56	6464.76	6310.71	7154.45	7079.45	7006.35	6301.12	6110.8	6762.63	6950.2	6346.27	6210.41	6674.91	6240.23	7244.86	7469.59	6173.5	6836.64	6794.11	6112.7	2675.5	3776.28	2919.82	3386.8	3155.44	3133.11	3330.78	2860.54	2590.5	2983.36	2989.79	2721.97	2905.7	2795.08	2769.55	3609.59	3010.79	3398.39	2836.71	2975.17	6480.16	6853.43	6648.78	6433.34	2648.37
7.28_361.8869m/z	361.887	1	7.27738	0.129333	269.448	303.771	522.538	549.487	517.86	528.938	467.768	342.589	481.028	615.612	382.141	318.62	438.264	583.146	417.788	564.59	669.508	446.551	693.187	344.045	450.557	728.799	333.994	539.398	276.715	365.327	729.433	333.496	415.855	198.077	187.847	635.445	243.14	312.896	623.393	721.1	418.306	551.384	298.698	282.134	275.444	447.83	401.925	481.032	329.421
7.29_166.9518m/z	166.952	1	7.29355	0.22635	415.795	485.869	787.819	606.832	686.674	2310.02	601.843	430.483	660.36	725.12	607.242	496.812	486.658	843.369	598.197	780.826	910.052	607.07	787.676	499.249	447.628	906.338	434.722	563.555	447.178	351.518	775.526	427.985	540.287	354.673	295.12	759.136	349.248	581.496	805.105	855.723	429.698	642.091	291.924	304.203	596.732	570.123	464.823	541.492	377.201
7.29_218.9446m/z	218.945	1	7.29355	0.339517	25584	45186.7	75738.2	39749.9	39864.9	56696.5	26887.7	38214.8	27847.3	22316.6	40451.8	46272.7	44115	26882.2	36842.5	50706	45535.4	61318.4	34058.7	33018.9	18129.6	35911.8	34872.7	56609.5	32341	58272.6	51129.2	49534.2	44148	19564.4	31388.1	26052.8	38293.9	23306.1	42580.7	66271.8	50213.1	69702.8	26074.8	28180.4	40550.1	50796.8	34154.5	38257.4	47406.5
7.29_330.0554m/z	330.055	1	7.29355	0.0646667	62.9899	72.0242	72.6228	127.39	54.0666	14.8149	147.859	52.5026	75.8762	15.0222	72.8022	39.8261	73.2725	99.6854	93.4478	142.619	72.8118	70.3824	18.5244	97.8492	72.4867	53.9224	44.3897	99.2864	55.1409	38.6806	39.8348	76.4243	23.6892	63.8447	43.0933	46.9504	96.6549	74.8991	34.2362	18.3203	41.8068	17.6118	42.4439	87.4853	74.8734	89.467	106.196	59.0293	90.7763
7.29_498.8804m/z	498.88	1	7.29355	0.1455	472.486	433.711	430.309	446.729	472.545	156.56	486.349	382.166	499.513	428.868	475.146	435.789	429.064	453.642	491.343	361.464	416.19	404.248	412.749	452.771	350.155	356.95	371.821	310.179	340.182	239.099	300.312	400.113	372.053	321.733	311.759	392.707	389.223	319.005	306.327	337.512	307.185	310.724	255.055	378.239	370.179	388.444	485.099	482.901	414.528
7.29_594.8789m/z	594.879	1	7.29355	0.161667	787.795	783.014	704.626	763.794	819.883	616.291	765.6	687.534	783.867	772.74	754.168	660.293	820.573	767.987	769.329	689.327	656.259	776.422	725.958	693.376	430.593	444.966	449.584	482.551	468.878	470.821	506.136	503.083	550.973	473.117	482.133	438.061	538.471	498.646	535.242	500.151	452.381	432.095	474.024	513.725	684.81	742.816	757.788	800.89	524.598
7.29_652.8289m/z	652.829	1	7.29355	0.0808333	164.802	107.964	59.8149	213.776	142.699	224.272	135.291	144.089	165.143	76.0469	179.721	74.9595	98.8085	162.899	90.6798	262.646	172.446	124.546	116.269	186.116	246.967	97.1868	170.24	117.617	169.054	150.635	192.638	279.362	134.849	168.94	64.0093	204.787	208.836	223.936	148.646	135.561	134.831	104.417	95.5354	181.852	192.426	127.927	113.258	176.218	163.93
7.29_960.9579m/z	960.958	1	7.29355	0.27485	1300.3	1361.51	1246.15	1171.94	1229.35	1464.57	1369.73	1160.95	1326.39	1275.8	1459.18	1281.69	1296.03	1207.92	1232.13	1595.24	1427.48	1590.41	1296.54	1642.3	1520.27	1582.94	1522.24	1924	1510.21	1619.78	1549.51	1559.76	1596.4	1391.7	1766.89	1790.5	1601.32	1411.61	1633.44	1702.77	1534.17	2041.11	1342.06	1876.41	2162.27	1831.28	1000.57	1218.88	1328.8
7.29_220.9307m/z	220.931	1	7.29355	0.22635	3421.86	3951.42	5367.36	4059.56	4076.34	6063.25	3757.63	3914.99	3615.28	3268.85	3997.66	4248.99	4071.98	3417.48	3801.98	5662.49	4187.17	4751.41	3252.12	3647.37	2400.91	5220.74	3529.45	5505.86	3656.69	5230.39	6263.82	4644.13	3347.31	2602.17	3011.34	3710.31	3396.45	3109.55	4122.66	6645.5	4732.46	5788.91	3235.21	3418.05	4826.89	5557.91	3703.3	4017.57	4524.46
7.31_500.8637m/z	500.864	1	7.30972	0.129333	163.812	124.388	126.9	164.19	131.387	0	146.574	92.6748	81.4857	100.283	35.2296	129.118	134.736	80.818	124.588	126.328	55.427	85.7053	97.2211	80.529	103.056	127.281	129.645	64.387	89.7597	74.5	115.757	136.95	158.243	86.2764	99.4442	148.414	126.811	131.436	142.279	94.7583	89.606	99.6048	112.176	124.294	166.39	141.279	158.105	171.877	152.418
7.31_400.9061m/z	400.906	1	7.30972	0.1455	445.141	354.727	263.124	338.094	405.297	171.74	379.835	354.332	377.607	269.479	366.671	377.473	376.887	371.464	304.412	191.696	309.142	288.976	318.61	338.441	248.023	257.715	296.726	217.541	273.21	249.113	237.517	271.864	310.087	264.438	263.493	308.629	251.531	267.614	303.568	245.898	226.218	221.737	269.752	279.941	270.974	298.955	332.423	324.388	309.345
7.31_496.9014m/z	496.901	1	7.30972	0.161667	865.779	679.278	587.811	751.871	732.148	518.574	760.22	750.063	680.344	653.496	627.176	774.268	736.86	702.442	725.143	634.482	649.207	674.747	595.785	704.885	443.205	460.598	469.76	395.914	512.34	418.919	427.904	577.487	508.213	521.556	469.696	524.763	458.468	497.672	468.657	456.39	447.024	380.784	474.401	473.872	658.81	681.668	772.388	706.144	486.597
7.31_398.9248m/z	398.925	1	7.30972	0.210183	810.096	791.681	601.545	816.265	871.518	725.864	880.591	810.482	879.602	765.248	830.425	741.786	826.519	853.305	706.923	744.559	655.577	643.205	697.01	855.004	510.292	462.128	556.437	466.175	567.561	554.508	503.022	525.89	564.122	524.421	557.299	707.693	585.645	662.797	596.293	511.475	514.452	383.852	517.876	510.958	684.067	783.931	827.461	910.505	619.919
7.31_308.8508m/z	308.851	1	7.30972	0.0646667	72.3097	66.7373	96.0319	98.8228	80.2976	20.4715	51.8664	63.37	100.59	144.21	81.4229	39.3631	122.458	53.6797	47.5903	103.767	76.097	84.8536	90.9604	8.25299	55.5982	124.916	65.9625	109.432	63.113	33.1304	38.2998	66.7071	90.6796	45.2494	34.9689	72.733	88.156	62.5378	86.6215	99.0734	38.4977	143.254	17.1965	48.7736	65.7074	109.364	45.3909	82.1571	46.6344
7.31_232.0763m/z	232.076	1	7.30972	0.307167	2636.69	2813.63	2724.92	2763.96	2677.88	2716.94	2726.07	2921.77	3080.42	2566.08	3167.79	2980.23	2896.51	2923.1	2747.47	3047.86	2651.23	2633.19	2679.19	3144.66	2260.61	3092.49	2712.32	2612.74	2762.81	2447.21	2492.97	2688.23	2868.54	2397.7	2549.58	2569.52	2557.73	2517.44	2598.02	2348.71	2727.01	2470.75	2598.13	2641.05	2857.51	2712.68	2903.51	3007.87	2868.69
7.31_98.0013m/z	98.0013	1	7.30972	0.307183	704.289	641.69	618.493	589.032	615.462	505.531	590.399	608.432	633.692	664.214	625.211	567.745	541.398	573.172	578.776	580.918	565.756	600.764	638.431	518.82	362.789	475.621	480.483	443.251	456.397	430.722	463.282	462.096	373.603	395.84	408.591	434.964	425.784	445.008	423.614	427.962	391.774	474.049	377.804	369.722	658.698	582.837	576.733	653.947	437.023
7.31_358.0488m/z	358.049	1	7.30972	0.0808333	59.9893	53.8111	62.131	90.3969	50.3994	126.053	42.2834	0	37.2995	13.6566	77.8396	67.5271	82.0049	51.4893	77.0338	32.6668	43.6336	45.2877	59.5831	99.2746	41.448	100.012	80.3911	115.277	69.7716	47.7912	70.6007	92.2527	88.2337	84.5127	9.64749	84.7611	81.2228	80.4994	75.0806	0	71.8619	64.963	30.6017	43.7777	76.7718	67.2446	89.4713	88.5597	51.5994
7.33_120.9666m/z	120.967	1	7.32588	0.388017	5012.3	4714.2	3826.59	4604.35	4539.26	2829.37	4930.24	4836.75	4692.78	4215.26	4521.97	4452.38	4549.74	4785.23	4397.19	4148.16	3911.53	3947.8	3873.45	4672.66	4230.78	3696.16	3856.64	3662.93	4142.29	3822.68	3597.62	3910.7	3917.65	3820.31	4077.39	4128.99	3941.13	4039.45	4278.78	3524.45	3853.07	3178.62	3756.41	3678.98	3826.16	4195.62	4536.61	4387.4	4325.09
7.33_300.9514m/z	300.951	1	7.32588	0.1455	1422.61	1367.32	1054.95	1410.76	1453.32	1438.2	1423.4	1391.83	1404.64	851.545	1407.9	1439.63	1464.91	1485.76	1292.66	1218.9	1099.1	1044.14	1104.71	1378.69	1162.88	1026.38	1225.28	1101.87	1248.39	1099.63	1066.3	1220.82	1214.96	1263.85	1214.61	1299.77	1208.46	1123.78	1272.16	1093.49	1304.82	885.96	1245.69	1195.98	1181.65	1281.93	1463.5	1220.12	1388.56
7.33_351.1025m/z	351.102	1	7.32588	0.37185	5631.39	5799.26	5174.42	5232.27	5569.16	5400.83	5865.39	5775.34	5690.26	4709.75	5364.93	5393.36	5242.7	5432.02	5250.73	5497.63	5037.02	4938.8	4751.24	5532.77	3873.72	3598.3	3565.9	3747.21	3729.23	3613.41	3688.8	3517.75	3540.22	3631.41	3706.36	3605.68	3839.57	3533.44	3964.58	3789.39	3761.75	3229.3	3388.62	3409.33	4652.15	5198.93	5543.91	5655.33	3943.66
7.33_435.2554m/z	435.255	1	7.32588	0.905417	7530.78	7782.1	7441.73	7840.68	7189.15	8982.3	7153.91	7649.7	7351.96	6923.65	7176.21	7459.28	7240.08	7511.18	7047.57	7960.74	6978.07	7603.09	7105.87	7941.78	5003.85	4983.07	5132.72	5136.22	4813.72	4996.83	4931.76	4787.36	5164.35	5165.35	5041.97	4960.84	4640.33	4806.06	4721.8	5348.88	4651.31	4877.28	4472.56	4665.45	7350.5	7506.77	7370.35	7246.7	5218.92
7.33_437.2109m/z	437.211	1	7.32588	0.565867	5736.71	7244.67	6941.6	7203.27	6389.39	6687.69	5983.32	7102.43	6912.54	5860.42	6610.44	7404.91	7312.32	6901.48	6699.74	6611.01	5988.56	6729.59	6102.18	7047.03	3719.25	3275.36	3899.48	4248.18	4203.49	3797.77	3715.49	3876.5	3883.18	3769.88	4161.48	3246.94	4257.18	3970.79	3421.36	3590.95	3589.54	3472.96	3788.44	3742.87	6740.46	6504.64	6699.12	6783.9	3990.5
7.34_603.5230m/z	603.523	1	7.34205	0.436517	3253.95	2958.63	2823.41	3400.58	3624.34	2796.91	2945.83	3134.94	3296.99	3015.38	2810.36	3058.76	3090.41	3438.84	3857.52	2557.84	3000.58	2692.66	3127.15	3039.44	2572	2863.85	2908.42	2601.98	2946.83	2716.6	2922.73	2823.14	2599.89	2579.27	2460.67	3117.52	2515.58	2755.43	2861.24	2789.96	2913.58	2547.79	3045.15	2756.21	3181.68	3224.37	3346.26	3264.64	3083.13
7.34_575.4919m/z	575.492	1	7.34205	0.533533	3514.07	3799.27	3591.5	3640.37	3640.49	3331.1	3265.77	3988.82	3808.6	3559.63	3690.08	4013.44	3985.77	3692.16	3728.2	3474.11	3375.65	3586.66	3380.34	4080.9	3596.87	2928.94	3519.31	3561.36	3625.28	3259.38	3383.54	3652.38	3729.92	3661.39	3429.14	3276.38	3435.33	3722.79	3375.73	2907.3	3462.38	2989.15	3449.65	3338.88	3740.91	3853.73	3718.75	3886.81	3811.48
7.34_156.0435m/z	156.044	1	7.34205	0.565867	10171.3	10836.2	9090.9	10148.3	9242.92	11073.2	9546.51	11758.1	10679.8	10176.8	10234.6	10275.6	10232.8	10555.7	9372.14	8821.93	9534.77	9470.32	9840.66	10495.2	11882.5	10401.3	11304.5	11070.5	10731.1	10512.8	10403	11381.9	11908.3	11495.8	10550	11690.9	10829.8	11398.9	11218	10055.5	10129	9891.65	10201.4	10278.5	9718.79	9452.05	10270.1	10197	11296.1
7.34_277.1088m/z	277.109	1	7.34205	0.339517	1413.93	1415.35	1188.97	1336.37	1434.84	1411.1	1546.03	1368.6	1313.09	1309.3	1380.08	1459.19	1433.88	1483.56	1199.25	1492.97	1288.83	1229.93	1126.41	1564.68	1247.92	1217.55	1193.81	1215.81	1391.26	1152.7	1086.35	1127.92	1306.7	1159.33	1296.44	1250.02	1331	1189.03	1289.08	1159.23	1273.19	1014.42	1264.08	1349.41	1226.73	1192.47	1381.25	1351.79	1272.23
7.36_317.0003m/z	317	1	7.35822	0.0646667	601.887	718.088	1116.93	641.885	622.018	542.141	574.314	277.33	599.332	2050.93	600.149	486.808	515.004	400.944	663.457	485.362	653.629	1035.57	1239.47	409.404	160.679	821.475	379.584	419.95	315.182	317.581	445.728	428.829	264.699	289.531	267.926	380.508	235.603	334.462	268.728	468.9	287.491	866.652	258.094	364.043	558.353	542.55	468.667	637.897	273.528
7.36_453.1774m/z	453.177	1	7.35822	0.582033	5614.51	6519.54	5799.63	6689.68	6008.5	5723.12	5482.18	6367.89	6330.36	5575.75	6406.49	6745.33	6570.04	6339.16	5861.55	6159.62	5585.74	5711.63	5636.67	6202	3977.07	3161.05	3809	4132.09	4182.77	4107.45	3693.92	4046.74	4016.09	4242.73	4368.5	3595.44	4071.3	3906.65	3716.11	3596.5	3638.7	3652.87	3873.17	4038.21	5928.38	5932.58	6014.46	5928.94	4143.55
7.37_301.0305m/z	301.031	1	7.37438	0.0808333	476.94	638.115	584.543	597.946	712.144	377.298	643.682	558.948	705.892	885.937	683.758	592.203	690.574	563.069	704.067	528.357	586.938	590.354	836.119	594.953	412.614	690.321	549.77	576.291	611.166	511.689	490.852	596.581	535.355	459.491	473.471	455.406	516.071	580.609	527.151	548.579	431.222	631.681	529.421	502.623	487.019	494.901	659.372	579.85	449.265
7.39_241.0121m/z	241.012	1	7.39055	0.194	357.445	645.58	652.073	690.531	663.569	1382.67	600.095	637.73	709.998	679.451	661.435	774.543	792.553	466.187	746.34	534.196	653.453	686.622	668.837	700.317	538.373	627.286	793.319	813.369	642.898	765.596	666.018	726.207	722.861	546.709	652.482	507.456	711.718	644.387	686.54	493.482	706.621	685.227	660.014	765.851	433.466	562.002	691.016	655.609	693.495
7.39_394.3065m/z	394.307	1	7.39055	0.258667	1051.18	1215.98	1157.93	1351.66	1523.48	1289.66	1336.83	1541.32	1556.41	1148.45	1362.01	1415.75	1526	1418.6	1176.18	1049	1276.77	1076.67	1236	1536.83	743.376	731.954	894.65	899.575	898.866	881.16	685.187	921.708	927.33	752.567	869.297	871.973	859.789	821.295	894.715	704.758	857.235	740.498	901.251	713.358	942.077	1153.55	1461.01	1356.16	830.992
7.42_701.4112m/z	701.411	1	7.42288	0.582033	15217.5	19972.8	19373.4	19047.2	18297.5	15702	15860.3	18391.7	18368	18001.7	19292.2	19292.9	19504.7	16906.3	17819.8	17922.5	17366.1	19207.5	17445.3	18823	9662.04	9005.01	10971	11341.5	10696.5	10489.6	10461.3	10770.5	10385.7	10110.5	10580.9	9182.49	10306	10227.6	9239.53	9362.73	9814.95	10166.9	10396.9	10164.6	18877.1	18259.9	18828.8	18242.2	10486.2
7.44_802.3974m/z	802.397	1	7.43905	0.17785	598.43	1116.86	934.869	1090.99	1312.17	761.317	792.5	1426.55	989.668	926.785	920.508	861.258	989.732	890.721	1127.22	1159.49	1159.36	1066.71	1007.28	872.387	440.067	476.857	485.726	784.367	496.766	602.311	736.831	770.512	511.005	560.4	510.186	715.081	649.262	596.388	405.026	603.808	424.092	646.867	611.235	593.491	1105.65	940.543	804.07	697.325	603.945
7.44_774.3616m/z	774.362	1	7.43905	0.1455	407.479	715.852	430.498	603.676	719.464	694.074	626.105	751.46	569.659	601.046	833.297	757.586	645.05	654.619	630.301	621.347	536.098	613.17	635.422	721.604	420.27	503.696	564.544	567.104	636.413	492.823	526.426	534.618	657.241	448.021	661.588	407.409	680.751	478.07	455.403	443.266	527.04	520.798	572.594	608.116	537.762	500.432	620.406	777.882	678.655
7.44_261.0544m/z	261.054	1	7.43905	0.452683	6100	8122.6	6881.94	7253.28	7106.43	7249	9634.36	8329.91	7587.24	6966.45	8731.52	7738	7041.42	10138.8	6958.48	6385.41	6898.85	4773.06	5665.48	7853.34	11052.9	12129.8	6652.61	8348.05	5433.43	6135.05	10791.7	7907.03	9246.58	6329.19	7152.98	9593.85	9827.18	9119.24	7547.55	9144.44	9285.97	5784.16	7231.12	6706.49	5569.13	5534.81	6552.31	5503.76	7785.41
7.44_746.3333m/z	746.333	1	7.43905	0.339517	1719	2320.81	2428.09	2141.56	2241.51	1799.52	1732.68	1872.99	1979.53	1952.2	2011.16	2233.88	2559.39	1659.71	2194.85	2347.81	1708.06	2364.72	1971.28	2041.58	1329.94	1438.97	1504.37	1663.93	1560.11	1546.31	1727.71	1588.68	1637.81	1547.98	1441.74	1205.34	1348.5	1433.85	1350.16	1339.49	1348.71	1579.33	1359.86	1460.95	2088.01	2129.62	2063.67	2072.23	1616.06
7.46_226.1065m/z	226.106	1	7.45522	0.27485	423.529	301.011	325.946	336.613	311.136	52453.5	339.811	363.979	299.662	406.058	222.683	270.2	254.947	584.447	328.377	558.021	398.578	281.569	424.909	395.868	320.968	366.331	398.683	379.434	242.518	187.716	406.469	247.507	248.795	229.124	278.394	330.851	268.157	261.847	223.148	358.333	240.851	260.299	390.05	165.059	304.049	363.37	296.651	347.33	317.786
7.46_690.2692m/z	690.269	1	7.45522	0.32335	1441.52	2565.65	2632.33	2371.57	3166.65	2081.49	1984.11	2365.86	2307.89	2486	2662.71	2583.12	2586.34	1952.03	2379.51	2599.33	2340.71	2517.95	2401.04	2273.2	1326.94	1498.37	1598.96	1948.64	1697.43	1478.11	1880.81	1734.69	1532.73	1615.7	1580.4	1304.56	1540.39	1438.81	1483.22	1438.13	1528.33	1614.58	1623.53	1630.4	2693.79	2287.63	2534.44	2437.42	1592.14
7.46_718.3011m/z	718.301	1	7.45522	0.307183	2076.49	3139.64	3111.84	2984.06	2973.64	2364.66	2324.55	3181.28	2846.65	2511.97	2987.12	3152.66	3322.27	2711.65	2904.54	2870.26	3060.58	3222.73	2655.15	2797.64	1762.11	1815.08	2036.93	2473.56	2215.69	2141.91	2069.58	2157.67	2114.09	1926.63	2128.64	1553.64	1970.42	1871.81	1590.48	1863.76	1957.9	1985.87	2338.58	2008.96	3219.54	3232.55	2791.1	2981.78	1933.07
7.49_593.3465m/z	593.346	1	7.48755	0.258683	732.916	705.366	573.327	663.027	906.204	530.654	729.544	752.602	705.281	474.856	675.381	604.4	713.255	539.51	826.52	722.592	481.331	588.323	542.719	642.624	781.109	719.354	541.107	874.133	829.346	821.24	699.987	483.683	681.305	757.165	801.766	579.323	809.914	747.007	496.652	933.746	570.716	528.734	811.304	702.901	867.921	719.548	581.239	723.299	759.703
7.50_362.1582m/z	362.158	1	7.50372	0.873067	2721.93	3247.62	2950.68	3274.15	2944.94	2926	2386.45	2955.39	2826.97	2644.64	3006.04	3642.76	3183.53	4124.73	2979	3861.21	3269.65	2592.43	2521.54	3643.21	3239.91	2655.82	2259.78	2638.49	2590.08	2172.68	2753.78	2745.16	2944.02	2655.54	2798.03	2208.78	3183.19	3025.49	3056.68	2553.92	2341.23	2161.51	3155.39	2350.62	3137.89	3090.24	3209.95	3051.13	3093.09
7.50_219.1556m/z	219.156	1	7.50372	0.194017	0	7753.15	15606.2	8981.52	7523.52	7487.51	2906.16	5821.14	7185.41	7935.31	10473.6	10168.1	10211.3	4304.54	9080.9	6136.3	7958.07	12092.4	8145.44	4389.46	4443.16	7278.33	11309.6	12132.7	9322.51	10350.9	8829.29	12431.1	9912.56	6402.23	8590.78	4695.47	8005.49	8403.19	4847.08	5946.59	8774.01	14490.1	8426.85	10181.3	8367.27	8868.48	6510.88	6672.21	7157.44
7.50_219.0272m/z	219.027	1	7.50372	0.404183	162988	489058	775226	501249	403483	465958	259828	389399	450072	445473	556908	564168	561425	298739	508200	376419	448002	574875	458105	344099	343871	356638	559429	606915	514350	545849	487219	597669	515913	357530	498660	244948	480685	438191	309893	413026	485961	659558	486040	523886	473679	488951	417281	432630	419831
7.50_162.0531n	180.088	1	7.50372	0.404183	14436.6	20090.6	30566.6	19998.7	20253.2	29253.5	17905.1	19102.5	20682.8	16335	22865.5	23380.3	22653.3	14876.4	22325.8	19662.9	17774.7	21753.5	18109.4	16393.6	17306.4	16856.6	19734	24894.6	20528.5	22537.8	18883.4	21573.8	18695.4	14897.7	20668.6	10181.7	21040.1	17030.2	13288.7	19307.4	19643.7	21557.5	21680.5	20871	20418.9	21375.9	19501.1	19371.8	18633.3
7.50_97.0294m/z	97.0294	1	7.50372	0.0646833	48.6404	52.0449	119.148	82.5705	77.669	78.041	42.8848	75.8883	48.2232	56.0836	67.1599	82.5291	92.5584	27.3718	74.8316	45.7768	60.4019	85.4565	58.4453	51.041	64.6269	61.5653	65.9848	85.1396	64.5554	66.1232	36.145	34.4585	42.5054	52.8803	60.4822	42.1419	69.9929	56.0777	21.5143	40.8222	48.0335	85.7005	108.901	72.7496	67.9272	76.4689	40.6319	66.6342	51.5257
7.50_180.0640n	203.053	1	7.50372	0.452683	320390	585606	819276	578418	591564	653222	453922	646130	558643	472640	661392	680034	612663	511959	579704	555132	546798	620390	552777	522333	626878	524094	548195	701426	580022	658449	571895	594280	613042	453749	641438	361677	612026	478220	398877	612588	548255	527105	695195	610020	557573	608045	577594	569853	665652
7.52_145.0514m/z	145.051	1	7.51988	0.242517	3505.08	3257.98	4433.54	3173.89	3690.28	3988.21	3551.17	3012.23	3281.07	2699.21	3470.65	3501.58	3619.21	2721.04	3692.8	3629.36	3047.41	3276.87	2999.3	2579.93	2889.48	3431.12	3090.99	4248.84	3165.32	3711.12	3226.62	3501.05	3258.96	2483.61	3295.79	2045.58	3467.21	2793.88	2311.28	3411.93	3230.48	3408.08	3394	3399.49	3301.26	3501.85	3145.36	3121.71	3140.98
7.52_383.1179m/z	383.118	1	7.51988	0.339517	220338	633774	878306	604792	481662	566294	362765	590525	692924	312990	684977	818817	709636	453828	610713	446050	435793	482475	370471	539971	609862	282299	497971	740763	721058	695026	433588	563194	537171	413597	717365	184824	837167	602622	370513	478702	515809	461243	708725	617125	531358	550754	587152	562954	549280
7.52_559.5165m/z	559.517	1	7.51988	0.307183	1027.46	1569.04	1528.41	1516.12	1026.07	1206.09	936.919	1602.59	1490.57	1022.47	1507.4	1728.31	1754.62	1316.79	1317.83	1085.08	1092.67	1413.52	1005.37	1726.22	1373.81	755.46	1010.4	1439.42	1367.01	1243.87	908.55	999.287	997.578	1105.75	1430.44	623.824	1455.21	1415.99	937.928	901.796	1008.35	959.498	1067.48	1134.78	1571.6	1180.7	1439.48	1406.33	1196.89
7.52_663.0263n	686.018	1	7.51988	0.42035	1161.13	215.908	634.752	179.2	1171.25	6824.51	944.635	343.081	406.101	1002.16	276.329	181.324	308.472	573.088	1259.43	468.609	987.362	254.192	1051.83	161.793	210.079	1576.43	471.109	211.118	352.16	522.793	1528.83	444.847	453.659	381.435	178.581	1577.14	71.2135	228.153	943.636	1641.57	947.5	1212.12	471.226	777.097	1132.54	1134.98	730.637	678.044	572.6
7.54_593.5196m/z	593.52	1	7.53607	0.22635	1213.9	499.361	467.143	558.03	1264.14	276.278	1296.2	553.237	632.6	399.628	631.017	532.589	572.581	450.014	1120.9	472.075	557.296	419.706	447.839	485.965	605.283	1400.63	398.41	603.267	623.632	533.629	827.546	352.197	378.781	580.59	476.79	802.126	544.605	504.371	803.567	1343.52	960.001	435.243	610.1	604.385	782.079	719.127	446.902	739.944	802
7.54_865.5017m/z	865.502	1	7.53607	0.307183	4734.19	8733.67	8482.84	8023.67	6426.02	5894.42	4692.38	7969.14	7996.86	4741.43	7841.42	9424.77	8960.77	6300.31	7106.08	6660.07	5658.97	6619.05	4907.61	8110.2	3951.98	2210.85	3137.26	4531.04	4726.05	4172.74	3274.02	3312.21	3193.9	3460.28	4136.97	1460.03	4880.44	3636.63	2859.57	3606.31	3356.57	2949.76	4352.07	3597.27	7659.02	7384.32	7712.89	6900.94	3844.27
7.54_516.1788n	539.024	1	7.53607	0.517367	4969.58	2822.73	3508.7	2957.45	5265.38	6137.32	4988.09	2891.02	3636.4	3803.99	3062.7	2578.83	3089.27	3660.65	4770.16	4780.61	4781.02	2562.31	4488.82	2278.5	2106.23	6142.69	2933.06	2598.27	2933.91	3086.2	5416.49	2703.15	2697.01	2393.95	2300.61	4413.59	1622.6	2398.71	4001.43	5431.37	4335.86	4254.6	2874.12	3173.04	4438.41	4503.37	3725.51	3707.21	3671.6
7.54_328.0685m/z	328.068	1	7.53607	0.307183	6333.73	4156.73	4961.29	4340.59	6127.15	4004.46	7400.08	4328.49	4529.28	3390.35	4274.75	4664.09	4406.77	4491.44	5500.17	5931.63	4113.48	3799.98	4064.58	3902.8	3682.22	4499.42	2909.26	4155.76	3614.35	4145	4216.87	3136.52	3277.98	2869.13	3597.85	2545.32	4008.66	3185.61	3444.73	5035.51	3777.17	3490.38	3802.23	3522.72	5035.13	5065.99	4798.64	4823.32	3762.22
7.54_176.0103m/z	176.01	1	7.53607	0.210183	175.231	316.429	278.16	305.957	708.642	244.968	349.188	134.418	256.828	1931.76	233.825	169.315	213.887	736.578	663.059	716.987	761.989	275.44	765.443	206.998	156.753	842.209	316.818	252.812	248.183	254.312	353.535	367.7	381.726	165	178.536	786.079	149.353	186.651	880.775	406.08	762.212	388.476	175.789	210.152	432.051	447.77	338.907	342.021	524.585
7.54_414.0105m/z	414.011	1	7.53607	0.517367	1486.57	604.626	1398.78	808.718	1604.88	311.663	1648.32	740.385	894.962	1295.6	696.673	576.997	940.624	727.408	1483.2	1167.98	1230.09	779.047	1502.14	426.655	506.858	1948.41	860.011	615.638	792.317	1003.61	1645.54	971.624	766.695	610.199	606.018	1261.54	249.378	630.363	865.326	1720.78	1257.6	1612.75	986.611	1111	1259.64	1285.31	897.411	1059.58	1048.29
7.55_160.0444m/z	160.044	1	7.55223	0.242517	2769.13	1608.72	1313.9	1370.24	2387.12	1594.54	2237.18	1003.82	1282.02	3241.94	1349.98	1433.41	1062.65	3754.79	2264.12	3694.03	2305.79	1054.61	1944.51	1822.74	1288.56	3009.63	1124.44	1233.24	1134.24	1273.05	1577.9	1157.5	1503.63	963.732	1154.55	2183.69	1432.64	1162.8	3087.36	1867.15	2015.03	1043.88	1015.61	915.162	1841.85	1912.23	1819.78	1812.59	1694.01
7.55_381.2905m/z	381.291	1	7.55223	0.42035	1832.61	3692.54	3125.89	3320.17	2704.84	3136.19	2256.32	3282.91	3692.23	2331.64	3445.32	3910.19	3957.38	3304.52	3151.78	3142.34	2530.09	2819.36	2372.47	3611.05	2433.84	1516.7	2107.83	2635.66	2317.26	2344.66	1956.27	1883.33	2287.46	2102.55	2345.01	1390.57	2795.1	2417.99	1665.46	1815.15	1937.37	1814.78	2443.46	2011.79	3096.11	3078.24	3272.36	3146.55	2186.98
7.55_446.1424m/z	446.142	1	7.55223	0.307183	1684.84	1728.39	1745.82	1862.43	2077.64	2575.87	1736.85	1572.45	1502.5	1673.81	1806.36	1623.01	1557.04	1966.09	1761.05	2624.87	1792.28	1824.07	1859.11	1796.58	1520.45	1535.03	1412.67	1785.98	1591.59	1647.13	1895.61	1562.78	1523.45	1483.34	1448.7	1292.79	1504.3	1355.14	1384.66	1612.82	1242.69	1542.41	1372.77	1284.92	1857.89	1741.62	1683.64	1565.36	1485.89
7.55_789.0501m/z	789.05	1	7.55223	0.436533	1957.21	168.277	221.532	295.895	1607.8	5989.93	2168.65	263.71	237.128	713.943	296.133	182.421	287.898	442.563	1275.47	248.547	664.273	70.8003	1041.04	214.079	193.647	3738.29	373.474	155.487	310.177	242.122	1345.77	283.175	158.483	363.954	121.811	2133.46	99.8573	170.57	1678.47	2244.63	1282.92	465.341	336.512	500.806	698.045	763.377	348.761	619.7	699.223
7.57_72.0817m/z	72.0817	1	7.5684	0.42035	4710.45	6486.56	3285.47	6048.53	4773.49	2474.34	5266.63	3440.57	4002.95	5548.64	4033.68	5638.41	3663.68	9956.86	4160.22	5473.02	6620.85	3961.95	5897.14	5866.61	4225.02	6299.84	4222.08	4260.93	4265.72	5712.5	6366.22	4867.98	5493.52	3142.29	5366.1	9987.67	4454.04	5357.76	6775.79	5794.89	4289.88	4333.39	3765.12	3567.19	4718.6	5146.76	4680.47	4471.46	5203.07
7.57_118.0882m/z	118.088	1	7.5684	0.32335	50419.6	61421.2	35509.2	58433.7	49229.5	25457.7	56299.5	38653.4	42804.7	53033.8	41062.7	55083.8	39248.3	89717.5	44756.2	54888.2	62826	41580.3	56465.3	56434.2	44231.5	62275	43111.3	43666.1	43816.8	54980.5	61390	46359.5	53640.7	36214.8	53649.6	86057.5	44261.1	52438.6	63677.1	57228.3	44021.8	42674.7	40346	38172.9	48733.8	50842.3	47933.3	46311.6	51065.1
7.57_148.0966m/z	148.097	1	7.5684	0.32335	1809.98	1090.48	847.717	1624.56	1199.89	1036.64	1414.55	883.224	1336.55	1094.91	1175.83	1439.83	987.767	1574.39	1111.59	1996.8	1245.08	847.879	1103.06	1322.64	1634.04	1911.45	1141.1	1425.79	1507.76	1864.21	1696.69	1325.57	1586.6	1228.24	1982.67	2382	1842.86	1822.56	2121.31	2142.14	1517.49	1312.78	1476.6	1444.35	1121.59	1362.88	1271.48	1135.42	1733.86
7.57_186.0572m/z	186.057	1	7.5684	0.22635	1579.35	2637.57	2599.23	2666.85	1972.78	34056.2	1588.31	2097.24	2393.82	2328.8	2513.99	2587.41	2401.35	2191.35	2129.4	2392.54	2223.84	2014.34	2290.88	2229.37	1530.37	1467.5	1515.87	2049.25	1619.19	2025.77	1789.61	1677.64	1702	1602.19	1802.15	1598.43	1759.38	1718.55	1425.63	1526.65	1495.95	1739.62	1588.25	1653.58	2465.6	2444.25	2261.34	2269.26	1700.03
7.57_268.1242m/z	268.124	1	7.5684	0.5174	671.321	973.969	948.272	1050.86	1072.07	237304	778.565	823.832	1230.75	1169.02	962.943	1095.23	895.925	1335.34	1055.47	1524.51	1100.8	701.51	1146.5	1027.04	767.967	647.207	1575.24	864.989	737.983	875.249	1847.44	1031.31	1233.2	1765.26	854.345	1294.99	734.722	633.299	703.813	1222.11	762.867	1719.9	1178.16	1111.36	1045.43	1213.59	1069.91	1013.61	763.176
7.57_670.2943m/z	670.294	1	7.5684	0.194017	1630.79	798.009	727.556	794.471	1892.82	919.822	1282.05	1143.36	755.189	626.838	662.765	749.732	852.298	1275.41	983.375	1895.45	1241.63	293.179	1036.31	980.296	702.268	1023.56	293.426	657.141	626.206	715.03	961.949	398.281	448.958	540.359	477.578	1127.84	493.534	318.969	780.336	947.084	381.508	453.026	700.27	545.672	1186.3	1298.46	1304.45	1099.13	814.831
7.58_492.1486n	493.156	1	7.58457	0.5982	5845.72	2256.93	2008.58	2947.63	4597.1	4925.69	6203.13	2367.2	2828.17	2907.33	2275.91	2262.53	2180.71	4594.49	3694.98	4626.36	3429.5	1700.49	3094.61	2565.15	1644.35	5609.53	1508.96	1339.9	1708.45	2069.3	3408.3	1709.08	1725.56	1651.04	1335.56	4436.23	1162.45	1534.92	3942.18	4101.98	2437.4	1715.86	1672.25	1887.33	3116.28	3224.2	3371.74	3191.1	2864.56
7.58_618.1488m/z	618.149	1	7.58457	0.210183	3018.2	281.738	155.367	597.553	1914.53	1155.58	3425.17	246.03	817.898	505.341	301.348	281.887	217.657	1310.28	1302.07	1180.36	913.008	122.432	798.542	288.959	369.482	3661.87	215.613	87.4992	365.955	404.809	1377.72	196.253	298.633	333.111	160.692	2283.07	108.911	239.185	1885.83	2108.77	1030.9	432.529	476.65	265.746	887.149	697.182	968.38	1010.17	829.093
7.58_811.0337m/z	811.034	1	7.58457	0.42035	1595.27	595.06	900.279	585.857	2163.38	3669.51	1521.53	811.103	1250.86	1637.36	562.304	488.372	672.446	1803.12	2361.56	1234.55	1900.13	466.705	2090.12	381.211	979.591	2137.46	1210.79	360.551	1376.57	1333.84	3242.73	1211.15	1027.66	1379.39	726.959	2925.09	176.995	1118.19	2390.15	2793.88	2103.39	2066.45	1205.09	1697.58	2448.26	2215.52	1564.38	1836.56	2182.24
7.58_467.2446m/z	467.245	1	7.58457	0.436517	719.872	1077.23	1315.9	1003.05	901.158	886.69	777.735	940.785	806.815	726.11	673.296	824.252	653.504	819.246	908.276	1094.88	769.351	701.379	626.93	875.952	871.359	598.105	622.058	620.597	484.222	546.926	475.184	411.175	570.801	507.191	395.622	532.959	601.834	519.643	539.701	599.281	373.538	261.785	677.635	377.083	694.043	707.119	859.912	730.169	602.339
7.58_599.2548m/z	599.255	1	7.58457	0.194017	543.392	341.271	323.459	533.819	487.823	572.255	309.779	491.101	470.564	118.702	303.105	413.101	351.897	559.113	441.388	1037.86	424.064	145.807	290.801	389.738	373.936	329.425	229.234	334.717	209.542	311.344	305.201	245.648	145.471	364.303	317.567	148.841	357.391	256.172	295.239	337.87	265.824	106.304	333.737	176.22	413.719	283.722	444.401	346.571	286.317
7.58_280.1328n	298.152	1	7.58457	0.6467	4749.84	6451.61	6698.35	7051.97	6815.61	4843.14	7114.51	5332.47	6683.66	5182.05	6573.95	8625.99	6236.77	8130.05	7122.5	5983.18	6806.73	5075.14	5819.47	6418.53	6750.18	6858.23	6774.07	7443.83	7997.61	8550.94	7241.64	7946.66	7907.44	4771.64	9270.26	6211.28	8825.62	7910.18	7037.54	8059.01	7642.39	6222.92	8117.51	7212.37	4930.28	5354.91	6653.59	6462.52	7287.66
7.58_243.1015m/z	243.102	1	7.58457	0.5982	13149.5	9730.67	7215.78	9314.4	11704.3	19424.6	15511.6	9626.62	9097.9	8968.23	8554.6	9237.43	7515.05	15406.2	9523.82	11165.4	10325.4	6977.07	9620.05	9537.34	11011.5	15713.4	6570.7	8306.79	6987.67	8812.84	11323	7122.45	8440.37	6951.4	8049.16	14411.3	8987.69	8593.71	11351	12277.9	8348.84	7081.36	7631.34	7184.77	9194.7	9688.07	9312.35	8913.79	9299.01
7.58_151.0567m/z	151.057	1	7.58457	0.242517	697.06	1248.64	1044.59	1111.5	804.391	292.424	648.226	756.543	920.242	755.929	974.779	1059.18	989.536	1075.46	856.251	524.559	787.972	675.613	891.216	1147.69	594.565	575.047	507.645	671.635	560.706	614.944	579.465	486.715	585.009	508.696	593.495	363.157	672.717	577.458	531.35	472.291	504.608	482.608	609.405	515.937	516.789	1387.07	324.596	376.903	301.981
7.58_392.2019m/z	392.202	1	7.58457	0.22635	2977.95	2808.2	2849.54	3016.51	3304.54	1815.02	2841.38	2985.45	3218.17	3047.02	2765.85	3030.83	2922.84	3199.53	3419.73	3186.04	3244.55	1958.07	3372.93	3082.8	1473.42	1801.75	1376.94	1628.41	1401.06	1810.55	2103.99	1224.81	1607.05	1628.42	1786.4	1469.56	1326.78	1428.99	1421.04	1898.4	1627.51	1731.81	1881.08	1529.3	3879.8	4038.37	3220.86	3293	1466.45
7.60_224.1255m/z	224.126	1	7.60073	0.404183	1428.82	1302.26	1629.47	1449.31	1885.07	14614.8	1727.96	1919.16	1587.14	1647.09	1532.73	1642.5	1812.25	1810.5	1665.42	1354.75	1139.19	1026.76	1218.6	1400.19	2064.78	1779.82	1716.45	2142.35	2085.89	1932.58	2142.11	1834.15	1865.13	1922.91	1823.94	1476.01	1890.05	1975.84	1537.84	2050.8	1935.42	1701.8	1911.09	1916.2	1329.61	1405.85	1511.85	1292.12	1174.37
7.60_501.1363m/z	501.136	1	7.60073	0.22635	4395.33	1270.92	1357.83	1234.5	2418.07	1973.27	4516.87	1266.53	1437.71	1050.29	1103.88	1137.43	1223.27	1135.13	1952.64	2207.54	1104.44	980.828	1138.8	1235.73	1015.08	3315.72	786.342	959.062	1113.52	1014.79	1422.51	755.043	746.801	948.532	866.946	1280.91	989.344	881.557	1419.45	1829.09	1368.7	797.719	1023.23	1044.28	1772.74	1728.91	1425.22	1378.41	1295.64
7.62_572.0833m/z	572.083	1	7.6169	0.1455	0	57.7968	91.4376	72.7723	9.64491	6886.14	8.33207	29.9627	60.3296	137.754	68.3149	62.4619	68.3087	69.1691	82.4549	81.5283	89.1827	34.6502	34.9914	101.064	106.568	15.9451	52.1288	88.3283	98.2896	87.1045	150.896	76.7059	91.5966	98.7716	106.041	17.1761	122.292	112.663	30.3685	52.1251	52.7516	49.2254	109.842	59.5289	69.6361	82.9396	89.5137	59.3285	72.2521
7.62_729.9986m/z	729.999	1	7.6169	0.307183	38.5025	364.343	237.654	340.676	86.7901	148.451	25.3319	485.152	310.547	311.886	460.796	294.966	408.165	415.37	128.156	52.658	478.285	151.071	503.679	408.78	219.573	76.3586	332.45	320.371	282.148	374.914	328.168	330.199	302.635	425.503	236.284	165.124	239.751	218.814	121.23	109.391	125.299	484.475	264.004	381.911	367.265	406.088	313.614	442.699	129.043
7.63_833.0162m/z	833.016	1	7.63307	0.339517	387.456	595.266	503.69	667.317	623.482	1834.27	227.576	411.376	791.019	1020.39	527.835	468.999	493.37	1275.68	829.142	659.336	1152.93	258.127	1368.87	325.714	772.351	240.523	955.35	485.3	688.165	934.87	1502.89	938.067	728.334	810.857	736.43	897.281	279.139	626.694	744.177	899.933	712.78	1074.07	600.001	854.809	1064.49	1295.82	1098.95	1066.95	760.345
7.65_588.9935m/z	588.993	1	7.64923	0.1455	0	472.184	215.64	481.745	56.7087	910.194	0.00933695	497.26	414.865	280.094	426.266	488.126	492.382	464.933	90.6913	92.6429	314.729	272.736	244.603	608.872	518.471	0	260.239	374.704	237.516	326.788	148.228	243.85	218.447	352.463	454.083	20.8822	581.384	439.076	29.6452	23.4605	0	197.963	240.416	164.115	118.039	242.775	246.815	238.307	165.838
7.67_307.0998m/z	307.1	1	7.6654	0.339533	3409.5	2729.89	2141.45	2317.88	2909.6	22859.5	2472.67	2708.6	2311.51	2729.22	2083.03	2151.69	1987.75	4529.36	2542.4	3397.12	3347.14	1462.86	2383.67	2450.89	3243.38	4473.97	1786.3	1982.05	2077.63	1775.52	3174.12	2430.63	2191.16	2586.45	2131.14	3641.46	2385.2	2897.44	3387.06	3116.45	2714.93	2192.75	2927.26	2349.45	2619.16	2782.93	2578.47	2466.29	2648.47
7.67_517.0460m/z	517.046	1	7.6654	0.210167	12.7499	80.6665	46.4348	54.7462	48.2615	20810.4	22.8679	30.5071	57.6354	46.9544	54.8612	70.3417	82.5471	42.8635	25.3767	71.8979	25.5999	68.047	39.6284	52.6637	51.17	27.824	105.319	69.6814	85.6967	73.4209	81.9771	93.073	75.7063	75.0331	82.3078	9.13687	89.4897	116.815	36.7713	45.8128	59.1372	110.436	71.5587	66.392	41.6952	44.4723	56.6872	49.7424	63.3192
7.67_557.1252m/z	557.125	1	7.6654	0.194	1754.86	620.272	561.449	483.159	1336.55	5961.38	1177.78	899.598	692.273	555.269	478.95	476.333	403.038	1200.65	1062.19	1310.45	1082.64	153.436	662.796	372.187	934.703	2291.15	471.749	375.251	739.568	497.689	1162.6	644.288	640.933	894.565	589.547	1805.28	505.558	819.291	1662.09	1442.67	1118.09	518.34	1152.03	620.407	791.501	974.033	958.641	752.149	1188.62
7.67_667.0303m/z	667.03	1	7.6654	0.37185	329.611	41.1353	107.903	25.0577	879.511	4668.29	286.846	148.555	298.64	217.819	104.827	78.0268	38.9178	372.073	755.834	212.785	482.113	24.3156	235.128	16.1982	196.484	755.631	230.604	44.2689	344.525	157.747	866.719	298.149	142.08	227.79	128.452	638.585	56.4459	198.658	653.94	1021.68	796.569	222.903	408.33	450.859	554.23	475.045	357.335	603.818	370.151
7.68_845.0271m/z	845.027	1	7.68157	0.226333	153.443	150.748	92.9461	150.662	184.837	14762	59.46	341.672	413.262	231.417	126.589	224.988	102.818	322.408	78.2706	75.8965	120.773	40.9022	336.964	183.918	363.522	65.4383	151.095	277.866	277.775	151.969	120.39	112.044	165.556	115.742	228.099	69.6419	63.2821	197.336	118.082	151.251	173.439	81.2828	211.62	166.968	218.343	181.499	82.0245	130.209	131.722
7.68_841.0222m/z	841.022	1	7.68157	0.194	0	59.8172	105.946	70.21	60.2611	1508.16	0	180.951	144.222	266.117	63.3896	61.2525	21.5744	286.063	74.9055	35.6764	214.898	0	68.6759	227.73	85.9862	20.3338	192.564	20.9002	155.572	102.649	125.864	41.0229	169.279	267.3	75.966	96.4624	149.055	117.436	46.1046	30.0876	74.6461	112.676	46.5544	149.399	195.22	102.136	128.873	128.189	93.7386
7.68_854.0023n	855.01	1	7.68157	0.274833	95.1932	327.322	395.49	312.582	293.169	6228.62	48.1653	309.791	373.592	552.025	394.788	278.667	230.736	605.871	442.677	319.645	599.526	124.151	622.065	257.219	447.248	120.548	310.71	243.184	520.542	473.213	449.633	454.3	475.669	423.797	422.582	272.309	160.675	365.889	321.77	353.178	285.787	579.267	309.902	376.257	534.375	504.287	680.261	625.769	480.617
7.68_182.0816m/z	182.082	1	7.68157	0.339517	22796.3	29992.2	18416	20879.7	23141	2466.68	15732.4	27387.4	19126.9	27782.8	18852	20091.6	17204.2	53547.6	19141.6	27475.2	33754.9	14154.4	20762.7	26883	36714.3	31384.8	14551.5	20890	18878.4	15105.1	28879.2	24223.3	20133.3	23252.1	19096	28501.5	26085.8	31960.6	26535.7	27053.6	20861.6	20507.6	30513.7	18714.1	23553.7	24236	22060	22110.7	24264.9
7.68_136.0727m/z	136.073	1	7.68157	0.404183	414.176	612.537	458.84	643.001	496.504	339.973	442.873	623.576	667.314	650.369	639.31	488.213	574.58	915.993	539.196	734.33	699.858	478.607	499.43	682.785	627.7	541.324	370.871	518.304	472.307	449.821	543.352	456.435	462.332	435.868	480.654	571.717	633.352	603.071	551.296	514.656	451.118	486.889	606.145	547.999	602.805	581.227	676.617	579.757	531.756
7.68_708.0006m/z	708.001	1	7.68157	0.258667	51.1833	234.964	125.596	182.399	185.293	5716.27	47.8602	257.622	406.161	450.993	316.07	297.552	253.508	424.817	216.264	88.9392	362.899	209.826	519.788	152.405	237.494	101.171	364.493	336.417	454.905	474.107	417.566	487.61	412.102	504.394	391.156	210.39	317.865	550.627	112.814	152.164	173.391	634.815	414.48	456.336	498.254	320.624	386.311	281.107	235.929
7.70_203.1170n	204.124	1	7.69773	0.307183	543416	467762	509872	539389	649881	56564.5	670130	714023	613508	696481	579054	450781	384274	675380	525875	557292	692169	584275	685514	532998	699882	736803	494553	505530	456907	555749	553750	599123	552567	524002	472086	699985	427925	485080	647881	743483	592106	668563	555217	634532	581482	592411	573567	563576	583948
7.70_204.2473m/z	204.247	1	7.69773	0.194	13621.7	8958.91	10266	13122.3	16168.2	0	16775.4	20495.2	15590.3	19450.2	14101.6	9302.73	7607.78	19062.4	11789.3	13733.5	19903.9	13532.4	18755	12623.1	18453.6	19221.4	11757.8	10392.1	10488.3	13187.7	13090.3	13731.1	13862.4	11465.9	10403.5	17723.9	9439.9	10434.7	18448.1	20548	15479.8	17343	14016.2	15631.7	15022	13847.5	14882	13430.4	14837.2
7.70_388.1136m/z	388.114	1	7.69773	0.371867	1389.96	3559.78	2553.16	3190.86	1577.99	43012.9	1274.8	2248.61	2588.7	2729.77	3200.35	3576.89	3208.11	3206.61	2026.73	2706.08	2456.63	3636.46	2219.64	2847.21	2335.18	1121.37	1920.03	2329.99	1679.94	2262.84	2370.44	1957.37	2066.66	1960.63	2437.44	1680.3	2803.62	2323.77	1442.94	1558.59	989.16	1961.68	1424.64	1464.97	2812.83	2904.24	2615.83	2192.69	1829.36
7.70_407.2296m/z	407.23	1	7.69773	0.533517	5704.34	4742.41	4492.71	5519.3	7184.35	8643.68	6993.96	11684.5	6268.36	12740.3	5715.01	4553.09	4425.17	10412.6	4674.21	6132.37	9682.31	6265.8	10826.1	6524.03	8794.39	7571.29	3812.21	3590.53	3577.45	4459.72	4839.06	4535.91	4514.67	5203.19	3550.06	13502.1	3342.5	3627.66	7986.94	8419.63	4887.8	6026.92	4418.04	5599.51	6132.24	6532.58	6563.57	5810.47	4988
7.70_420.0176m/z	420.018	1	7.69773	0.177833	211.54	1018.45	995.167	1243.04	608.393	424.483	259.929	1112.57	1069.33	916.273	1079.95	1114.79	1184.2	1222.75	694.717	720.113	809.815	828.673	820.909	1117.23	1411.42	187.235	1077.39	883.676	1163.53	1118.68	847.068	1081.62	955.728	1136.16	1103.16	517.034	1255.16	1401.01	585.951	564.014	634.46	1066.23	1091.79	1003.39	1069.11	978.979	859.863	874.231	848.859
7.71_839.0236m/z	839.024	1	7.7139	0.339517	190.736	751.19	424.607	855.47	283.803	217.465	70.7814	1036.7	978.916	510.528	689.942	724.27	795.972	1331.63	518.614	554.13	858.113	377.261	723.946	899.371	1185.19	92.7044	664.147	689.938	864.115	991.513	677.299	699.053	1056.05	1047.42	842.738	205.608	917.713	1072.15	408.029	404.035	408.437	551.943	642.248	529.883	720.072	808.943	1109.55	906.902	599.325
7.71_799.0675n	817.04	1	7.7139	0.420367	1436.73	1470.1	1217.41	1799.72	1760.93	10201.4	925.3	2606.69	2759.8	1454.62	1866.66	1871.95	1677.34	2989.58	2022.41	1799.14	2433.42	848.521	1715.46	1690.21	3077.83	571.672	1866.11	1900.35	2645.9	2659.62	2654.54	1926.41	2062.15	2526.76	2334.94	1933.35	2189.57	2315.88	1707.12	1869.06	1407.54	1651.64	2626.96	2548.25	2220.05	2221.86	2714.44	2606.09	2397.84
7.71_807.1194m/z	807.119	1	7.7139	0.113167	830.218	238.25	89.1916	190.563	160.13	76.2483	321.01	170.373	219.022	187.608	185.934	57.1467	146.681	552.955	124.469	129.88	254.778	51.927	163.631	257.402	360.58	361.46	70.6748	103.563	240.02	95.1564	195.751	112.624	142.549	157.813	0	276.242	82.9146	255.101	354.092	286.762	101.302	20.9643	131.159	113.626	397.456	333.196	235.159	214.189	190.676
7.71_241.0896m/z	241.09	1	7.7139	0.226333	4737.65	3196.88	2658.83	3006.11	3499.72	3337.72	4790.53	2955.65	3156.33	4567.28	3291.11	2884.16	2776.47	4854.29	3063.58	4171.63	3777.12	5663.12	3972.68	2775.21	2809.67	4738.58	2689.6	2367.62	2214.34	2535.47	3352.9	2897.29	3040.96	2587.41	2081.52	6476.04	2251.08	2267.44	4476.64	3847.01	2766.84	3453.44	1892.81	2050.15	3052.58	3107.22	3031.47	2885.67	2795.73
7.71_138.0567m/z	138.057	1	7.7139	0.436517	4928.96	5359.65	2736.77	3831.78	4389.87	2474.49	5585.64	2746.75	4041.1	4716.32	3926.05	4413.21	3816.81	6684.85	3907.54	5343.74	4526.66	2834.31	3704.41	4542.37	4409.77	5445.48	3497.64	3972.13	3302.92	3756.7	4464.34	3392.1	4189.62	3056.44	3356.35	4086.48	4928.18	4141.45	4780.47	4721.01	3566.8	3418.97	2720.32	2574.83	3030.17	3344.57	3759.44	3398.14	3584.25
7.71_70.0661m/z	70.0661	1	7.7139	0.291017	1033.8	1545.11	621.652	1009.12	958.168	54.347	1032.68	898.993	1245.72	1384.36	1071.95	1118.19	842.812	2531.54	821.044	1726.96	1522.15	652.961	1267.98	1276.81	1597.2	1695.46	928.908	1046.82	976.642	1053.24	1608.55	1063.54	1332.53	912.713	824.416	2371.62	1302.2	1300.92	1571.59	1508.29	878.016	961.568	770.724	696.454	1109.74	1110.06	1047.63	1067.83	1217.16
7.71_174.1231m/z	174.123	1	7.7139	0.5497	5803.42	6146.86	3004.89	4982.72	4364.38	1192.97	5665.43	3662.71	5298.58	5144.92	4446.53	4642.14	3541.75	10377.9	4231.79	10262.2	6434.55	2949.74	4979.76	5191.8	5675.64	7293.14	3698.23	3672.69	3837.45	3977.08	6834.94	3891.45	4932.23	3636.13	3485.16	8365.27	4805.91	4856.35	6230.29	6027	4132.58	3653.27	3055.02	2735.62	4246.5	5074.29	4781.24	4631.13	5362.7
7.73_318.1284m/z	318.128	1	7.73007	0.565867	2431.79	9658.61	5116.01	6873.52	3682.43	2120.34	2426.93	4634.97	6632.78	5493.78	6782.68	8462.65	7078.02	7095.53	4179.48	6022.37	6001.5	5149.5	5038.48	7061.09	6777	2666.62	5749.65	6226.58	5466.89	5797.85	5951.69	5147.83	6538.9	4586.53	5557.82	3400.01	8070.94	6818.41	3995.93	4252.03	3309.55	4863.45	4096.6	3907.19	5359.28	5676.4	5458.65	5197.59	5093.35
7.73_490.1124n	513.1	1	7.73007	0.210167	1639.56	1694.81	862.373	1402.19	1387.61	1660.68	1359.55	1161.05	1726.82	1732.72	1201.47	1332.6	1173.44	2816.7	1278.7	2198.02	1727.16	656.542	1452.92	1457.72	1848.32	2067.53	1100.52	814.868	1180.25	1152.3	1890.95	952.769	1357.51	1286.24	701.399	3009.81	1124.86	1334.8	2265.24	1831.14	1177.22	916.639	741.455	725.908	1624.31	1496.39	1650.79	1505.46	1498.23
7.73_785.0966m/z	785.097	1	7.73007	0.161667	165.776	289.284	167.943	188.752	267.299	611.909	223.447	279.574	498.58	232.274	162.705	235.29	223.447	701.425	121.121	399.321	487.468	86.8121	308.003	205.988	684.437	286.297	333.132	139.244	273.423	324.744	544.347	140.006	317.422	305.314	291.14	605.928	141.796	383.752	530.251	478.873	316.128	158.454	233.811	181.659	335.559	510.029	424.451	489.051	446.482
7.75_607.5273m/z	607.527	1	7.74623	0.307183	212.293	195.452	120.51	297.224	275.636	64.846	218.885	327.085	504.719	157.305	246.996	187.236	266.981	423.27	343.224	198.742	190.125	155.608	362.673	296.416	501.082	174.999	491.073	247.419	560.636	374.496	313.826	229.34	277.537	388.174	340.472	313.595	187.636	489.071	321.413	390.402	329.321	294.871	529.446	403.371	381.748	367.735	367.787	468.628	536.291
7.75_795.0588m/z	795.059	1	7.74623	0.420367	4289.14	1688.74	2365.3	2635.03	4754.85	2910.01	3690.2	3578.26	4174.85	2583.87	2654.32	2502.95	2573.05	5400.9	4966.4	4582.35	4105.88	1024.58	3662.16	2511.19	4826.09	3303.97	3154.38	2765.85	4784.15	4617.97	5354.57	3423.33	3452.97	3884.66	3221.51	4433.61	2735.12	3756.52	5219.21	5817.99	4686.78	3165.41	5008.63	4680.86	4550.56	4493.05	5066.43	4865.45	5357.47
7.78_746.3405m/z	746.34	1	7.77857	0.161683	215.82	426.021	542.631	491.628	572.728	535.432	127.458	242.361	359.716	404.187	416.374	536.425	608.002	333.444	309.521	397.162	519.493	380.51	596.509	347.252	128.857	38.0384	433.447	334.718	329.733	212.289	324.045	483.434	286.644	393.942	262.771	53.2087	215.192	325.157	237.362	110.978	301.554	367.421	255.615	353.743	290.969	369.97	646.736	447.105	293.458
7.78_719.5193m/z	719.519	1	7.77857	0.37185	11902.8	12385.3	15879.3	16250.8	17117.4	25129.6	13232.1	16625.7	11387.7	13743.5	15573.8	16325.3	16096.1	15833	14588.9	19103.2	17229.7	17308.3	14820	17073.6	10689.1	13710.3	14741.7	13706.2	10520.2	12667.9	12054.2	13773.2	14678.3	16426.7	10093.3	17149.5	13432.6	12093.7	10358.1	15145.7	13596.8	11974.8	11103.1	10664.3	13992.2	15981.6	15792.7	15338.8	15826.2
7.78_523.0497m/z	523.05	1	7.77857	0.5012	13256.7	4295.97	7479.06	6448.91	13219.4	2586.97	14319.8	7683.92	9532.86	6022.63	6274.6	6444.98	6675.65	8471.02	12373	10201.7	8442.76	3858.37	7667.4	5068.92	7468.91	12020.7	7091.56	6096.31	9211.93	9019.88	10796.8	7499.6	6689.23	7202.35	7008.69	8865.74	6187.3	6976.76	10452.9	13278	11496.2	8137.84	10114.7	9848.39	8402.54	9347.14	10029.4	9680.03	10096.5
7.78_493.3151m/z	493.315	1	7.77857	0.258683	947.107	607.18	758.613	726.776	958.696	2553.51	1005.32	624.65	611.608	535.002	698.176	766.619	766.329	742.654	793.54	872.527	594.706	536.397	585.833	593.191	416.098	958.719	869.2	701.124	774.084	635.584	778.24	664.275	697.317	591.928	589.157	882.383	641.278	494.082	765.799	830.085	865.767	776.362	551.835	518.57	1057.21	746.039	779.717	750.77	661.062
7.78_229.1544m/z	229.154	1	7.77857	0.468867	4240.44	3615.65	4324.66	4278.3	16629.2	2410.3	5975.29	4302.29	6481.25	6658.81	7083.92	4104.17	6001.21	5606.39	5608.88	9350.08	10350.5	3562.9	7672.57	5462.01	5109.72	7345.23	5743.49	4244.07	4524.03	4979.64	8403.97	8219.96	8411.36	6475.59	4862.25	18076.7	4434.57	5388.84	11594	5252.48	6312.96	8194.73	7573.55	6763.59	5497.21	5407.64	6340.59	5872.52	6716.15
7.78_510.3083m/z	510.308	1	7.77857	0.113167	214.744	261.765	354.063	306.723	296.234	462.607	214.875	299.961	274.466	242.523	231.855	210.819	291.598	236.358	451.941	473.238	248.174	160.944	270.997	124.449	183.45	105.238	129.436	108.189	132.398	161.546	63.9868	131.074	126.839	75.6257	90.9128	144.621	97.7345	153.147	154.05	218.302	154.978	41.5051	167.623	134.152	190.781	215.636	201.494	192.103	164.465
7.78_125.0149n	126.022	1	7.77857	1.42277	222101	50648.7	56584.8	58509.5	139040	47520.6	224671	63096.6	71684.9	74844.5	53014.4	49788.3	52126.6	85457.3	104565	129850	84876.6	47523.5	84920.7	53570.6	55841.1	205703	49724.2	42405.8	55783.1	54213.5	92675.6	50044.1	49948.2	57139.9	42554.9	146534	37508.6	47438.4	120548	126321	92633.4	59045	56831.7	59235	82829.7	85708.3	81967.3	82352.3	79225
8.25_201.9887m/z	201.989	1	8.24747	0.27485	3005.69	2864.02	1723.32	2035.77	1964.26	2721.05	1928.43	2351.32	2115.71	2295.66	2399.78	2275	2008.74	2895.55	2302.27	1622.5	1801.95	1934.39	2041.67	1973.24	4639.61	2492.91	2811.3	2632.11	1744.32	2109.41	2326.85	2605.05	2844.69	5202.34	2024.4	2693.29	1981.51	3832.91	1823.47	2853.06	2266.79	2429.28	1850.68	2207.14	1851.73	2079.75	1848.17	1870.26	2502.46
8.26_575.4859m/z	575.486	1	8.26363	0.339517	628.694	741.872	673.617	681.761	739.63	643.811	551.638	584.302	583.718	808.605	690.138	655.455	762.435	616.998	667.277	179.646	601.845	726.365	731.827	556.862	271.224	315.205	622.716	328.442	386.965	424.607	643.156	485.762	399.214	494.675	256.458	323.538	415.519	318.193	391.939	404.159	323.235	730.325	550.858	554.086	754.985	868.832	621.693	551.157	406.642
8.85_110.0275m/z	110.028	1	8.84567	0.17785	658.949	23.1004	83.7342	42.4615	97.5116	67.3398	449.267	96.3216	32.0758	70.851	96.4726	85.8511	61.3634	65.0137	76.0552	269.964	84.6877	59.8317	57.8582	28.4963	137.305	326.624	51.2501	62.4061	27.3635	74.033	192.278	108.526	75.4296	150.559	56.0419	111.908	68.7081	176.362	45.7453	446.911	80.374	86.2839	72.0557	82.0526	122.782	131.002	90.4935	106.262	104.835
8.99_169.0201n	187.12	1	8.99117	0.517367	1020.38	903.252	875.61	1093.75	1060.85	2044.25	1645.07	1220.2	1218.16	1288.32	1528.86	1212.38	1111.69	1733.44	1248.89	2326.46	1104.4	1001.73	1250.37	1186.82	1143.62	2073.94	1485.35	1161.23	1073.1	1254.66	1601.54	1562.81	1349.35	1094.38	1027.35	2102.67	1340.55	1351.04	1432.25	1665.05	1463.78	1495.47	1086.08	1154.71	891.954	1006.81	1249.26	1080.96	1180.3
9.01_89.0484n	90.0557	1	9.00733	0.533533	11130.5	14440.8	9771.28	10752.8	9644.11	14573.2	12694.3	8590.96	14123.5	14863	16068.6	13036.4	11952.5	19202.1	11691.6	16424.2	17209.6	8854.28	13288.1	11813.8	13014.2	16707.7	11331.3	10972.8	9793.5	11030.2	12407.2	10305.8	11916.4	8346.13	8234.43	16941.6	14674.5	12326.3	17627.1	13088.1	8611.57	11536.8	7525.95	8086.31	12121.8	12014.1	11607.3	11339.4	11778.1
9.01_495.1601m/z	495.16	1	9.00733	0.194	324.785	542.825	401.452	403.342	444.53	444.092	330.495	309.369	497.544	743.062	605.272	544.263	503.233	656.016	516.088	411.749	706.351	429.413	755.957	459.878	370.401	508.23	505.048	334.713	357.138	363.651	510.932	443.336	391.405	251.677	293.63	508.064	441.212	439.805	434.77	298.988	356.365	421.181	384.814	317.892	673.429	551.562	452.929	548.356	348.79
9.01_581.3490m/z	581.349	1	9.00733	0.129333	273.084	313.08	172.794	228.527	343.784	274.465	399.63	325.297	513.56	388.044	447.593	439.739	416.55	494.599	311.528	569.218	401.534	263.096	387.985	361.283	166.265	209.118	241.383	158.93	139.457	167.566	174.548	150.053	153.77	194.369	71.6696	215.271	204.218	195.569	169.418	295.565	91.0274	218.787	181.77	184.247	262.245	289.331	265.857	335.856	250.397
9.15_700.3293m/z	700.329	1	9.15285	0.145517	601.872	392.981	430.85	351.84	496.324	379.623	438.625	367.057	529.367	254.696	366.025	269.653	224.589	265.765	372.141	403.757	462.65	405.339	399.472	345.278	346.493	329.334	362.844	297.587	441.578	379.716	496.172	394.878	273.224	394.043	279.541	385.467	369.349	393.267	353.744	312.269	512.184	443.51	399.874	375.725	466.448	531.462	492.47	473.596	588.904
9.15_613.3117m/z	613.312	1	9.15285	0.145517	172.553	43.8954	121.055	71.621	127.219	106.921	161.78	25.6838	90.3445	110.426	30.6414	104.746	62.2587	79.9073	67.9271	116.483	80.9917	93.0006	51.5995	104.41	114.475	78.9903	62.3706	63.8331	79.8662	140.407	122.738	105.662	103.562	106.848	99.1592	101.189	69.1549	68.7722	9.76767	126.204	168.313	103.776	147.641	101.678	152.206	105.835	174.516	133.459	128.926
9.17_132.0766m/z	132.077	1	9.16902	0.582017	188926	48153.3	62693.2	47904.9	101037	98226.6	212390	51830.4	71170.2	60160.7	57080.2	45165.9	41737.6	77597	68174	173128	71024.9	45878.9	76481.7	52305.2	62918.3	179075	50398.1	47647.9	47811.2	57533.2	114502	55402.1	56538.2	50207.5	42876.9	136396	67367.3	53355.8	66466.4	165897	149241	59069.3	58396.5	53052.4	75316.8	78114.4	74106.7	74963	80725.7
9.17_190.1283m/z	190.128	1	9.16902	0.889217	18457.9	8224.42	10282.5	8899.74	12286.5	17063.6	23612	8789.02	10597.7	10375.5	10659.4	9785.92	8533.37	15642.7	10536.9	26048.4	13253.8	9096.03	12013.5	9552.52	9095.13	18270.9	9244.07	8831.67	8111.2	9338.81	13643.4	9323.16	9719.84	8332.28	7580.56	18242.4	11591.8	9355.84	10240.2	16712.8	15884.3	9852.74	9720.98	8783.64	10283.8	11219.5	11210.8	10993	11132.9
9.17_262.1394n	263.147	1	9.16902	0.32335	32958.3	5869.95	8756.8	6332.2	15143.7	13177.7	41494.5	6841.11	9857.37	7477.35	7935.78	5952.18	5549.81	10104.1	9812.46	27637.1	9177.31	5957.05	10224.9	6792.89	9765.24	34672.8	8153.92	7216.49	7357.56	9081.88	19642.2	8350.82	8374.48	8381.09	6623.54	25069.3	10860.5	8407.49	10077.1	32098.7	29918	9647.34	10192.8	8763.58	10721.3	10740.1	10355.8	10350.9	13441.3
9.17_524.2788n	525.286	1	9.16902	0.27485	14981	2840.92	4104.31	2652.22	7508.35	3601.39	17871.6	3605.97	5035.93	3509.11	3829.37	2634.84	2284.13	4832.43	5062.84	11120.1	4471.77	2673.13	5170.43	3236.22	4974.48	15893.5	3343.22	3240.56	3159.76	4303.55	10332.6	3931.88	3897.48	4116.68	2793.93	11872.8	5438.04	4189.37	5151.64	15470.4	14778.6	4413.45	5280.07	4245.28	5743.32	5687.41	5779.62	5549.95	7175.16
9.17_554.3155n	577.305	1	9.16902	0.194017	4417.06	1311.66	1050.94	834.572	1321.95	764.443	3179.06	822.918	1416.24	1217.67	827.817	902.341	643.824	801.834	977.728	1553	946.133	636.033	1245.94	1061	1555.4	3492.79	956.807	880.481	1074.72	1275.77	2449.36	1091.87	1121.97	1197.14	768.257	2628.4	1128.77	1045.68	1538.76	3491.1	3219.17	974.578	852.551	826.807	1884.55	1765.86	1362.21	1455.08	1982.17
9.17_692.3510n	693.358	1	9.16902	0.113183	741.38	398.389	468.022	232.288	512.16	210.858	471.154	305.093	404.761	391.649	429.689	174.258	97.9126	400.255	434.658	368.84	439.205	264.965	407.317	177.142	317.178	564.694	326.548	344.809	255.82	261.472	594.144	299.132	299.597	338.509	280.217	608.445	370.141	402.391	409.515	637.046	814.55	445.46	402.695	274.186	576.906	334.424	459.057	496.173	513.351
9.17_708.3723m/z	708.372	1	9.16902	0.145517	1179.05	317.793	125.057	190.093	297.29	91.119	771.594	228.263	346.308	259.985	243.441	147.082	75.3223	134.501	284.015	134.277	232.446	133.882	246.344	123.261	431.486	847.621	155.219	159.376	183.108	273.148	667.062	174.251	224.201	202.132	161.993	705.225	260.95	287.432	432.788	909.444	733.919	241.127	227.128	146.357	413.076	491.616	376.811	331.897	493.024
9.17_808.3991n	809.406	1	9.16902	0.17785	6435.05	1253.62	2183.99	1384.79	3391.53	1640.27	6598.52	1868.45	2706.75	1873.29	1997.26	1447.04	1213.49	2364.76	2635.37	3957.53	2178.03	1433.56	2439.62	1757.04	2545.55	5815.05	1655.75	1631.25	1922.74	2114.89	5091.58	1945.78	1916.97	1939.77	1427.03	5401.69	2858.57	2090.07	2881.29	6401.09	6532.93	2080.29	2676.66	2158.69	3300.46	3300.38	3018.25	3076.38	3932.99
9.19_787.4323m/z	787.432	1	9.18518	0.145517	1034.38	188.326	302.765	313.769	620.732	266.641	1195.12	161.011	362.421	172.852	233.457	213.229	192.23	350.625	427.614	893.717	342.164	253.541	374.419	168.699	273.677	1034.45	141.665	114.11	193.679	184.232	538.809	132.768	196.936	195.553	165.168	771.724	285.378	271.17	173.907	1215.15	952.712	204.463	238.582	169.093	387.562	376.209	318.974	460.485	488.782
9.19_839.4405m/z	839.44	1	9.18518	0.113183	697.136	108.22	64.0104	3.0371	209.184	73.7445	399.241	41.025	127.187	106.387	25.8872	46.5799	60.3653	130.816	82.671	0	168.907	65.2221	54.384	68.2392	159.413	411.149	33.4847	28.7438	103.995	115.979	290.731	117.239	28.5316	103.533	64.4789	278.207	172.69	85.0145	121.885	442.333	347.384	182.54	59.9366	92.987	197.135	177.011	127.085	199.784	141.454
9.19_656.3566m/z	656.357	1	9.18518	0.0970167	544.044	194.866	314.544	160.934	464.418	265.886	763.021	159.413	232.234	236.746	193.59	102.746	123.127	183.979	223.99	348.534	183.549	106.719	207.597	171.464	127.306	505.966	90.3382	113.909	55.7333	181.443	396.92	92.0857	113.085	147.322	92.0003	450.03	135.197	83.8031	131.582	396.236	527.405	173.874	158.206	167.964	354.842	325.306	251.751	249.709	257.853
9.19_162.1122m/z	162.112	1	9.18518	1.60058	240409	124108	101508	100286	125339	224109	193351	89337.6	124686	142773	100400	93786.7	78196.9	146986	102762	180478	138148	88140.9	125842	115030	151269	246139	95217.8	116659	107728	112188	156189	117342	131030	103847	105145	155904	113578	117622	152512	207250	158342	100122	86257.8	99077.5	107779	115732	106275	107791	122003
9.36_74.0566m/z	74.0566	1	9.36302	0.32335	1082.21	1516.36	910.951	1207.67	1160.66	1891.99	1311.25	885.39	1138.32	1902.73	1320.49	1681.04	1205.05	2243.08	1105.77	1459.93	2062.97	988.715	1615.5	1558.09	1237.51	1830.07	1275.69	1163.1	1235.69	1380.52	1685.98	1356.55	1492.46	758.039	1196.21	2377.16	1279.95	1217.11	1725.91	1374.25	1108.85	1362.08	1065.06	955.916	1287.85	1307.21	1311.19	1233.91	1331.19
9.36_102.0513m/z	102.051	1	9.36302	0.339517	968.834	1321.19	777.057	1118.18	998.356	1863.59	1250.86	685.367	1000.38	1632.92	1058.08	1274.15	1041.06	1999.81	1038.09	1300.79	1802.75	880.68	1457.41	1337.08	1082.49	1672.49	1186.65	1128.26	1008.99	1233.14	1513.32	1166.72	1302.49	686.043	942.85	2009.46	1060.4	1082.54	1499.63	1286.41	1068.09	1091.76	966.705	863.003	907.607	1187.28	1155.15	1162.13	1129.48
9.36_446.1124m/z	446.112	1	9.36302	0.161667	534.516	538.842	327.688	458.56	421.037	493.785	531.243	397.702	536.27	557.885	527.546	712.965	602.513	579.297	527.335	574.499	508.834	441.344	456.29	595.637	622.784	1002.91	629.69	666.837	638.89	712.767	856.942	580.496	691.779	474.341	563.433	839.964	749.79	584.901	731.607	747.247	686.606	568.348	608.863	531.713	399.834	443.703	573.42	542.652	611.33
9.36_555.1743m/z	555.174	1	9.36302	0.129333	203.898	488.915	199.111	360.691	348.859	372.165	247.777	249.169	277.986	569.675	334.519	414.961	365.42	617.822	301.245	219.583	524.846	281.606	540.359	421.509	275.409	282.483	325.805	215.898	268.928	275.232	476.001	366.202	392.926	244.43	286.641	601.981	279.834	369.388	379.738	243.886	192.265	365.805	190.309	214.869	243.714	397.574	384.446	386.546	346.717
9.38_84.0402m/z	84.0402	1	9.37918	0.307183	30.2856	51.439	24.1667	41.5	24.7946	45.091	18.9635	0	36.7685	43.6894	12.42	38.8827	34.9386	82.179	45.2071	20.043	38.0249	28.15	36.6452	23.3275	30.7842	48.9597	44.9279	22.4996	36.5036	24.5469	57.6854	29.6205	31.7794	5.87895	33.5673	75.3676	22.1354	31.9341	60.0905	41.3705	29.2331	27.0509	25.5676	0	30.2853	20.9303	31.0695	43.4219	34.5189
9.38_577.1509m/z	577.151	1	9.37918	0.161667	197.809	414.483	324.116	340.609	320.127	292.948	200.122	234.99	382.049	536.931	334.763	390.614	352.861	542.68	358.455	236.616	544.665	408.159	522.741	395.1	242.401	343.433	360.457	260.26	289.565	260.119	306.727	418.715	373.716	168.466	361.587	583.337	276.426	353.295	303.095	215.494	288.367	462.681	312.05	251.658	418.966	405.307	344.405	358.391	448.261
9.48_175.1060m/z	175.106	1	9.47618	0.452683	3881.2	3106.13	2437.88	3843	2933.9	5791.06	3220	1680.6	2765.89	3889.39	3287.36	3249.48	2829.84	6903.8	3389.34	6089.32	3553.68	2472.28	4025.47	3694.87	3057.55	4431.59	2908.73	2867.16	2867.77	3735.36	3817.17	3574.36	3759.21	2044.14	3706.12	7987.88	3347.84	3555.97	6074.02	3689.61	3381.2	3156.67	2620.61	2587.55	3229.5	3289.95	3169.87	3099.14	3636.3
9.49_233.1589m/z	233.159	1	9.49237	0.56585	6300.97	6036.13	4874.23	7990.65	6361.49	15398.9	9334.9	3546.25	6762.17	8910.38	6980.99	6835.21	5368.59	17900	6581.94	17470.6	9408.81	4658.51	8706.06	8219.8	4662.64	7195.61	4568.72	4223.34	3902.98	4820.94	5562.92	5311.45	5460.77	3038.43	4758.23	11508.9	4780.97	5105.45	8573.67	5232.23	4533.65	4807.34	3552.65	3448.17	6607.6	7196.44	6741.19	6100.8	5623.84
9.56_98.0215m/z	98.0215	1	9.55703	0.129333	136.889	156.55	152.275	133.647	162.082	197.469	107.642	174.856	174.86	155.467	164.348	168.858	145.742	167.85	164.756	106.59	165.071	143.172	153.888	187.055	187.234	189.763	192.212	170.828	170.252	182.856	199.16	149.305	183.813	155.655	127.477	167.005	173.087	181.414	184.192	236.327	190.932	212.993	176.726	145.103	117.427	172.553	143.903	163.272	143.16
9.56_229.1543m/z	229.154	1	9.55703	0.291017	2646.07	2946.4	3812.99	2873.57	11156.5	5808.03	3798.22	2638.61	4651.5	4401.82	4732.98	2820.13	4099.96	3853.98	3656.27	6456.38	7294.69	2461.32	5607.89	3784.52	3096.29	5285.64	3852.69	2552.44	2594.57	3021.27	5688.21	5348.75	5676.44	3723.46	2827.11	13242.7	3049.61	3119.26	8643.32	4000.84	4125.75	6106.3	5147.58	4269.77	4502.14	4192.89	4060.42	3963.87	3730.56
9.83_310.0310m/z	310.031	1	9.83188	0.242517	1056.21	580.742	1021.62	1006.3	1183.3	864.563	1304.4	900.933	848.336	1109.22	929.175	905.079	865.753	1088.14	1061.84	491.709	1075.41	837.004	1130.76	944.668	880.987	1210.49	890.083	516.294	641.504	561.16	929.966	687.559	796.533	736.279	751.906	1331.18	666.5	554.876	818.002	1017.07	885.857	598.04	688.029	707.285	278.677	673.117	1067.2	1012.47	594.651
9.88_188.0390m/z	188.039	1	9.88038	0.258667	947.78	1555.19	696.83	1452.95	851.141	1804.06	961.64	747.902	879.903	952.275	1297.55	1826.67	1151.16	1860.52	944.098	1279.45	1152.63	1110.9	1138.28	1695.87	1054.25	1196.37	1496.76	1195.48	1079.27	1463.61	1613.61	1376.02	1676.84	944.176	1665.06	1968.94	1537.99	1566.11	918.442	1311.71	1212.52	1332.66	1320.29	1120.29	1248.85	1066.9	1292.42	1281.64	1459.37
9.88_521.1525m/z	521.152	1	9.88038	0.0646667	109.653	107.559	53.0593	63.7557	107.666	130.516	114.839	108.169	67.1255	90.9146	72.2292	99.9824	138.151	115.513	123.956	140.984	134.118	38.5841	71.4872	78.4901	98.3729	138.219	175.026	176.4	160.652	113.606	165.431	141.537	149.531	186.174	125.875	150.128	168.985	120.724	187.287	119.31	194.183	207.906	101.886	158.752	133.873	108.185	112.231	104.193	153.878
9.91_129.0430n	147.078	1	9.91272	1.3904	274606	257396	233827	224271	235347	301391	263827	221895	352893	281209	223904	209338	222769	270155	261463	213529	266971	188220	242340	232345	291329	306026	215852	231158	239842	244706	271035	286968	230877	191174	198278	248335	225048	213935	329202	253478	222258	257445	185093	190716	232652	242408	222548	222314	240924
9.91_579.1369n	602.127	1	9.91272	0.210167	2268.95	1676.51	2501.45	2027.34	1948.41	1357.87	2021.42	1486.35	1526.64	1529.47	1404.73	1263.24	1284.47	1177.3	1217.18	802.926	1419.91	1346.19	1373.03	1008.25	2262.47	2126.49	1739.09	1465.56	1510.13	1282.79	1367.81	1249.32	1079.28	1123.1	975.906	1295.93	1276.27	1038.68	1171.87	1530.61	1410.71	1115.82	996.398	949.296	693.933	1886.39	327.558	397.33	982.257
9.91_608.1867n	609.194	1	9.91272	0.226333	1520.37	2794.78	2564.74	2415.87	2423.32	3188.56	1612.37	2462.49	2764.09	4002.69	2631.38	2253.62	2933.71	2251.55	2626.81	1135.23	3577.27	3213.48	3210.69	2507.97	3068.13	2360.08	3423.3	2503.87	2942.22	3121.99	2977.27	3559.57	2793.66	2874.61	2888.09	3285.41	2765.76	2924.66	3276.57	2173.65	3137.98	3437.82	2769.43	2969.4	2929.31	2620.24	2747.01	3100.55	3435.78
9.91_504.1542n	527.144	1	9.91272	0.258667	1469.74	2528.19	1572.79	2525.12	1918.67	2462.82	1091.08	3304.24	2773.88	2171.21	2366.5	2873.27	3123.78	1873.39	2164.63	1922.26	2382.18	2792.37	1947.03	2185.51	2987.02	1609.6	3137.86	3030.74	3396.56	3469.33	2608.92	3024.48	2436.52	3209.68	3160.24	2798.55	3092.87	3270.88	3374.03	2072.39	3043.85	3389.18	2999.56	3196.61	2311.27	1901.25	3084.03	2766.39	3517.64
9.91_83.0379n	101.072	1	9.91272	0.274833	727.792	743.778	671.141	681.967	598.072	869.729	778.372	669.357	995.36	840.856	670.628	498.405	683.181	728.695	769.611	656.7	782.435	558.511	661.292	617.397	835.07	864.153	643.943	641.1	772.712	713.42	756.088	756.09	628.896	539.229	565.279	689.468	677.833	499.514	952.778	719.292	670.744	735.134	520.916	529.841	670.006	597.491	630.501	624.619	649.39
9.91_222.1154m/z	222.115	1	9.91272	0.210167	665.821	1193.32	1229.63	1186.93	748.445	1642.41	1008.12	1021.21	972.848	775.973	1019.9	1240.62	1102.73	1044.18	1146.52	1395.09	774.477	911.596	790.695	1023.4	1271.25	1109.37	852.654	1483.06	835.985	1027.38	1221.86	989.089	1014.65	957.656	1045.18	898.785	1682.62	1223.28	838.626	1360.3	970.391	1093.61	904.345	1022.21	1185.52	968.758	1059.33	1008.31	1286.08
9.91_205.1210m/z	205.121	1	9.91272	2.44128	63880.8	57820.7	62466.9	56829.6	54111.9	71331.4	72707.5	57235.1	70838.2	61445.2	60240.7	55454.1	55411.6	65853.6	64859.7	66650.3	61225.6	52576.6	56411.5	59187	61694.7	73270	53815.6	53830.7	53733.8	54157.7	62709.5	65078.3	61137.2	49610.8	49108.4	51024.6	54337.1	55182.7	57871.5	60679.5	53649	60463.8	47368	48746.8	47600.1	54521.5	54118.7	54382.1	55090.7
9.91_314.1208n	315.128	1	9.91272	0.468867	28061.3	36924.2	27755.6	34467.3	29591.8	34048.1	22102.5	38486.8	38639.6	31440.1	34435.9	36025.1	38128.2	28113.3	31814.2	18890	35138.2	36008.6	30185.6	33348.8	41234.9	28340.1	36972.8	37167.8	39286.2	39733.5	35393.2	38164.9	33169.3	37178.6	37314.2	34527.9	36884	38048.8	41120.8	33850.5	36536.9	39232.2	36858	34941.2	33332.7	31521.3	37042	35345	40996
9.93_169.0591m/z	169.059	1	9.92888	0.630517	27204.7	34766.7	29222.2	38132.8	39385.7	53338.6	38276.1	44427.9	53653.6	64342.1	49220.6	47931.3	47507.7	64308.8	50110.1	27062.3	55423.5	50784	53022.8	56105.3	56916.3	54922.9	48987.7	56944.5	53485.1	55212.7	60817.1	58980.9	56137.4	44029.1	52758.3	52634.6	58321.4	48523.8	69249.5	68333.2	55674.1	54639.2	51324.5	51150	30776	30178.4	47216.9	49106.4	41070.9
9.93_809.5338m/z	809.534	1	9.92888	0.194	657.201	633.106	522.611	493.206	572.242	694.307	494.294	472.13	606.329	517.58	550.261	452.497	529.08	472.592	502.507	521.714	444.015	451.695	547.161	562.437	373.638	388.634	259.268	458.975	360.017	302.477	289.608	306.027	289.215	179.211	261.713	190.285	302.685	232.882	354.514	323.069	338.894	336.732	284.235	239.237	445.217	606.301	501.602	466.175	279.37
9.95_185.0336m/z	185.034	1	9.94505	0.307183	4272.02	6376.25	5481.47	6723.32	6019.07	8025	3556.65	6658.8	6399.6	7876.49	6718.95	6894.46	7595.39	4959.31	6827.12	4833.63	6715.48	7440.8	6944.87	5544.44	6131.44	6049.71	8900.13	7074.96	7245.73	7471.48	7738.35	8789.74	7164.85	7415.1	6497.18	8016.88	6176.29	7151.08	7328.14	6376.64	7706.47	9976.48	6760.99	7384.51	6200.3	5942.98	6869.24	6692.81	7877.78
9.95_672.1729n	695.19	1	9.94505	0.2425	391.346	1121.65	455.977	885.888	790.332	456.986	203.519	1270.86	1015.34	834.16	970.764	1025.56	1361.14	465.014	827.032	664.204	1414.14	1613.54	857.216	1057.62	1507.46	509.979	1433.63	1355.09	1587.76	1641.85	1331.01	1402.4	1007.61	1702.17	1814.71	1444.35	1411.06	1519.97	1514.13	674.055	1354.85	1656.06	1731.83	1689.64	1468.43	802.656	1275.08	1234.03	1754.09
9.98_106.0502m/z	106.05	1	9.97738	0.27485	1787.28	2138.66	1401.18	1417.03	1495.79	2551.5	1392.05	2093.19	1821.4	2188.89	1636.92	1944.07	1768.49	2681.76	1555.52	1913.52	2353.48	1711.13	1893.04	1628.32	1833.75	2171.42	1763.68	1639.12	1297.19	1763.73	1869.19	1591.54	1649.7	1512.37	1470.04	2108.5	1751.95	1879.21	1954.77	1759.78	1625.68	1937.18	1224.56	1147.52	2029.71	1806.51	1755.71	1734.89	1682.09
9.98_409.1558m/z	409.156	1	9.97738	0.307167	806.833	1468.95	1317.12	1254.69	719.893	1963.78	631.912	980.227	971.965	577.551	1158.27	1501.12	1259.63	802.175	932.439	964.374	651.296	964.166	684.694	1152.4	1567.14	981.523	688.07	2168.83	819.043	1070.12	1222.61	931.458	1134.57	725.251	1322.52	631.475	2856.45	1218.3	596.442	1464.58	699.831	1340.54	968.721	1164.43	1499.21	1470.15	1123.94	1021.1	1310.84
9.98_668.1408m/z	668.141	1	9.97738	0.210167	551.321	573.097	460.58	433.568	334.476	583.613	282.197	551.4	597.419	394.097	342.38	518.602	424.99	319.258	414.01	378.084	628.642	396.201	440.698	315.295	426.682	481.774	393.91	202.624	342.217	422.417	540.382	308.632	269.62	469.669	285.644	482.275	285.748	417.3	425.218	540.969	401.536	401.701	392.638	329.095	620.12	660.592	478.67	545.644	441.359
9.99_477.1034n	478.111	1	9.99355	0.291	2299.25	1810.7	1723.56	1610.73	1508.54	1252.99	1578.91	1741	2020.85	1862.06	1614.47	1588.61	1636.01	1579.48	1891.08	815.855	1852.29	1328.41	1731.22	1384.57	1730.7	1948.09	1465.04	1325.66	1278.5	1287.88	1980.71	1599.28	1524.44	1336.69	1348.82	1483.89	1428.66	1580.21	1900.08	2199.8	1909.65	1553.37	1495.75	1449.34	2354.33	2342.25	2043.99	1954.09	1590.31
9.99_720.1997n	743.189	1	9.99355	0.2425	2302.73	524.237	1030.03	692.223	1824.63	298.052	2654.14	380.681	1086.31	917.363	998.72	606.735	418.831	778.215	1230.42	469.341	1281.83	204.109	1047.4	692.079	867.342	1704.96	709.57	522.633	532.509	526.915	863.654	602.232	855.884	527.583	474.097	1134.36	611.158	761.821	899.305	1323.92	940.158	818.99	549.331	671.206	991.469	1134.83	692.431	651.69	845.16
9.99_765.1661m/z	765.166	1	9.99355	0.226333	798.44	242.12	348.268	350.14	420.828	14.8668	674.817	206.311	485.118	439.27	311.809	165.93	219.6	426.335	436.496	187.695	396.222	116.682	385.588	177.372	366.577	483.233	236.822	197.891	136.043	96.4199	381.425	210.248	348.094	199.775	172.329	245.098	34.1241	313.861	344.681	512.465	287.47	349.192	342.215	249.184	509.388	565.171	274.962	263.644	316.949
9.99_794.1505m/z	794.151	1	9.99355	0.161667	220.567	253.696	211.512	191.114	124.409	37.6552	168.367	128.189	162.093	362.507	151.095	172.41	164.492	219.88	264.738	49.6934	370.093	235.507	372.924	180.815	341.975	430.605	197.058	183.015	218.396	156.768	203.069	327.08	198.293	236.126	248.929	168.834	245.027	197.096	277.995	363.911	284.886	335.934	119.208	162.615	325.503	311.627	248.32	276.761	350.283
10.01_928.1546m/z	928.155	1	10.0097	0.177833	953.801	93.0017	320.843	230.87	711.544	24.5778	758.489	196.52	475.882	464.968	299.774	170.298	272.964	357.327	683.551	102.435	526.223	46.045	479.346	202.585	398.294	597.448	359.926	254.432	309.104	157.859	473.189	218.519	451.089	316.201	76.8252	595.424	197.526	330.276	669.5	803.779	631.559	629.798	278.473	385.111	491.647	537.532	392.012	296.924	454.206
10.01_641.0927m/z	641.093	1	10.0097	0.226333	835.414	437.296	458.891	453.95	536.839	372.41	581.066	653.752	622.308	586.204	513.748	343.549	435.04	483.627	690.604	277.9	707.877	266.912	612.995	452.31	578.682	448.92	443.573	379.332	510.848	402.515	678.973	439.424	518.447	444.05	565.548	507.681	722.651	706.304	667.3	494.002	555.285	610.269	505.803	539.275	771.888	616.02	610.837	608.648	481.77
10.01_619.1094m/z	619.109	1	10.0097	0.291017	1041.25	474.137	497.265	554.239	1076.48	411.412	1022.27	591.565	782.622	581.625	499.207	648.132	587.141	882.302	878.617	646.782	822.207	351.974	707.384	472.719	769.333	1186.19	760.153	542.793	728.994	812.1	901.971	816.661	850.541	575.369	616.519	1141.41	576.889	821.953	994.508	1100.67	1030.3	963.759	720.44	867.768	730.699	704.027	752.903	833.969	770.378
10.01_228.1472m/z	228.147	1	10.0097	0.87305	4103.35	5425.51	7283.66	7453.06	8984.68	12916.2	11201.9	6223.38	9266.99	12480.8	9161.81	7425.51	6402.28	11733.1	9234.96	10451.9	8679.01	8287.46	8585.18	9247.84	7055.45	11306.2	6320.31	7717.33	6190.03	6387.77	8957.78	7611.37	8332.72	4530.79	6356.84	6660.61	6648.07	5468.02	7942.81	9530.67	7212.82	6035.05	5586.9	6042.75	3373.99	3293.4	7467.72	7460.54	6382.83
10.01_393.1230m/z	393.123	1	10.0097	0.1455	1606.04	912.094	968.946	1003.65	1983.3	1109.97	2408.61	1181.5	1214.08	1551.57	1158.23	1045.98	999.112	1515.73	1479.67	1408.33	1837.21	766.564	1518.01	980.618	946.198	2182.27	818.471	568.081	565.377	707.522	1012.75	741.613	867.54	619.124	632.119	1437.97	649.579	838.298	1190.92	1472.76	1207.63	803.865	720.48	706.936	684.109	893.221	1305.1	1210.91	1021.53
10.03_287.0674n	288.075	1	10.0259	0.32335	16480.1	6299.72	11205.2	9305.03	24488.3	8579.02	31383	8822.51	11765.6	12467.1	11222.5	7624.95	7904.84	10354.2	15745.7	14695.4	14589.8	6027.37	14006.3	8485.04	11775.8	37185.3	10076.8	7281.14	8316.6	7358.78	14784.8	9564.75	11759.5	8063.9	6740.99	20280.4	7171.19	9071.95	14993.9	23276.1	17983.5	10685.1	10298.5	10687.9	8093.06	9562.34	10427.6	9631.24	12401.9
10.07_177.0492m/z	177.049	1	10.0744	0.210183	148.052	214.542	35.3869	153.255	43.8086	103.699	48.159	167.08	129.459	70.9988	176.224	209.653	188.082	211.945	75.1684	135.207	177.647	133.874	128.163	164.463	266.46	107.715	178.803	188.651	222.749	134.711	235.769	134.085	241.903	263.057	183.558	217.923	123.349	267.561	346.902	173.98	182.082	93.592	201.908	86.9786	187.186	133.769	167.503	194.443	276.537
10.09_87.0562m/z	87.0562	1	10.0906	0.210183	313.359	508.861	253.576	262.221	220.719	351.06	215.44	246.389	327.684	349.718	242.137	299.948	250.105	442.803	251.702	267.823	395.285	219.725	255.19	220.692	310.689	284.984	239.133	168.95	187.575	163.982	295.55	192.347	204.825	205.339	217.432	248.475	226.021	299.473	280.811	236.818	161.753	219.059	162.067	135.821	222.953	287.985	251.445	266.871	289.592
10.09_257.1037n	258.111	1	10.0906	1.26107	29508.1	31068.1	22858.6	23493.7	76277	42513.3	37683.1	24197.7	31241	27885.5	22378.8	26873.1	25938.1	36402	35028.1	31921.9	37955.9	18107	34433	25798.6	26800.9	47500.4	27076.9	29920.9	40536.8	34697.7	33048	34419.4	22213.4	21716.3	26595.8	55739.4	28096.8	28320.8	40225.6	39748.8	31813.4	29105.3	31848.2	24726.6	24007.5	26028.3	26167.8	27480	34799.1
10.09_316.1646m/z	316.165	1	10.0906	0.22635	5059.94	4813.1	3799.74	3520.88	11118.3	7468.19	9102.2	3423.97	4928.2	5315.68	3804.54	3870.49	3681.97	6607.35	6198.91	8694.87	6638.33	2589.27	5989.69	4306.41	4415.35	9772.56	4374.07	3898.12	6112.83	5156.87	5330.09	5104.7	3465.99	3306.97	3909.02	9384.85	3960.71	4808.46	6801.99	7709.67	5233.47	4368.34	4944.2	3371.37	3885.46	4394.02	3733.93	4076.82	5243.81
10.09_603.1428m/z	603.143	1	10.0906	0.145517	259.056	455.829	199.379	134.026	211.29	351.396	181.573	223.449	113.096	301.714	161.736	214.394	146.888	233.302	107.968	122.98	418.888	229.533	238.647	143.774	227.949	33.4021	223.873	124.176	104.485	242.134	240.229	107.897	161.04	201.436	112.649	145.867	184.595	246.619	214.567	90.5408	86.7503	98.8921	125.926	57.6557	241.132	401.749	114.403	267.307	245.676
10.11_133.0612m/z	133.061	1	10.1067	0.7437	11761.3	19642.4	7343.25	10105	9165.75	13467.7	11118.8	11206.8	12951.3	14365.7	11425.9	12050.5	9771.61	19895.3	10117.9	12038.7	16979.8	8886.9	12553	11223.7	15556.2	14184.2	10444.1	9621.88	8667.22	9534.96	13815.2	9271.69	10083.8	10373.8	8107.26	14391.4	10434	14497	14489.5	12652.3	8223.46	10460.4	7707.86	6232.15	10295.2	11075.1	10831.1	10989.4	11527.4
10.11_595.1355n	596.143	1	10.1067	0.210183	411.802	477.413	338.451	286.744	462.985	313.191	171.809	349.216	356.277	466.416	344.704	329.957	479.64	418.389	367.547	100.888	669.647	357.215	528.172	432.589	348.698	139.424	391.316	422.732	474.411	536.564	433.263	420.04	276.672	479.041	576.376	478.413	449.045	493.109	445.375	303.539	468.888	437.407	433.293	340.477	545.572	479.967	487.769	473.659	523.916
10.28_492.1599m/z	492.16	1	10.2846	0.113167	261.059	260.816	250.64	438.355	427.08	540.72	447.002	449.9	498.407	651.787	473.029	483.753	469.647	561.329	406.134	479.215	570.321	423.346	517.359	477.733	645.671	636.381	789.972	653.477	573.822	638.243	671.63	687.589	604.748	482.714	498.534	699.685	674.274	483.248	591.211	517.353	577.743	545.291	561.998	663.88	317.3	285.812	527.856	500.301	729.84
10.41_749.0650m/z	749.065	1	10.4139	0.436517	1189	1226.88	862.16	873.099	709.17	775.411	599.005	772.236	878.286	806.004	690.402	651.601	637.857	543.637	542.735	547.297	810.144	914.861	839.023	746.515	394.281	654.759	462.428	462.097	321.394	401.088	502.876	417.491	504.738	357.605	310.916	448.484	465.699	423.795	460.067	379.937	565.088	506.48	347.761	562.476	2794.59	1904.65	812.185	842.065	585.233
10.43_267.1369m/z	267.137	1	10.4301	0.46885	9287.85	7226.35	4688.54	6393.66	3834.4	10037.9	8999.4	3802.5	6822.9	4450.88	7781.95	10784.8	5306.97	9734.91	8845.6	21192.8	5351.22	6364.62	5898.93	13764.8	2974.48	12530.2	4427.34	5164.8	3263.72	4042.19	11595.4	9898.61	15020.8	6086.47	7309.87	7752.35	7076.09	7853.61	7486.73	9481.68	7119.74	5417.41	4569.33	4576.64	6242.27	7116.55	7305.4	7963.53	5371.06
10.43_706.0440m/z	706.044	1	10.4301	0.42035	1992.16	1846.66	1332.81	1097.69	1131.78	1916.42	956.127	881.063	1122.31	1442.77	1132.26	905.951	1003.15	914.663	988.313	1092.11	1495.86	1216.27	1257.42	942.006	903.02	804.426	888.46	794.794	692.359	791.951	750.505	822.434	837.885	790.404	852.029	951.314	687.774	704.582	808.269	683.247	772.95	780.711	727.668	765.37	8390.66	3580.85	1311	1341.52	2123.04
10.45_336.0592n	337.066	1	10.4462	0.307183	3211.56	3860.2	4885.9	4138.41	4375.56	7454.23	3668.25	4073.6	3955.81	5508.69	4532.87	4002.77	4582.14	4242.98	4501.7	5497.88	6937.32	5846.42	6461.96	4968.34	4117.87	3983.14	4666.71	4093.73	3828.08	3858.63	4607	4590.2	4107.15	4418.78	4207.99	4625.29	3757.25	4061.89	4144.88	3391.81	4477.53	4760.07	3984.27	4183.87	3461.89	4089.21	4530.23	4914.05	4632.1
10.49_310.1616m/z	310.162	1	10.4947	0.27485	1740.81	2451.26	3085	2777.56	2153.86	3611.16	3256.27	2697.75	4085.05	2432.36	3906.66	3992.64	3284.19	4602.95	3112.83	4035.15	2824.21	2018.13	2266.88	3311.26	3095.8	3868.36	1790.49	2935.35	2078.56	2069.51	2791	2697.65	2952.37	1981.92	2440.36	2902.81	3323.07	2920.17	2861.6	3263.29	2330.3	2471.71	2432.43	2287.84	1270.36	1748.4	2550.45	2559.85	1897.41
10.49_274.0220m/z	274.022	1	10.4947	0.5982	7768.19	7893.83	6921.75	6753.13	5540.65	9777.46	8198.03	6012.71	5247.9	6104.62	6804.58	6577.94	8076.56	4093.36	11000.5	16071.4	6301.57	9269.33	5582.24	7715.62	5333.95	9819.57	6780.12	5464.86	5596.91	5379.59	7469.54	6991.84	5970.98	4804.21	6151.63	4854.31	5088.41	6441.36	3371.7	5716.3	6328.29	6415.96	4938.38	4803.78	6694.08	12047.1	7067.41	7109.93	6038.23
10.53_689.0180m/z	689.018	1	10.5271	0.46885	4364.84	4119.27	3342.47	2650.22	2606.72	4177.95	2040.02	2251.1	2118.6	2833.43	2314.41	1876	2185.87	1926.98	1889.57	2505.21	3551.67	2622.59	2569.69	1891.07	2282.14	2044.03	2145.55	1737.48	1531.41	1545.39	1705.68	1758.37	1424.66	1704.9	2228.26	1907.86	1710.67	1682.3	1718.29	1421.47	1647.25	1667.01	1576.99	1491.03	19125.7	7940.25	2878.13	2811.66	4615.99
10.54_344.0150m/z	344.015	1	10.5433	0.56585	21393.1	20023	16432	12962.7	13087.5	17848.2	10792.4	11021.5	11178.5	13588	11993	10812.5	10751.1	10175.1	10446.9	14999.3	16006.9	13253.7	13105.1	10421	10222.8	8754	9452.66	8064.21	8004.55	7747.75	8169.11	8397.33	7883.94	8391.26	9049.53	9064.35	7780.73	7963.62	8044.57	7116.72	8350.11	8197.1	7748.31	7593.14	59791.6	33584.6	13619.1	13492.5	16861.8
10.54_345.0033n	346.011	1	10.5433	1.5844	377797	353454	296300	229895	247329	319092	188828	197105	192754	245766	203964	181895	190236	175094	181409	259267	293119	233784	240271	184083	183221	158473	173854	138310	138775	135554	146730	150073	140058	146352	159109	185480	133773	141664	145087	123178	142099	147402	136415	138884	1.12255e+06	611553	232509	233353	308982
10.54_501.0808m/z	501.081	1	10.5433	1.16407	5867.53	5338.27	2040.37	2679.68	3037.28	3882.76	2714.34	2835.48	2891.81	3629.6	2328.81	2615.91	2852.13	4271.66	3378.46	1983.3	4038.49	2645.26	3538.67	3083.14	2694.25	2573.59	1937.66	1806.5	1338.09	1774.13	1892.19	1884.89	1685.01	1459.25	1619.03	1949.32	1661.15	1951.09	2167.51	1754.83	1694.6	1476.1	1125.26	1295.8	3652.07	4885.74	2919.44	2968.52	3124.7
10.54_690.0047n	691.012	1	10.5433	0.51735	61597.3	59878.7	47206.7	38879.5	42201.3	53376.9	30487.5	33149.1	31771.4	41919.8	34704.3	30798.3	32178.8	27301.2	29132.1	32449.4	50491.1	39701.1	39422.8	29651	29727.8	26823.5	28633.5	23382.4	23532.2	22284.1	23940.5	25505.4	23605.6	24795.4	27522.7	29598.6	23631.8	23663.3	24583.1	21063.8	25944.5	24452.8	22972.8	24432.1	242562	110201	42331.9	41216.8	60250.9
10.56_405.0524m/z	405.052	1	10.5594	0.501183	8130.41	7940.57	6541.68	5328.36	5355.58	5940.45	4398.89	4599.97	4448.72	5417.56	4808.93	4517.88	4709.79	4411.62	4314.42	5119.05	6023.79	5173.37	5313.2	4400.21	3309.82	3385.22	3310.09	3015.21	2802.93	3015.27	3269.6	2986.87	2895.86	2935.09	3338.71	3558.09	2930.23	2965.53	3268.02	2845.94	3075.83	3079.63	2936.3	2994.92	15395.8	11628.8	5415.45	5349.26	4925.89
10.56_862.5053n	863.513	1	10.5594	0.436517	2685.13	2352.12	1591.15	1727.66	1565.77	2287.34	1032.89	1610.2	1071.08	1530.99	1489.35	1172.83	1113.06	640.957	1070.62	737.045	2164.62	1623.4	1269.21	872.008	1214.8	1005.62	1389.97	935.096	937.056	1021.3	992.794	1056.86	853.993	1171.21	1315.93	1147.86	832.572	928.125	1131.97	1025.69	1127.65	977.856	969.617	1052.43	12622.7	5535.87	2066.32	1966.53	3615.57
10.56_883.0162m/z	883.016	1	10.5594	0.42035	1518.57	1083.37	726.007	835.264	821.824	822.062	806.029	856.264	680.335	651.324	650.151	751.321	903.165	433.212	649.824	496.847	892.844	834.956	693.349	580.848	579.987	636.95	710.943	515.687	646.529	640.394	471.111	521.528	645.642	721.65	561.409	507.651	587.136	575.223	687.781	606.766	668.749	564.535	524.103	633.231	2909.28	2131.49	1009.61	813.635	1225.39
10.58_550.0863m/z	550.086	1	10.5756	0.210183	680.784	712.898	640.222	907.374	361.03	818.907	584.508	625.409	588.83	134.407	722.801	653.658	705.127	241.154	805.903	416.175	205.591	770.814	191.411	799.473	598.531	978.007	904.668	711.512	693.404	680.275	963.812	968.119	866.135	838.376	799.989	256.459	756.527	841.79	246.46	869.724	792.675	1003.25	802.889	796.816	685.952	664.454	608.007	567.16	507.229
10.61_187.0728m/z	187.073	1	10.6079	0.6467	15502.7	14873.3	14043.7	14965.3	14572.7	15363.6	14294.9	13532.2	14303.5	12018.8	14656.5	14648.7	14415	14075.1	14849.7	12847.1	10752.7	12781.6	12740.8	14399.3	10322.6	11423.5	9956.69	11262.4	10726	10735.4	10819.1	10908.1	11194.3	10330.6	10654.1	11119.2	11331.2	10830.7	11063.7	11791	11052.7	10842.5	11213.6	10869.5	12425.3	12924.5	13754	13529.8	11941.7
10.62_661.9097m/z	661.91	1	10.6241	0.161667	143.508	104.793	63.1717	14.6014	39.0826	62.7592	31.0928	53.5148	49.2351	79.3688	27.1909	40.5724	50.1584	22.4201	31.1304	1227.99	69.0474	75.864	82.4936	55.9732	70.8079	110.362	114.685	119.979	84.7159	77.6495	112.783	90.9287	58.1486	119.697	205.095	76.1291	104.332	123.918	110.017	83.5453	79.455	102.07	78.0357	97.5174	96.2467	91.7994	57.327	65.1814	116.956
10.64_507.0816m/z	507.082	1	10.6402	0.210167	305.306	365.855	573.835	647.225	409.707	791.937	440.724	235.679	534.86	485.888	564.368	573.022	378.581	709.961	339.643	668.383	449.777	369.673	386.335	440.214	379.657	845.594	424.384	593.218	455.311	532.236	482.532	361.865	709.743	395.606	582.553	583.025	429.35	479.145	533.573	710.152	387.383	361.821	453.512	401.781	590.429	691.774	446.895	535.205	577.074
10.69_351.1521m/z	351.152	1	10.6888	0.501183	10640.4	9460.84	11748.9	10294.3	10198.5	12704.8	9756.13	10528.2	10196.3	12172.5	10643.1	9476.47	9408.94	9171.25	9242.31	7978.93	10737.3	10524.5	10654.2	8507.53	10447.2	10369.6	10514.8	9144.57	9567.3	9213.08	9268.29	9552.25	9068.53	8939.42	9179.79	9775.04	8501.25	8257.98	7933.44	8093.38	8662.67	8650.79	8196.34	8091.88	2720.55	6663.11	10294.3	9879.24	7013.78
10.70_148.0642m/z	148.064	1	10.7049	0.937717	6510.05	6506.6	5611.17	5405.54	19249.8	6818.76	6278.2	7361.36	6089.51	6815.48	5571.75	4830.98	5565.15	9898.96	6699.3	4853.61	8933.9	4089.08	8153.14	4882.3	9171.59	11882.8	4445.95	4850.24	5765.02	5234.94	9941.31	6999.79	6880.2	6138.07	4749.61	14561	3737.35	8414.59	9451.49	5738.47	5317.09	6406.72	6230.3	6322.2	4055.39	5526.95	6897.39	6923.19	6066.92
10.70_249.1164m/z	249.116	1	10.7049	3.47603	4947.21	4431.7	6679.03	5832.45	5538.16	21629.5	8117.05	6785	7753.44	8908.15	9272.99	8000.84	8442.85	8900.4	9490.48	10264.1	7155.67	9149.54	7941.99	7861.96	10231.7	12700	15831.1	11676.7	12220	14946.7	18187.4	19798.1	18433.8	19474.5	16022.1	17791.9	16421.5	16825.8	18559.6	15983.2	21125.2	25684	17557.8	21713.7	4126.54	4466.72	6541.41	8059.15	5524.46
10.70_441.9918m/z	441.992	1	10.7049	0.759867	5592.86	4417.65	4317.25	3351.64	2689.55	3962.35	2940.39	2734.87	2702.31	3597	2560.28	2099.92	2095.29	2186.88	2040.38	2742.93	2839.72	2389.73	2327.6	1754.77	3078.31	2552.53	2901.09	2399.54	2013.81	2302.92	2303.03	2339.02	1812.83	2286.85	1989.26	2368.49	2018.39	1718.39	2460.79	1695.69	1861.2	2197.79	1963.18	1869.74	5547.03	6319.39	2745.55	2200.32	4390.12
10.70_442.9792n	443.987	1	10.7049	1.2449	112422	92986.4	87617.7	65918	59467.6	80078.6	61718.6	59270.2	56349	70786.2	52726.6	47066	44545	46645.7	42315.8	67333.3	61122.5	50650.7	50075.4	36191	66950.8	50194.3	59098.6	47604.3	43956.1	48127.1	43763	46009	43187.9	48647.1	44243.9	48581.2	41201.1	38276.2	48007.9	33730	38796.9	45443.2	39083.4	40697.2	113849	129534	58950.2	49311.4	91234.7
10.72_435.0039m/z	435.004	1	10.7211	0.27485	872.71	904.908	1488.43	1270.35	1010.91	1676.84	1147.67	1174.03	1265.86	1722.94	1265.78	1075.49	1179.5	1148.25	1133.75	696.164	1460.26	1411.96	1474.98	1060.39	1199.87	1263.12	1274.4	1101.41	928.712	928.229	945.723	1013.43	1036.38	1077.05	1060.24	1051.33	944.699	930.366	815.275	838.194	1005.56	1028.57	835.86	924.448	282.157	694.176	1248.6	1109.99	881.256
10.72_120.9656m/z	120.966	1	10.7211	0.355683	180.399	209.542	581.808	421.305	291.227	640.644	682.812	658.084	630.37	556.824	634.644	627.913	532.652	727.444	555.981	245.439	412.872	571.685	570.041	548.435	451.665	273.245	454.544	492.098	437.857	659.478	441.94	468.678	508.452	705.533	458.156	528.347	532.171	594.665	682.932	437.825	497.348	621.212	568.64	586.723	0	63.3073	469.973	470.868	134.737
10.72_308.1227n	309.13	1	10.7211	0.679033	13555.1	17748	21298	17513.9	14456.7	22120.1	19856.6	17810.6	29286.8	16849.5	20115.8	17506	18464.9	16382.8	19934.9	17674.8	16954.8	12928.9	14780	19112.5	29092.4	24636.3	15165.4	21664.4	16996.2	16152.3	21866.8	19711.5	18792.9	14179.9	15662.9	15178.9	24307.7	19896.8	15790.1	23167	17779.8	20290.4	15935.8	15377.9	7632.48	14805.9	15298	14997.3	19771.4
10.79_217.0841m/z	217.084	1	10.7858	0.5012	8056.82	9884.19	14356.8	13384.1	8540.46	17634.6	18125.4	12266.3	11515.7	12434.4	14978.5	13247.9	15712.4	8199.51	23204.3	18253	9845.38	16746.9	10887.9	14611.3	11599.1	22597.5	17577.2	12889.7	13652.6	13595.9	18678.3	18413.3	16097.3	14558.4	15336.2	10213.4	13764.8	15410.7	8476.54	14279.7	16261.6	19520.5	14980	15221.9	7605.58	8397.79	13097.4	13431.5	10350.9
10.79_660.0613m/z	660.061	1	10.7858	0.291017	1169.75	1302.5	1857.41	1593.03	1025.54	1826.13	1808.59	1085.27	925.224	1701.11	1531.34	1107.31	1310.21	722.873	1974.54	1104.23	1265.9	1674.05	1013.25	1001.47	1402.63	2504.58	1901.46	1367.59	1441.89	1286.13	1720.69	1808.62	1460.26	1298.42	1294.27	1098.93	1148.34	1464.21	742.903	1079.02	1494.54	1781.45	1195.82	1241.67	122.243	732.502	1503.32	1266.23	1525.01
10.80_275.1358m/z	275.136	1	10.8019	0.388017	21661.4	22050.1	20365.2	19911.7	15542.9	28955.3	22579.7	17013.5	15664.5	16967.7	19795.9	18070.9	22104	10396.4	29978.4	36140.2	17109.1	26002	14219.2	21025.9	11627.1	25767.5	17093.4	12777.4	13754.1	12066.7	19191	16938.3	14680.1	11598.5	14956.2	9042.55	11985.7	14178.4	6135.4	14370.5	15366.9	16123.7	12398	12659.8	19786.8	32735.6	19236.2	18823.6	17136.4
10.80_561.0759n	562.083	1	10.8019	0.32335	2047.09	2128.04	2279.54	2060.04	1468.11	2404.4	2129.78	1491.18	1340.13	2022.55	1574.48	1492.19	1698.74	992.091	2103.29	1811.09	1865.75	2025.21	1498.27	1386.85	1354.98	2525.3	1953.87	1387.67	1351.12	1146.57	1939.68	1684.54	1325.24	1224.41	1468.99	1068.21	988.42	1327.79	728.816	1104.49	1395.61	1536.53	1122.3	1144.33	3111.12	3186.44	2082.88	1636.8	2110.74
10.88_576.0159n	577.023	1	10.8828	0.727533	2612.41	3009.4	4787.35	5266.67	3623.88	7070.78	5693.74	5782.08	5607.6	3515.84	6307.66	5601.92	5945.97	3452.38	6932.02	3155.84	3304.28	6826.05	3656.27	5214.25	4542.55	6131.56	6107.06	4529.92	4595.19	4536	6170.25	6061.26	5150.35	4359.24	5012.88	3095.62	4353.46	4993.7	2384.01	4686	5060.55	5540.4	4321.17	4540.7	1175.82	1326.82	5501.22	5395.16	2426.62
10.98_810.9722m/z	810.972	1	10.9798	0.565867	4193.71	4477.09	5764.92	6031.48	5294.75	4163.38	5610.7	5735.29	5625.21	6007.82	5361.36	4702.53	4534.07	4602.69	3930.35	1057.4	5526.93	4614.91	4673.1	3812.62	5369.54	4221.14	4586.66	4529.71	4047.19	4008.22	3514.39	3345.02	3499.94	3458.22	3836.06	3404.08	3217.25	2975.8	3327.33	3072.62	3027.52	3079.37	2967.21	2969.62	1403.04	1968.95	6424.93	4921.64	4892.77
11.11_289.1169m/z	289.117	1	11.1091	0.32335	3789.62	4286.92	6193.14	5111.68	2070.44	6723.04	5435.39	4323.18	3591.89	2248.61	4389.7	3819.52	3998.3	1544.97	5284.12	4540.21	1972.42	5004.03	1725.13	3431.2	4172.09	7102.56	6222.75	4176.63	4464.06	4637.18	6603.61	6453.11	5305.6	4550.21	5035.85	2042.73	4474.9	5079.14	1785.12	4601.65	4439.93	6340.28	4255.78	4721.87	2388.38	2722.85	4012.45	3303.16	4510.69
11.13_701.0085n	702.016	1	11.1253	0.436517	2767.29	2145.85	2092.44	1430.05	1704.87	2697.91	1443	1404.28	1376.23	1335.47	1216.68	1266.62	1172.74	1296.97	1318.62	3934.09	2390.28	1479.92	1113.16	1107.18	1639.7	1400.6	1298.52	1340.92	1307.09	1386.77	1182.54	1231.64	999.895	1139.08	1377.56	1128.67	1187.91	1054.88	1243.07	1028.84	1109.07	1232.67	1161.27	1311.27	3183.52	2720.63	1489.4	1512.94	2327.54
11.14_242.1174m/z	242.117	1	11.1415	0.32335	690.534	778.613	1214.23	1215.12	206.187	1785.34	1103.36	1193.05	1026.36	231.036	1510.74	1347.59	1642.01	222.467	1903.84	1307.02	222.111	1828.35	253.079	1727.6	850.965	1453.79	1299.54	1041.21	1034.83	1183.55	1800.9	1725.87	1536.58	1086.13	1374.29	240.31	1195.51	1438.95	215.051	1469.82	1238.87	1805.56	1259.98	1308.38	654.715	486.842	1107.34	1167.75	878.303
11.17_733.0475m/z	733.047	1	11.1738	0.258683	498.481	531.141	445.049	361.29	469.506	589.27	149.108	469.482	306.424	268.367	337.313	379.953	317.005	388.793	213.512	177.972	121.223	353.778	173.303	144.945	746.119	326.149	365.886	495.508	269.391	348.095	293.129	429.68	408.951	958.255	309.79	470.053	372.926	544.889	249.008	330.276	247.484	404.04	342.05	292.185	243.684	381.127	350.449	288.317	349.902
11.30_361.2132m/z	361.213	1	11.3031	0.210167	1271.91	999.366	1041.86	968.117	777.462	888.436	739.888	752.638	698.324	638.862	657.037	725.815	673.796	664.554	760.457	954.774	753.589	671.756	541.323	583.152	682.376	830.06	637.485	684.256	603.3	526.489	474.174	645.587	581.761	448.402	656.881	681.878	533.728	509.261	498.756	425.975	473.102	457.104	580.122	405.266	882.522	1163.52	817.027	664.656	772.324
11.32_351.0256m/z	351.026	1	11.3193	0.582017	212502	253084	297049	276305	278101	291535	277211	287079	272755	288364	278753	282094	269095	285652	272434	94894.8	310826	271448	269596	281220	183323	186981	186918	171580	155850	171120	160829	170877	163875	166756	153097	192633	165175	157741	151680	158152	174849	166267	153006	161300	6229.16	44363.8	288860	274620	126568
11.32_353.0305m/z	353.03	1	11.3193	0.565867	6737.52	8199.42	9750.4	9806.35	10116.4	12154	10960	10869.1	10816.6	10770.3	10922.5	11299	10943.4	11663.6	10872.1	9731.48	11777.6	10689	10165.6	10666	8931.61	8677.18	8526.41	9355.23	8992.13	8758.52	8479.48	8383.16	8632.05	8434.91	8748.08	8101.85	8831.39	8658.34	8620.74	8985.89	7939.83	7529.31	8407.51	8412.11	1943.4	2950.42	11058.8	11162.7	6976.56
11.34_291.0133m/z	291.013	1	11.3354	0.565867	1830.04	1950.97	4358.9	4793.46	5560.3	9679.96	6302.41	6849.44	7804.2	10027.4	9794.34	9715.22	10391.7	10554.1	10837.8	7564.37	10069.3	9818.53	11040	10741.7	6906.53	9150.5	9424.25	9489.98	9807.7	9526.14	9863.6	10135.8	9910.18	10131.8	10125	9779.64	9892.68	9670.46	9689.36	10030.2	10000.9	9108.66	10072.2	9963.09	494.321	997.245	7662.02	10522.7	2253.23
11.35_276.1231m/z	276.123	1	11.3516	0.37185	5740.51	5140.79	9931.03	9471.69	5904.39	11773.5	9822.44	9455.14	15071.7	6982.96	6657.26	7435.44	6295.39	8757.23	6471.27	11095.2	7726.67	5806.86	5301.93	5434.14	7923.94	8740.34	4258.35	8448.98	8426.19	6825.5	7264.02	10745.6	8798.83	3740.6	5869.06	4483.82	6093.09	5442.41	7475.69	6241.87	4518.81	4808.97	4960.12	5156.35	5634.2	5631.68	8133.75	6947.74	7839.65
11.37_497.0594m/z	497.059	1	11.3678	0.161683	323.323	492.032	406.992	228.863	297.245	843.972	338.701	337.937	237.165	230.972	260.158	221.493	182.772	189.762	219.474	741.389	466.281	275.071	267.349	208.363	344.224	1077.25	245.358	274.217	123.532	213.247	188.39	120.345	235.783	172.076	194.557	124.781	186.396	141.792	116.172	140.414	110.631	139.718	136.256	111.617	230.362	496.096	316.851	358.611	435.521
11.40_360.0382m/z	360.038	1	11.4001	0.242517	791.514	988.935	1104.86	1034.45	946.37	1171.85	874.021	913.071	1193.35	855.675	1062.27	1010.96	1237.23	816.987	1049.44	1156.24	946.296	1078.11	815.265	1083.47	915.211	1013.99	1042.66	659.465	715.292	534.331	778.53	786.614	623.244	677.842	571.598	585.39	559.602	615.221	380.85	510.572	723.965	607.236	569.693	679.475	164.328	617.708	1097.16	1058.93	813.881
11.43_247.1245m/z	247.125	1	11.4324	0.37185	4591.6	5020.67	5995.43	5543.33	5700.05	6205.69	5636.43	5816.45	5795.55	7013.34	7519.48	7375.62	8282.83	7347.6	8676.85	1959.89	6876.93	8675.49	8262.34	9204.89	5605.89	5858.85	8503.3	7253.57	7746.66	7102.48	8488.87	9447.68	8508.12	8481.96	9185.84	9122.34	8740.31	9177.7	8182.7	8321.86	9594.99	9372.22	9115.27	9564.79	822.631	1786.07	6024.98	7916.33	4057.46
11.43_365.1788m/z	365.179	1	11.4324	0.194017	372.782	306.807	473.095	594.92	582.021	695.84	606.95	646.25	659.991	775.361	779.467	723.772	716.943	686.246	629.017	366.938	734.956	642.462	664.202	564.103	693.102	643.818	746.887	627.356	660.663	532.947	621.49	692.69	559.322	571.465	556.635	549.437	607.263	644.014	556.27	609.331	706.095	684.071	597.218	590.665	249.215	175.749	693.263	598.447	181.487
11.45_980.0667m/z	980.067	1	11.4486	0.97005	8207.21	6355.79	4559.46	3991.76	4104.65	4760.26	3700.53	3429.93	3631.87	3038.01	3103.75	3059.84	3039.32	2494.96	3184.45	4867.39	3504.59	2790.64	1940.81	2349.76	3065.89	3775.94	3092.79	3037.65	3054.05	2536.12	2518.49	2589.94	2200.32	2346.2	2397.23	2159.74	2649.89	2688.13	2841.4	2538.06	2431.29	2944.39	2626.18	2752.24	12839.1	11035.1	3891.78	2754.88	5059.64
11.46_641.1074m/z	641.107	1	11.4648	0.582033	2367.14	4386.92	5761.81	4763.04	5376.63	5530.46	5005.66	5305.42	5028.28	4789.81	4329.81	4047.2	3804.45	3895.89	3525.7	872.039	5877.64	3626.42	3916.09	3289.65	4435.14	3392.05	3426.03	3683.91	3221.11	3174.7	2890.08	2994.19	2942.68	3041.53	3144.68	3571.13	2737.44	2946.42	3127.32	2792.32	2592.55	2555.23	2597.96	3063.55	27.0015	792.38	6024.81	4328.05	5521.7
11.48_166.0132n	189.089	1	11.481	0.630533	36971.3	36021.3	35917.1	37259.9	38882.1	50739.9	35775.3	34647.4	35908.2	33991.5	37278.9	38096.8	33669.2	40180.5	35127.9	24633.4	38188.8	36628.5	39410.9	37806.7	43216.4	47645.5	48966.3	50813.4	50856.2	50516.6	50538.6	50561.2	52665	51881.9	54211.3	54147.5	54773.8	55491.9	58456.9	54519.7	52854.3	52673.7	53198.3	53190.9	5867.94	23669	35945.5	37003.2	40455.9
11.50_142.0357m/z	142.036	1	11.4971	0.210183	2202.61	2534.32	2125.03	2385.14	2470.66	3113.66	2312.37	2415.77	2285.06	1937.39	2426.3	2408.69	2130.74	2443.36	2299.08	1588.86	2142.14	2262.25	2079.49	2143.47	2107.35	2321.2	2623.55	2768.84	2824.95	2851.82	2902.54	2752.07	3064.37	3022.08	2974.84	2989.88	2944.48	3025.55	3126.7	3122.27	2849.5	2872.52	3281.35	3121.02	342.073	834.674	2330.86	2197.97	2105.78
11.50_607.1579m/z	607.158	1	11.4971	0.436533	64398	98106.1	130987	126769	136617	182190	127564	129556	129714	137292	141291	142095	128181	148058	134330	10736.7	143113	135983	144394	139350	110277	132299	143426	146604	148311	148390	153928	153042	159825	157061	158733	164030	155746	162535	169996	156644	156915	162331	154262	157067	226.558	16805.1	130317	136712	93061.3
11.55_937.1979m/z	937.198	1	11.5456	0.242517	174.605	337.473	1067.43	1255.47	1396.83	1224.87	1662.11	1476.84	1676.79	1313.56	1572	1651.57	1511.51	1591.54	1524.14	221.636	2389.4	1621.43	1402.57	1723.74	1171.18	1249.36	1461.82	1395.08	1433.79	1405.25	1311.86	1287.33	1042.42	1144.16	1073.55	1098.12	1084.71	1200.62	766.905	1200.41	1220.1	1073.5	1104.19	1072.73	0	0	1374.69	1403.42	501.234
11.56_899.2468m/z	899.247	1	11.5618	0.46885	6567.19	16652.7	37455.3	32219.8	38531	41322.2	27964.8	31923.4	32572.9	53053.3	39708.4	37263.8	39182.5	39204.7	40107.1	788.851	43887.9	42216.7	49132.5	37408.6	26219.4	37304.3	39331.4	37073.6	36427.2	38150	41542.9	42969	40323.3	37310.8	39052.4	44173.8	37669.4	37800	39889.3	37659.9	41362.9	45032.6	38637	40071.1	20.9862	26.2371	35615.1	38636.7	21632.9
11.58_160.0617m/z	160.062	1	11.578	0.565867	2133.11	2915.47	4013.21	4778.47	4878.02	7143.59	4212.6	4049.19	4933.68	6236.52	5180.11	4892.25	4727.56	6062.99	5094.62	6640.15	5609.87	5227.5	6073.48	4605.65	4348.33	6122.5	6779.69	5098.05	4920.54	5037.21	6699.5	6820.6	6592	5811.06	5666.91	8364.11	5077.95	5878.82	6768.15	4836.6	6326.35	7566.81	5494.99	6336.79	1733.52	2169.43	4416.15	4778.04	4076.46
11.58_293.0995m/z	293.1	1	11.578	1.4389	1.84324e+06	3.12292e+06	5.38383e+06	4.73379e+06	5.67139e+06	6.3265e+06	3.98318e+06	4.26245e+06	4.50242e+06	7.98419e+06	5.31887e+06	4.6227e+06	5.33426e+06	5.10963e+06	5.34164e+06	1.30307e+06	6.00429e+06	5.57695e+06	6.70496e+06	4.62765e+06	4.90672e+06	6.01794e+06	6.65313e+06	5.12858e+06	5.03507e+06	5.20384e+06	6.77392e+06	6.56822e+06	5.80963e+06	5.71837e+06	5.63081e+06	7.21733e+06	5.17382e+06	5.38531e+06	5.81292e+06	5.0854e+06	6.22917e+06	6.96166e+06	5.15125e+06	5.73803e+06	128225	668269	4.87007e+06	4.91685e+06	4.5406e+06
11.72_351.1514m/z	351.151	1	11.7235	0.6467	596565	721629	786061	787752	857351	898515	805616	781434	782563	795824	740266	758562	724898	789926	733762	171234	848045	731695	786901	740388	697921	650254	636852	652645	663781	649184	638282	617821	630958	639846	650148	649822	657284	650243	667906	653496	634141	611866	624980	622761	4782.79	135174	781713	739132	655548
11.82_177.0896m/z	177.09	1	11.8205	1.21257	7038	27399.3	95318.4	95127.8	87163.2	86531.3	88604.8	97398.4	98914.4	94458.5	104394	105606	107231	101781	108475	16410.5	92818.5	111381	102251	116177	50077.3	57560.8	57620	61455.5	60861.2	62198.2	61751.3	60688.6	62777.1	61725.9	63707.2	58211.1	66648.1	64987.6	60527.3	67577.5	64211.3	64511.1	67311.3	65967.6	5504.73	5256.52	91450.8	107991	16835.8
11.82_247.1385m/z	247.138	1	11.8205	0.485017	8390.34	10356.9	9844.35	10938.9	10208.1	7103.12	10292.6	10524.2	10207.8	9713.99	10613.1	10353.4	9946.02	10005.6	9661.4	1868.09	11228.5	11144.3	11425.2	11045.8	9072.05	8784.09	8414.22	8360.25	8795.35	8408.01	8618.39	7773.08	8989.96	9988.72	9644.3	10236.6	9756.45	9768.45	9182.46	8986.61	9599.8	8954.68	9544.17	9121.61	692.662	3688.97	10485.3	11831.7	9303.73
11.82_469.1749m/z	469.175	1	11.8205	0.22635	272.276	276.205	928.009	984.028	1065.1	619.027	934.202	955.103	1081.92	888.798	1003.83	1057.38	1009.52	968.063	987.76	754.852	915.855	1031.99	955.935	1015.45	631.183	861.687	649.455	821.222	776.742	769.557	909.069	760.723	923.702	810.491	1030.97	765.391	900.818	978.609	1006.79	989.921	834.304	873.977	941.391	892.219	316.66	2177.47	886.916	920.103	262.747
11.85_980.0637m/z	980.064	1	11.8528	0.355683	2272.65	1949.45	1873.36	1831.9	1957.09	1712.28	2092.89	1590.13	1883.98	1652.66	1705.31	1763.48	1683.07	1899.85	1585.55	2663.69	2001.01	1632.28	1716.18	1455.76	1278.47	1465.61	1423.64	1437.91	1413.01	1493.74	1358.26	1497.22	1448.08	1550.26	1580.48	1552.11	1611.27	1430.77	1413.07	1617.33	1448.74	1496.67	1457.43	1609.93	1342	2863.67	1681.14	1630.23	1535.54
11.92_241.0347m/z	241.035	1	11.9175	0.485033	11830.2	14153.4	15607.8	18844	9539.29	22897.2	15785.7	15840.3	16693.3	20909.3	16754.8	18493.6	15658.3	16287.1	15616.2	23869.2	18407.7	15339.2	13257	18692.9	6051.31	14505.8	10801.5	13371	13369.1	11988.5	10742.2	11132.4	16654.7	5763.59	11296.9	6036.19	10549.2	7983.42	13394.5	11696.7	9312.04	10902.3	10989	11519.5	15207.9	15580	13977.2	13761.3	11242.4
12.18_370.0750m/z	370.075	1	12.1762	0.291017	475.259	566.47	2042.53	2150.26	1036.95	2752.28	1461.36	1315.28	1722.8	2108.86	1840.83	1697	1423.41	1655.14	1001.32	2990.5	1557.99	1413	1066.79	1252.65	436.843	1647.77	777.978	1906.24	1790.06	1394.97	1365.6	2506.65	4043.58	447.799	1898.34	1055.26	1212.81	897.549	1922.34	1457.16	839.548	1018.48	1520.09	2101.7	1385.92	1024.05	1314.64	1382.36	1152.59
12.19_684.2574m/z	684.257	1	12.1923	0.12935	111.047	194.48	81.9547	308.705	459.232	329.918	416.044	20.0204	212.841	69.4317	483.973	342.648	170.793	467.745	363.7	575.896	68.567	160.697	483.228	304.688	71.8004	410.26	110.143	173.712	120.411	222.532	860.669	246.252	331.621	84.2158	167.266	1676.49	179.043	194.923	83.4346	254.405	466.066	120.07	187.031	73.3195	319.34	221.66	325.452	277.172	293.577
12.27_426.0877n	427.095	1	12.2732	0.695217	7087.8	8795.86	21328.7	19621	49676.2	29394.9	15536.9	13294.1	14968.2	24562.5	19109.5	19856	18550.3	21439.7	13450.9	15027.5	19418.7	16552.3	16717.1	12900.3	8627.77	16306.7	14801	20081.5	16927	15987.8	15615.1	25819.2	31971.1	9279.84	16091.6	15208.5	15334.3	12943.2	22146.2	12121	11976.6	18141.7	18966.8	20297.3	14735	13877.4	16024.8	16190.1	14076.7
12.27_465.0432m/z	465.043	1	12.2732	0.46885	1452.78	1433.94	1979.24	1976.87	3448.86	3302.97	1677.88	1373.14	1459.8	2343.9	2024.9	2043.54	1860.93	1911.37	1405.01	2299.23	2000.12	1488.56	1741.6	1325.71	1479.77	2224.77	2046.34	2242.43	2130.99	1976.59	1821.26	2598.64	2987.68	1321.44	1987.54	1951.69	1914.7	1739.28	2423.98	1574.25	1535.98	2213.25	2162.59	2273.18	1537.19	2196.06	1626.28	1553.96	1889.46
12.52_388.0448m/z	388.045	1	12.5157	0.51735	814.078	823.48	817.409	922.93	1257.18	1712	1021.74	823.317	1133.3	1294.67	1180.7	1054.91	957.842	976.231	1239.92	1385.94	1083.72	1071.97	1197.89	1073.22	1028.75	1361.12	980.442	1005.81	907.892	841.328	1225.19	1123.08	797.703	848.427	902.186	1173.18	736.852	868.216	850.203	909.4	986.85	1257.61	737.413	763.665	6950.67	637.91	1113.04	1129.35	1064.75
13.05_551.9468m/z	551.947	1	13.0492	0.61435	466.688	576.038	401.04	601.459	683.576	1013.79	657.573	728.149	796.324	937.711	675.984	837.894	660.088	935.702	970.078	2036.94	1107.68	814.306	952.175	814.923	965.018	1079.33	854.319	778.684	831.372	808.525	904.057	1154.29	872.697	659.85	921.929	813.4	850.796	699.443	887.093	864.666	701.006	991.019	803.347	835.354	902.922	542.392	716.549	757.342	352.725
13.29_393.9642m/z	393.964	1	13.2917	1.30957	1502.94	1833.45	1590.14	1866.04	2046.58	2490.66	2470.07	2087.21	2029.88	1949.77	1695.35	1812.96	1892.93	1787.87	1966.24	5009	3948.15	2713.03	2539.03	2241.55	1708.62	1803.67	1206.76	1408.5	1137.98	1268.6	1437.99	1427.53	1530.65	1160.89	1303.05	1430.85	1224.22	1265.2	1555.6	1509.87	1525.18	1661.62	1198.49	1335.51	1904.05	1347.32	2024.59	2203.19	1463.38
13.45_496.9619m/z	496.962	1	13.4534	1.14788	1329.13	1184.9	1234.32	1157.87	1071.63	1755.7	1156.56	986.533	1265.12	1237.52	1226.67	1294.53	1243.66	1257.33	1221.9	1643.5	939.643	1045.43	1391.2	1245.45	1125.12	1412.16	1129.15	1490.86	1441.13	1484.61	1395.5	1564.61	1288.44	1302.5	1393.61	1419.51	1482.44	1198.42	1458.17	1394.71	1369.25	1425.7	1632.71	1330.25	1710.65	1127.8	1306.29	1387.23	1445.88
13.45_414.9557m/z	414.956	1	13.4534	1.68142	12857.3	12269.5	11542.6	11237.3	12817.6	19669.5	12403.5	11324.9	12823.7	12477.8	11766.3	12722	11750.2	13616	12733	21165.3	12605.1	10992.4	13006.1	12136.1	12046	13203.8	10568.9	11244.6	11256.6	12218.6	12158.4	11816.4	9818.49	9694.51	10737.4	11457.6	11032.5	10726.3	12778.2	12753.8	11363.6	12021	10355.2	10499	16899.1	11812.9	12430.2	12373.9	13348
13.45_338.9836m/z	338.984	1	13.4534	1.69758	7599.84	7206.32	7056.58	6864.29	6758.68	10081.7	7315.13	7053.92	7619.52	7416.8	6899.32	7491.33	7130.45	7905.05	7328.68	9825.24	6995.27	6739.69	7479.41	7222.84	7172.25	8409.71	7507.52	8081.15	8282.6	8783.9	8389.36	8304.23	7387.28	7512.01	7871.31	7866.88	8227.65	7994.25	8247.45	8432.56	8156.6	8162.68	7717.58	7489.45	8841.71	7211.77	7432.22	7582.71	8217.81
13.45_237.9806m/z	237.981	1	13.4534	0.242517	862.406	693.227	739.772	742.339	731.203	1026.54	811.906	770.685	780.048	749.382	657.277	608.374	666.745	669.268	720.173	822.744	678.982	666.9	670.889	731.281	762.584	687.616	701.82	785.587	660.301	615.735	649.168	658.212	597.438	648.642	674.323	657.912	613.068	656.897	633.271	680.873	575.478	665.105	579.002	718.03	778.045	851.761	726.075	702.275	834.395
13.45_98.9759m/z	98.9759	1	13.4534	2.1341	15470.5	14622.3	14104.9	14325.4	14803.3	19376.3	14772.3	13612.6	14751.2	14652.1	13388.6	14328.7	13699.7	15016.1	14374.9	22576.4	15057.1	13909.5	14920.2	14137.9	14608.4	15955.3	14331.7	14957.3	14800	15121.2	14830.4	14823.2	13524.2	13245.2	13926.6	14149.9	14223.1	13834.1	15005.2	14901.2	13772.1	14558.9	13216.2	13873.1	15178.2	14778	13978.7	14074.6	14163.3
13.45_297.9915m/z	297.991	1	13.4534	2.1341	70829.3	67137.4	63057.8	62943.2	67805.1	95420.3	66943.6	62516.3	67451.7	66860	62765.6	65811.4	62538.6	70243.2	66939.1	123860	68976.3	61256.4	67969	64637	68096.8	78237.6	71125.8	75982.4	74778.8	77939.7	76481.1	73823.4	68001.5	66760.5	70706	72671.7	72469.1	70328.8	78059.3	78713.7	71729.9	75447.3	67962.3	69929.4	92209	66710.5	63696.4	64606.6	65833.9
13.47_138.9952n	140.002	1	13.4696	2.76463	110635	108599	103086	102825	108515	143866	107886	99890.7	105515	106790	99175.4	103900	99863.5	108303	104345	199263	108745	98156.9	107855	102671	105111	116362	106101	111931	108691	112040	112521	109966	101113	100408	104070	108313	105264	103678	112779	113435	104789	109176	100418	104183	122244	111148	101516	101110	102368
13.47_256.9663m/z	256.966	1	13.4696	2.11793	23258.8	22612.5	21172.2	21880.2	22877.5	32981.1	23369.3	21631.3	23057.8	23360.1	20851.7	22080.2	21146.5	23797.2	22582.8	39111.2	26395.5	22283.7	25266.8	22951.7	23053.2	24699.4	21147.6	22305	21318.5	21911.8	21918.7	20993.4	18812.3	18719.8	20343.1	20429.7	20429.5	20057.2	22688.5	22285.6	20524	21948.5	20057.1	19982.9	24936.2	22065.7	21471.3	22572.4	20386.7
13.47_316.0022m/z	316.002	1	13.4696	1.97243	54992.1	56192.1	53921.1	53789.4	56354.8	75141.6	53840.5	51218.3	55644.5	60053.1	54185.7	55577	54090.9	58844	57408.2	69948.3	55523.4	52629.6	58095.6	55498.9	50484.3	55808.7	50773.2	50994.6	50255.2	52149.7	54089.2	52664.7	47306	46982.9	49462.7	52176.4	49654.8	48977.8	53787.2	53786.5	50956.1	53564.8	47516.7	48997.4	58383.6	55992.7	55614.4	55991.4	55295.5
13.49_532.9402m/z	532.94	1	13.4857	1.64908	8313.89	8041.39	7312.23	7766.89	8441.56	12141.8	8252.13	7478.4	8818.77	8544.35	8274.41	8303.51	8202.94	9137.96	8885.19	13304.2	8103.81	7564.08	8968.72	8694.4	7418.03	8841.71	7466.98	7787.35	7143.97	7879.01	8033.87	7953.43	6638.44	6609.2	7050.42	7305.77	7177.52	7251.7	8463.75	8485.32	7440.98	8083.44	7080.43	7127.06	11754.4	7494.66	8795.16	9126.44	7323.93
13.49_433.9769m/z	433.977	1	13.4857	1.87542	12235	12052.2	11136.8	12154.2	12358.9	17100.2	14296.2	13063.3	13688.3	13179.3	12005.9	12815	12496.9	14009.9	12821.3	25553	16831.9	14398.8	16001.6	14058.9	11584.2	11902.5	9902.48	9965.08	9563.86	10322.4	9866.68	9356.92	9175.92	8566.5	9044	9994.78	9766.83	9176.02	10271.9	10297.6	9719.63	10210	9215.1	9194	13742.7	11673.1	13002.6	13714.3	7239.35
13.49_492.9445m/z	492.945	1	13.4857	1.40657	3856.76	4209.28	3681.22	4110.84	4365.07	6051.86	4942.29	4848.58	4845.43	4146.87	4050.35	4704.19	4117.29	4508.69	4399.99	9624.72	6766.67	5282.57	5639.73	5069.1	4088.9	3968.99	3316.16	3282.15	3052.23	3260.41	2938.14	3033.06	2704.22	2702.88	3165.13	2925.2	2918.37	2822.74	2861.04	3508.63	3170.5	3485.1	2858.72	3230	5629.76	4065.12	4654.21	5268.82	2260.84
13.52_452.9325m/z	452.932	1	13.5181	0.97005	1366.69	1406.65	1162.09	1332.51	1390.35	2120.06	1935.29	1753.14	1486.54	1372.08	1349.6	1457.61	1360.95	1333.36	1587.35	3734.11	2947.47	2068.78	1979.38	1849.98	1469.43	1107.02	1048.42	1101.75	961.72	845.52	843.594	927.053	743.984	973.553	808.996	870.288	714.655	862.367	953.229	974.419	785.322	1016.88	910.189	806.253	1928.59	1112.51	1585.25	1632.56	1176.64
[truncated: 3 more columns]
