# Supplementary material for: Effects of myocardial ischemia/reperfusion injury on plasma metabolomic profile during aging
Source: Aging Cell. 2020 Dec 29;20(1):e13284. doi: 10.1111/acel.13284 (PMC7811846; doi:10.1111/acel.13284)
Supplement: Supplementary file 6 — Appendix S4 [file ACEL-20-e13284-s006.xlsx]

## Sheet: NEG measurement_filtered
					SAMPLE																																								QC
Compound	m/z	Charge	Retention time (min)	Chromatographic peak width (min)	NEG_001	NEG_002	NEG_003	NEG_004	NEG_005	NEG_006	NEG_007	NEG_008	NEG_009	NEG_010	NEG_011	NEG_012	NEG_013	NEG_014	NEG_015	NEG_016	NEG_017	NEG_018	NEG_019	NEG_020	NEG_021	NEG_022	NEG_023	NEG_024	NEG_025	NEG_026	NEG_027	NEG_028	NEG_029	NEG_030	NEG_031	NEG_032	NEG_033	NEG_034	NEG_035	NEG_036	NEG_037	NEG_038	NEG_039	NEG_040	NEG_QC001	NEG_QC002	NEG_QC003	NEG_QC004	NEG_QC005
2.20_129.0565m/z	129.056	1	2.20483	0.274883	7268.96	7436.76	6502.4	11504	5323.94	7116.4	8444.76	11664.8	7794.52	6867.51	6712.87	6052.48	5046.06	5800.95	6381.84	10176.6	5766.55	7462.99	5506.46	7486.75	4681.38	7950.05	4447.1	9965.82	7786.66	8570.37	5674.05	6621.82	9426.54	4368.39	6895.1	6979.86	9853.65	7472.16	7930.75	11140.6	6586.84	5234.78	4702.83	4965.75	9461.08	8068.88	6659.16	6499.17	5905.97
2.20_926.6066m/z	926.607	1	2.20483	0.371883	2317.47	547.149	2068.83	922.32	1035.12	561.427	377.277	1579.29	334.546	460.336	88.8102	468.994	158.326	475.03	683.168	587.302	337.739	3391.35	313.018	197.715	2259.37	2805.78	168.271	1251.27	133.424	2149.35	893.482	71.2765	164.594	383.315	368.032	335.821	1128.51	461.819	388.036	505.145	168.351	833.732	86.1645	108.094	385.814	411.629	341.911	319.932	475.803
2.20_909.5471m/z	909.547	1	2.20483	1.14792	4777.1	4174.16	1628.43	1297.33	3348.05	90.3083	3305.05	5075.93	4407	6014.26	6965.88	4874.98	7071.43	3535.52	3027.33	125.769	6351.14	818.855	5174.33	4555.35	4959.46	595.323	8177.86	203.913	6207.3	332.204	245.63	8135.78	5116.94	4932.13	5969.8	2429.9	1470.81	5688.52	7722.68	228.4	5431.21	399.089	10566.6	8458.62	11023.2	10039.5	8444.86	6557.21	6143.08
2.20_898.5799m/z	898.58	1	2.20483	0.38805	2795.7	1778.93	7261.33	3175.27	2692.21	2142.93	1032.88	2560.15	1588.84	1634.74	1223.81	1801.76	1234.78	807.483	1908.96	1899.77	1606.85	8651.05	813.072	943.519	1922.7	7869.98	1305.01	4144.86	953.714	6146.27	2047.41	947.516	918.169	2126.15	2089.5	544.484	2808.12	1559.86	1343.49	1905.46	1262.8	2508.79	1195.55	1067.74	1906.01	1630.68	1281.67	1086.24	938.961
2.20_844.6061m/z	844.606	1	2.20483	2.34432	60657.6	57971.4	123332	84913.3	78994.6	39054.8	51167	66776.7	67758.5	60928.4	33028.2	66900.7	39528.9	59162.9	91430.9	36045.1	43169.7	219713	46013.6	52159.5	30044.8	160955	56882.1	63914.7	46686.6	103475	31175.5	34988.2	38330.5	35429.9	59418.6	37814.9	57068.4	43707.7	36847.3	23965	37091.2	40094.4	32265.3	28037.5	46751	43810.3	38797.5	37368.7	40736.7
2.20_841.5792n	840.572	1	2.20483	2.27965	4714.79	5565.81	13032.2	7168.8	11150	7238.66	4908.48	6377.87	6721.58	3791.25	3388.75	5135.65	4094.82	2850.03	8360.01	6046.47	3186.11	58100	4051.26	4254.48	3199.72	34431.6	5298.65	14477.4	4411.68	23772.7	7915.91	3564.9	3039.48	2818.67	4213.94	1633.01	6496.46	2498.25	2401.1	6111.6	4139.16	9728.88	3505.51	2682.52	4539.57	4306.53	3709.3	3214.65	3781.44
2.20_831.5972n	830.59	1	2.20483	0.43655	2134.78	2271.8	6522.62	4231.67	2531.65	2394.97	1796.51	2058.63	2052.48	1832.66	1203.69	2156.88	1484.2	1563.03	3525.75	2537.53	1170.07	13852.7	1251.41	1451.11	820.757	11144.2	1772.41	3910.34	1327.31	5764.64	2114.98	1015.09	968.975	841.82	1772.47	751.906	3180.42	1274.29	1124.78	1852.78	1082.96	2342.94	1104.58	762.097	1188.83	1239.11	983.758	1018.31	1169.37
2.20_816.5747m/z	816.575	1	2.20483	2.31198	64183	62028.3	178357	117597	118695	70383.4	57908	74256.1	84230.4	75484.3	51866.7	84330	50633.5	58836.4	100397	59173.9	51026.3	393825	46072.3	53100.2	35654.6	294604	66677.9	138888	67253.7	219384	54735.3	42904.2	48581.5	38000.1	74584.7	24591.6	78230.4	46532.4	48675	44915.8	43377.3	80422.7	41924.6	46445.9	58735.6	54658	47499.4	46831.9	49948.1
2.20_868.6039m/z	868.604	1	2.20483	0.5174	11866.6	14641.8	19170.1	15595.4	13797.2	7382.84	13342.4	13929.9	14862.2	12296.9	8659.12	10526.5	9562.47	8994.4	19427.7	8144.84	9433.28	41501	10757	11519.6	10290.5	34719.3	11614.6	10824.1	10242.1	14865.3	7236.78	8636.17	7769.53	9055.05	10123.9	6946.42	11214	8823.32	9496.26	6336.48	11293.7	6431.88	9443.49	7225.53	12353.1	11552.4	10133.9	9854.62	9417.05
2.20_624.3892m/z	624.389	1	2.20483	0.097	768.785	765.316	53.7435	848.477	260.295	0	1212.74	1165.81	842.819	734.597	640.4	581.1	545.341	515.992	587.293	0	638.284	0	602.44	811.712	249.872	0	488.011	0	978.989	3.79246	0.906588	705.489	811.737	240.083	822.185	630.297	311.942	793.241	865.34	0	636.933	0	348.028	394.315	1133.19	918.693	659.22	713.532	601.695
2.20_554.3468m/z	554.347	1	2.20483	0.5174	254191	246022	58065.8	100705	236722	4048.34	294168	205018	302641	295866	243770	254801	265352	206761	278492	1947.77	334637	1176.03	288233	317711	272088	2655.19	375672	2015.26	446440	4021.67	1575.9	219374	134554	112413	218728	115946	38939.2	187445	196676	1904	217288	1886.5	205286	186692	547823	491932	428016	385448	389974
2.20_512.2688m/z	512.269	1	2.20483	0.38805	10049.1	11012	9.32283	59.2275	478378	18.6858	21.3599	2936.41	26.8923	17.7081	14.1276	19.7332	11.3891	60.9602	5.99947	11.9794	63.74	2.96269	14.9104	35.0706	14439.6	9.53062	25.3935	15.0107	15.895	15.8114	3.73285	14.9717	7.4962	18104.8	5.28452	2623.36	13.3139	13314.4	1726.73	6.57397	21.3071	9.9194	3.8725	8.78807	28005.7	24718.4	19968.6	18287.3	17099.8
2.20_452.2775m/z	452.277	1	2.20483	0.48505	1596.64	1028.45	2945.63	1342.78	1172.12	14542.9	1394.82	1056.78	1552.33	1464.48	832.742	1008.56	919.068	1516.83	1307.57	8858.96	1560.03	7239.91	825.758	894.481	792.159	13325	532.025	7144.24	877.995	17734.2	5128.32	1017.21	526.31	260.967	883.613	821.454	1938.4	972.135	1738.78	1784.1	855.216	2337.13	814.111	766.622	664.06	873.501	726.122	834.036	800.448
2.20_371.1446m/z	371.145	1	2.20483	0.129333	3090.06	3692.42	2728.93	6847.6	1502.59	2779.15	6244.12	4468.83	4765.95	4354.49	5519.38	3034	2932.03	3187.3	2678.69	5839.83	3491.69	2114.57	3388.86	4193.75	2862.94	2869.07	2656.35	4291.13	5797.41	3335.76	2167.02	3487.15	4080.7	2823.34	3538.15	4804.5	4821.46	3821.55	5780.87	3587.18	3085.74	2039.94	2272.15	2932.13	5137.05	4587.9	3952.79	3957.86	3714.39
2.20_151.0414m/z	151.041	1	2.20483	0.48505	1188.35	833.781	1115.72	55465.2	26728.2	1257.92	14394.8	35599.6	2468.64	53388.5	35015.7	43118	48951.3	45396.6	27245.7	50214.1	39131.9	81184.8	20782.1	1349.34	1116.33	64942.2	31232.6	56296.2	38005.6	1493.75	968.507	848.224	71208.5	57311	1082.45	40067.2	1268.44	925.973	35449.8	1206.03	893.013	14993	53134.8	37841.9	28171.2	27297.7	24166.4	24850.7	25133.8
2.20_792.5654m/z	792.565	1	2.20483	0.501233	1504.28	2489.75	7689.24	2087.57	4035.77	1139.32	1625.09	3676.7	2664.47	3105.26	665.536	2090.98	554.954	2253.12	3404.18	1589.29	968.604	7961.48	753.589	1191.74	841.43	4818.35	1428.57	2970.9	1278.18	4125.82	1279.9	697.146	1058.29	1260.18	1849.35	670.425	1922.24	919.823	754.363	1289.14	1311.26	1971.61	756.881	522.758	937.246	854.943	740.515	560.545	601.958
2.22_477.2806m/z	477.281	1	2.221	0.38805	2498.28	1141.54	4709.98	2173.29	1245.06	9636.96	1163.07	1544.09	1536.94	1633.96	1048.98	823.529	1001.4	2364.87	1813.08	2016.88	1727.31	1926.57	1015.89	996.95	891.857	5048.7	441.167	1316.14	642.705	8883.82	706.452	1037.25	1117.79	540.158	692.69	1002.89	4442.95	1143.03	1281.73	56.0802	925.666	129.05	728.733	860.967	874.384	762.801	742.474	755.466	803.428
2.22_576.3305m/z	576.331	1	2.221	0.33955	3452.38	2431.73	676.101	1289.5	3885.12	11.7268	2738.34	2885.43	3603.14	2363.31	3249.52	2893.26	2534.52	2897.5	3285.03	12.358	3439.25	19.076	3638.11	3080.2	3121.82	7.96882	3859.31	8.35768	4264.01	5.75533	10.9428	2917.16	1531.04	1378.83	2529.72	1852.24	491.624	2800.24	2325.49	7.24523	3053.99	4.29044	2555.86	2253.1	5403.95	5066.31	4593.56	4103.15	4067.15
2.22_743.5455n	742.538	1	2.221	0.420383	2152.94	1517.41	2672.76	2349.19	1417.33	172.895	1482.29	2712.84	1579.6	2528.64	1092.96	2630.53	1255.93	2555.68	3415.93	746.863	1678.23	4737.95	1232.73	1523.54	698.024	1917.99	1797.41	2046.77	1861.79	3338.44	434.875	851.968	1844.96	920.701	2550.76	1368.06	1991.37	1793.08	1119.17	212.981	901.317	275.304	1079.62	1252.02	2363.16	2015.23	1717.46	1902.36	1512.17
2.24_636.3494m/z	636.349	1	2.23717	0.404217	5578.48	6068.72	1484.39	2423.83	3696.93	11.2546	6626.29	4350.35	6103.34	6445.09	5555.59	6017.64	6350.75	5292.28	5954.68	0.754106	7235.02	7.03927	6944.92	7162.01	5842.61	4.95162	7890.37	0.0116948	8655.63	3.14066	0.283768	4929.03	2686.29	2162.39	5385.47	2911.11	957.929	4254.51	3925.6	0.0197509	4921.49	0.166029	3881.96	3974.97	10370.9	9773.04	8480.75	7600.87	8104.31
2.24_883.5331m/z	883.533	1	2.23717	1.2126	34149.1	35235.2	7393.39	9681.79	26534.3	95.4586	20095.3	23945.4	29791	33173.9	18475.1	17592.1	21931.9	23222.9	23590.1	54.0386	32124.4	1021.89	36070	24864.6	35523.8	468.965	25045	104.374	19735.4	412.534	128.536	24769.7	15822.2	19490.8	19725.5	10091.1	7197.22	23095.3	39896.4	14.2377	33492.9	181.871	29209	24290.9	42689.1	39219.4	33437.2	29377	28687.1
2.24_885.5487m/z	885.549	1	2.23717	1.24493	180638	183219	57565	83693.3	125067	2183.2	170214	190411	197311	213909	166362	138046	194547	125556	140054	721.161	182212	6500.15	175664	173087	206506	3914.24	208185	1782.07	192169	3770.45	563.934	205740	147974	179790	172789	87696.8	69195.1	159243	161284	842.233	204694	892.408	262880	216388	286471	266562	230217	203293	201664
2.25_993.6149m/z	993.615	1	2.25333	0.371883	95.7286	0	87.8135	91.5016	15756	0	65.7614	31.5527	295.802	72.1854	28.6573	0	84.6037	31.1214	171.089	0	68.2335	0	34.861	98.1776	230.366	0	0	41.2712	52.1169	0	0	97.9236	0	0	96.5429	0	21.7617	143.575	152.131	0	196.05	0	39.9197	94.5747	610.905	500.217	388.775	313.267	368.039
2.25_714.5060m/z	714.506	1	2.25333	0.323383	902.222	600.288	927.606	1188.55	1010.17	236.446	336.006	828.249	667.898	1234.86	646.24	1231.1	524.079	1136.43	680.317	80.2595	800.094	2371.99	356.107	561.835	398.711	760.492	566.016	955.539	817.229	1999.94	119.431	446.55	1466.14	1002.74	1308.63	830.354	896.234	1067.84	937.507	112.341	248.263	178.722	1063.25	1487.95	841.898	1004	872.936	755.552	754.709
2.27_881.5187m/z	881.519	1	2.2695	0.84075	5824.91	5171.6	1717.9	3265.74	4936.95	0	4626.15	4634.23	5680.5	6456.66	6444.91	5556.11	5833.87	4769.79	5262.32	23.4674	6558.97	342.107	6600.23	4935.31	4923.56	140.265	6413.3	123.608	5954.74	105.057	123.38	5898.48	4570.69	4277.38	6479.74	2737.86	2007.27	6418.33	10951	18.8915	6358.44	70.0293	6645.7	6588.84	9175.53	8483.84	7486.45	6374.5	6162.82
2.27_137.0247m/z	137.025	1	2.2695	0.307217	703.524	728.282	677.469	10461.2	3925	530.878	1207.69	2274.82	677.514	3067.04	1701.65	1762.27	1895.55	2375.63	1386.91	12425.2	1361.87	2237.38	1200.96	526.081	620.966	929.965	801.154	2510.86	1167.51	550.417	603.114	427.997	47282.3	26788.4	523.057	14610.6	649.855	516.09	8226.57	665.483	598.684	6082.04	31418.9	25320.6	5228.23	4009.39	2124.06	1370.74	974.096
2.27_111.0212m/z	111.021	1	2.2695	0.226383	411.621	490.287	401.984	652.089	251.286	398.049	443.876	446.097	513.648	733.598	495.474	296.002	287.143	1378.97	352.628	728.805	647.187	334.317	828.204	256.86	1051.37	362.849	289.79	398.173	414.155	343.427	339.952	268.161	362.111	263.185	304.472	1134.66	270.179	532.975	1250.49	353.022	163.007	218.567	194.895	266.193	587.543	586.488	517.329	565.574	565.619
2.30_530.2978m/z	530.298	1	2.30183	0.29105	1429.53	1471.88	148.125	493.364	2356.22	9.84393	1504.84	1308.85	1372.18	1484.95	1344.79	1421.91	1651.32	1196.48	1351.63	3.6297	1694.1	0	1500.93	1381.95	1197.42	0.220452	1527.28	3.75332	1776.72	0.00615544	0.00338124	1475.34	984.376	724.011	1283.94	1089.73	301.924	999.766	1262.45	3.23742	1422.5	1.62289	1350.72	1369.87	2192.91	2167.34	1610.55	1636.81	1458.69
2.30_540.3412m/z	540.341	1	2.30183	0.5174	9980.24	8622.08	4730.76	6521.46	7280.75	7.75377	9583.19	8939.47	9152.77	9818.8	8831.76	8513.04	9310.68	7132.84	7682.96	6.59239	10181.7	0	8998.43	9328.15	8715.98	0	10030.4	5.50945	10724.8	0.0239402	0	9179	5698.49	4989.02	8058.42	7221.57	4273.08	8628.14	7697.65	1.15877	8144.95	0.0653498	7059.03	6575.98	12307.2	11995.3	10354	9777.61	10247.7
2.33_357.1292m/z	357.129	1	2.33417	0.323383	6856.62	7124.47	6734.89	11190.9	4114.72	6343.03	11581.6	9131.28	7865.31	8892.12	12168.7	8128.03	7993.65	7160.7	5788.04	9009.75	7571.45	6008.57	7725.34	8845.94	6522.08	7591.57	7958.83	7671.37	11618.1	5946.27	4337.9	7518.61	6590.01	8296.7	6383.43	8253.29	7782.07	6615.84	9623.92	6046.96	6363.99	4563.86	7669.85	8182.31	10402.1	9724.24	9052.14	8710.31	9536.56
2.33_467.3010m/z	467.301	1	2.33417	0.452717	9567.84	2030.71	473.56	133.325	6117.85	503.285	0.733954	6263.66	765.899	683.954	159.395	30.869	166.213	1842.45	0.366693	2346.88	1309.24	0	2868.57	32.0397	3740.56	113.136	7.62657	186.93	20.9056	13.1758	74.0934	2.13431	278.26	4251.87	41.6788	3447.68	248.384	2695.46	4638.75	191.917	105.945	16.1753	48.405	63.9336	1415.96	1308.99	1009.18	928.685	895.56
2.33_610.3723m/z	610.372	1	2.33417	0.323383	989.13	910.032	60.795	420.558	288.472	0	1596.43	1669.83	1223.64	995.447	1377.39	1526.28	1567.53	654.355	983.817	0.516925	1449.01	0	1263.64	2215.22	836.945	60.3334	1973.62	0.153801	2522.56	0.00792531	0	1405.77	670.093	491.444	1025.57	536.062	114.079	795.928	611.224	0	1059.53	0.330546	746.877	839.703	2126.56	2319.9	1941.57	1836.94	1668.04
2.35_552.3308m/z	552.331	1	2.35037	0.5659	26553.7	19570.6	16231.8	9992.3	19961.9	0.193218	19473.8	20576.2	24278.7	17750.5	15840.7	17128.9	18897	19428.7	20029.5	0.805251	26001.3	0.196943	19475.4	17415.8	19919.4	0.155731	22077.7	1.06307	21047.9	67.4163	0	22726	10829.3	11605.2	12901.9	6111.2	7587.73	14055.4	21574.1	0	24758.7	0	20962.8	20074.9	25413.6	24555.6	21266	20615.4	20464.1
2.40_375.2743m/z	375.274	1	2.39888	0.161717	88.9695	41.5137	181.906	0	257.153	0	64.9472	65.3474	137.789	40.5175	129.456	76.1084	17.7766	75.1992	115.973	0	110.975	220.662	131.611	173.964	68.91	46.8597	83.1205	96.6826	119.493	103.526	52.5977	220.738	76.636	61.4969	130.772	69.23	128.484	122.314	83.5327	103.884	157.482	72.5842	116.959	179.419	234.925	148.304	122.21	146.934	155.188
2.42_403.3070m/z	403.307	1	2.41505	0.161717	84.457	78.1219	202.244	88.9103	474.178	68.437	315.215	111.845	194.016	102.089	206.468	225.751	114.112	145.917	194.161	34.2601	125.834	215.785	103.488	212.895	228.864	208.923	117.117	124.551	117.576	136.533	56.0074	302.214	141.361	143.688	175.978	140.137	149.608	181.177	240.669	280.839	211.585	66.6064	301.708	198.653	216.812	299.809	305.828	173.765	260.57
2.42_857.5180m/z	857.518	1	2.41505	1.47127	102083	92084.9	56066.3	74232.2	71542.4	1023.2	92845.7	92464.5	113131	96807.7	96256.3	83080.5	97388.7	79350.7	98781.1	271.397	100650	6900	96977.5	81430.6	92290.5	2603.47	93990.8	594.938	93510.1	2343.56	249.745	90205	66551.1	74621.7	92015.7	34337.1	48364	91358.4	139161	207.44	105550	244.693	107546	110091	116352	113453	98616.6	93306.1	93973.3
2.43_385.2193m/z	385.219	1	2.43122	0.355717	19.7071	14.4419	221.19	1811.03	1119.17	9.93584	21.3293	2249.38	40.1767	40.1606	1885.19	1725.62	27.5358	15.0002	5.21931	30.1864	35.2363	15.8366	29.1716	29.9202	46.3117	35.6642	788.769	19.0324	805.558	22.732	3.63862	41.5342	2578.52	2464.88	1968.57	11.5636	657.403	2216.56	11.0215	9.91317	11.298	28.811	356.215	1664.55	658.992	600.504	659.993	533.066	621.84
2.45_967.5513m/z	967.551	1	2.44738	0.533567	2475.58	2961	328.195	704.361	650.682	0	2389.12	2266.66	2351.74	3399.94	2263.45	1446.95	2684.38	1876.41	1759.42	0	2912.41	149.282	3065.57	2082.08	3043.56	111.007	2073.2	102.479	1690.97	125.707	61.45	3478.31	2309.99	3497.22	2954.8	1771.87	1095.66	2458.12	3235.48	149.752	3360.1	20.6643	4274.84	3174.49	3018.41	2766.71	2371.36	2046.6	1982.11
2.53_855.5067m/z	855.507	1	2.52822	0.873083	3465.48	2994.84	2581.16	3680.68	3483.41	19.1704	2117.97	2423.59	4500.29	3968.64	3137.58	3811.92	3209.88	4048.87	3990.47	43.4321	5100.26	626.578	4655.64	2960.97	2020.62	396.143	2976.73	109.814	3203.37	146.031	0	3462.04	2164.45	2185.52	4819.13	997.541	1893.27	5008.31	9759.59	48.0892	3625.24	67.0485	3350.72	4289.04	4546.68	4275.83	3643.76	3407.27	3728.22
2.53_524.2784m/z	524.278	1	2.52822	0.7599	32075.1	25418	34424.3	31809	42107	1859.33	31974.1	26101.1	41074.2	37682.5	24540.4	27975.8	32790.8	32469.9	40654.7	137.199	38185.5	53.9434	30321.9	27862.8	25468.8	181.284	24179.3	44.8412	31894.7	1905.39	4.41397	33481.1	21398.6	16469.3	23849.2	17454.1	29759	25968.9	38561.7	9.36775	33646.9	13.6739	33398.6	30755.9	34078.7	33848.8	29680.8	29346.7	30594.8
2.61_100.0058m/z	100.006	1	2.60905	0.776067	9465.87	10772.3	12745	12189.6	4031.6	12914	7605.36	8958.48	8850.91	5269.02	10766.2	8502.36	10047.1	4816.75	8028.51	8990.1	4431.65	12192.6	5326.73	9655.4	9277.66	7956.27	9939.57	10815.3	8466.17	11033.2	10920.7	8741.84	8332.3	10083.2	8862.88	4864.66	10634.5	8920.54	3993.82	10691.7	8549.79	10606.5	7873.85	8827.25	9052.84	8932.46	7566.65	7116.28	7286.15
2.61_140.9202m/z	140.92	1	2.60905	0.307183	293.941	298.234	299.322	303.646	0	330.767	245.08	299.297	306.994	0	274.385	233.893	251.358	11.3955	222.062	199.279	0	279.377	16.6523	178.019	184.413	203.165	213.306	249.522	211.938	352.43	461.446	359.609	418.296	494.851	409.297	12.3252	412	407.225	28.5302	516.251	364.214	521.115	434.786	379.817	349.024	311.219	258.479	263.51	220.357
2.66_180.8422m/z	180.842	1	2.65755	0.355683	9641.25	10598.8	10690.8	10105.5	1989.94	11384.3	9358.68	8367.82	8768.07	2071.2	9949.05	10159.9	9233.65	1981.82	8610.93	10392.9	2013.99	11192.5	2015.11	8734.46	8959.56	11614	11012.7	13101.3	9589.83	12592.4	12433.3	10621.6	11047.3	9140.63	10423.8	3573.73	11510.8	10506.1	3281.03	13586.9	9838.73	13532	9488	10370.3	11291.7	10045	8619.96	8511.26	12077.6
2.66_498.2874m/z	498.287	1	2.65755	0.6629	5419.58	5956.08	2246.31	1217.84	528809	1372.26	501.6	3120.39	1672.24	1957.1	649.488	609.549	923.875	2353.23	979.172	38.2113	2045.93	74.9348	1143.49	753.299	10140.1	345.967	661.866	134.171	642.91	1063.08	33.0833	757.877	199.389	6081.07	411.934	4597.85	1875.47	6822.32	2910.19	0.233015	944.196	0.669145	555.102	732.079	16088.9	15107.4	13398.8	12897.7	13211.7
2.66_617.4478m/z	617.448	1	2.65755	0.37185	1203.68	1135.36	1184.44	1000.09	1186.64	659.314	1103.93	877.174	1082.19	935.666	1211.96	1445.64	1139.51	826.798	1003.03	406.92	959.321	1554.33	925.763	1059.35	853.683	1043.12	1170.57	740.828	1048.27	762.665	658.417	1276.49	1242.8	932.749	1323.15	708.948	1042.81	1069.26	1011.54	661.418	1318.26	797.9	1098	1242.04	1229.11	1169.98	1071.57	1050.12	914.51
2.66_838.4914m/z	838.491	1	2.65755	0.404183	617.024	807.837	2552.22	1840.19	437.955	1530.31	763.975	781.153	1096.59	351.196	823.153	1635.16	750.115	377.905	1553.83	766.166	179.439	9199.45	256.406	738.993	298.82	7188.81	1053.15	2341.31	865.235	3509.1	1276.52	691.885	1109.98	412.679	1566.73	156.428	1749.83	603.708	358.403	760.282	563.505	1266.51	450.715	881.263	693.917	548.418	568.056	500.3	674.587
2.67_989.4677m/z	989.468	1	2.67372	0.27485	409.952	591.868	0	0	0	0	584.017	420.198	356.157	53.249	371.799	417.657	682.751	0	353.126	0	74.7196	0	133.95	701.218	680.63	0	882.485	0	346.074	0	0	1099.63	548.274	679.942	618.373	0	92.1501	645.808	42.2737	61.6284	695.96	0	1334.87	1187.92	1350.24	924.115	806.488	710.929	643.489
2.67_861.5482m/z	861.548	1	2.67372	1.58445	51815.2	34926.8	30149.7	32514.9	18530.2	6670.95	32251.6	49505.8	29290.4	43198.2	51213.1	40256.7	39434.3	39301.7	28698.5	5487.98	38800.7	51851.7	37619.3	33604.9	35579.8	33594.6	46084.2	11609.6	38306.4	21552.5	6661.34	38310.5	40910.3	50844.4	49028.9	39760.4	28563.3	49806.7	45164.5	4274.92	33651	8373.27	40720.6	38995.4	44882.6	43817.3	38046.1	36543.2	38657.8
2.67_645.4801m/z	645.48	1	2.67372	0.37185	962.965	1263.89	1013	974.947	999.831	448.893	758.014	913.625	884.115	795.004	970.157	1084.91	937.365	797.915	886.697	320.646	923.67	1101.4	844.256	946.628	721.057	894.361	918.288	579.695	867.527	765.841	536.03	1015.5	915.592	834.806	1195.09	493.184	1106.69	930.074	759.134	609.57	982.806	611.534	995.549	1067.64	1073.06	907.195	973.313	805.246	858.152
2.67_615.4496m/z	615.45	1	2.67372	0.355683	1088.16	1159.52	1266.4	814.92	974.845	724.116	1071.14	893.355	1094.92	866.689	1195.07	1187.81	1030.05	978.033	1201.24	374.648	931.645	1441.73	937.82	976.962	806.558	1049.09	1187.64	563.015	1131.24	1021.75	633.663	1223.68	1263.27	964.016	1278.89	677.506	1101.94	1193.01	845.678	632.408	1183.51	707.754	989.039	1105.75	1106.74	1231.72	1134.51	938.755	1017.2
2.67_560.2166m/z	560.217	1	2.67372	0.0646833	192.809	286.073	231.114	239.186	150.478	0.102657	314.664	209.836	405.016	127.109	302.703	356.319	276.87	209.408	300.676	2.1906	243.445	1.47611	98.3624	294.345	180.649	0.10228	290.212	0	297.981	0.266382	1.56135	361.719	332.176	147.335	324.791	106.094	325.61	405.733	74.8743	3.54e-05	310.655	0	201.77	304.8	254.911	284.418	254.353	199.266	261.077
2.67_462.7798m/z	462.78	1	2.67372	0.291017	479.337	622.256	553.558	573.706	0	793.703	513.582	516.86	407.341	0	538.745	459.844	548.136	0	411.058	867.342	0	554.354	0	473.285	326.328	469.258	387.595	713.8	450.172	616.839	787.529	367.352	384.376	392.679	386.548	0	362.677	388.938	0	847.282	383.285	461.686	379.191	406.51	527.045	479.962	462.256	349.537	430.303
2.67_500.2792m/z	500.279	1	2.67372	0.646733	23123.9	18902.3	24913.4	18245.1	85342.3	3769.46	22489.5	15562.5	27174.8	22771.7	12141.6	14449.9	19377.2	22823.9	26160.7	110.136	23954.1	37.0496	18659.7	18007.6	18472.4	428.794	12119.6	17.5668	13885.2	2637.97	3.34857	18948.6	10819.3	10092	10733.3	12026.3	22012.4	16501.4	25092.7	2.53465	20946.4	8.61621	17193.7	12787.9	17661.4	17874.2	16468.9	16790.4	17675.4
2.67_358.8762m/z	358.876	1	2.67372	0.37185	32143.8	36845.4	37938	31763.9	2451.18	34700.1	30637.6	28142.8	30806.7	7167.3	35867.7	41403.2	34563.3	5224.24	31006	26718.1	6767.11	37805	6688.05	32123.5	22899.3	28571.1	39398.4	34387	29603.8	38836.3	27082.7	32483.7	36748	24336.8	36030.6	6444.96	35688.9	31916.5	4779.15	28709.9	30216	32308.3	27652.7	31462.5	34344	33445.3	30275.7	29345.2	29254.5
2.67_175.8746m/z	175.875	1	2.67372	0.258683	226.155	507.69	512.039	453.57	12.8981	588.37	304.182	222.286	336.186	16.7218	702.014	760.679	364.057	17.9277	351.536	296.509	15.7504	656.988	19.5054	393.679	273.791	344.084	848.753	781.116	447.79	922.15	602.222	624.474	1164.1	432.868	828.808	48.9877	925.954	644.505	47.4239	843.132	526.608	1190.36	481.723	550.538	492.078	419.992	246.324	335.061	389.315
2.67_216.9011m/z	216.901	1	2.67372	0.339517	8423.42	10330.1	10374.4	8564.55	1831.13	9706.61	8171.92	7524.22	8447.47	2765.54	9993.32	11705.3	9218.62	2581.64	8344.5	7496.74	2956.51	10778	2740.62	8899.07	6456.9	8233.32	11493.4	10023.8	8380.28	11763.2	7661.68	9229.74	10938.8	6758.92	10608.2	2696.27	10533.8	9027.45	2216.28	8953.97	8627.02	10375.9	8183.61	9114.47	9424.42	8996.27	8119.38	8060.17	8331.28
2.67_218.8995m/z	218.899	1	2.67372	0.339517	16001.2	19464.4	19976.3	16755.8	3178.5	18932.1	16106.8	14507.6	16044.7	5062.65	19732.6	22700	18115.3	4255.5	16364.3	14337.4	5085.43	20940.5	4840.29	17089.5	11986.2	15813.8	22471.8	19967.1	16203.4	22895.9	14475.9	17670.1	21378.1	12998.8	19971.7	4587.64	20373.9	17821.4	3712.63	16613.6	16276.4	19644.5	14687.9	17499.8	17882.3	17685.8	15961.8	15663.9	15579.6
2.67_360.8752m/z	360.875	1	2.67372	0.339517	11871	13345.7	14224.8	11758.7	1499.41	12531.3	11460.9	10398.9	11430.1	3440.18	13170.7	15265.1	12521.1	2800.22	11449	10108.4	2994.55	13587.4	3304.66	11720.2	8810.05	10494.8	14120.1	12432.9	11198	14479.3	9837.33	12267.8	12900.3	9646.17	13315	3426.7	13378.1	12155.3	2839.77	10866.9	11653	12474.4	10331.5	11705.1	12555.2	12570	11068.5	11093.3	10949
2.67_354.8828m/z	354.883	1	2.67372	0.339517	11976.4	13502.6	13826.4	11892.5	1570.89	13176.6	11633	10691.7	11358.6	3004.89	13287.2	14993	12559.7	2223.41	11486	10364.5	2814.64	13582.7	2800.53	11993.6	8961.57	10924	14306	12760.4	11160.3	14989.5	10017	11854.9	13281.4	9550.36	13188.6	2917.05	13198.5	11935.9	2330.79	11224.2	11554.8	12050.4	10375.2	11691.7	12616.2	12731	11474.1	11180.5	10984.4
2.67_220.8977m/z	220.898	1	2.67372	0.355683	8474.27	10186.4	10493.5	8989.26	1217.8	10150	8424.6	7812.23	8467.9	2409.41	9922.42	11787	9239.11	1824.07	8604.03	7932.76	2418.45	10862.5	2350.63	9016.51	6374.65	8259.8	11407.3	10171.8	8540.53	12003.9	7682.74	9290.77	10632.7	6791.96	10512.6	2414.75	10883.8	9455.22	1780.04	9094.97	8491.72	10596.3	7742.52	9261.55	9383.01	9457.39	8053.17	8390.15	8189.67
2.69_643.4810m/z	643.481	1	2.68988	0.37185	898.943	1065.32	991.658	924.275	728.004	605.388	864.448	690.176	937.434	651.838	893.163	979.384	868.631	621.196	917.136	351.569	677.707	1196.48	678.292	937.23	474.48	842.858	1012.21	629.716	727.663	707.278	586.751	814.903	810.323	791.185	1139.73	581.25	1097.27	972.082	742.875	407.792	897.511	605.878	985.54	1007.67	1103.79	982.053	772.109	889.893	761.187
2.69_356.8785m/z	356.879	1	2.68988	0.37185	31162.5	36151.3	37411.8	31021.2	2922.2	34571.6	29816.6	27731.2	30040	7292.37	35995.5	40848.7	33175.6	5465.3	30794.5	26056	6819.07	36718.5	6654.64	31470.5	22456.2	28072.3	39015.1	33244.5	29989.7	38784.2	25835.6	31470.8	36596	24422.9	34790.7	6613.19	35153.5	31765.7	4871.51	28635	29755.7	31697.2	27323.5	31102.6	33933.4	33193.7	29971	28732.7	28784.2
2.69_178.8453m/z	178.845	1	2.68988	0.355683	10375.1	11571.1	11999.4	11381.2	1780.26	12542.3	9434.26	9366.74	9579.6	1739.36	10923.1	10957.2	9932.32	1522.81	9257.3	10882.3	1671.32	12579.2	1800.59	9474.17	9706.29	12135.6	12233.4	14386.4	10225.3	14247.3	13550.2	11365	12092.1	10322.6	11689.4	3479.1	12517.6	11064.8	3129.81	14493.5	10432	15080.4	10097.9	11103.7	11965.9	10498.7	9328.12	9218.16	12710
2.69_987.4638m/z	987.464	1	2.68988	0.22635	245.255	493.369	42.0728	86.4488	0	0	175.524	164.555	218.711	39.0699	216.629	117.164	551.754	27.723	104.964	0	62.0291	0	28.8653	643.813	432.604	0	625.042	0	490.738	0	0	799.468	312.584	414.378	631.753	34.6425	108.754	359.049	24.3939	0	679.933	0	784.151	793.309	993.787	833.639	736.884	696.823	639.325
2.69_80.9184m/z	80.9184	1	2.68988	0.695233	5993.55	6628.19	7139.91	6902.82	3835.88	7060.09	6314.67	5433.73	5694.82	4051.03	6794.34	6610.71	5759.73	3998.91	5537.64	7502.46	3835.69	7087.12	3622.9	5587.54	4492.73	6863.26	6303.25	7181.38	5340.27	6842.52	6653.8	6102.23	6990.86	5176.88	6155.54	4120.29	6810.43	5937.49	4296.83	7429.71	5618.41	7523.46	5976.82	6302.59	6606.64	6453.63	5473.61	5374.46	5357.2
2.69_78.9205m/z	78.9205	1	2.68988	0.695233	5919.78	6670.89	7171.48	6719.2	3819.44	7111.55	6106.48	5385.49	5888.24	4017.05	6746.08	6510.8	5850.23	3903.97	5728.54	7530.48	3872.43	6966.47	3713.59	5597.46	4461.81	6812.39	6116.54	7097.42	5490.77	6982.07	6526.16	6025.26	6959.5	5345.08	6291.22	4158.58	6909.96	5947.55	4253.25	7375.36	5624.83	7722.7	6018.12	6417.21	6532.08	6373.99	5600.75	5331.96	5339.62
2.69_162.8422m/z	162.842	1	2.68988	0.291017	1028.65	1550.86	1880.24	1555.93	14.0569	2023.92	1382.07	977.144	1045.04	20.7373	2225.2	2532.17	1595.07	27.4927	1364.76	1550.11	20.3303	2091.38	0	1472.58	629.719	1156.39	2515.45	2501.19	1196.24	2869.83	1730.43	2032.84	2894.97	1137.45	2625.42	0	2768.9	2033.25	0	2564.87	1797.93	3270.11	1646.23	2278.1	1327.61	1231.04	1200.19	1347.88	1184.66
2.71_496.2722m/z	496.272	1	2.70607	0.695233	196.724	435.727	30.632	35.8343	77712.5	13.5936	97.9663	108.342	5.60543	74.9298	131.794	6.55165	38.4442	31.7116	12.3396	38.5579	52.1906	36.8202	43.2109	24.8968	1090.5	7.26776	25.8836	25.0375	58.8233	18.0109	8.39139	69.0644	5.61621	1084.26	38.8218	43.427	77.9548	848.108	172.335	0.190169	12.1746	5.79464	28.5594	60.7	1036.16	966.675	754.839	865.487	955.797
2.71_458.7846m/z	458.785	1	2.70607	0.258683	484.51	674.996	702.511	702.494	0	870.215	710.722	511.652	536.767	0	488.406	577.07	492.221	0	491.358	920.38	0	635.579	0	547.791	335.163	576.197	438.59	993.191	451.4	660.574	798.787	426.28	311.36	416.519	324.557	0	470.909	448.058	0	815.473	430.533	530.333	461.486	382.215	603.08	533.426	443.921	483.215	508.499
2.71_182.8284m/z	182.828	1	2.70607	0.355683	2054.35	2390.02	2582	2290.95	12.7445	2946.72	2059.36	1768.02	1937.95	730.675	2439.81	2662.22	2131.02	618.155	1902.48	2728.35	680.36	2648.13	817.581	2175.01	1574.27	2128.76	2587.9	3336.92	1999.89	3625.26	3523.44	2804.99	3321.48	2149.23	3035.29	860.185	3530.63	2620.49	540.807	3882.99	2511.36	4103.63	2297.79	2761.03	1964.57	1842.38	1678.34	1761.95	1979.28
2.71_184.8245m/z	184.825	1	2.70607	0.307183	742.5	1077.02	1150.14	1000.57	0	1213.07	919.844	673.484	817.335	305.835	977.887	1222.36	859.362	303.891	824.965	1194.53	274.468	1071	341.243	938.938	622.23	836.322	1016.43	1372.91	803.48	1419.16	1305.03	1147.65	1515.2	885.173	1256.56	304.926	1556.9	1208.23	241.221	1743.11	1120.17	1833.52	975.803	1193.44	753.568	941.805	748.703	681.199	733.152
2.74_141.9183m/z	141.918	1	2.7384	0.339517	885.85	1035.47	1046.97	932.757	58.237	1063.04	917.345	873.059	879.38	181.358	866.404	877.654	880.404	119.38	880.987	1044.95	150.402	980.873	131.562	890.128	764.756	921.345	748.049	1128.66	768.2	738.404	565.24	442.842	422.508	391.785	496.071	46.9216	495.809	475.18	41.5204	624.598	477.571	647.143	541.628	523.823	994.167	985.981	816.998	821.367	894.203
2.74_460.7824m/z	460.782	1	2.7384	0.291017	827.124	1075.07	956.793	1149.51	0	1374.28	957.973	792.304	786.225	0	839.861	937.779	856.869	0	764.881	1558.46	0	957.136	0	787.621	563.662	901.697	897.978	1419.8	720.626	1055.12	1367.63	702.25	623.458	700.98	745.076	0	793.308	842.018	0	1326.06	700.314	934.149	758.704	757.431	778.115	832.892	659.506	736.742	767.199
2.75_300.8895m/z	300.89	1	2.75457	0.145517	227.839	203.95	264.428	249.734	119.776	447.476	249.932	189.448	189.769	150.255	233.344	146.55	185.828	121.402	210.981	304.419	91.6167	337.148	111.457	236.663	171.548	247.996	265.329	562.617	205.351	423.291	486.15	137.953	285.663	225.986	145.274	42.097	309.352	243.511	73.6652	614.331	150.193	727.302	125.073	204.26	199.046	203.134	168.298	193.932	224.021
2.87_105.0190m/z	105.019	1	2.86773	0.2425	75.4219	55.9255	49.8208	41.4967	53.3711	58.3731	39.1245	11.3409	58.886	92.1053	39.4954	45.1804	39.358	119.801	17.8073	96.6249	67.9751	52.1543	76.0669	57.5063	112.423	100.211	57.5806	96.7114	111.389	64.9172	104.539	43.0102	30.5357	40.0604	70.8741	74.0004	146.782	77.3285	66.817	41.2383	50.4804	61.8034	47.0652	24.5452	760.22	740.43	777.265	768.47	667.657
2.90_104.0231m/z	104.023	1	2.90007	0.177833	5.94864	0	1.81402	6.80633	0	13.3035	0	9.70194	0	14.362	8.32422	13.9911	0	0	0	19.6879	7.43744	9.01891	0	5.73449	9.67189	0	0	15.1866	0	0	0	0	0	5.69555	6.73252	0	11.1314	0	2.87655	6.06373	4.02289	0	0	0	265.149	286.945	253.021	283.094	265.939
2.95_831.5152m/z	831.515	1	2.94857	0.614367	651.049	503.139	707.491	883.426	443.687	22.0469	386.233	703.297	567.72	442.981	829.671	1252.39	979.858	713.62	643.957	0	755.712	1082.73	354.916	470.698	287.209	379.467	1088.32	18.2202	818.296	65.2271	57.7417	1303.92	481.188	301.506	1242.78	93.3907	493.433	1328.06	1778.37	28.2559	810.957	26.7862	801.94	1013.3	926.927	855.76	940.814	436.246	622.181
2.96_834.5259n	833.519	1	2.96473	2.13413	39166.8	31003	50869.7	42308.4	20381.6	3231.67	29760.4	44749.3	36758.4	39445.3	47387.8	41219.4	36152.3	36882.9	31238	670.581	31639.9	42304.8	25963.5	30147.4	25256.2	12622	38880.7	5134.53	37325	8833.82	1160.35	33643.7	32955.3	36504.8	47383.1	23806.9	30850.9	42616.2	43760.7	914.899	32508.7	1472.39	34073.9	37585.9	38381	36892.2	31057.4	31178.8	31540.2
3.01_476.2785m/z	476.278	1	3.01323	0.727533	42381.9	26629.2	23231.6	27724.1	34126.4	1863.15	28637.5	25695.5	33058.2	37940.9	29304.9	28940.3	30209.1	45500.3	34420	36.7573	42691.6	29.6171	29893.5	31491.4	25612.9	353.622	23905.6	6.2811	30706.7	1306.42	1.27659	29384.4	26063.8	17997.8	27212	28691.8	26014.8	34720.4	39821.2	1.21077	25515.7	4.02632	25706.8	26662.3	37679.6	36583.7	32173.3	31474.7	32067.7
3.01_151.0461m/z	151.046	1	3.01323	0.824533	8679.84	6519.28	10812.4	71385.4	54581.8	8768.1	22159	50681.1	9922.35	70613.5	50743.5	58093.5	68565.2	61342.3	38316.8	62495.1	52581.1	102747	37248	7603.81	9409.01	84542.3	47966.6	72760.1	49819.1	10116.3	7431.97	14430.7	95428.6	80691.6	5927.67	49734	7466.31	7459.54	52452.4	7495.93	11452.6	32467.4	71365.6	55427.9	40604	40405.9	36270.7	36450.2	37815.6
3.08_512.2684m/z	512.268	1	3.07792	0.905383	11631.3	15762.3	49.2845	12.6894	768150	1.44589	12.7229	3845.31	89.2146	7.87367	65.8929	43.6273	38.0416	24.8062	53.1245	1.91744	32.6581	11.4158	19.8911	96.8235	19531.7	2.94002	115.055	37.1421	5.66496	3.9786	20.5854	12.2001	12.1139	24141.2	1.84667	3289.41	2.65561	17874.4	2469.88	6.0146	4.23434	17.636	9.28251	3.6303	28780.8	27955.6	24794.8	24337.3	24959.8
3.08_452.2784m/z	452.278	1	3.07792	0.695217	15295.6	12086.5	15776	13030.3	12906.3	1630.16	13892.8	12400.9	16949.8	15089.4	11325.4	12815	12124.6	14150.9	15054.5	9.40398	16098.2	90.5027	10238.1	11726.7	9911.42	183.687	10132.9	11.4649	14299.3	1449.4	1.71061	12666.6	9140.71	6954.27	11035.9	8443.23	12668.4	11484.2	16592.5	2.33689	11324.4	6.22234	10502.2	11080.4	13969.7	13377.5	11984.2	11975.3	12339.8
3.19_759.5635m/z	759.563	1	3.19108	0.614367	2268.38	2361.24	4394.45	2005.97	1913.69	1063.59	1940.24	2447.44	3298.53	3021.65	1813.92	2682.91	1951.13	2253.64	2988.8	559.113	2079.28	4537.74	1942.94	2522.36	1508.75	2239.23	2423.2	1916.75	2146.97	2350.41	811.648	2371.31	2167.12	1704.65	2228.82	1637.22	2224.36	1643.24	1441.97	686.185	2267.18	650.248	2410.17	2077.46	2538.13	2527.82	2105.36	1965.42	1982.39
3.19_761.5789m/z	761.579	1	3.19108	1.21255	6270.43	10411.3	21480.4	4456.59	6278.32	883.409	7057.13	14989.4	14088.7	11775.1	2461.92	8035.97	3242.63	11488.3	13321.6	2906.84	4774.33	27255.2	4802.07	6715.27	5850.53	8040.4	6194.75	5327.7	4982.38	5832.4	1435.63	4450.92	6140.92	8124.62	8269.7	8584.23	5194.82	4114.67	3690.77	2216.34	9349	1635.94	5589.04	2848.92	5029.39	4747.19	4083.84	3956.22	4375.22
3.21_747.5607m/z	747.561	1	3.20725	0.4042	409.016	477.461	1502.08	351.266	105.87	19.8788	352.676	665.545	263.751	493.681	129.33	373.381	170.252	277.937	570.515	96.3617	355.386	1508.91	181.524	401.571	426.44	323.894	238.423	224.869	238.014	359.362	64.5829	235.19	265.992	645.249	435.227	508.269	116.64	360.285	260.988	112.912	429.351	58.8054	331.841	171.854	247.029	340.388	234.783	234.037	254.181
3.22_496.2714m/z	496.271	1	3.22342	0.501183	90.6827	34.5001	43.2129	3.23521	17445.1	2.93141	6.27167	69.0679	37.9657	20.8163	2.91641	15.27	9.91734	10.6283	12.319	51.3271	7.24602	57.9549	7.93008	188.556	288.151	38.2325	54.3052	56.864	19.5216	55.5998	12.324	4.60229	8.10889	184.279	0.710552	7.49533	9.29842	158.121	23.6839	4.27004	2.35674	8.50837	8.76706	3.42272	101.148	301.506	226.84	238.561	221.787
3.22_498.2880m/z	498.288	1	3.22342	0.82455	8008.21	9846.76	362.013	284.332	527952	113.365	1743.14	4388.95	3242.63	3134.99	1133.73	1543.08	1830.94	2197.25	2317.39	99.0083	3935.49	257.704	2504.71	3310.69	20551.5	396.55	2272.25	158.734	3268.47	156.761	100.332	2074.68	1004.75	9541.96	1102.97	4428.82	205.759	10146.7	3468.28	67.3058	2341.29	105.533	1902.72	1700.7	28874.4	26494	22910.1	21965.5	21600
3.45_103.0057m/z	103.006	1	3.44977	0.468867	651.02	1227.18	1515.97	1301.6	762.816	1375.7	1707.6	782.592	1405.94	1083.57	1084.92	973.098	890.995	1004.15	925.661	1159.62	901.97	1073	794.734	878.844	665.493	1352.34	642.928	1079.62	458.761	1069.43	1664.2	1049.07	1011.32	810.36	903.87	972.537	1542.61	783.729	843.88	1652.6	903.224	1310.3	845.507	935.048	1086.38	1129.73	846.074	836.24	800.021
3.50_117.0566m/z	117.057	1	3.49827	1.68142	48981.5	58315.2	87386.8	43270.4	24016.9	60407.9	44932.9	46615	46207.6	37859.7	48770.3	60975.5	59561.3	36239.9	63722.5	75953.8	36184.2	59110.4	31922.8	42733.1	40626	58152.6	75863.3	61723.5	54204.4	86207.4	67194.5	77920.9	46084.1	38762.5	69468.1	52957	68006.4	55053.1	39084.8	56554.9	86650.9	93435.7	75164	71105.3	57148.1	56018.9	49659.2	49158.8	50665.9
3.56_660.3523m/z	660.352	1	3.56293	0.1455	1248.2	741.278	1148.87	946.207	106.288	849.753	1094.13	951.701	824.137	814.62	1029.18	815.515	826.697	909.41	1161.26	799.032	1097.89	675.711	798.051	1028.39	988.518	1389.87	814.941	545.263	1105.61	952.944	1049.98	1332.72	740.447	631.679	674.844	610.239	1019.88	752.147	1070.05	1028.32	1328.63	948.919	1390.87	938.491	962.698	860.133	687.866	748.656	812.388
3.58_636.3630m/z	636.363	1	3.5791	0.258667	2133.7	1670.4	2701.46	1872.82	617.513	1655.21	1703.23	1915.31	1942.57	1571.77	1560.65	1672.97	1924.08	1402.68	2084.25	1350.45	1670.39	1325.23	1533.42	1578.12	1037.6	1865.12	1953.5	1657.69	2040.81	2537.08	1698.96	2128.05	1182.8	1192.13	1696.8	1150.13	1798.15	1493.41	1729.58	1562.48	1988.65	1925.38	1801.45	1988.97	2060.3	2078.68	1592.51	1695.15	1792.73
3.61_608.3762m/z	608.376	1	3.61143	0.404183	4773.47	4120.57	4808.63	3348.47	2103.53	3408.1	5371.95	3594.87	5379.68	3129.83	3526.27	3267.37	3670.32	4389.93	4902.43	5669.53	5760.89	2541.4	4842.87	3743.64	3514.45	5492.42	2962.93	3799.32	3969.94	3094.95	3639.42	2762	2080.8	1768.27	1365.91	1068.47	2506.1	2473.92	2719.84	4397.43	2522.85	2234.86	2208.71	1800	3827.11	4033.01	3570.33	3826.56	3659.76
3.61_626.3471m/z	626.347	1	3.61143	0.5497	29316.4	22043.8	39282.9	29371.2	43467.8	25158.4	32585.1	30605.3	42022.2	26157	32391.6	22100.7	33559.8	22276.9	41636.9	32703.2	34345.9	22194	29409.5	25672.3	32715.9	45498.1	22769.4	23583.9	36484.6	27279.3	25156.7	31683.4	15414.2	16404.7	17374.3	9633.94	30778	22032.7	24851.8	22062	32006	27421.7	33786.1	25860.5	34486.8	34170	29632.5	28614	29054.3
3.63_514.2837m/z	514.284	1	3.6276	1.2449	27746.1	34959.1	348.086	120.255	2.78273e+06	1264.49	834.231	18999	441.289	559.679	334.842	219.05	168.18	256.82	175.591	130.531	214.792	185.332	146.029	304.534	32338.6	326.184	283.616	57.2165	98.1137	65.4463	88.4048	23.4641	68.3713	43742.1	59.2465	11299.4	64.6168	35063.7	5596.84	77.5789	39.0695	562.489	35.0533	27.7487	78840.6	77648.2	71107.4	71098.3	74778.4
3.63_596.3892m/z	596.389	1	3.6276	0.355683	2547.75	2212.33	1992.81	3035.61	9114.67	2500.09	1823.15	1835.98	1277.19	890.445	1881.96	1678.73	1688.52	641.139	1645.52	1064.69	1622.05	1344.55	1214.41	1417.98	1252.41	1638.59	1543.99	1180.39	1878.19	1963.42	1104.94	1513.96	1014.8	1920.49	1674.38	879.182	1098.3	2377.34	1353.67	1008.26	1279.19	1294.35	973.645	1091.94	2809.04	2819.35	2342.46	2181.7	2625.19
3.64_684.3580m/z	684.358	1	3.64377	0.161683	916.214	743.755	814.271	329.763	16.7219	381.832	704.828	958.272	736.365	407.221	383.349	361.292	605.01	337.79	808.355	295.555	391.928	450.555	486.799	537.624	735.668	516.858	510.914	405.098	421.674	571.337	769.491	1013.51	600.75	512.331	451.764	458.79	893.514	555.451	567.135	668.591	1361.88	945.839	1162.18	840.285	739.88	736.336	536.327	372.595	469.449
3.66_602.3461m/z	602.346	1	3.65993	0.6467	64780	56257.9	61256.5	39397.6	58924.4	41849.9	70213	62691.1	69613.4	37471.5	42460.1	38235.5	56140.3	39980.9	75938.6	56699.9	53727.1	41339.3	52586.9	54017	59465.9	71993	45014.4	40455.7	47631.7	43968.4	53576.6	59244.4	29976.7	34597.8	27338.6	22708.2	48100.8	39104.3	36552.4	53518.7	60572.9	43424	52133.1	33872.9	58541.9	58531.9	49590.6	49438.2	50071.4
3.68_664.3715m/z	664.371	1	3.6761	0.355683	2285.77	2652.55	2934.11	2826.99	166.317	2555	2572.92	2280.03	2568.07	2352.15	2104.65	2471.45	2385.87	2249.39	2627.23	2112.99	2073.65	2140.97	2299.65	2596.63	1361.66	2242.09	2172.45	2022.76	2517.48	2504.26	1906.32	2070.11	2238.5	1846.95	1876.53	2391.6	2090.82	1967.05	2282.23	2071.5	1652.78	1636.06	1571.5	1901.96	2876.09	2539.19	2100.57	2193.44	1891.67
3.69_512.2678m/z	512.268	1	3.69228	0.339517	6666.23	5950.72	20.3851	4.47837	109222	4.58884	4.58774	5341.41	95.3321	2.10013	14.9688	2.47089	4.75579	7.349	3.08104	5.34009	7.26916	4.47352	3.58167	57.1627	6055.51	3.14484	5.94448	7.82385	6.25595	9.65302	2.98302	2.35711	7.48714	6020.84	1.03e-05	200.074	2.31799	8153.2	38.4362	1.93969	0.105747	2.0912	1.54358	1.11368	4324.92	4344.24	3981.53	3815.73	4043.43
3.69_610.3910m/z	610.391	1	3.69228	0.42035	3344.46	3586.83	5540.84	5605.07	2429.34	4838.11	6098.35	3550.36	5823.51	2858.94	4172.01	5008.16	4729.34	3172.41	5438.8	5647.89	4744.24	3630.1	4550.6	4627.78	2177.44	5488.4	4047.51	4712.6	6392.27	5015.35	3265.33	3215.96	2197.83	1921.18	2928.43	922.889	3005.48	3059.04	1941.27	4498.48	2406.81	3841.26	2402.98	2837.14	4209.85	3959.74	3814.05	3642.47	3848.01
3.72_600.3305m/z	600.331	1	3.72462	0.42035	5602.72	4542.49	5667.24	3252.36	6288.43	2957.74	3482.51	3610.05	5707.11	3982.16	2847.2	2941.36	4006.67	5027.92	5550.85	2107.83	6287.8	1538.89	5293.35	4901.52	3465.69	6788.08	3068.31	2357.36	3960.57	3705.2	3510.85	4498.74	1343.89	2220.87	2585.05	2731.51	3858.69	3780.81	5775.97	3756.52	5085.69	3780.63	3393.69	2674.25	5108.54	4863.25	4138.86	4292.22	4290.56
3.74_568.3633m/z	568.363	1	3.74078	0.42035	6017.43	5055.64	5285.54	8568.36	3258.14	7097.63	4888.71	5178.07	4876.43	4912.81	5110.19	4415.94	5099.32	3436.5	5203.17	4724.38	4906.9	3814.56	4335.54	4975.12	3903.85	4402.46	4893.44	3366.58	5679.5	5048.07	3665.14	4891.89	3369.12	3329.09	4660.32	4549.86	4297.24	5589.18	4322.77	3309.81	4163.3	3741.95	3470.42	4285.92	5549.65	5714.64	4665.76	4956.53	4486.13
3.77_566.3523m/z	566.352	1	3.77312	0.22635	1505.36	1086.1	1499.05	1076.46	811.19	1231.62	1325.03	1309.73	1114.1	1158.65	1147.66	865.604	1126.05	1015.69	1178.86	1238.77	1508.3	825.925	1250.08	947.162	896.59	1268.18	1125.25	969.38	1121.12	1351.2	1057.24	1119.18	557.543	665.787	788.435	769.905	903.504	855.284	1328.36	1063.32	1198.91	967.198	1021.3	991.184	1350.06	1277.93	1060.14	1048.83	949.637
3.77_578.3467m/z	578.347	1	3.77312	1.18022	404600	313303	389200	329748	325953	295065	385599	324293	388923	298908	318531	285523	316540	308141	408512	310317	354870	243503	308965	315034	265532	428504	293936	276505	347932	331755	278739	343934	229188	219750	250529	221070	298363	275261	280093	287180	308758	283655	294792	266923	369576	363892	313807	308883	311139
3.77_660.3503m/z	660.35	1	3.77312	0.258683	3464.65	2619.59	2901.01	1963.57	1312.38	2354.89	2095.82	2875.93	2219.82	2329.19	2410.44	1830.82	2261.72	2039.17	2573.94	1537.84	2181.04	2233.08	2108.68	2369.11	2355.06	2812.78	2560.82	1803.17	2395.82	2708.56	2388.73	2801.14	2052.71	2142.63	2300.49	1851.55	2544.93	2442.95	1900.44	1754.91	3468.11	3007.88	3041.21	2680.19	3018.74	2837.1	2216.59	2363.63	2405.14
3.77_688.3387m/z	688.339	1	3.77312	0.097	367.009	346.254	296.23	364.379	0	347.756	378.465	282.116	309.427	401.871	356.337	291.308	278.461	420.466	332.345	280.892	413.761	315.386	263.071	351.971	325.742	407.71	75.5277	309.172	253.662	162.018	371.062	237.156	219.797	154.001	257.652	274.12	332.676	259.956	281.097	333.705	59.7791	7.46767	129.539	122.642	346.867	329.415	273.934	335.795	297.898
3.79_651.5679m/z	651.568	1	3.78928	0.339517	819.498	719.628	699.839	679.859	32.3927	558.11	1073.84	489.151	1080.13	402.247	896.664	706.827	671.624	658.465	977.821	916.919	958.827	364.876	791.057	795.108	566.687	881.701	256.978	753.88	950.877	540.611	583.225	715.21	516.632	350.515	470.264	337.87	703.917	561.996	545.645	888.773	560.882	270.306	451.83	382.16	787.56	731.285	691.558	530.543	564.879
3.79_623.5464m/z	623.546	1	3.78928	0.5012	1207.52	1466.85	1178.71	1426.14	0	1230.94	1837.25	1005.47	1586.24	1025.71	1408.83	1267.56	1407.92	1217.77	1628.03	1575.28	1564.89	1243.9	1570.59	1520.71	945.222	1436.91	996.316	1587.46	1569.13	1273.82	1168.2	857.376	996.836	670.016	709.641	755.719	1136.74	954.526	1160.2	1496.71	720.474	624.053	671.227	719.478	1056.06	1097.63	1043.34	1095.73	1126.14
3.79_564.3313m/z	564.331	1	3.78928	0.242517	1558.48	1049	1090.23	1122.52	753.741	862.049	1184.24	1176.22	1064.83	902.637	1252.11	1003.25	1095.45	1099.23	1244.38	797.117	1160.72	881.885	915.357	997.572	1068.73	1274.63	1087.94	857.819	1111.4	1102.3	930.994	1196.17	710.832	847.77	969.732	790.265	1126.04	1071.77	898.101	722.985	1178.74	1076.15	1182.72	885.312	1100.12	1056.4	1063.84	937.031	905.409
3.79_380.1993m/z	380.199	1	3.78928	0.161667	1153.68	1218.44	759.425	1004.6	487.093	819.116	1336.94	794.964	1223.53	898.115	902.726	1002.48	922.037	867.748	1055.78	952.253	1056.86	723.875	1023.42	1195.53	800.17	835.112	720.892	811.904	1114.74	1068.67	1131.52	1049.44	1235.19	1000.27	972.026	995.526	1329.4	1189.44	1228.57	1301.19	822.029	764.214	945.121	753.991	1009.61	1057.23	1006.54	892.399	982.208
3.79_331.0791m/z	331.079	1	3.78928	0.355683	15971.9	17824.2	32331.4	48824.7	7440.95	28078.1	30534.4	27749.6	50433.9	34964.5	36483.5	25923.6	31801.9	57873.9	30465.5	53772.1	43323.8	31517.7	48931	26492.1	56953.9	24174.9	16737.9	29970.2	34394.3	18605.5	27868.2	21841.1	40489.6	17349.2	13696.3	32519.9	17825.4	39701	58484.7	42468.3	11259.3	16139.9	15238.1	16041.8	30895.8	30178.4	27854.4	27350.7	28771.5
3.79_87.0110m/z	87.011	1	3.78928	0.7437	16387.6	14180.6	12408.5	17024	6328	14001.3	22216.3	10878.7	16810.9	11968.3	14515	13893.5	14130.2	15199.8	15474.1	25009.7	15299.5	12114.7	15516.9	14689.7	11512.1	19893.6	8212.25	15456.9	14052.5	11310.3	16555.2	10889.4	13579.1	10286.9	8595.41	12173.7	12858.1	12013	14765.7	21600.4	7562.43	6074.09	6802.19	7368.12	14016.4	13963.7	12596	12401.5	12171.5
3.81_576.3306m/z	576.331	1	3.80545	0.226333	2099.67	1300.93	2073.71	1626.94	2123.39	1695.24	1751.98	1963.45	1971.23	1181.68	1680.14	1764.14	1498.34	1372.48	2114.36	972.739	2023.54	1253.35	1527.38	1779.03	1280.4	2182.32	1597.4	1128.35	1773.68	2061.26	1307.57	1840.83	853.117	1251.45	1574.54	1040.78	1719.7	1801.43	1499.97	1060.92	1789.98	1745.12	1839.12	1527.15	1925.85	2007.17	1718.58	1608.61	1677.64
3.82_480.3086m/z	480.309	1	3.82162	0.177833	1035.59	830.539	1225.87	1053.59	766.211	1028.87	1181.75	908.113	1050.62	1042.84	949.218	977.567	1025.2	1065.08	1160.52	682.191	1199.7	746.371	790.065	889.748	603.205	1003.81	1020.04	1011.79	1179.22	1241.64	740.139	1064.72	896.916	538.059	878.805	691.056	937.082	718.753	825.797	791.991	911.998	707.07	924.793	838.817	1309.43	1141.89	877.517	824.543	953.505
3.82_554.3468m/z	554.347	1	3.82162	1.05088	253845	227936	294480	241109	190393	240506	279297	238631	277983	250348	224638	238597	246171	198969	284084	204372	259228	188063	215473	227446	175535	294079	245554	235703	273987	274566	197476	252487	172867	144224	217582	137929	213565	187229	221809	224119	224469	231252	207868	214688	269097	266071	230368	224409	226420
3.82_636.3507m/z	636.351	1	3.82162	0.27485	3586.35	3094.4	3546.94	2543.17	1104.01	3018.38	2859.77	3483.13	2726.93	3398.84	2579.72	3015.91	2835.04	2400.87	3363.4	1854.96	2457.75	2782.17	2459.69	2571.94	2251.35	2892.98	3622.61	2857.29	2984.86	4189.34	2357.48	3451.13	2349.98	2115.42	3519.52	2022.05	2787.74	2421.46	2161.29	2236.47	3733.49	4354.44	3629	3441.22	3430.97	3315.89	2634.24	2613.36	2797.65
3.84_71.0160m/z	71.016	1	3.83778	0.355683	114.034	101.096	1351.2	110.333	1179.86	337.918	70.8465	113.665	69.0821	180.35	56.8394	78.9204	106.684	205.524	83.3237	279.188	409.208	151.977	94.8033	65.4042	58.4276	858.064	84.1059	650.785	62.1773	185.457	184.327	123.428	149.733	75.5325	110.72	161.174	130.167	97.0155	29.136	254.954	95.5721	915.994	94.526	113.504	138.943	101.165	109.339	106.727	159.627
3.84_540.3396m/z	540.34	1	3.83778	0.339517	4382.84	3775.45	4571.15	3931.83	2832.14	4202.82	3795.04	3943.82	3915.62	3996.57	3807.9	3719.59	3963.72	2899.02	3639.77	2922.12	3838.59	3025.22	3331.12	3468.59	3155.54	3790.7	3841.39	3686.93	4036.87	4273.97	3015.7	3920.24	2616.57	2502.6	3460.75	3093.47	3750.64	3482.22	3192.2	3481.89	3507.01	4023.88	3320.28	3258.95	4167.9	4230.55	3656.87	3472.32	3697.26
3.85_530.2956m/z	530.296	1	3.85395	0.1455	618.295	595.637	519.683	528.693	199.597	598.849	610.937	500.778	455.553	521.72	455.257	379.118	480.173	320.658	530.754	452.959	530.412	444.278	417.12	467.396	336.422	446.976	517.784	465.014	636.296	452.555	543.265	419.352	364.774	303.651	365.5	311.364	400.313	358.168	426.138	456.225	465.165	565.202	416.174	496.714	556.224	502.614	359.964	325.601	375.965
3.85_692.3402m/z	692.34	1	3.85395	0.32335	360.139	652.559	817.173	1604.29	24.3575	868.576	1659.17	366.607	1210	621.776	1103.35	973.699	967.906	1191.81	943.234	2224.55	1297.64	447.234	1083.14	1043.29	445.97	907.705	203.248	1157.23	873.195	138.195	1323.42	487.237	1261.71	465.008	357.032	940.913	1019.09	731.783	1385.68	2144.53	79.3743	23.8098	56.6588	181.267	757.679	745.687	624.395	868.512	629.174
3.87_552.3306m/z	552.331	1	3.87012	0.452683	10923.9	7899.47	12954.6	5880.67	6798.21	5667.2	7981.31	9139.06	9755.48	7058.77	5986.91	6841.62	7860.69	7812.34	8586.27	5413.04	10068.4	4838.4	7163.71	6515.22	7427.85	9833.04	8056.19	6823.57	7862.67	8584.78	6917.91	9534.91	4756.1	4993.17	5186.41	2393.21	6704.24	5746.82	8771.15	6939.1	10571	7915.75	8763.07	8715.26	8929.92	8646.54	7551.2	7316.42	7379.33
3.87_598.3911m/z	598.391	1	3.87012	0.113167	115.905	144.623	109.335	102.392	634.113	170.805	108.232	128.49	114.259	144.472	198.967	282.121	313.408	304.411	272.913	568.901	328.129	486.705	465.761	765.862	1475.31	3496.58	1860.89	2514.17	2476.65	88.5228	68.1145	59.8004	61.2999	112.656	91.3055	58.2651	81.01	40.247	49.1603	48.964	100.648	47.8874	83.1095	89.2717	192.463	201.744	309.674	931.986	1906.76
3.97_524.2778m/z	524.278	1	3.96712	0.4527	9922.16	8135.16	14138.5	10657.2	12035.9	9264.93	10522.1	8879.21	13542.1	11943.8	8558.71	9701.52	11117	9750.28	13592.8	8647.76	11989.2	7305.34	9499.24	9124.96	8241.36	15044.2	8779.81	8246.81	10894.8	11412.2	8667.55	11340.4	6767.63	5430.24	8276.65	4655.37	10874.9	8439.11	11198	8577.51	12048.3	9596.11	11784.7	10724.7	11727.2	11146.9	10379.3	9963.27	10222.5
4.02_500.2779m/z	500.278	1	4.01562	0.46885	7491.07	6718.48	8298.56	6198.74	8584.71	6868.3	8139.38	5094.31	9736.89	8106.79	4460.62	5565.77	7389.83	6677.35	9993.44	6392.47	8291.8	4903.05	6288.92	6831.87	6151.16	10576.9	4933.91	5089.65	5818.51	6135.17	7019.12	7015.32	3974.3	2861.62	4108.28	3502.4	7239.97	5868.76	6935.66	7057.39	8290.44	5337.52	6558.91	5498	7650.31	7433.95	6565.31	6446.36	6675
4.02_810.5289m/z	810.529	1	4.01562	0.258683	0	0	0	0	2918.74	0	42.5866	27.0714	23.4461	273.272	0	0	53.3444	24.4191	29.1685	0	423.103	0	367.377	17.8084	0	0	16.3661	0	0	25.0107	0	99.3411	43.6223	56.9294	15.9589	1096.84	12.5627	0	226.871	0	48.2418	19.461	0	27.7212	230.791	233.581	134.63	162.668	122.016
4.03_480.3096m/z	480.31	1	4.0318	0.258683	2480.18	2132.78	2800.54	2938.8	1963.94	2431.07	2744.57	2305.14	3118.24	2778.97	2153.08	2341.16	2358.81	2790.06	3053.14	1988.05	2803.62	2175.46	2042.32	2334.66	1510.76	3120.46	1858.2	2272.5	3364.1	2822.66	1654.42	2515.05	1951.42	1480.03	2605.97	2338.07	2545.37	1913.36	2506	2005.15	1926.92	1762.42	1934.06	2382.92	3000.6	2621.55	2474.75	2365.01	2562.95
4.06_498.2550m/z	498.255	1	4.06413	0.113167	486.707	353.818	592.245	390.475	707.225	438.556	386.234	210.584	699.117	684.863	211.242	266.009	315.335	656.144	322.127	179.222	598.507	124.258	414.036	395.797	285.6	603.376	205.87	205.303	433.042	373.094	334.982	345.014	218.455	36.7157	299.213	302.207	495.483	408.751	547.169	537.763	398.685	367.147	373.459	238.721	451.531	543.084	450.347	469.295	350.651
4.11_514.2849m/z	514.285	1	4.11263	0.42035	45603.6	58499.2	44.2372	52.4541	4.09442e+06	856.014	616.602	32606.9	736.436	618.556	195.423	29.6981	40.9322	490.328	89.7668	415.407	254.609	530.313	184.368	336.317	56516.6	465.565	147.2	289.597	51.4457	49.9573	255.278	24.8528	55.2994	85089.8	60.1246	23248.7	67.4259	71736.8	10904.2	367.932	13.3459	857.703	36.2823	66.3671	148633	143577	124803	122530	127162
4.11_596.2848m/z	596.285	1	4.11263	0.485017	1071.2	1369.53	8.07612	5.59496	16075.5	4.36694	17.8625	668.991	20.5742	14.5288	9.21328	9.32908	8.07068	14.4932	13.0241	8.17693	51.3678	12.9391	11.2043	7.897	1790.41	166.078	37.97	36.4016	27.1712	9.23202	8.4059	8.40639	3.91471	2279.29	6.43834	334.504	4.16453	1816.68	60.248	6.0239	10.8747	10.2007	3.82585	4.10529	3396.63	3234.12	3184.89	3168.46	3695.72
4.11_599.2547m/z	599.255	1	4.11263	0.32335	1021.55	1595.52	18.7199	9.17561	1596.99	15.1137	15.3225	615.889	19.4173	34.3885	16.1627	8.95187	13.4839	27.3743	11.3291	116.539	26.578	23.2065	17.5731	36.4651	1445.91	221.024	18.7903	64.463	36.7834	20.8514	11.9895	17.3841	12.6171	1510.68	9.8269	193.959	12.4487	1150.05	40.7628	13.2941	17.6651	24.625	7.66964	12.1142	4231.13	3989.29	3810.75	3781.23	3678
4.13_476.2780m/z	476.278	1	4.1288	0.436517	12990.7	7577.76	9453.39	9257.64	5280.72	9451.67	8381.13	7817.9	9431.32	10583.7	9136.48	8618.17	9232.2	12144.5	10052.3	8237.08	11948	6543.55	8173.34	8722.04	7463.44	14010.6	6596.85	7791.01	8023.28	9021.08	8904.14	8552.45	8215.46	5362.29	7840.66	7698.93	10006.4	10009.7	9811.51	7001.34	7892.77	7199.24	7702.27	7680.34	10110.3	10189.7	8702.15	8795.12	8726.69
4.16_452.2782m/z	452.278	1	4.16113	0.388017	5025.95	3972.36	5318.67	4491.3	3057.51	4529.14	4589.48	4300.24	5866.34	5353.03	4066.69	4434.41	4418.18	4816.83	5157.67	3979.66	5671.21	3037.31	3681.2	4012.49	3476.42	5861.92	3344.11	4046.36	4977.71	5161.71	3915.13	4514.22	2868.71	2425.95	4064.44	2845.54	4344.19	3643.24	5793.3	4025.19	4049.75	3882.31	3572.03	4153.79	4835.23	4680.31	4247.59	4106.13	4388.69
4.18_899.5623m/z	899.562	1	4.1773	0.420367	1234.08	911.428	1539.66	1075.36	561.888	53.7434	278.916	1202.41	400.165	429.868	798.931	603.625	611.822	141.487	220.816	28.9652	449.343	883.813	383.312	532.885	995.914	223.926	585.486	203.013	594.107	283.889	0	481.083	592.839	1397.67	738.519	58.6146	377.772	979.458	740.804	55.0489	773.042	182.096	589.635	458.756	854.926	824.114	606.615	489.962	680.307
4.18_907.5341m/z	907.534	1	4.1773	0.194	346.908	340.47	327.408	154.202	189.363	0	270.001	409.23	197.866	369.093	256.112	259.596	249.265	354.413	223.6	88.8101	485.261	159.914	354.604	303.15	351.717	98.2977	292.374	67.6303	281.257	90.559	42.7756	450.469	171.685	243.316	174.84	73.9362	340.397	228.184	468.039	27.1591	429.023	31.5769	327.311	357.524	380.257	258.969	244.786	191.597	146.917
4.18_909.5481m/z	909.548	1	4.1773	0.937717	6509.34	6105.84	8610.39	5113.04	3587.69	984.348	5821.29	8497.4	6996.39	7277.59	9097.24	6721.49	8788.09	4412.57	6296.47	757.213	6919.61	5584.53	5550.04	5133.47	5289.41	2402.19	9300.99	2566.44	7585.27	3681.58	472.16	8840.76	5542.19	5789.09	6690.28	2200.16	6166.97	6444.11	7598.9	913.236	6257.73	741.987	9885.3	8376.3	7904.82	7447.5	6212.38	6207.13	6093.29
4.19_965.5335m/z	965.534	1	4.19347	0.129333	254.405	285.635	260.988	65.5244	27.3615	42.6162	80.6941	170.291	293.817	112.196	78.009	95.6235	39.0398	133.419	252.254	0	105.145	0	224.693	119.999	205.213	0	186.339	0	98.6306	0	0	210.255	80.6986	108.471	113.252	0	86.2832	187.784	192.931	0	262.21	27.5393	182.528	164.47	198.033	159.816	198.817	77.3586	151.761
4.19_512.2680m/z	512.268	1	4.19347	0.87305	11042.8	10193	36.6659	18.0291	186609	33.7021	22.3053	9067.9	181.769	73.3603	35.0367	19.1953	36.3428	24.4606	87.8318	46.764	75.6485	39.4733	50.2805	34.1715	9817.93	43.8909	20.7302	42.3969	55.6604	21.401	25.9257	8.37342	10.0548	11369	33.466	529.35	22.0104	17088	223.496	14.2098	42.6431	18.5461	13.1635	18.9087	8175.22	8213.6	7038.52	6819.49	7321.54
4.21_883.5332m/z	883.533	1	4.20963	0.92155	24863.2	25740.1	15759.2	12350.4	15864.5	5469.64	15112.2	19220.3	21911.6	21936.2	12337.6	13023.7	15330.6	17084.6	20124.4	6928.52	20402.5	11505	22902.9	16405.3	21324.7	10780.2	15553	6173.53	12809.8	7647.19	4925	15536.3	9907.77	11586.6	11907.6	5825.66	11744.6	13745.2	22535.6	5500.89	20653.2	2481.46	15988.9	13653.6	19988.2	19343.3	16310.2	15980.4	16125.2
4.21_885.5486m/z	885.549	1	4.20963	1.13172	157871	161560	153891	133872	95168.4	30670.7	155502	193074	194171	173341	138959	131230	162360	111175	184289	34743.3	141574	117784	130172	141355	142228	75028.3	162867	55397	161754	70349.5	23584.2	158084	113303	135710	134326	60826.5	127106	116804	115264	25419.8	153268	18967.1	183967	158387	175405	166985	143823	137694	139473
4.21_967.5509m/z	967.551	1	4.20963	0.485017	4983.37	4725.86	3544.02	3780.52	429.506	308.736	4630.84	6021.8	5526.59	5356.33	4277.56	4117.39	5036.41	3065.58	5421.44	90.0106	4201.48	1969.45	4459.37	4577.24	5017.14	761.398	5399.77	1068.04	5257.96	1217.46	285.364	5445.02	3455.65	4310.39	4835.22	1465.53	3289.82	3533.48	3151.58	95.7868	5146.92	148.617	6234.07	5086.08	4432.85	4316.64	3993.45	4050.47	4508.09
4.26_871.5382m/z	871.538	1	4.25813	0.3557	2375.11	1858.22	2058.37	2136.78	522.867	369.635	1353.93	2365.45	1984.91	1672.82	1964.55	1225.61	1804.31	825.939	1597	832.325	1474.85	2500.02	1226.02	1478.5	2042.48	759.611	1574.94	690.884	1408.37	855.452	200.517	1467.02	1144.86	1875.95	2067.39	916.718	1548.18	1808.47	1944.88	179.231	1781.87	79.0931	1649.71	1153.42	1752.75	2056.99	1568.71	1428.5	1428.37
4.26_881.5187m/z	881.519	1	4.25813	0.4527	2339.57	2521.45	3009.55	2677.46	1506.91	1102.79	2002.78	2514.79	2737.76	2708.25	2899.65	2558.77	2550.48	2230.77	2793.44	826.67	2785.45	1751	2476.04	1955.92	2029.94	1802.42	2593.6	1074.49	2581.67	1768.31	743.301	2451.82	1588.46	1622.04	2340.52	806.98	2252.77	2613.65	4512.82	732.055	2544.71	653.151	2416.39	2637.9	2828.06	2879.03	2355.32	2204.08	2250.76
4.29_857.5178m/z	857.518	1	4.29047	0.808367	38479.7	34795.7	42288.5	40118.2	23745.7	11223.5	36474.8	37570.6	48105.3	35680.2	36562.9	33897.1	37529.6	29109.5	46093.3	12512.2	36460	24042.2	33969.2	30338.4	31893.3	27015.2	34726	13315.2	36083.8	21211.4	8307.4	33845.7	24785.8	27080	34906.7	10732.4	28240	32923.6	49198	8267.04	39052.2	6637.44	38840.2	40908.8	42268.6	40682.3	34962.7	33472.8	33877.7
4.31_855.5054m/z	855.505	1	4.30663	0.291017	822.332	874.855	1378.38	1228.98	892.883	540.232	583.185	728.511	1443.53	1071.76	794.948	1208.01	879.378	1036.76	1206.91	243.316	1284.96	592.246	1021.18	785.922	595.628	831.009	811.635	334.475	972.883	875.829	180.196	914.736	619.188	655.976	1269.67	353.409	889.99	1180.49	2560.98	269.331	937.139	150.184	873.388	1199.43	1107.58	1038.63	879.65	887.544	830.911
4.32_220.0337m/z	220.034	1	4.3228	0.5982	11112.9	13068.8	13636.5	13085.5	3749.11	13820	13469.2	10537.7	14378.4	13093.7	12941.2	11682.2	11245.3	13401.3	10187.4	19488.2	12495.6	11469.7	12335.7	11779.2	10767.3	15232.5	9851.94	11397.9	11760.7	9688.43	10638.1	9339.07	10359.6	8980.36	9041.93	10624.8	10375	8471.54	10775.4	12087.3	10143.3	9631.3	9340.53	9705.2	13696.5	13064.8	11722.8	11573.3	11415.9
4.36_861.5480m/z	861.548	1	4.35515	0.856867	21063.5	12795.6	18615.2	13921	4238.86	2066.32	12959.6	22478.4	12400.8	18234.8	20051.1	17335.2	14672	15978.7	14202.8	2260.13	14419	17317.9	12800	13519.1	12212.2	7539.16	18896.4	8263.37	15642.4	10652.1	1568.25	15500.7	17209.3	22249.9	22336.4	14535.3	13835.9	21315.2	18261.3	1734.98	13533.3	4018.91	16572.6	15796.5	18394.9	17360.7	14898.6	14061	14214.9
4.36_874.3307m/z	874.331	1	4.35515	0.0970167	45.4458	519.77	2.32491	0.683775	1.21211	0.540408	0.0658805	0.345634	1.02034	3.68369	8.48407	0	2.30778	0.789792	1.95674	2.97967	2.18446	0.406807	2.11395	0.0889506	394.544	2.00869	0.488066	4.05276	0.497749	0	1.67002	0.195977	0	239.51	0.961118	92.081	0.0690152	342.861	8.39723	2.39901	1.01783	0	1.93645	1.4201	895.091	731.868	566.687	451.482	482.478
4.37_694.3052m/z	694.305	1	4.37132	0.210183	459.912	923.304	8.41412	6.14288	2224.86	6.88053	17.7013	287.477	6.58753	3.55875	2.55049	4.24081	3.06806	4.51591	15.7474	3.35482	3.40308	3.05151	2.92022	7.05226	933.289	5.33982	3.216	12.5494	3.47572	5.09566	8.90986	2.66963	1.40711	705.112	1.44967	188.86	0.256124	763.304	5.61521	1.23512	0.353482	2.79712	0.375588	0.739972	1477.15	1388.52	1190.04	1092.73	1204.77
4.39_847.5364m/z	847.536	1	4.38748	0.194017	447.176	238.588	411.154	481.245	32.2062	44.5343	90.5616	329.762	194.23	306.02	465.209	362.585	296.586	147.876	184.94	0	212.161	351.655	122.836	300.603	101.76	49.5571	356.951	94.0085	317.728	132.55	16.9111	313.737	327.808	448.753	460.384	251.35	253.732	702.319	327.914	0	217.181	37.1356	223.04	276.625	294.411	248.474	254.279	225.634	251.975
4.40_833.5183m/z	833.518	1	4.40365	0.533517	11042	6891.34	13167	12856.3	2695.26	3056.47	7889.23	11310.6	8515.53	9092.03	13962.5	12492.3	10586.6	7930.67	9514.76	1651.52	8197.04	8141.41	6130.06	8059.96	6479.34	5919.42	10712.5	4664.42	11551.2	6744.91	1457.8	10353.6	10139.7	10662.5	15246.2	5854.07	9866.26	13721.2	12691.6	1262.92	8055.01	2234.58	10490.5	12152.8	11562.3	10528.5	9157.11	8528.72	8719.22
4.40_831.5073m/z	831.507	1	4.40365	0.210183	262.177	130.001	551.928	283.523	41.1802	65.8335	260.449	288.861	195.824	265.788	303.809	358.014	209.505	89.3372	258.038	0	209.764	241.283	145.812	140.692	0	77.406	329.142	96.5501	231.01	198.759	58.1055	327.826	318.506	205.161	438.072	0	311.19	395.257	480.885	29.2873	297.986	104.692	350.521	373.537	346.3	216.287	156.924	161.989	217.743
4.42_514.2848m/z	514.285	1	4.41982	0.436533	49966.5	71425	105.323	285.729	6.3146e+06	1941.48	1609.37	33775.9	1815.26	1230.48	1021.88	473.974	136.581	1246.31	428.071	362.522	669.157	977.441	402.014	555.006	88857.8	804.507	403.912	682.429	88.401	209.672	432.584	251.944	439.892	88244.2	428.746	27243.6	951.509	98598.3	6771.03	735.207	249.216	1431.32	199.12	332.494	166463	161023	143062	143362	150970
4.47_103.0413m/z	103.041	1	4.46832	0.6467	32308.1	33609	38432.2	45346.6	10381.9	39653.4	35240.1	82941.5	36134	35947.3	34633.9	33302.8	27485.7	56423	43165.2	53818.3	39263.3	71178.1	46597.9	32829	24775.8	50621.2	33820	30760.2	27171.6	55685.9	26329.1	26597.7	19672	27099	22158.2	54268.3	16577.3	19226	26005.6	33192.1	23762.3	61542.7	44817.4	51186.2	47291.8	46120.1	40060.6	37351.5	34053.1
4.48_297.1209m/z	297.121	1	4.48448	0.323333	70189.5	67969.2	69220.9	81677.8	10421.8	79154.3	65641.5	93962.6	70702.6	62789.9	60407	56158.4	47028	74027.1	70496.7	91611.6	58351.4	79720.9	65287	53310	42480.8	75242.9	37273.8	45258.2	33779.8	89056.9	40614.4	21414.6	15748.6	10997.6	17256.2	36076.1	19619.6	18703.1	18231.3	48789.7	20283.8	35382.6	15530.4	20475.4	78216	75837.6	62870.6	51091.4	44905.8
4.48_473.2888m/z	473.289	1	4.48448	0.226333	672.622	426.559	462.637	360.289	251.139	318.096	289.827	385.405	442.794	341.493	426.951	300.168	251.762	299.634	488.9	251.608	294.391	583.907	404.52	326.492	841.381	987.072	363.369	366.208	379.127	411.92	317.934	414.826	505.287	634.789	519.725	174.658	320.521	627.318	739.08	462.895	427.561	497.562	232.556	452.429	639.481	343.897	414.061	429.347	444.599
4.48_599.2536m/z	599.254	1	4.48448	0.291	737.667	1275.39	37.1048	25.6443	875.427	23.0266	30.6155	410.532	22.4898	31.0045	33.0584	12.548	12.3294	23.5394	8.9387	13.5488	10.3812	5.6961	14.8952	28.2632	1752.44	20.3093	16.946	20.7746	29.7651	17.7697	13.8959	16.4056	21.0338	1670.64	18.4722	103.4	34.2894	1134.07	15.773	36.1243	24.5028	32.7117	20.198	37.0395	3416.92	3343.33	3463.59	2927.02	3127.4
4.50_253.0937m/z	253.094	1	4.50065	0.4527	95861.5	77806.7	61251	71396.5	43743.1	80089.3	70279	60144.8	72336.5	60518	64369.3	56643	56907.9	55981.5	70596.9	89579.6	60736.1	61044	62890.7	66806.8	97684.2	115722	61397.4	74364	74232.4	60975.2	86887.4	69104.7	74148.5	67644.1	78243.7	53418.6	67541.3	83288.2	79454.9	96665	67254.2	72828.7	48799.6	61309.3	63161.5	61575.9	58510.5	64083.4	70655.3
4.50_449.3123m/z	449.312	1	4.50065	0.258667	4254.94	3199.26	2456.77	2643.83	489.32	2995.14	2541.22	2056.66	2599.26	2060.35	2297.69	2015.07	2206.12	1480.24	2589.77	2540.52	2270.63	2397.41	2074.87	2296.73	4366.99	4346.54	2384.25	2782.14	2945.89	2552.28	3423.93	3478.3	3623.68	3796.61	4019.99	1807.59	3219.48	4715	4291.21	4027.66	3218.65	3454.25	2095.82	2879.97	2885.12	2363.68	2294.86	2721.23	3223.47
4.50_477.3436m/z	477.344	1	4.50065	0.274833	5170.99	4094.43	3099.74	3541.76	506.671	3623.73	3407.08	2935.75	3527.87	2841.04	3094.74	2555.44	2871.93	2061.77	3577.48	3154.75	2934.66	3271.37	2871.75	2979.64	5524.38	5776.58	2861.14	3607.46	3534.82	3641.93	4717.92	3976.9	4905.43	4779.15	5300.37	2591.19	4315.36	6421.07	5467.32	5505.7	4205.48	4286.85	2671.99	3730.63	3431.28	3125.74	3264.53	3499.9	4000.92
4.52_239.0757m/z	239.076	1	4.51682	0.32335	14382.9	11315.7	8328.99	8018.32	4124.31	9817.67	10166.4	5044.74	10166.2	8237.78	9260.09	8664.78	9880.31	6266.38	9746.34	9423.23	9454.36	7163.12	9087.81	11300.6	19405.9	16400.7	12748	13780	15713.2	5450.47	14078.4	12506.4	13722.3	13671.5	15624.9	8802.37	13337.8	16449.3	15333.8	14758.9	13077.1	12843.4	10574.7	12649.4	7203.25	6953.72	8157.31	10651.6	14754.9
4.53_596.2855m/z	596.286	1	4.53298	0.5982	1617.07	2202.36	21.721	44.3885	18802.4	33.3785	47.9291	562.95	31.2544	44.9842	39.916	22.7135	21.975	30.2343	33.3828	37.0271	28.9834	21.847	32.6718	31.2453	3323.51	58.4452	30.0088	27.1161	21.5664	18.7422	28.5973	24.3115	23.0994	2908.18	19.0629	755.172	21.2877	3403.51	16.7809	20.0421	19.8789	38.8471	26.0751	23.3821	4058.34	3804.07	3734.16	3675.23	4425.86
4.55_678.2806m/z	678.281	1	4.54915	0.161667	52.3613	218.465	0.00193511	0.201612	37.943	0.202729	0.408704	5.96093	7.36012	1.87967	0.628542	0.900942	1.52453	0.25134	1.93398	0.261524	2.44741	2.20146	2.47869	0.550333	472.438	0.438631	0.679352	2.58613	1.41086	0.327961	2.03636	0	0.383104	443.173	0.0208511	1.93745	0.0521674	303.693	3.20106	1.96731	0	0.308691	2.02829	1.32054	473.503	533.094	554.325	649.097	720.418
4.76_647.3448m/z	647.345	1	4.75933	0.339517	0.165509	0	8.29e-05	0.402175	12639.6	0	0	65.354	0	0	0.0212521	0	0	0.0869603	0	0	0.149958	0	8.09206	0	0	0.152255	0.275811	0.547989	0.765947	1.63443	0	0	0	0.389688	0	1.26452	0	0.150053	0	0	0.0888386	1.24736	0.667068	0	481.449	434.321	372.062	347.177	408.225
4.76_608.3137m/z	608.314	1	4.75933	0.339533	612.831	776.578	6.75384	4.4573	9710.77	3.16762	9.61582	272.588	18.2828	12.9845	4.72509	2.29218	4.29251	6.9618	2.41518	6.95983	4.38827	6.05738	12.9613	3.60607	383.868	2.43471	14.9352	8.73539	14.2755	4.1916	8.82033	13.0521	6.76753	2091.53	3.95619	598.403	9.04169	2030.28	35.84	9.42265	5.15415	8.90724	7.70688	5.77599	2376.1	2322.49	1825.61	1670.55	1566.81
4.81_514.2843m/z	514.284	1	4.80783	0.37185	43315.3	62554.9	39.9886	453.536	4.8022e+06	733.56	966.892	27206.7	1441.54	1171.36	777.579	314.625	24.8236	1332.99	301.718	116.998	766.782	554.09	545.648	890.881	63523.8	481.031	521.614	592.344	268.46	197.089	130.581	419.171	543.188	84604.9	468.949	30459.1	721.67	93650	6397.72	269.351	612.404	801.058	318.117	635.139	152990	147666	124015	116182	114763
5.05_530.2796m/z	530.28	1	5.05035	0.51735	187.748	255.734	14.4734	21.7368	14113.9	3.69005	7.23378	116.621	6.38463	39.4397	27.1797	23.7525	16.0808	19.1631	11.7273	21.5662	22.3201	3.18452	15.7974	4.19279	14.9163	38.7732	24.2673	24.8925	35.6639	15.3471	4.83918	0.169322	5.73731	305.994	1.55602	120.416	3.5174	204.38	11.6792	3.83901	5.13363	5.93739	5.20179	8.2209	153.976	102.658	180.955	130.677	153.748
5.15_199.0387m/z	199.039	1	5.14735	0.565867	41046.8	37994.6	39231.9	34569	46060.6	40383.8	38294.7	19724.7	32671.5	47823.9	30863.5	33023.5	29102	39223.7	40581.5	29083.5	38530.4	40037.3	38533.7	42623.6	32743.2	51041.1	26506.6	38647.8	26553.2	38293.6	38338.9	34474.1	34462.3	19152.5	34188.8	47919.7	33540.7	28707.5	35356.8	40485.7	40521.3	35294	29060.3	33562.2	34027.9	34441.7	30521.8	30386.6	29986.7
5.15_201.0355m/z	201.036	1	5.14735	0.404183	14118.6	13004.2	13484.2	11823.4	15754.5	13805.4	12928.7	7202.68	10957.4	16084.5	10584.1	11676.4	10321.5	13494.6	14035.9	10093.2	13022.3	13962.9	12980.8	14257.8	11350.2	16815	9289.19	13385.9	9206.12	13389.3	13263.5	11848.6	11758.6	6690.1	11589.3	16397.8	11589.8	9964.59	12277	14038.5	14293.8	12156.8	10059.4	11421.7	12318.9	11897.8	10570.4	10408.3	10307.5
5.16_124.9927m/z	124.993	1	5.16352	0.46885	6405.39	7484.03	6059.54	5803.11	18707.6	4256.77	7545.56	4385.74	6329.54	8142.85	5459.51	4573.32	4744.5	8375.43	10248.9	7908.79	6751.68	5298.68	6203.91	5649	3884.86	13003.8	5246.52	3915.32	5297.8	4694.61	6597.2	5819.48	5751.62	5521.54	5347.32	11495.1	4112.27	5201.92	14962.2	6980.83	9319.92	7458.76	7094.73	8076.92	6495.8	6654.84	5905.72	5732.24	5787.93
5.18_152.0094m/z	152.009	1	5.17968	0.226333	1385.34	709.794	4475.83	1814.27	7410.15	1537.59	2646.31	1049.91	832.077	1738.92	1466.81	1456.49	1551.71	1930.82	1599.79	1808.68	1714.88	1898.47	1163.98	905.157	737.648	5426.04	1368.68	1920.71	1065.9	1273.65	1544.69	1009.99	1726.97	1535.4	1379.38	2367.29	1142.18	1040.8	1999.13	1845.69	1356.38	3023.33	1588.18	1919.82	1406.22	1315.46	1358.84	1246.7	1297.22
5.18_662.3612n	661.354	1	5.17968	0.565867	119.796	139.776	2318.36	358.201	42666.6	61.7791	235.159	243.208	371.726	577.673	327.132	333.238	408.452	214.146	425.45	28.7345	634.732	93.6279	348.328	181.381	293.399	370.31	302.244	191.957	246.92	53.6136	60.8878	507.748	413.633	215.17	172.358	115.469	79.8899	216.843	366.929	140.449	479.411	438.474	519.096	357.364	749.319	663.346	545.549	361.456	483.73
5.18_648.3513n	683.317	1	5.17968	0.759883	15.1105	120.122	367.469	299.805	68077.9	30.6008	253.79	247.916	357.787	650.172	428.027	132.91	459.442	201.204	478.944	35.521	503.681	36.7869	332.739	104.128	300.455	4.49304	333.57	23.767	400.349	4.23305	6.60315	335	296.21	101.04	157.57	14.4555	101.566	94.0869	249.004	2.08558	343.737	40.0233	280.884	346.784	1175.36	941.732	627.676	643.47	826.39
5.20_418.1272n	417.12	1	5.19585	0.210167	13309.8	13003.2	12698.4	17839.4	62904.4	10543	11802.5	10464.4	6758.53	17442.1	19822.5	17651.8	18573.2	21873.3	26765.6	21396	25589.9	9586.08	21544.2	19681.4	5853.48	28400.2	13779.3	10444.8	11826.4	9582.13	10970.4	15892.6	15993.1	10786.8	18805.7	22960.1	12192.3	11929.8	36451.7	8166.18	8673.7	17381.9	7853.5	12330.8	18005.2	17598.1	15181.9	14948.3	14792
5.23_134.8964m/z	134.896	1	5.22818	0.533517	5611.04	5795.01	5697.66	6094.46	5597.48	6464.93	6306.4	6285.89	6332.27	5872.46	6486.5	6103.28	6203.49	5125.83	6547.2	7089.81	5994.13	6542.89	6145.45	6326.58	8113.57	8630.3	7393.81	8167.92	7266.95	8119.32	8220.75	7057.95	7232.32	7448.5	7150.54	7369.17	7223.79	7120.64	7051.88	7517.13	6833.7	7483.34	6741.19	6909.79	5989.48	5287.05	6676.61	6606.75	9198.8
5.24_136.8947m/z	136.895	1	5.24435	0.533517	1822.27	1945.39	1960.69	2049.52	1834.98	2196.16	1955.76	2109.83	2115.53	2068.17	2160.14	2226.46	2130.51	1601.74	2193.87	2523.08	1843.16	2214.26	1992.92	2113.73	2855.8	3187.05	2510.92	2761.39	2467.39	2847.78	2920.01	2373.46	2406.93	2433.84	2506.64	2485.84	2349.29	2478.5	2288.35	2685.34	2301.93	2467.38	2386.47	2393.31	2121.01	1828.43	2544.62	2092.01	3165.39
5.50_147.0638m/z	147.064	1	5.50303	0.27485	231.729	232.28	385.312	391.317	203.94	524.919	321.948	352.949	302.633	153.926	417.184	388.962	283.837	301.129	264.219	581.033	214.977	318.506	217.475	309.607	195.562	442.453	324.829	390.449	285.336	495.196	303.477	381.613	408.823	442.121	325.636	282.082	351.868	366.802	278.778	402.711	296.651	417.851	376.444	349.768	283.158	364.309	290.779	335.769	222.194
5.52_996.5389m/z	996.539	1	5.5192	0.307183	646.119	820.815	539.966	649.816	0	650.468	705.37	587.125	506.467	0	435.807	492.687	327.931	0	457.601	492.917	0	645.702	0	529.57	539.749	720.364	414.61	667.252	588.345	584.244	871.116	538.622	497.709	618.028	497.52	0	626.184	434.54	0	875.667	471.724	800.724	475.764	434.228	872.018	646.127	491.254	503.332	392.398
5.52_496.7699m/z	496.77	1	5.5192	0.436533	8198.68	7742.75	10125.2	8376.98	0.760986	13160.1	7024.7	6317.08	6583.67	0.000328016	8235.05	8519.99	7480.02	0.0548152	6597.58	12265.7	0.0352603	12975.7	0.214412	6874.55	4891.28	11695.1	7081.6	14864.2	6509.66	13469.1	14466.4	8922.97	9306.41	7337.56	8445.19	0.00858254	11097.1	7807.99	0.238151	17700.2	7039.57	17080.3	8317.3	8637.34	9458.03	7812.71	6363.17	6149.09	6767.49
5.52_490.7766m/z	490.777	1	5.5192	0.4042	3827.85	3790.79	4968.34	4327.93	0	6534.44	3521.68	3193.83	3242.26	0.724907	3921.99	4196.54	3759.16	0	3056.55	6005.42	0.042815	6382.04	0.110144	3405.61	2283.08	5881.15	3437.48	7180.8	3215.43	6850.15	6953.17	4300.92	4708.14	3651.36	3921.83	0.0149089	5161.3	3724.18	0	8604.77	3469.17	8410.1	3961.52	4162.7	4627.43	3913.39	3236.61	2947.36	3293.69
5.52_492.7739m/z	492.774	1	5.5192	0.468867	13877.3	13156.2	16932.1	14711.8	0.964718	21685.8	11952.2	10361.7	11283.6	7.9e-05	13446.5	14350.9	13075	0	10760.1	20561.7	0	21408.5	0.745311	11574.4	8315.85	19323.7	12051	24241.9	11098.6	22211.9	23431.5	15156.9	15269.4	12820.3	14230.5	0.278093	17703.6	13014.7	1.7065	29060	12134.2	28225.6	14047.6	14256.2	15956.7	13424.1	10670.3	10428	11522.7
5.52_494.7718m/z	494.772	1	5.5192	0.4527	15909.9	15680.7	20285.5	17442.1	0.000311097	25936.2	14288.7	13273.3	13734.8	0.00023995	15928.5	17046.3	15451.3	0.0941623	13160.3	24268.8	0.0382463	26226.5	0.005785	13865.8	9842.59	23220.3	14265.5	29602.3	13372.7	26888.7	27947.2	17690.2	18703.9	14911.8	17010.4	0.401109	20936.4	15142.9	0.189242	35044.1	14590.6	34291.9	16202.6	17311	19030.1	15393	12753.4	13037.7	13796.6
5.52_498.7711m/z	498.771	1	5.5192	0.210167	874.794	636.719	837.258	797.678	0	1615.47	574.975	845.416	622.905	0	1039.92	1194.58	909.888	0	692.027	1470.29	0.0344321	1375.28	0	664.506	482.758	1233.61	897.713	1757.42	546.284	1543.54	1772.47	738.983	858.447	673.868	731.899	0	1112.99	568.678	0	2116.67	661.686	2019.51	800.82	775.379	742.394	770.252	453.307	494.53	859.99
5.57_521.7910m/z	521.791	1	5.5677	0.436533	11748.7	12173.7	14928.6	11639.6	0.220418	14921.8	11564.4	10268	10941.6	0.00216839	12448.9	12876.5	12584.8	0.414145	10916.2	12125.8	0.106224	14322.6	0.51349	11636	8131.64	12705.6	12356.9	14999.2	11088.2	10216.2	9135.21	8826.04	8429.3	7280.04	8522.85	0.672174	9454.42	7608.18	0.260768	9579.25	7740.6	9569.81	8406.75	8443.22	12951.3	11988.8	11422.3	10919.7	11822.4
5.57_523.7905m/z	523.791	1	5.5677	0.37185	4296.54	4150.22	5065.23	4165.02	0.0147105	5207.09	3918.45	3548.64	3808.4	0	4375.76	4549.56	4016.49	0.675858	3745.65	4309.74	0.633822	5048.4	1.49333	3817.89	2810.89	4377.87	4226.76	4983.18	3891.58	3571.72	3195.73	3006.92	3013.41	2338.24	2781.87	0.233425	3127.48	2685.56	0.250888	3384.11	2758.6	3381.39	2911.72	2812.68	4267.09	4281.89	3868.13	3832.66	4013.89
5.57_627.7584m/z	627.758	1	5.5677	0.210167	124.949	245.099	689.188	324.232	0	827.915	213.957	33.545	204.172	0	442.964	567.729	481.751	0	162.173	286.342	0	642.953	0	338.138	0	475.436	438.269	644.411	312.121	650.835	210.843	554.814	510.291	236.574	461.91	0	519.41	505.928	0	490.435	348.202	543.426	314.659	339.635	326.227	340.862	323.083	284.61	379.208
5.58_622.8039m/z	622.804	1	5.58387	0.161667	258.404	288.881	287.341	172.177	0	306.282	252.385	62.8525	168.693	0	146.108	263.05	141.835	0	143.884	55.0592	0.101195	200.049	0	162.596	65.5972	101.508	174.396	207.672	211.519	276.367	64.0088	367.194	304.235	248.075	261.162	0	369.121	222.932	0.198129	252.097	264.919	152.497	366.978	368.197	274.026	163.036	313.282	200.702	168.514
5.58_926.5855m/z	926.585	1	5.58387	0.210167	762.585	738.895	2269.04	717.288	0	2363.44	851.966	279.385	847.304	0	1350.5	1634.68	1449.03	0	538.495	278.827	0	1731.15	0	1268.86	0	795.27	1528.95	2366.12	1025.74	1381.2	575.476	715.668	920.558	592.876	918.94	0	1381.17	858.15	0	899.887	792.973	1313.33	1227.75	999.001	1741.04	1726.01	1335.13	1492.27	989.731
5.58_625.7620m/z	625.762	1	5.58387	0.194	156.134	318.686	727.22	256.38	0	683.05	224.926	26.3744	294.235	0	385.059	538.096	555.051	0	209.793	194.34	0	561.497	0	400.693	35.9891	434.095	460.503	608.214	352.247	759.583	152.844	496.055	490.829	225.662	368.801	0.0864292	596.353	276.275	0	453.573	302.576	490.089	467.564	499.547	390.891	338.287	262.224	322.396	349.561
5.58_910.6028m/z	910.603	1	5.58387	0.307183	6868.7	7154.1	18650.1	7031.03	18.5846	19455	7344.59	4331.08	6626.53	22.2628	13351	14997.6	12924.1	0	5937.42	3826.49	0	15282.6	0	9001.58	1687.16	7428.39	12854.2	18503.1	8833.92	20117.9	7369.78	20428.9	19005.7	8844.63	16286.1	0	22313.9	12374.6	29.3886	13423.4	11973.8	16808.3	15964.6	16898.2	9774.26	9041.57	7950.28	7666.63	7796.49
5.58_912.6012m/z	912.601	1	5.58387	0.32335	41262.8	42993.5	114506	42045.4	0	118201	41904.8	25753.3	39103	20.0043	81048	93031.1	79032.3	0	35599.2	23358.3	0	89762.7	0	55080.6	10389.4	42007.4	78550.9	113839	52144.8	121207	43518.8	126396	120039	54358.2	100213	0	138284	76233.4	22.7769	79315.3	71287.7	103344	98520	102801	57075.6	54049	48447.7	46388.2	49193.8
5.58_920.5943m/z	920.594	1	5.58387	0.32335	58205.9	60571.8	160685	60068.9	0	166029	60282.8	35393.3	55281.7	22.4219	114582	131472	110685	0	49883.4	32039.5	76.1394	126395	0	77702.9	13777.7	58748.2	109723	160304	73484.5	168824	60315.5	175614	164545	75886.9	139904	33.4777	191633	104364	98.5094	110748	100145	142710	135568	142126	81952	77931.2	68445.5	67790	69372.7
5.58_454.7992m/z	454.799	1	5.58387	0.420367	15339.1	15502.4	28186	15493.9	0.853532	29965.6	15081.7	11631.1	14471.1	3.42406	21243.6	24212.3	20806.9	0.734818	13526.3	13993.5	4.78331	24689.5	1.22384	16788.9	7944.75	16714.3	21145.6	29105.4	16156.3	31724.3	17614.2	28708.4	27146.4	16164.5	24340	0.577312	30725.6	19973.7	1.00228	24296.7	19282.7	27191.1	24112.1	24431.1	18061.8	17378.4	15576	15537.5	15869.4
5.58_936.5809m/z	936.581	1	5.58387	0.339517	4177.06	4320.38	7098.6	4352.33	0	7218.27	4098.51	3280.11	4065.12	21.2705	5746.34	6099.56	5791.94	0	3648.72	3066.64	0	6295.15	0	4656.02	2005.31	4045.84	5436.72	7174.34	4568.55	7602.82	4784.14	7752.97	7058.08	4792.97	6848.6	0	8083.65	5732.31	17.7491	6224.44	5602.03	6988.35	6570.11	6641.52	4969.08	4654.2	4346.04	4372.11	4195.6
5.58_938.5789m/z	938.579	1	5.58387	0.339517	5650.62	5818.91	9260.88	5368.64	0	10063.7	5566.35	4151.41	5448.23	22.849	7572.23	8032.27	7309.93	0	4932.88	3800.22	0	8049.49	0	6165.42	2573.91	5425.13	6982.18	9225.52	5847.67	9993.09	6256.34	9589.71	9557.43	6331.29	8758.6	0	10466	7470.06	0	8401.86	7194.92	9245.83	8384.09	8640.97	6383.76	6228.48	5796.2	5575.16	5680.39
5.58_940.5774m/z	940.577	1	5.58387	0.32335	4158.78	4361.42	7155.31	4076.06	0	7319.71	4275.58	3249.22	4052.36	0	5813.65	5988.37	5737.82	0	3734.03	2845.7	0	6195.69	0	4677.7	2059.39	3905.7	5333.88	7127.66	4560.96	7803.98	4638.08	7507.59	7135.81	4723.24	6755.82	0	8087.95	5677.2	0	6606.8	5454.33	7137.97	6672.28	6352.59	5106.39	4774.73	4355.68	4390.27	4433.11
5.58_942.5764m/z	942.576	1	5.58387	0.307183	1860.82	2006.34	3727.34	1815.95	0	4019.6	2108.36	1445.14	1974.38	0	2945.98	3098.4	2863.49	0	1861.66	1142.76	15.1425	3326.56	0	2240.98	698.955	1769	2889.74	3281.44	2218.58	3926.84	2176.7	3847.37	3356.6	2305.11	3200.18	0	4037.5	2660.01	0	3054.53	2806.53	3192.27	3260.5	3389.55	2189.1	2309.22	2163.87	2292.21	1784.59
5.58_602.7980m/z	602.798	1	5.58387	0.129333	137.197	132.458	153.314	174.676	0	146.436	129.772	41.4831	163.957	0	201.875	171.699	199.958	0	122.487	120.853	0	135.317	0.0230309	170.25	28.5134	27.6363	125.401	220.216	65.8394	215.358	75.2236	252.674	176.856	114.745	209.115	0	315.482	144.898	0	71.3979	38.2417	103.358	174.742	202.987	272.116	196.378	127.747	135.163	128.57
5.58_934.5834m/z	934.583	1	5.58387	0.307183	1496.57	1695.56	2865.19	1535.11	0	2794.61	1742.52	1167.84	1589.1	0	2389.07	2375.76	2229.42	0	1436.94	992.123	0	2376.66	13.9615	1761.74	722.589	1384.17	2070.21	2703.97	1604.45	2966.38	1618.08	3221.1	2762.45	2046.47	2619.06	0	3170.33	2145.09	25.8864	2581.58	2313.36	2733.15	3126.05	2845.64	1981.95	1957.55	1583.64	1693.4	1609.39
5.58_537.7488n	572.79	1	5.58387	0.307183	6357.1	6643.09	9626.83	5631.61	17.267	9409	4946.41	3802.21	4741.38	15.9512	5411.77	6191.94	5325.33	23.664	3672.57	3159.86	18.7503	5810.13	22.9494	3712.17	1856.78	3125.33	4241.17	6056.54	3160.53	5705.6	2989.82	4786.55	4606.95	3069.21	4086.79	17.2114	5006.07	3311.69	17.3254	3784.23	3163.7	4148.17	3633.27	3749.93	8126.58	7636.53	4373.13	3659.21	3664.68
5.58_378.8738m/z	378.874	1	5.58387	0.291017	5126.17	5110.26	9241.98	5058.05	487.578	9189.88	5048.43	3972.67	4648.38	535.457	6809.89	7787.03	6606.7	496.298	4328.32	4113.48	429.148	7731.38	540.634	5508.77	2816.5	5153.15	6869.87	9049.66	5343.59	9965.52	5771.37	9108.33	8733.82	5621.95	7821.8	576.234	9783.33	6415.81	584.923	7134.9	6122.9	7899.56	7726.06	7614.11	5745.37	5816.95	5364.94	5105.06	5089.28
5.58_556.7459m/z	556.746	1	5.58387	0.32335	2585.98	2748.26	5109.38	2999.3	226.541	5326.6	3261.22	2295.4	3236.51	185.21	4347.74	4683.13	4458.43	206.241	3066.58	3156.17	205.231	5167.38	210.387	4233.3	2120.59	5092.05	5271.17	7425.52	4674.63	5387.85	3252.71	4911.52	4567.41	3538.19	4204.93	238.916	5020.86	3938.07	256.255	4224.66	3854.95	4471.78	4068.05	4528.6	3307.72	3240.65	3642.66	4174.87	5241.69
5.58_505.8031n	540.78	1	5.58387	0.291017	5940.58	5788.11	7729.6	5593.62	121.455	7990.45	5372.02	4744.62	5411.14	130.441	5940.23	6632.58	5613.84	126.776	5035.68	4714.28	109.91	6653.03	145.398	5150.98	4209.65	5054.38	5831.61	6911.95	4758.05	6273.54	4106.36	5353.28	4989.9	3540.59	4814.75	138.166	5460.2	4163.12	125.082	4690.67	4355.72	4671.58	4839.5	4574.14	5907.97	6121.16	5338.5	5202.61	4772.73
5.58_538.7613m/z	538.761	1	5.58387	0.27485	3161.51	2924.57	4754.81	2958.81	178.644	5081.63	2382.28	1966.45	2421.05	141.613	3025.33	3386.48	2949.49	182.225	2228.69	1807.66	140.918	3589.75	163.299	2208.06	1254.23	2148.98	2396.62	3384.12	2107.47	3536.71	1920.24	3298.96	3014.78	2191.46	2607.24	171.63	3247.58	2206.78	239.419	2475.4	2133.91	2750.74	2715.01	2606.59	2918.55	3082.7	2431.02	2167.9	2065.22
5.58_519.7929m/z	519.793	1	5.58387	0.436533	12142.6	12296.7	15048.2	12582.2	1.87451	15625.1	11777.7	10549.1	11293.1	0.912131	12575.1	13677.5	13130.3	0.99077	10931	12818.3	0.416954	14735.4	0.79	11800.3	8370.44	12798	12579.5	15610.4	11433.7	10794.5	9239.36	9020.88	8834.32	7187.23	8693.9	1.10096	9507.03	7968.96	4.65928	10258	7915.15	10144.1	8537.67	8740.68	13294.9	12627.7	11547.1	11414.9	12379.2
5.58_460.7937m/z	460.794	1	5.58387	0.420367	15612.7	16240.6	29107.6	16001.4	0.36344	30821.6	15406	12069.2	14973.1	1.22824	21936.5	24516.6	21756.8	2.23925	13476.4	13995.5	0.180798	25615.2	1.34835	17200.6	8137.53	17108.1	21645.3	30327.4	16635	31994.3	17611.6	29822.5	28228.2	16192.9	25145.7	1.71607	32069.9	20134.7	0.245593	24393.6	19594.4	27934.1	24263.1	25331.2	18506.9	18143.3	16032.6	15670.6	15712.1
5.58_458.7954m/z	458.795	1	5.58387	0.4527	46093.5	47648.4	85974.2	46178.5	0.267261	89805	44735.5	35099.6	43317.1	0.830417	66019.5	72824.4	64645	0.34136	40284.3	40827.2	2.38103	74391.9	0.880267	50331.7	23519.6	49856.2	63615.4	89019	48004.8	93817.2	51793.8	88669.7	83300.4	49039.6	73653.3	6.70432	95369.4	60136.7	3.64241	71731.8	57476.8	81386.4	71891.4	75108.6	53773.7	52616.7	46774.2	45890.1	47504.9
5.58_456.7975m/z	456.798	1	5.58387	0.436533	46728.6	46863.8	86524.7	46399.2	2.03335	88907.6	45528.8	35043.6	42556.2	4.788	66200.6	72788.3	64675.4	2.21333	40333.8	40810.6	4.09679	74527.8	2.67793	51089.3	23494.2	49980.2	63983.8	88179.8	48580	93630.8	52047.3	87905.7	83320.4	48527.7	73597.1	14.944	94457.4	59629.2	6.64691	71793.1	57188	81840.5	72086.3	74836.6	53856.4	52665.8	46368.8	45997.5	47692.4
5.58_376.8756m/z	376.876	1	5.58387	0.307183	9885.91	10306.9	17205.9	9954.59	1759.66	17804.4	9943.08	7885.87	9320.65	1767.49	13667	14771.7	13552.3	1626.62	8970.27	8085.5	1605.14	14719.5	1687.39	10805.6	5703.58	10161.4	13364.4	17197.5	10240.9	18869.5	10705.9	18306.5	17269.4	10744.4	15442.8	1714.4	19149	12983.7	1747.57	13758	12360.6	15509.4	15167.1	15711.4	11394.4	11033.5	10244	10012.2	10078.5
5.58_374.8783m/z	374.878	1	5.58387	0.258683	5242.31	5046.24	8986.14	5203.22	800.756	9278.76	4855.68	3977.39	4717.03	707.047	6891.48	7451.42	6636.33	716.745	4490.38	4065.46	652.835	7697.49	715.257	5496.36	3017.49	5176.92	6798.8	8688.11	5284.14	9795.19	5396.66	9191.71	8674.72	5406.9	7972.26	753.47	10037.8	6480.45	892.422	7029.67	6255.38	7440.7	7942.13	8233.78	5654.87	5648.74	5429.56	5120.29	5131.5
5.58_80.9186m/z	80.9186	1	5.58387	0.291017	831.198	866.192	1522.6	803.669	0	1603.06	771.461	618.353	777.937	0	1175.53	1263.76	1136.27	0	726.276	660.448	0	1371.94	0	900.775	384.917	881.506	1109.67	1473.78	834.061	1726.64	917.65	1611.67	1468.43	981.936	1340.81	0	1732.82	1150.89	0	1216.21	1083.83	1274.79	1287.6	1391.1	1001.89	990.607	872.899	834.39	852.613
5.58_78.9206m/z	78.9206	1	5.58387	0.27485	865.211	897.579	1687	826.848	0	1693.89	832.627	653.659	758.991	0	1233.51	1322.16	1181.14	0	754.429	716.23	0	1351.07	0	914.908	420.097	880.536	1139.77	1603.13	922.413	1728.13	914.831	1671.82	1517.03	927.472	1308.44	0	1759.95	1129.17	0	1137.36	1097.56	1346.5	1395.87	1397.27	982.561	982.462	910.023	858.791	865.616
5.58_558.7336m/z	558.734	1	5.58387	0.307183	3601.22	3677.41	5989.06	3854.4	274.856	6116.29	4345.23	2959.66	3868.63	307.674	5415	5581.32	5223.48	290.864	3600.95	3126.35	250.118	5881.39	255.817	4862.45	2441.92	5183.84	6198.07	7188.27	4978.32	7235.54	4733.45	6875.53	6585.6	4917.37	6354.68	348.174	7088.1	5734.85	323.116	5543.42	5614.78	6098.83	6229.57	6040.81	4106.44	3998.87	4696.77	4682.02	6487.1
5.60_928.5793m/z	928.579	1	5.60003	0.1455	52.1241	194.473	358.502	142.372	0	360.193	109.383	36.1413	137.954	0	191.635	157.178	148.359	0	185.888	30.6711	0	393.52	0	224.555	0	74.7957	223.71	511.696	205.392	111.713	74.1317	123.847	0	91.15	136.062	0	57.759	86.2584	0	108.615	0	182.793	0	67.9229	443.066	460.226	404.67	460.565	180.154
5.60_517.7950m/z	517.795	1	5.60003	0.4042	5029.15	4993.99	5764.79	5048.83	0.247671	5932.83	4663.32	4224.27	4569.4	1.59114	5018.02	5330.62	5133.31	1.12163	4739.78	5238.35	6.09763	5857.17	2.71196	4733.76	3609.49	5183.48	4708.35	6289.02	4539.88	4510.26	4284.11	3950.91	3530.11	3401.78	3788.38	1.3957	4211.85	3491.93	2.51358	4773.5	3515.59	4476.1	3550.56	3877.5	5352.69	5084.54	4519.25	4431.02	4802.41
5.60_574.7898m/z	574.79	1	5.60003	0.355683	2413.18	2436.47	3262.31	2288.07	94.2612	3094.16	2012.31	1633.72	1838.39	108.587	2072.21	2223.85	2062.45	108.353	1616.29	1859.49	110.005	2311.94	118.781	1541.87	1021.45	1795.7	1725.96	2465.54	1576.05	2034.6	1625.87	1687.12	1680.3	1172.38	1421.04	142.283	1686.73	1331.12	91.0855	1546.24	1170.48	1730.01	1556.75	1390.4	3244.43	2724.13	1855.38	1559.84	1490.15
5.63_554.7802m/z	554.78	1	5.63237	0.27485	1096.7	1330.62	2857.57	1546.26	206.136	2850.93	1706.31	1059.96	1777.44	206.776	2303.93	2619.31	2458.09	170.23	1630.77	1977.22	193.178	3132.61	189.349	2413.83	1308.96	3394.27	3338.7	5099.09	3056.63	2522.87	1353.04	2193.17	2009.16	1391.38	1831.97	205.342	2250.43	1587.34	229.222	1414.11	1629.98	1467.28	1938.77	1944.1	1640.88	1791.44	1975.43	2526.53	3099.18
5.65_634.7751m/z	634.775	1	5.64853	0.161683	787.167	782.828	413.623	530.271	4.96103	401.769	553.243	944.457	504.602	1.42649	302.721	284.179	314.068	2.56201	591.489	265.511	2.49781	426.196	0.585119	496.346	403.984	295.807	189.848	380.483	203.129	387.426	581.531	859.164	861.831	845.593	760.917	0.475062	829.04	713.993	5.72501	509.033	682.663	583.225	787.811	793.256	588.229	671.23	371.12	219.65	190.914
5.65_632.7684m/z	632.768	1	5.64853	0.17785	1334.28	1277.95	647.974	997.194	0.48831	744.605	890.195	1335.85	823.986	0.257285	634.762	632.494	530.211	0.828099	855.73	650.415	0.369471	610.725	0.216712	554.66	778.511	405.27	464.25	396.767	597.869	722.748	840.763	1179.82	940.255	996.197	1013.1	0.0270008	1052.19	997.3	2.96233	739.201	997.949	883.703	1012.84	1014.58	1042.5	980.715	613.022	529.912	450.285
5.65_628.7674m/z	628.767	1	5.64853	0.161683	167.962	174.122	212.463	101.359	0	162.057	103.939	152.396	179.698	0	115.65	118.495	151.515	0	213.014	153.859	0	123.929	0	195.82	170.112	146.646	195.942	94.6305	216.829	229.94	64.2066	85.9151	110.98	130.943	132.995	0	154.439	126.937	0	68.6202	112.147	68.2729	114.607	122.271	165.667	243.261	221.695	168.718	169.28
5.65_630.7681m/z	630.768	1	5.64853	0.17785	831.883	939.007	562.506	746.061	0.667928	498.183	746.193	1029.78	547.173	2.99826	593.774	518.957	518.004	1.39713	703.069	434.756	1.90254	440.441	0.46848	473.395	719.505	477.444	479.043	394.785	444.971	573.932	677.957	772.834	640.179	693.822	676.685	1.9427	649.865	644.39	0.833673	564.955	670.824	507.166	723.304	707.449	745.584	822.311	718.348	477.399	485.182
5.71_89.0262m/z	89.0262	1	5.71322	1.56825	165290	170314	256860	250371	244989	174692	262382	170868	258421	250358	195198	173398	170325	395710	177227	354984	358677	173339	303302	216938	254084	295299	135636	175988	178370	125365	254176	115643	196749	128775	100670	285884	116339	216820	317066	280014	142334	151529	107284	101880	228311	223906	202477	199083	202135
5.71_89.1091m/z	89.1091	1	5.71322	0.307183	2674.94	3350.54	5820.71	5685.08	5980.09	3420.64	5917.57	3336.46	6079.8	5517.9	3900.49	3242.58	3018.93	10126.3	3188.96	9040.48	9306.37	3443.88	7787.14	4569.99	5481.07	6520.96	1885.82	3399.71	3167.37	2041.08	6435.39	1866.02	4543	2252.03	1139.19	6347.28	1619.5	4453.71	8574.98	6164.59	2195.53	2871.57	1342.13	1545.65	5202.52	4722.45	4017.07	3964.54	3669.84
5.76_134.0346m/z	134.035	1	5.76172	0.937717	485.756	541.51	535.071	522.692	593.316	398.032	531.069	370.553	551.644	469.84	470.678	465.156	430.56	618.134	527.405	599.919	647.407	422.292	567.716	480.434	452.177	548.791	358.552	448.019	427.221	302.911	404.454	256.624	327.758	253.518	210.44	322.98	312.662	360.631	435.152	440.816	251.661	344.086	271.93	288.133	656.005	702.058	687.887	646.484	395.345
5.78_619.2859m/z	619.286	1	5.77788	0.404183	4135.77	4234.12	4669.98	3013.37	6201.29	2967.04	3875.92	3507.85	4058.94	2305.31	2254.27	2193.01	3128.03	2085.74	4377.72	4866.73	3016.15	2845.48	3635.6	2676.44	2582.84	5995.96	2502.56	2897.51	2827.18	3859.7	4161.18	3425.48	1281.19	2133.57	1904.41	1068.64	2726.4	1904.76	2497.25	4466.84	3786.76	2781.42	3673.38	2498	3169.6	2982.74	2719.43	2694.12	2838.73
5.79_599.3206m/z	599.321	1	5.79405	0.404183	862.54	994.353	3117.85	563.913	5261.22	907.435	711.807	842.862	714.059	616.3	426.072	686.011	821.339	670.033	850.718	899.246	1090.06	470.354	498.261	584.274	593.03	1020.79	665.586	1116.27	988.133	797.797	450.203	651.354	307.391	500.314	548.833	211.103	379.598	493.832	654.528	676.835	515.197	1633.86	901.058	444.202	747.502	864.155	589.91	784.836	856.422
5.91_595.2837m/z	595.284	1	5.90722	0.274833	681.285	331.386	590.677	351.794	183.006	509.775	465.088	520.778	286.192	179.42	506.189	354.832	328.817	268.035	434.969	437.787	283.115	495.639	428.793	296.431	84.8266	1149.22	241.136	454.612	460.973	679.33	490.039	469.708	154.376	433.113	303.651	111.828	446.211	441.695	318.806	306.009	295.823	659.635	477.236	279.918	337.018	337.742	257.89	252.978	219.29
6.05_599.3220m/z	599.322	1	6.05273	0.22635	958.476	964.16	2859.7	425.101	5227.21	569.327	532.203	723.357	715.685	625.903	275.728	347.093	719.653	646.794	851.156	400.679	1281.43	154.103	327.372	502.774	495.251	673.37	661.223	385.552	1020.42	450.98	175.987	505	217.051	416.159	555.684	93.9128	411.626	493.247	476.425	278.96	494.586	1151.69	627.688	516.421	745.678	637.343	694.794	683.605	695.743
6.05_619.2860m/z	619.286	1	6.05273	0.258683	4090.27	4300.06	4113.47	2603.43	6425.64	2255.84	3955.29	3523.19	4065.53	2438.96	1967.73	2185.61	3369.7	2510.61	4805.05	3116.8	3161.5	1894.99	3824.24	3257.71	3277.69	4413.99	2654.53	2049.42	3119.47	2716.71	3245.17	3579.89	1249.66	2276.04	1851.99	977.786	2287.35	1886.92	2621.24	3256.34	3965.39	2277.31	3084.46	2511.64	3348.41	3410.33	3091.17	3130.67	2954.55
6.10_164.0729m/z	164.073	1	6.10123	0.436533	27664.3	31655.2	14071	18285.1	20254.5	19831.9	20377.6	18608.2	16192.2	25904	14553.2	17841.3	14459	35713	17693.5	22710.2	23452.9	18309.4	21711.2	21945.5	21236.2	26289	17103.2	17304	13035.7	19323	27187.4	17318.5	18367.3	14463.7	15180.5	28686.9	15162.7	21908.3	21730.2	25285.2	19508.1	17652.7	12504.4	10870.2	19826.6	20210.7	18423.2	18509.4	18829.5
6.15_414.8816m/z	414.882	1	6.14973	0.097	139.718	435.662	400.527	242.595	25.8452	415.54	177.697	132.092	163.827	26.1126	206.689	125.403	82.9828	19.6681	153.206	302.416	21.189	435.773	25.4804	490.643	70.3416	161.949	69.5225	345.397	92.9115	448.127	332.711	824.595	1280.38	177.901	498.875	20.4862	641.486	704.128	20.4282	1371.52	325.958	942.292	339.238	277.885	442.636	329.562	160.58	118.029	57.1432
6.15_203.0834m/z	203.083	1	6.14973	0.420367	14642	23312.2	11496.5	11898.5	11785.9	15404.9	18941.5	9867.08	15307.2	16815.3	11669	11432.9	9076.59	17580.4	15939.6	15537.5	15535.3	11874.6	14403.3	16310.2	17036.1	21176.2	10639.8	12901.7	11325	13531.9	18129	12541.1	10440.9	7440.64	11807.7	18835.9	10323.3	14523.3	13298	21776.4	12063.9	10923.7	9134.53	6846.7	13909.7	13625.2	12431.3	12573.6	12758.1
6.17_595.2828m/z	595.283	1	6.1659	0.113167	803.525	531.631	473.569	596.204	521.772	313.069	610.841	460.109	439.06	393.273	567.758	486.908	394.947	480.295	497.221	219.055	496.295	182.129	444.326	505.203	471.953	776.926	534.72	252.949	407.202	571.666	365.157	552.801	160.552	268.527	549.414	501.239	338.075	481.722	567.775	377.982	289.776	342.352	425.066	282.286	554.67	475.09	540.839	378.111	599.133
6.25_130.0891m/z	130.089	1	6.24673	0.258683	25906.8	43277.1	20090	39000.1	31763.9	34252.1	34608.7	20678.1	31598.1	39168.3	21865.7	30682.8	21163.7	70434.2	28941	39875	46955.9	28792.5	42431.1	31133.7	23432.3	39102.7	23819.6	25202.9	21282.1	37547.8	41233.9	27784	29215.3	14280.1	26443.8	61734.2	25273.8	24715	50969.6	40174.8	25907	27023.5	16144.5	15999.3	31549.2	31380.3	28449.8	28522.1	28905.8
6.25_378.2323m/z	378.232	1	6.24673	0.0808333	208.798	128.815	179.277	207.928	94.0337	186.439	184.335	147.968	273.492	354.825	141.673	153.023	226.794	304.726	146.742	227.93	327.276	256.53	327.623	104.902	128.354	194.663	163.616	216.107	120.975	291.652	211.963	152.484	332.72	159.13	184.517	294.522	202.009	283.659	525.674	192.15	315.474	252.572	289.263	190.205	207.752	303.593	238.591	126.26	241.681
6.26_103.0366m/z	103.037	1	6.2629	0.113167	155.967	135.888	125.835	119.845	85.054	142.196	174.183	232.204	159.363	154.524	135.152	133.481	95.5742	160.722	158.788	209.312	130.602	220.242	157.42	130.649	96.5406	199.391	171.543	143.064	116.997	144.631	170.288	137.169	127.044	109.058	96.5027	214.983	105.919	82.3135	101.804	143.685	158.096	260.876	206.088	166.963	137.693	159.143	127.908	122.487	128.886
6.26_111.0212m/z	111.021	1	6.2629	0.210183	263.064	296.322	364.255	259.89	332.019	314.711	253.386	196.963	273.295	476.399	292.63	318.321	233.815	413.348	219.203	405.657	237.312	291.142	264.211	268.898	195.341	457.278	357.922	267.215	255.779	419.788	361.828	370.095	325.799	497.239	354.334	434.187	431.781	357.753	271.795	365.947	324.865	453.227	381.578	400.756	373.612	355.76	311.767	263.053	314.906
6.26_436.2337m/z	436.234	1	6.2629	0.097	346.41	514.792	213.403	426.211	310.882	307.663	468.656	201.419	365.062	542.076	155.617	298.027	222.001	1030.64	413.5	336.592	615.311	315.013	616.787	357.416	267.376	522.255	260.954	203.367	234.628	552.752	484.617	382.117	391.126	136.601	373.633	732.017	322.967	284.281	667.743	345.966	392.08	304.918	136.918	118.259	291.59	307.224	279.7	395.702	394.493
6.36_256.0606m/z	256.061	1	6.35992	1.89158	27757.2	3283.43	3748.11	4047.89	5629.55	4534.91	14930.8	3208.74	3686.99	3490.86	4477.8	4386.86	3872.76	3746.4	8148.05	11844	3302.98	4193.09	3320.7	3483.32	3537.96	42251.9	3814.22	4076.67	4509.73	5038.7	27719.8	5506.14	6368.49	4589.46	5455.68	6291.59	5977.57	5228.53	5797.76	22835.7	7832.65	5279.04	4859.84	5032.77	7924.35	7673.41	6041.1	6694.33	7348.22
6.59_436.2391m/z	436.239	1	6.58625	0.12935	294.079	431.189	58.8993	281.216	127.575	123.909	440.642	115.982	238.976	444.813	118.923	158.984	82.6769	578.712	289.143	298.126	300.783	139.929	437.447	238.752	136.799	594.632	68.3571	177.074	158.4	300.813	358.887	232.184	219.064	59.0933	206.492	538.92	197.248	141.783	453.982	369.846	38.13	113.454	56.0685	73.3345	245.849	203.206	169.121	206.134	208.311
6.59_130.0883m/z	130.088	1	6.58625	0.242517	13907.8	24062.9	11307.1	20983.8	17640.8	18292.4	16908.7	13988.9	16798	22713.4	12283.1	15548.5	11745.7	37638.4	15107	20340	25373.2	15695.7	23863.1	17012.8	13434.5	22208.6	12602.1	13372.5	12434.7	19664.7	22851.1	15553.7	16893.8	9696.27	14860.1	29706.5	14300.5	14745.6	27925.7	20806.2	14315.4	14521.7	9442.01	10209.9	16800.7	16319.9	15205.2	15211.1	15260.7
6.59_310.1389m/z	310.139	1	6.58625	0.32335	25686.7	5032.6	2441.1	4069.84	2846.39	4185.42	30716.9	3675.23	3813.09	4074.58	3066.37	3760.57	2707.14	6492.07	11588.6	23410.2	4444.91	3474.97	4660.54	3365.55	4851.16	37569.3	3464.02	3860.39	4180.5	4749.37	17974.2	3594.58	3499.8	3164.78	3405.21	5396.26	4981.68	3912.6	6068.72	29286.7	10645.6	3090.72	2708.76	2900.24	6815.52	7587.07	7810.57	8351.43	10314.7
6.62_242.0545m/z	242.054	1	6.61858	0.808383	62860.3	17680.3	13878.8	16075.7	13715.7	17462.6	76188.7	13939.7	15988.9	14380.1	14774	16334.9	13789.2	18835.2	37884.9	56682.3	15193.6	13891.5	14397.4	14614.6	16048.3	61433.4	14896.7	16263	18758	13789.5	26732.3	11495.4	11469.4	10814.5	11751.8	13058.7	15628.8	12824	15525.4	36723.2	29464.9	11104.4	11770.9	11414.9	27650.4	29111.3	28536.3	29585.4	34465.6
6.63_215.0336m/z	215.034	1	6.63475	1.13172	134730	23748.7	15416.7	20128.7	19885.5	24030	141822	17626.5	17939	13245.3	16063.1	20481	15690.2	15275.3	59795.5	108488	14416.6	18385.6	14099.8	15568.2	17238.6	122932	17354.5	20871.3	21751.3	24395.5	81390.7	18080.4	17069.8	17383.7	19531.8	14644.4	31964.5	21507.6	18477.6	151411	69881.8	19549.8	18707.3	18067.7	53012.1	48180.8	41444	39490.6	44293.5
6.68_263.1138m/z	263.114	1	6.68327	0.258683	15154.1	12444.9	67443.5	6033.03	537.422	21712.1	8961.5	16120.5	9167.89	641.925	10683.1	15895.8	18262.7	707.914	12360.6	8449.87	751.656	16328.9	631.715	11287.9	5482.65	8635.7	18318.8	17384.2	16733.7	36794.8	13089.7	37104.8	36467.4	16121.9	30564.3	641.148	26023.5	20194.6	730.277	11450.4	25259.2	23047.5	39126	22163.3	15089.9	14882.4	13414.1	13463	13420.8
6.68_443.1757m/z	443.176	1	6.68327	0.17785	24780.7	3886.37	7076.1	1601.07	485.478	5880.47	14603.2	4186.66	2571.09	471.789	2394.92	4093.48	3640.04	429.094	9318.92	10255	467.415	3552.4	400.239	2728.33	1426.95	11684.3	3815.26	4762.34	4881.61	9376.91	15479.5	7121.24	7244.34	4415.14	6383.23	452.232	10724.5	6681.48	433.753	20913.6	24219.9	4875.17	6946.97	4772.26	7652.6	7571.56	7875.15	7740.54	8122.33
6.68_527.2320m/z	527.232	1	6.68327	0.145517	405.825	563.896	59652.7	52.9582	41.8396	2746.26	103.668	952.637	247.361	29.05	455.034	1405.08	1982.62	19.857	499.901	150.515	26.9425	1330.34	42.7548	476.759	52.5391	178.958	1649.7	1338.74	1326.35	11193.4	626.463	13430.6	12715.5	836.315	8915.64	30.5345	5668.51	1922.72	15.3782	240.957	4149.62	4199.12	19196.2	3265.52	1013.44	841.695	679.051	587.006	670.386
6.68_549.2101m/z	549.21	1	6.68327	0.12935	332.207	460.447	5629.58	90.5355	80.538	1216.11	257.804	619.326	327.964	58.9181	437.204	913.999	1051.81	43.1221	615.674	190.505	52.6403	903.468	54.3249	493.238	118.796	275.346	1115.03	899.029	1103.79	2494.03	522.943	2762.71	2579.15	618.977	2220.98	55.7023	1235.84	948.105	68.5762	287.818	1861.71	1649.29	3456	1755.44	617.16	653.726	629.084	728.828	631.978
6.70_176.0936m/z	176.094	1	6.69943	0.210183	4930.94	2858.87	1417.42	1874.62	1828.02	2670.58	2179.55	4064.16	2332.19	2651.12	1834.09	1879.04	1630.99	3261.63	1866.96	3221.77	2739.99	2467.77	3059.85	1855.43	4805.29	2709.19	1491	3221.18	1698.02	2291.24	2473.48	1913.12	2641.56	2806.21	1473.02	3339.33	2059.32	2839.92	2561.67	3106.71	1216.71	1680.84	1150.38	1370.16	2736.36	2473.38	2226.2	2250.06	2238.05
6.70_269.0835m/z	269.084	1	6.69943	1.3419	96116.6	20182.4	18215.4	25803.2	17230.2	24267.2	146567	23307.2	23062.3	19830.7	22438.5	20795.4	19580.5	32566.2	51814.9	144635	25705.9	22759.9	24244.3	18821.7	30446.9	147509	19203.2	32996.2	30736.9	19246.8	63576.3	14010.2	28016.2	20412	17011.3	20858.1	20868.1	20170	27514.7	116740	44405.6	19164.4	16384.5	23960.4	41268.9	42270.3	42015.3	43998.6	58459.8
6.72_594.2311m/z	594.231	1	6.7156	0.161683	1.18405	5.43997	5.21864	4.14646	12395.1	5.29924	3.81204	6.34114	7.89896	3.91064	10.2328	0.299412	2.09565	3.66907	10.3516	6.74953	3.63804	8.4234	9.19835	5.54143	5.22761	13.4465	5.50751	4.40252	2.21843	3.08345	2.28268	2.81831	11.6315	2.43733	6.08108	3.34705	2.35753	3.73849	3.00928	6.34709	1.556	3.74476	3.02973	7.64399	242.145	221.403	152.049	175.052	187.941
6.75_71.0160m/z	71.016	1	6.74793	0.6467	1358.25	83.4052	8.00968	35.3359	6.30556	85.1266	1795.61	18.2082	31.9232	10.8309	37.1038	59.2066	15.4482	41.7315	443.84	1124.36	13.6913	20.0827	20.6552	32.1188	104.054	1492.49	7.63628	102.269	109.918	39.7622	723.624	17.4258	17.2887	16.1503	49.8534	10.4737	140.717	40.8865	4.24091	1423.9	559.667	24.1494	24.5847	38.884	254.034	317.637	249.816	258.198	352.746
6.76_103.0178m/z	103.018	1	6.7641	0.210167	365.411	771.148	530.799	523.192	288.608	568.138	526.102	549.003	512.609	474.895	370.298	460.268	513.05	594.342	415.846	492.831	374.372	443.674	433.952	667.453	650.791	523.541	300.49	584.189	274.268	367.372	591.442	358.316	304.795	324.427	402.204	522.752	728.206	478.373	269.607	582.794	385.507	522.848	407.885	403.211	568.999	586.601	431.023	439.872	386.191
6.88_148.0442m/z	148.044	1	6.87727	0.662867	9456.04	13219.7	6535.49	11330.2	8171.23	12119.5	9421.09	7076.36	9339.27	11599.7	8988.83	11937.2	10654.2	23805	8007.58	15890.7	14272.5	8654.96	10125.1	12950.2	10532.8	14922.8	10604.5	10019.7	9512.95	11121.1	15446.2	8859.48	11727.6	6082.2	8891.15	21304.4	11276	9488.89	9497.71	10466.4	8794.17	12033.7	9122.57	7412.75	9994.33	10546.1	9959.18	10490.9	10239.5
6.94_594.2336m/z	594.234	1	6.94193	0.194017	15.6867	4.84375	4.54402	11.2529	14884.9	2.54602	22.703	5.50656	9.84846	5.9393	1.8099	1.67255	9.16111	14.1732	3.05885	3.79224	16.2545	6.81722	3.38248	15.2327	6.92537	5.26784	1.59496	12.0746	8.46179	4.33759	7.72386	2.0287	4.11952	7.45827	3.76916	2.65143	7.15312	5.35725	2.919	1.21068	0.286642	4.15415	6.13745	10.7305	281.851	317.737	286.164	295.49	301.353
7.01_878.8097m/z	878.81	1	7.00662	0.210183	871.884	976.46	990.533	1097.85	928.115	800.803	779.987	907.2	1030.71	1051.56	976.568	759.051	844.689	780.988	869.472	646.826	948.363	759.28	1017.23	513.13	572.329	906.83	1007.46	789.93	817.999	569.123	865.232	773.053	856.596	740.867	619.658	795.532	679.205	829.517	860.183	832.187	790.998	886.232	712.513	846.787	968.208	907.287	748.536	703.642	861.172
7.02_991.3000m/z	991.3	1	7.02278	0.307183	729.926	1163.84	1765.08	1423.64	2084.75	1289.97	1266.23	1093.91	1184.31	3692.08	1648.12	1112.09	1640.85	1031.72	2225.23	1164.96	2052.99	2071.16	2759.95	804.235	433.782	2544.14	2549.41	1477.6	1417.97	1526.02	2501.87	2330.63	1805.98	1462.69	1059.35	2398.83	663.329	1142.3	1242.41	1333.55	1786.53	3469.59	1194.4	1523.61	1870.73	1792.25	1270	1493.17	1461.2
7.02_990.8004m/z	990.8	1	7.02278	0.32335	2773.93	3611.43	5544.93	5218	5896.2	4407.59	3926.22	3792.55	4236.55	10223.9	5419.3	4407.79	5083.45	3129.28	6201.82	3565.39	5837.74	6625.78	7813.36	2817.82	2772.12	8013.4	7181.17	4296.29	3773.2	4140.83	7700.84	6494.13	5799.05	4269.69	3508.12	6658.66	2794.3	3623.18	4504.44	5101.4	5425.91	9948.15	3511.05	4901.96	5494.4	5091.77	4441.23	4313.84	4602.58
7.02_990.3007m/z	990.301	1	7.02278	0.27485	236.148	419.838	623.236	613.496	623.2	359.987	351.042	289.282	326.168	1267.61	558.755	445.8	449.674	274.435	580.054	452.312	683.286	469.503	944.68	174.817	86.4785	734.983	815.591	424.8	320.275	519.251	803.156	843.718	539.515	447.595	342.288	782.17	333.771	247.306	380.654	398.513	562.194	1105.43	408.524	523.739	634.941	508.642	426.568	562.11	418.243
7.02_976.7816m/z	976.782	1	7.02278	0.32335	2327.24	2029.03	2531.41	2372.77	2476.41	2768.99	1925.23	2197.03	2245.65	2918.98	2058.34	2063.95	2187.73	1757.69	2293.52	2124.26	2456.79	2625	2628.89	1823.44	1694.25	2701.5	2531.75	2138.6	2121.71	2092.57	2750.93	2239.24	2110.62	1916.62	1661	2160.38	1621.88	1947.58	1976.77	2106.34	1909.9	3125.53	2091.47	2262.95	2921.41	2570.18	2115.42	2122.96	2227.37
7.02_942.8068m/z	942.807	1	7.02278	0.355683	18450.5	24308.9	32444.8	30509.8	33400.4	27914.1	22992.4	22706.2	24315.2	52231.6	30224.7	24707.2	29872.4	20933.4	34785.9	26736.8	33989.8	39170.7	43175	18301.6	17369	45157.2	39470	28639.6	24641.7	28159.7	41721	35653.5	30439.7	24911.9	21773.1	37403.4	17851.7	22439.6	25369.6	30548.6	32090.4	54395.4	22768.9	27673	31458.6	30485.1	26804.6	25741.9	26879
7.02_942.3105m/z	942.311	1	7.02278	0.161683	300.33	526.272	777.814	655.244	950.56	508.852	367.99	317.868	585.811	1874.06	754.194	500.44	854.955	523.951	942.891	787.517	980.174	716.75	1418.46	331.486	125.638	1243	1243.08	671.853	499.702	470.86	956.501	1208.01	1022.82	583.937	374.508	1391.81	124.846	353.06	722.458	621.546	816.39	1416.7	517.833	748.245	965.181	757.649	395.949	542.126	661.031
7.02_940.8073m/z	940.807	1	7.02278	0.37185	18335.7	23291.4	31486.1	29310.2	33069.2	27696.6	23679.4	22442.1	24044.1	52377.4	29943.9	24229.6	29137.8	21080.4	34554.7	26075.8	34273.7	37837.1	42948.8	18345.6	16758.6	44917.4	39197.6	28535.8	23172.8	27342.2	41458.2	35363.2	30704.8	25017.1	21076.5	36243.8	17438.1	21729	24999.8	30922.7	30936.5	53287.6	22343.5	27313.7	30612.5	30055.8	26219.5	26092.4	27480.7
7.02_893.3230m/z	893.323	1	7.02278	0.27485	327.65	395.653	794.179	668.297	742.934	499.548	343.954	508.054	470.385	1610.57	700.943	433.791	481.297	473.008	853.918	469.392	742.5	928.633	1374.84	209.503	258.197	938.82	1114.39	518.021	535.659	460.122	1178.47	946.407	767.805	500.627	394.075	961.533	197.403	398.922	442.276	543.647	833.671	1623.97	311.009	568.998	778.92	597.263	588.026	462.669	502.847
7.02_892.8253m/z	892.825	1	7.02278	0.291017	1623.99	2298.1	3019.63	3114.57	3244.17	2335.64	1979.13	2134.07	2455.18	5817.65	2923.97	2267.47	2845.74	1846.36	3548.98	2434.44	3446.05	3546.38	4335.87	1891.98	1372.73	4364.96	3719.32	2509.8	2239.31	2478.05	4050.57	3614.48	3081.62	2438.02	2247.01	4163.54	1873.55	2189.26	2458.65	2806.25	3173.57	5041.15	2207.14	2908.58	3306.95	3234.21	2586.95	2279.33	2448.31
7.02_884.8158m/z	884.816	1	7.02278	0.161683	529.552	527.486	688.979	563.792	323.476	372.536	459.634	329.905	447.874	763.082	439.517	514.281	478.101	333.287	504.119	432.147	499.279	450.143	613.489	532.053	299.801	493.337	590.699	509.818	299.8	688.473	505.257	378.345	676.072	314.495	372.004	637.481	433.784	379.587	458.235	459.189	398.338	673.231	344.346	655.564	834.687	808.741	379.463	448.751	395.669
7.02_844.8311m/z	844.831	1	7.02278	0.355683	25599.8	32659.8	43230.8	39803.7	43959.3	38287.2	31315.4	31662.7	33478.5	67333.9	40415.8	32912.2	38391.9	28959.3	46039.6	35616.6	45244.5	51043.4	55752.1	25126.4	23357.3	57709.5	50711	39622.4	32176.5	38180.5	54803.4	46259.2	40648	33371.9	29614.5	48291.7	25050.5	29943.7	33942.2	42112	41276.4	69724.7	30852.2	37564.9	41622.1	40014	35490.9	34801.9	36317.1
7.02_842.8318m/z	842.832	1	7.02278	0.355683	27960.6	35831.1	48499.7	45035.7	49936.4	42604.5	34975.3	34658.7	36270.2	76679.4	44720.3	36522	43075	32435.8	50996.8	39995.4	50490.1	58349.2	63269.6	27853.6	26002.6	66218.8	58096.4	44363.9	35675.7	41831.1	61601.8	52384.9	45692.9	37245.3	32537.5	55448.9	26582.6	33134.1	37626.8	46683.8	46782.5	79958.3	33873.7	41107.7	46945.2	44658.9	39246.5	38825.7	40447.8
7.02_892.3238m/z	892.324	1	7.02278	0.258683	120.895	184.811	298.618	295.8	318.295	268.714	150.139	160.918	184.805	700.298	315.292	283.45	298.096	123.512	348.388	250.872	434.003	346.62	571.714	98.583	73.3329	369.777	455.076	295.978	182.922	182.301	432.879	475.101	390.063	150.437	153.954	373.735	106.19	130.577	162.523	227.012	362.139	689.053	214.749	314.91	254.934	238.228	227.597	266.317	256.468
7.02_744.8563m/z	744.856	1	7.02278	0.355683	41886.3	53145.3	70360.9	64492	72402.6	62058.9	51210.4	51334.8	54377.1	107215	65065.5	53065.7	63069.8	47469.6	73466.3	58788.6	72848.8	83547	89785.9	41106	38458.3	93714.1	82711.3	63924.4	52890.4	61247.2	89204.8	75381	65557.7	55253.1	47719.3	79348.3	39831.6	49468.6	55059.3	68616.7	67448.2	112429	49363.7	60249.5	67683.7	64760.1	56836.5	56286.5	59338.1
7.02_156.9940m/z	156.994	1	7.02278	4.94725	1.16161e+06	1.29005e+06	1.52958e+06	1.42502e+06	1.45343e+06	1.47698e+06	1.24436e+06	1.22371e+06	1.26552e+06	1.71966e+06	1.36076e+06	1.23622e+06	1.31796e+06	1.19495e+06	1.41942e+06	1.47252e+06	1.42497e+06	1.64055e+06	1.55579e+06	1.07866e+06	1.02749e+06	1.73186e+06	1.47044e+06	1.46576e+06	1.19815e+06	1.3997e+06	1.66562e+06	1.39323e+06	1.31788e+06	1.19437e+06	1.13313e+06	1.42801e+06	1.08989e+06	1.14363e+06	1.22439e+06	1.51677e+06	1.33479e+06	1.83534e+06	1.15051e+06	1.27223e+06	1.48071e+06	1.44185e+06	1.26282e+06	1.23749e+06	1.24334e+06
7.02_254.9707m/z	254.971	1	7.02278	0.452683	116244	133406	165007	151330	160292	158981	129052	129288	131533	201518	147605	133538	143565	121791	159148	148981	157323	183676	176496	109843	102121	192735	168254	153288	126230	149714	188633	156560	145555	129886	121631	158839	111142	121917	130586	160533	150107	216930	122903	139242	158306	154155	135361	132486	133797
7.02_256.9704m/z	256.97	1	7.02278	0.485017	20823.7	22137.6	27287.6	25080.7	26438.8	25580.9	22121.1	21906.7	22290.6	32342.2	24345.1	22098.3	23742.1	20769.8	26334.9	24902.9	26228.2	30052.1	29062.4	19282.8	17608.3	32406.1	27729.5	26056.3	20898.9	24783.1	30942.2	25761.6	24418.7	21775.2	19809.1	26488.3	18204.8	20640.5	22055.2	26570.3	24383	35220.5	20256.4	23002.1	26418.1	25667.1	22505	22388.2	22433.3
7.02_352.9466m/z	352.947	1	7.02278	0.404183	180867	214493	271703	251991	270035	252255	208298	206873	215697	360200	247283	213806	241913	197480	270315	240896	269682	311808	313154	172340	162045	337848	293385	253741	206172	247080	324309	271706	245035	211741	193142	279748	171155	196447	215974	267986	251114	383255	197874	230664	261682	253478	224945	219844	222768
7.02_450.9232m/z	450.923	1	7.02278	0.404183	135957	165563	213497	196692	213328	194338	160443	159793	167386	297141	195819	165197	189165	151476	216190	184080	215916	248026	256206	132643	123194	272259	237751	196901	160899	190907	259487	219960	196790	166910	150803	226565	130494	153204	169240	208961	201708	316328	154738	182747	206585	200024	176770	172928	177144
7.02_354.9447m/z	354.945	1	7.02278	0.388017	46968.5	55562.1	69044.1	63754.3	68478.6	63727.4	53231.9	53226.3	55836.8	88943.9	62718.7	54468.4	61124.7	50106.1	68001.1	60385.4	68251.9	77328.7	78537.2	45144.6	41797.8	82881.7	73354.5	63091.2	53065.3	61839.1	81388.6	68275.4	62372.2	54027.4	50109.3	69355.7	44760.6	50930.1	55574.3	67213.6	64246.5	93574.3	51569.9	58253.9	66692.8	64823.7	57131.2	56303.9	56585.8
7.02_548.9014m/z	548.901	1	7.02278	0.37185	86778.9	108022	140943	130504	142781	126626	105168	104053	109436	203250	130021	108776	126276	98640.7	144434	120564	145973	164592	175508	85472.5	79014	182647	161000	129377	107647	125912	174488	147962	131508	110326	98304.3	154252	84271.1	100625	112177	137054	134646	214098	101025	120696	135912	132266	116580	114429	117867
7.02_552.9017m/z	552.902	1	7.02278	0.32335	6996.43	8547.85	10637.4	10001.9	10606.6	9442.48	7993.99	7988.3	8380.67	14188.6	9827.29	8198.3	9599.36	7526.12	11007.6	8671.64	10683.7	11516.1	12559.9	6707.8	6279.35	12421.1	11571	9235.77	7969.72	8976.86	12306.5	10679.9	9954.82	8343.39	7557.4	11344	6881.5	7867.68	8404.61	9534.25	10131	14924	7654.25	9240.83	10188.9	10417.8	8632.62	8728.16	8891.81
7.02_746.8550m/z	746.855	1	7.02278	0.339517	32033.9	39670.9	51495.3	48218.7	52802.9	46032.1	38433.3	38747.4	39855.8	78162.8	48285.2	39765.1	46404.4	35762.7	54044.3	43343.4	53788.8	61432.1	65107.1	30528.3	28582.1	68120	60098	47236.2	39335.6	45447.5	64662.1	55304.5	48808.1	40473	35704.6	57773.9	30206.4	36981.1	41134.1	48731.2	49638.7	82021.1	37155.4	44818.6	50070.1	48551.7	43172.1	42146.5	44023.3
7.02_646.8790m/z	646.879	1	7.02278	0.355683	67188	84257	111383	103280	113553	98795.1	82128.4	81758.4	85322.1	166515	102729	84620.7	98832.9	76030.8	115245	92556.7	116922	131736	140058	66188.9	61259.4	146573	130167	100529	83450.6	98166.2	138920	118435	104454	87093.6	76634.7	123975	64199.2	77967.3	88052.1	108537	107406	174993	78958.7	95163.8	107206	104244	92709.7	89446	93052.6
7.02_648.8775m/z	648.878	1	7.02278	0.37185	40671	51332.6	66548.4	62084.9	68094.3	58949.9	49647.3	49446	52332.1	97921.5	61300.7	51429.1	60041	46297.4	68616.2	56223.9	69641.3	78107.5	83686.6	41082.9	37470	86008.1	77343	59810.9	50282	58819.4	81734.5	69891.3	62897.9	52460.1	46679.1	73069.6	39930.4	48076.1	54293.7	63250	64106.8	102806	48186.6	58180.1	64929.3	62491.2	55921.5	54797.3	56633.8
7.02_452.9217m/z	452.922	1	7.02278	0.388017	49354.8	59329.7	76133.2	70324	76491	68931	57696.5	58036.1	60505.3	103503	69086.6	59025.2	67741.3	54487	76353.8	64919.1	76550	85950.4	89167.9	47988	45136.8	93630.9	83294.6	69764.2	58446	67466.6	90480.5	77586.9	70338.2	59196.4	53640.6	78898.7	47636.6	55045.8	61632.4	73189	71794	107443	56070.4	65654.9	72818.5	71681.3	63301.3	61951.7	63190.3
7.06_880.8051m/z	880.805	1	7.05512	0.194017	658.869	734.468	809.329	712.299	750.044	702.731	382.729	521.606	521.539	844.774	629.199	433.403	562.623	582.552	742.32	686.713	746.99	589.916	577.244	426.133	459.519	639.029	515.092	605.933	673.994	417.718	729.969	570.826	641.426	564.59	396.506	611.88	487.022	536.565	520.144	589.648	668.458	620.564	432.282	587.683	795.61	907.146	646.939	460.396	600.377
7.06_882.7937m/z	882.794	1	7.05512	0.12935	276.315	429.78	445.369	350.963	416.467	211.216	238.145	319.248	264.554	256.103	163.7	252.376	241.797	361.625	210.458	250.178	268.564	216.859	345.506	288.806	275.751	119.935	149.082	187.387	155.759	348.516	337.438	387.636	483.8	308.323	367.788	311.569	354.45	444.595	327.59	411.981	272.629	352.985	335.113	423.123	402.303	456.762	285.929	205.428	316.549
7.10_900.8092m/z	900.809	1	7.10362	0.1455	524.989	767.049	771.641	620.598	680.732	729.114	631.999	604.528	701.059	753.931	737.298	538.524	558.079	554.232	705.776	492.488	704.143	707.266	710.662	581.782	429.489	632.778	774.377	519.326	613.331	598.905	709.802	756.639	904.714	506.768	533.431	658.567	640.041	588.887	580.453	606.995	651.639	788.093	521.781	536.853	891.078	752.553	689.846	653.861	106.136
7.20_381.2398m/z	381.24	1	7.20062	0.274833	855.46	907.879	881.363	965.052	770.861	954.664	759.396	736.893	797.402	756.825	737.174	745.58	661.391	706.163	805.236	809.437	825.36	816.855	657.853	795.842	614.191	855.407	715.666	821.858	729.467	900.447	841.508	752.254	617.539	700.609	601.07	664.882	753.305	652.612	680.448	895.051	646.958	847.698	673.001	591.251	1126.95	962.862	759.509	734.301	714.877
7.22_623.5715m/z	623.572	1	7.21678	0.258683	538.141	495.475	388.248	511.461	344.073	424.785	418.938	356.524	425.034	445.367	350.408	273.681	413.748	492.049	452.555	358.117	348.919	337.326	339.008	463.77	428.069	377.978	461.767	365.562	424.866	341.572	316.356	332.195	363.213	351.108	353.316	359.364	318.657	389.242	420.281	240.53	324.365	272.103	344.81	347.701	432.842	542.395	383.837	459.619	503.346
7.22_595.5410m/z	595.541	1	7.21678	0.258683	646.977	624.919	594.835	507.739	546.295	597.14	486.795	598.626	618.242	457.347	572.391	501.835	559.288	635.259	479.847	499.304	539.841	527.645	548.167	685.173	613.135	438.552	599.048	642.498	608.314	542.331	388.272	472.068	543.929	398.451	508.715	508.184	537.237	390.267	584.109	442.013	477.115	334.702	408.656	505.64	691.329	696.615	593.039	723.929	533.219
7.39_75.0104m/z	75.0104	1	7.39463	0.355683	1883.74	3656.59	3226.55	3010.96	1364.98	2654.84	1541.79	1979.58	2263.97	1075.04	2771.17	3221.99	2222.88	890.325	1972.97	937.96	894.797	2361.87	946.509	1753.26	1746.07	628.997	2253.45	2693.94	1972.23	3721.1	2197.28	4217.65	4362.37	3593.71	5292.67	1753.6	4964.08	3359.37	1184.97	1669.15	2708.41	3029.36	3291.85	3951.96	3869.41	3098.31	2193.16	1848.09	2200.98
7.39_84.0114m/z	84.0114	1	7.39463	0.307183	603.974	836.152	1071.92	819.342	680.68	912.985	616.769	793.989	789.748	648.105	916.703	883.382	923.372	545.747	741.801	639.979	608.435	876.028	635.309	640.58	753.195	538.18	823.727	1051.66	873.542	1034.29	705.158	875.542	794.069	709.577	827.582	478.639	975.498	745.366	629.235	764.181	792.679	883.718	833.697	835.344	808.889	795.474	679.407	675.936	784.736
7.39_255.0728m/z	255.073	1	7.39463	0.5982	34905.3	72491.5	70671.8	64246.3	28982.1	59941.9	30473	43395	48388.2	25172	59193.1	69927.5	50885.1	21328.9	41990.3	22005	22970.2	62539.4	24015.9	40309.4	37669.9	20368	53318.2	66628.8	49974.5	82057.6	47070.6	84499.3	88249.4	67014.7	109192	32526.9	98995.9	68998.2	25320.5	39056.1	52299.6	73302.9	67850	80580.3	76837.7	63646.3	47390.1	40906.5	49387.5
7.39_269.0888m/z	269.089	1	7.39463	0.7437	83760.8	129664	222858	186057	161597	146987	142741	142068	197163	153343	166946	154509	151943	216394	137690	185401	231593	175043	192968	170677	193383	113745	135916	175902	162570	134016	172637	129525	172691	122416	117446	130619	144561	191165	203572	173680	137035	151786	126052	118500	155322	154912	143568	150638	149164
7.39_283.1028m/z	283.103	1	7.39463	0.258683	1809.56	2780.65	3662.93	3298.99	2420.44	3213.86	2063.2	7046.28	3412.55	2338.79	3653.2	3319.71	3106.05	3309.68	3501.04	3600.32	2726.42	6159.65	3271.8	2868.12	2727.76	2498.47	3666.22	3975.51	3435.14	4780.83	3150.91	4125.32	2805.31	3962.71	3398.5	3204.76	3277.38	2668.64	2500.62	3118.72	3549.85	8014.92	6659.32	7151.39	3141.44	2999.5	3344.84	3072.16	3536.89
7.43_310.1157m/z	310.116	1	7.42697	0.6952	29942	55615.4	66425	53090.4	36912.5	57858.1	30255.8	48576	47478.7	40392.4	55329.9	57842.3	56770.2	33232.8	40572.2	28690.8	36846.5	64199.4	37142.2	44517	44431.7	19374.4	56331.9	67267.8	54041.6	88580	59510.3	90811	83716	74523.2	97857.4	41457.8	105339	84304.3	54059	46492.3	71278.1	96557.2	85988.9	86087.2	49843.5	49067.8	42755.7	41302.9	41590.6
7.43_383.0646m/z	383.065	1	7.42697	0.32335	4296.18	12507.6	19738.2	11983.4	8227.05	12493	4993.23	10705.2	11184.1	8202.83	14081.7	14925.2	14335	5480.4	8359.22	3886.95	7042.77	14711.3	7142.49	8521.01	9533.28	1977.86	12820.1	20621.5	12041.6	15459.1	6947.19	18199.8	14718.4	11625.5	16600	5065.82	19967	14826.2	7506.03	4619.5	12932.6	15727.5	16313	16265.2	11299.3	11139.7	8860.12	8121.57	7776.43
7.43_435.2970m/z	435.297	1	7.42697	0.630533	14419.2	30737.6	42953.3	28469.2	20977.3	32644.5	15077.3	26261.8	26617.1	19526.7	31138.3	31846.2	32048.4	14542.4	21646.4	14217.9	17436.2	34610.6	17468.4	20663.6	22873	9392.2	30585.3	39510.3	29318.5	33464.1	18943.2	31104.6	26165.7	23657.9	32927.3	9146.19	36569.1	26611.9	15330	14230.4	23378.9	33298.9	29710.1	29415.2	29055.2	28269.4	22316.3	21512.4	21214.3
7.43_457.2415m/z	457.242	1	7.42697	0.258683	2003.99	4865.19	6245.64	4355.8	4042.29	5045.33	2179.05	4390.22	4243.96	3193.03	5007.69	5462.59	5273.57	2556	3468.41	2452.8	2780.43	5138.81	3002.75	3524.84	3849.25	1105	4752.84	6603.4	4751.88	5018.85	2649.47	5064.15	4508.6	3955.07	4966.98	1671.77	5618.54	4258.81	2656.24	2261.8	4141.2	5167.49	5174.87	5018.33	4136.61	4237.04	3568.56	3384.24	3528.68
7.44_463.3283m/z	463.328	1	7.44313	0.582033	16682.3	38783.3	54614.5	36536.7	25001.8	41800.4	17426.7	33398.7	33364.5	24946.2	40400.2	42577.6	41337	18825.7	27193.7	18908.8	23198.3	45695.6	23320.7	27868.1	30389.8	11710.5	40921.5	53602.7	40287.5	48023	27217	43123.3	38286.1	31987.1	47117.2	13175.9	53917.9	38732.1	20567.1	20622.5	31892.1	46874.6	41578.1	41177.1	34218	33988	28498.9	27750.1	27867
7.44_461.3115m/z	461.312	1	7.44313	0.242517	423.101	1094.46	1739.57	912.81	1025.01	1435.29	517.186	1052.52	1072.12	646.005	1318.74	1363.89	1212.51	536.439	814.569	304.736	520.046	1199.48	539.131	740.487	899.786	35.0839	1067.79	1553.47	1158.72	1362.31	623.917	1260.11	1109.74	1186.49	1365.48	295.291	1421.78	1129.02	642.997	504.978	1065.61	1826.69	1747.99	1528.35	1072.38	1077.81	862.074	742.398	901.625
7.44_449.2903m/z	449.29	1	7.44313	0.1455	13.6932	213.676	437.695	258.479	167.129	400.358	58.389	300.651	256.797	74.1574	221.927	323.541	387.079	52.6774	97.5919	42.9888	75.3562	258.659	122.112	154.561	201.52	13.7185	231.704	374.758	279.211	303.707	78.3441	288.101	186.805	165.322	294.932	7.40028	391.865	166.458	55.9308	22.8332	193.729	268.932	267.919	319.887	351.069	285.874	219.96	126.916	169.884
7.44_367.1074m/z	367.107	1	7.44313	0.759867	24239.3	40347.8	49165.7	38042.1	27651	42579.1	24970.5	34811.5	35176.3	26897.6	40446.9	42933.7	40184.6	25868.4	30369.4	26853.3	27705.2	42977.4	26647.7	32816.3	34336.3	19871.7	39908.3	48532.9	41148.6	33897.2	22577.8	28647.2	27169.3	23615.6	31417	14390	34159.1	27585.4	17642	20026.6	21975.6	28586.9	26760.7	26748.9	38936.7	39177	35498.3	34370.2	28302.9
7.44_299.1008m/z	299.101	1	7.44313	0.6952	35957.4	60931.1	64627	57034.9	43466.8	49329.9	31349.3	41624.3	52733.8	52561.8	49958.3	54778.1	46825.1	45780.6	41282	34501.4	39291.1	41518	40720.5	54375	47817	24931.9	48861.8	47038.4	43041.3	45479.5	38981	55686.6	46395	28360	48944.5	36614	54953.8	40324.7	38086.8	28851.3	40529	41430.3	45002.5	47176.8	57628.7	54892.5	46392	42642.8	45498.9
7.44_242.0531m/z	242.053	1	7.44313	0.856867	174218	249839	268643	229452	197952	232464	174710	228067	230517	175363	232702	244217	235740	180945	207730	180162	187802	209110	177859	208662	227290	141952	219946	234652	245900	142783	108287	131170	127314	120970	143802	71758.3	154275	135722	101374	110131	121923	118794	140279	135119	244003	240613	214656	210111	213816
7.44_217.0311m/z	217.031	1	7.44313	0.614367	37183.1	55982.9	63297.3	51888.6	39027.8	55618.6	33502.4	47548.7	47374.8	31839.2	47251.6	50364.8	46860.8	30796.8	38499.3	41110.2	33022.7	46522.6	31172	39971.3	40760.5	26768.4	40511	54486	46910.8	51568.7	42132.6	47690	46046	43248.9	53052	22431.2	61418.3	49321	32347.3	44763.2	40878.5	49379.6	52997.3	50352.1	57518.5	51837.4	39658.2	37152	36362.8
7.44_71.0158m/z	71.0158	1	7.44313	0.339517	2711.47	4528.64	8003.8	4813.46	4474.36	5793.77	3543.48	4545.43	4955.28	3801.77	5631.17	5748.53	5621.25	2868.5	4973.28	4400.25	3863.24	6018.57	3811.46	3308.09	4199.75	3877.25	5565.74	7683.8	5527.08	6599.72	4865.73	5630.4	4467.79	3531.28	4979.25	2123	5995.09	4293.91	3033.23	4755.15	5004.62	7025.98	5259.18	5168.79	4724.58	4866.31	4227.9	4229.52	4456.5
7.44_179.0572m/z	179.057	1	7.44313	0.436517	243073	385938	671745	412120	396759	498024	316009	368693	410835	325925	468127	489284	467511	271469	430755	394580	332334	488926	335432	280533	357674	330518	459237	630757	450212	524239	398456	448345	368746	281199	397749	186953	471453	358760	257146	395009	416097	553378	416358	418877	396649	395293	355009	354817	380902
7.44_108.0434n	143.036	1	7.44313	0.339517	8218.4	12777.1	21322.5	13723.5	12807.6	15640.4	10471	11971.7	13265.2	10947.9	15407	15292.7	14811.2	9352.09	13741.2	12878.4	10638.6	15521.1	10903	9565.13	11600	11185	14663.3	19771.8	14522.5	17009.4	13119.3	14335.8	12488.5	9489.73	12928	6496.91	15486.4	12005.7	9109.15	13333.5	13692	17449.1	13591.1	13846.8	13330.3	13089	11622.2	11724.6	12028
7.44_114.0312n	113.024	1	7.44313	0.404183	15785.5	21103.4	30239.4	21318.8	19495.5	23243.5	16352.2	18881.7	20105	16643.8	21579.2	21714.4	21021.5	14962.7	19840.9	23557.1	15469.4	20993.9	16039	15056.8	16811.1	16674.3	20441.6	27925	20068.3	23486.6	19187.8	20373.8	17194.8	13960.6	18577.2	10187	21847	17032.6	13016	20035.9	18461.2	24352.4	18641.2	19104.9	23175.4	22043	17035.3	16807	17189.6
7.44_101.0256m/z	101.026	1	7.44313	0.533517	4929.79	6722.03	11578.9	7365.22	7095.36	8675.17	5718.11	7010.18	7358.27	5849.76	8301.47	8525.84	8229.56	4868.45	7746.53	7316.12	5882.17	8927.31	5913.44	5187.43	6486.88	6139.47	8294.47	11185.3	8206	9600.04	7295.74	8123.08	6706.11	5684.27	7597.28	3591.45	8681.27	6786.37	4808.05	7596.03	7793.93	9978.71	8075.11	8157.62	7093.87	7147.37	6295.69	6336.55	6737.34
7.44_89.0261m/z	89.0261	1	7.44313	0.46885	30852.2	48232.9	86648.3	53521.6	51159.1	61859.1	41328.1	47211.1	55430.4	41754.6	59404.2	61119.1	59117.4	37566.5	53425	50581.5	45712.1	61381.8	43950.5	38208.2	48647.7	40443.2	58016.6	79399.1	58155.2	65771	53064.3	56703	49351.4	37695.9	51053.1	26751.1	61107.6	48651.4	38605.8	52724.5	53523.3	69105.5	53567.8	53570	51362	51261.8	45930	45317.2	48578.2
7.44_87.0112m/z	87.0112	1	7.44313	0.32335	1264.91	2018.97	2937.31	1992.95	1781	2379.38	1494.7	1800.22	2021.28	1525.59	2322.9	2263.58	2225.11	1301.4	1897.84	1698.97	1537.76	2152.27	1415.17	1560.96	1761.59	1324.85	1992.07	2855.63	2157.82	2400.63	1860.05	2167.27	1809.22	1588.24	1932.52	931.068	2392.67	1788.03	1292.92	1826.15	1898.16	2351.12	1962.66	1899.36	2017.79	1971.3	1656.94	1676.64	1738.92
7.44_215.0337m/z	215.034	1	7.44313	0.679033	102798	165182	189220	153928	112781	165126	94772.4	140107	139968	91638.1	138227	150000	139039	90837.5	111521	118256	96462.3	136973	90926.3	114997	119185	75330.9	118047	159712	136271	152105	122009	139026	136458	127071	156458	63898.2	182290	145655	93347.5	130721	119155	144536	154426	147399	170044	154500	114047	106798	104380
7.46_326.1432m/z	326.143	1	7.4593	0.711367	18052.8	49061.4	46962.3	57484.3	25733.1	66094.6	16244.8	32969.6	42103.5	42036.2	54036.7	54570.7	46283.6	36052.3	28980.6	34921	35189.1	52722.1	33962.3	45251	39707.1	18597.3	46037.5	63564.5	42399.3	66676.6	37772.2	51989.7	60315.7	38858.9	64946.2	38702.7	65532.2	57426.4	38625.6	28452.5	40783	63553.7	48453.6	50704.9	41193.1	41496.5	36092.3	34789.1	33615.2
7.46_473.2424m/z	473.242	1	7.4593	0.582033	7674.45	14074.1	17856.2	13974.4	10576.8	15054.1	8403.94	12891.6	13168.7	11435	14344	14900.5	14156.2	9709.15	11604.2	10466.4	10683.4	14573.5	10806.4	11687.4	12636.6	7700.23	14466.4	16314.6	15027.6	19923.7	15541.9	18789.8	17432.5	15057.5	19460.1	8626.49	21881.3	17867.7	11367.4	14831.5	15002.4	19499.4	18348.8	17854	13312.2	13167.3	11729.2	11662.1	11924.9
7.46_239.0777m/z	239.078	1	7.4593	0.37185	70038.6	95981.5	173632	103946	107259	128754	89896.1	93884.8	107730	81908.1	117799	122290	118743	71735.4	117178	114280	86055.2	122724	87090.7	72017.8	91107.8	98933.8	113765	154962	114116	130039	105064	103314	86374.9	66109.4	94778.3	45083.3	111741	84195.5	64407.5	111647	103366	135517	99338.5	98855.3	103998	103278	93948.6	93291.1	99474.3
7.46_296.1360m/z	296.136	1	7.4593	0.565867	95660	344432	279856	318865	199859	296707	137086	210778	230594	296536	291556	362695	275896	271390	215245	161045	275701	341666	277365	261565	200855	128940	309410	357099	261928	338272	231982	391061	365985	217456	374390	260774	321947	335603	254699	170470	295529	354295	298523	308674	255834	261681	238989	231321	222464
7.48_79.9594m/z	79.9594	1	7.47547	0.177833	278.322	121.088	232.898	142.665	291.571	166.385	336.481	162.624	172.1	143.961	166.729	166.64	167.588	183.565	248.301	387.262	189.686	126.797	184.366	88.3043	196.384	419.815	184.683	124.179	169.795	295.485	345.923	118.762	97.2167	108.18	74.9934	128.104	112.323	113.132	193.547	489.778	256.989	214.286	140.161	112.682	194.29	142.601	172.266	172.47	230.929
7.51_116.0719m/z	116.072	1	7.5078	0.5497	14433.6	22699.4	14498.2	21220.1	15757.3	20475.4	16224.7	14326.9	15053.1	19423.1	15656.5	19742.3	13731.3	31060.6	13959.3	20003.8	20595.8	17792.3	19806.8	18913.2	13811.6	20137.8	15097.2	17053.3	13916.7	20677.5	22232.6	18531.6	19381.4	12145.5	18344.8	29282.1	16589.8	18340.3	21283.8	20654.7	15173.1	19469.7	14989.3	15538	18295.4	17993	15732.4	15881.8	15520.1
7.51_688.5651m/z	688.565	1	7.5078	0.452683	622.578	747.986	618.191	727.825	656.956	629.968	517.219	819.772	784.422	892.624	706.218	670.187	583.416	822.816	757.513	926.313	752.892	396.238	760.393	726.368	789.237	505.069	753.99	249.168	650.384	601.677	735.789	555.276	733.287	574.914	524.143	545.419	424.657	612.892	650.974	916.182	794.966	644.157	528.72	685.616	824.971	885.814	816.046	826.87	645.629
7.54_660.5359m/z	660.536	1	7.54013	0.4527	917.075	918.008	962.249	1053.94	970.416	1232.81	716.222	1061.39	1074.22	1070.39	820.192	817.27	807.11	1018.27	995.849	1247.21	898.511	596.011	1019.91	904.964	1023.63	1033.53	861.346	490.135	804.743	855.787	1379.44	740.515	867.626	940.792	851.233	698.962	615.775	824.427	998.649	1602.18	890.883	740.843	1000.75	948.782	1130.14	1193.37	1053.98	1101.05	1303.99
7.59_271.0208m/z	271.021	1	7.58863	0.37185	8518.29	11785.7	11756.3	12722.3	12622	9940.84	9006.74	13526	14709.3	12841.7	11218.7	10368.4	10515.4	17580.6	14042.3	16868.9	15571.1	8763.12	14729.4	13195.8	14161	14038.6	9852.11	8312.8	13509.2	9034.54	15978	10347.2	11272.7	11580.4	9604.89	9915.3	8683.22	12103.1	12135	16937.2	12377.2	9117.84	12999.3	11502.5	14863.2	15328	14256.5	14898.1	13897.6
7.60_360.1315m/z	360.131	1	7.6048	0.27485	31663.5	218883	193461	152799	72398.5	182185	25707.6	157039	118879	154419	163413	181847	152312	185100	85989.8	116468	152610	148705	104135	147412	189360	76897.4	121316	242765	132175	145012	171097	199524	148819	119365	166488	46447.7	264329	228862	61296.4	109982	78798.5	223115	198987	123721	113114	111666	104697	104835	107268
7.62_442.1821m/z	442.182	1	7.62097	0.113183	610.017	691.762	991.055	864.818	812.128	818.973	752.916	1051.99	876.506	880.518	858.954	681.718	612.324	757.647	751.646	863.51	813.352	885.697	835.537	666.484	856.155	877.488	803.078	933.652	653.149	883.758	597.539	857.67	856.23	620.79	801.207	539.806	762.171	649.511	584.928	901.429	673.567	996.564	879.424	945.167	786.765	792.849	749.593	736.101	693.969
7.64_114.0569m/z	114.057	1	7.63713	0.145517	3328.34	4935.35	2952.82	3630.82	2732.56	3643.63	3138.07	3112.05	3922.97	4299.92	3616.24	3452.04	3008.02	6558.2	2561.11	4892.54	4701.52	2858.48	3710.89	3775.86	4064.33	4023.02	2808.61	3296.33	3072.92	3089.86	3938.16	3207.05	3713.3	2603.29	2750.02	5603.26	3759.36	3422.69	3717.64	3578	2138.35	3009.29	2307.36	2272.33	3798.35	3531.84	3140.27	3216.7	3007.46
7.65_294.1206m/z	294.121	1	7.6533	0.355683	10050.1	44688.8	40271.7	34656.4	13589.9	44964.8	10650.6	22874.7	32435.5	30724.8	42545.1	45054.7	37679.2	26261.9	16802.4	25721	26159.5	47820.2	25095.4	26917.9	27687.2	14956.4	36695.4	61407.7	29926.7	50944.7	32896.5	43934.7	45439.5	23351.3	41413.6	15325.6	63903.6	40843.3	15770.2	22317.6	15900.5	52620.2	23795	24593.4	25402.7	24899.5	21163.8	20756	20162.2
7.65_457.2359m/z	457.236	1	7.6533	0.242517	590.646	2403.53	3801.58	2400.16	1648.34	2996.56	916.321	1791.2	1998.18	2085.06	3044.34	2974.76	2883.44	1400.08	1872.13	1303.01	1562.08	4077.92	1743.63	1850.59	1925.65	1070.49	3489.7	4514.05	2939.54	3278.31	1568.72	2612.87	2501.03	1483.5	2956.32	555.712	3101.99	2298.18	676.255	1112.69	1214.34	3812.62	2269.3	2554.84	1906.21	1874.43	1696.63	2020.4	1811.33
7.70_146.0487m/z	146.049	1	7.70182	0.17785	1535.35	2174.75	5848	3177.7	2876.11	7160.5	1952.22	2467.8	3046.03	2952.37	3903.56	3190.46	2982.29	4825.57	2573.5	3000.65	3472.65	4916.31	2989.94	2788.57	2331.02	3720.91	3581.35	2554.92	2701.1	5750.05	5067.06	1294.83	1409.4	1070.5	1685.01	872.818	2077.98	1347.16	1138.06	4989.57	1261.88	7157.19	1345.46	1349.67	1816.83	2136.65	2462.97	3060.99	3274.29
7.75_124.0091m/z	124.009	1	7.75032	0.6952	596948	372800	637799	438062	704557	487639	734793	441865	529691	436808	444106	412031	436054	427526	700950	735367	502555	388412	506945	315637	419938	893230	433986	400523	519791	529562	643863	421079	366781	338353	357046	373855	345533	354223	457396	792095	585148	513232	475642	485643	568402	560824	516687	528040	545655
7.77_253.0568m/z	253.057	1	7.76648	0.679033	7556.28	16259.5	27165	17868.3	12677.7	24788.2	8602.13	15552.2	16486	15092.3	23343.6	22447.6	23166.8	13845.6	15385.7	12896.5	15726.9	33851.4	15486.5	19066.8	16654.7	10365	28230.8	40707	24988.2	23614.5	14842.8	18033.3	15315.3	11697	17553.6	6631.98	20733.7	15073.6	8464.86	12545.3	12772.3	26242.7	15121.5	16064.5	11770.3	13080.6	13937.5	16465.9	13888
7.77_282.0835m/z	282.084	1	7.76648	0.307183	3079.66	6766.97	9949.9	7250.07	3553.8	5255.53	3430.33	9321.39	6221.76	3617.67	8932.79	7867.43	8496.87	4473.35	7458.48	3557.2	3936.94	9369.27	4466.83	7648.11	5683.58	3977.31	10586.3	6416.08	8652.22	6133.19	3748.75	6416.53	5483.53	4171.28	5772.22	2762.7	5826.59	4987.52	2496.97	3238.33	4077.12	9200.58	7721.69	8238.96	6165.32	6535.41	6186.89	6319.45	6853.83
7.77_304.0728m/z	304.073	1	7.76648	0.7922	661249	506630	914811	601202	852647	746648	838520	591143	708923	590594	631900	614867	639167	534362	907832	954765	647986	595211	667120	427844	546928	1.01993e+06	621611	598878	708047	773944	854967	580097	495300	454471	498965	410062	502511	468554	539482	1.00494e+06	743966	761354	613994	632205	714341	713996	672221	688072	704372
7.77_404.1897m/z	404.19	1	7.76648	0.0646667	269.58	484.973	992.084	2324.45	1306.07	1207.57	341.611	791.351	1747.74	848.679	2190.63	931.293	658.586	424.245	548.542	625.374	770.718	1087.64	647.1	471.952	707.828	618.386	852.91	1092.19	1532.87	1011.41	253.392	368.176	810.307	438.276	644.075	72.012	627.115	466.058	336.195	535.3	347.57	604.987	622.149	979.263	842.972	884.69	917.618	956.408	890.205
7.78_308.1220m/z	308.122	1	7.78265	0.242517	4286.98	7772.03	9661.17	8431.08	5635.53	8995.48	4521.65	6059	7984.5	7593.24	9749.75	8352.98	7903.03	7111.59	7233.97	8740.04	6398.16	10590.4	6788.39	7075.37	7070.88	6678.32	8418.98	12299.7	9900.5	9725.07	7452.06	7453.75	7073.3	4946.14	7960.37	3942.81	10031.9	6423.95	4672.11	6508.34	5581.13	9306.21	6636	6879.37	6998.95	7182.61	6953.12	7211.13	7793.78
7.78_239.0778m/z	239.078	1	7.78265	0.679033	146054	193746	293674	199927	199383	211452	176376	178309	204677	168118	211201	210909	202320	146204	217598	192971	174473	213607	171644	149890	165701	184575	201076	245142	217814	215086	192152	205496	181620	139663	193882	108421	203984	175262	139142	199691	188797	237772	201407	202075	215674	206835	185735	181445	180665
7.78_161.0463m/z	161.046	1	7.78265	0.7437	40347.7	55542.9	82824.7	57599.6	55068.5	60053.7	48425.4	50294.7	57794.1	47596.9	60903.9	60349	57700.9	41444.1	59158.6	53576.9	49266.5	61697.6	48301.9	42440.9	48458.4	50842.4	58375.9	72053.4	63453	63682.6	55835.5	59594.3	53354.9	40993	56490.4	31593.3	60248.3	51000.2	39790.3	56312.3	52891.4	68823.5	57190.7	58753.9	60438.8	57894.4	51558.2	51450	51649.3
7.78_149.0466m/z	149.047	1	7.78265	0.307183	4621.28	6653.32	10975.9	6975.86	7154.52	8286.61	6039.33	6145.96	7373.58	5927.38	8000.48	7888.11	7613.85	6499.82	7541.86	7860.09	6454.81	7819.16	6198.51	5900.76	5882.34	6921.46	7744.38	10092.4	8149.8	8201.92	7114.21	7675.21	7105.97	5372.94	6822.23	4233.66	7653.09	6326.57	4720.77	6798.14	6793.28	9000.78	7376.79	7303.98	7216.61	7073.13	6405.7	6484.81	6569.68
7.78_179.0568m/z	179.057	1	7.78265	0.6952	460187	651445	987816	668604	648245	705125	562984	592690	676702	556248	710620	698925	678414	485092	701564	630349	572861	723524	565971	499714	566441	601218	681994	853933	741649	736966	643311	697169	611112	465425	653963	349979	706664	585280	450325	651668	603058	814962	671676	677645	711748	681544	597660	595977	602242
7.78_101.0256m/z	101.026	1	7.78265	0.614367	9186.09	12816.3	17978	13163.6	12052.1	13352.8	11050.4	11811.8	12828.9	10604.9	13514.7	13227.8	13003.7	9348.53	13310.8	11544.1	11101	13856.8	10892.1	10177.2	11085.1	11105.6	13600.4	15641.2	14409.2	13854.3	12436.6	13373.5	12062.9	9408.25	12511.5	7307.19	13572.9	11412.7	8842.27	12281.2	11861.5	15184.1	13181.1	13125.9	13661.9	13070	11706.3	11538.6	11475.8
7.78_89.0262m/z	89.0262	1	7.78265	2.97482	68950.8	92122.3	135372	100329	98192.4	99372.6	86673.4	86139.1	101962	83928	102107	98829.7	96654.9	84480.4	99359.9	98815.2	97871.8	104977	93287	80565	90381.9	92985.8	98222.5	120392	108078	104303	99456.1	99249.3	94219.8	73422.2	93880.6	68276.5	101992	93291.1	84645.8	104211	89806	116089	97017.5	96194.9	100976	98454.1	88318.9	88989.5	89138.7
7.78_71.0159m/z	71.0159	1	7.78265	0.5497	5707.21	8066.28	11674.8	8364.43	7967.09	8790.98	7046.45	7180.7	8354.8	6719.45	8981.69	8567.66	8375.42	5953.59	8586.16	7672.63	7254.27	8918.7	7060.2	6216.78	7235.98	7471.29	8684.31	10900.2	9503.99	9544.07	8452.81	9189.96	8037.94	6218.73	8378.1	4708.4	9165.73	7553.77	5767.74	8612.91	7845.1	10671.1	8827.07	8855.86	8302.06	8252.21	7478.15	7471.58	7553.79
7.78_107.0362m/z	107.036	1	7.78265	0.307183	1494.34	2270.35	3620.32	2298.63	2341.54	2638.67	1948.24	2046.14	2353.1	1971.28	2478.93	2534.89	2489.42	1605.67	2414.32	2239.15	1844.17	2524.53	1846.04	1621.68	1916.49	2141.3	2482.52	3058.92	2703.73	2616.34	2095.4	2397.41	2061.25	1666.98	2135.46	1144.04	2462.33	1957.36	1363.97	2284.58	2156.59	2902.59	2174.13	2223.08	2595.02	2491.93	2026.98	2152.89	2082.75
8.17_105.0207m/z	105.021	1	8.17067	0.56585	4918.34	1454.42	1320.77	899.804	1725.77	941.814	5465.12	807.632	1311.16	803.74	1250.74	1295.57	782.184	1029.99	1781.39	2027.16	851.383	667.512	918.081	1027.19	1022.57	3857.01	1248.97	719.601	1122.27	1515.78	2811.28	2481.7	2298.03	1412.32	1765.86	1522.73	1544.68	1721.3	2038.96	4433.91	3214.95	1111.2	1737.5	1935.47	1978.54	1823.14	1514.49	1317.87	1321.87
8.40_253.0595m/z	253.06	1	8.39702	0.582017	13117.7	16653.2	16348.3	13234.2	18972	12876	15224.1	12083.7	15462.2	16503.8	16705.5	14364	13884.1	13150	16016.2	11934.2	16383.5	10667.2	15070	13634.4	13995.7	16380.5	13949.7	11139.4	12038.6	14079.6	17000.4	20686.6	19957.7	14374.8	15929	16399.2	16287.9	17892.1	16992.1	18235.5	20166.3	16674.8	17472.7	17496.6	15734.2	14611.8	12827.2	12352	12440.1
8.43_91.0064m/z	91.0064	1	8.42935	0.161667	239.363	276.101	260.669	252.438	277.466	181.769	224.31	241.435	281.851	245.8	289.438	183.975	222.501	214.726	260.508	129.008	323.919	203.844	254.746	214.26	192.409	154.953	205.869	173.52	160.288	239.918	241.421	349.665	371.296	324.535	309.158	292.051	306.14	312.239	298.443	322.427	449.717	256.408	361.928	394.504	338.241	301.781	269.825	241.373	179.595
8.57_167.0206m/z	167.021	1	8.57485	0.355683	3252.95	3624.17	707.114	3741.15	570.672	3360.5	3338.14	4475.2	4376.22	5547.45	3276.19	3267.43	3040.25	7702.85	2233.54	3629.07	5506.04	3744.9	6126.58	3652.28	5859.75	2657.22	2675.37	2097.65	3000.35	3308.11	5485.75	3634.07	5468.46	4661.86	2680.36	9146.05	2680.08	5613	6886.26	6041.44	3249.57	1382.3	3754.4	2946.88	4193.73	4362.94	3856.97	3698.32	3600.2
8.79_108.0139m/z	108.014	1	8.78503	0.161667	681.562	11.1185	99.6699	44.4114	88.7007	90.7785	499.833	57.427	5.11342	66.9959	48.7682	67.2627	60.0621	61.5393	47.5667	342.172	82.5895	74.7408	42.7972	20.2707	94.412	284.779	46.2035	70.3239	23.0927	95.0744	235.079	136.879	111.004	213.665	39.5739	188.382	88.2293	145.603	64.0968	639.106	86.636	98.4272	57.313	82.2822	113.751	96.8698	98.3529	115.444	106.482
8.93_91.0060m/z	91.006	1	8.93053	0.210183	409.81	455.304	418.81	308.064	400.013	342.625	363.515	342.445	314.764	405.524	408.958	308.572	304.112	378.144	336.771	304.303	350.505	277.511	377.182	313.277	382.729	412.955	381.276	296.626	256.563	439.922	402.166	366.093	367.62	287.827	387.07	473.273	408.07	390.914	377.811	351.427	349.686	380.431	303.674	358.607	535.936	446.917	372.344	365.16	398.853
9.09_283.1133m/z	283.113	1	9.09222	0.194	2855.44	1320	1427.43	1088.33	1824.8	1589.62	2283.37	1605.99	1590.82	1402.54	1322.47	1044.85	1059.57	1448.68	1580.28	2333.34	1547.3	1282.66	1558.38	1225.47	1569.92	2133.04	1274.54	1128.82	1156.33	1454.77	2088.89	894.825	950.579	1142.81	1106.52	2042.58	1420.8	1158.31	1313.61	2165.34	2036.29	1414.97	1578.64	1175.07	2073.97	1937.76	1752.2	1814.34	1868.97
9.09_135.0305m/z	135.031	1	9.09222	0.5497	42815.9	42539.2	54191.4	44525.6	59117	61165.1	66204.9	32170.7	50834.8	42920.5	47043.8	47687.5	37089.5	49478.8	44292	64784.2	43896.7	48726	43012.8	40786.2	32720.9	65254.9	40989.7	50257.5	36540.7	50963	56582.6	55117.9	52654.5	38182	45097.7	59721.4	49889.6	40352.2	50768.9	72072.6	54182	58179.8	48687.4	51952.5	39099.3	43281.3	41078	41262	38193.7
9.09_261.1303m/z	261.13	1	9.09222	0.129333	2988.76	497.193	644.499	509.166	1273.2	626.008	3270.58	637.295	755.809	665.143	625.744	479.441	388.745	818.474	859.943	2717.97	736.849	503.085	904.01	559.684	680.727	2610.94	493.829	520.089	410.669	609.054	1395.98	515.371	574.721	530.199	376.549	1610.32	671.85	495.637	625.181	2586.96	1936.35	658.957	611.361	504.763	1129.43	1009.92	925.299	831.614	1021.08
9.11_815.4468m/z	815.447	1	9.10838	0.129333	732.544	0	31.2312	0	245.463	35.4365	563.042	27.2172	114.619	20.3366	27.8789	0	0	80.1555	51.0976	444.587	38.4971	11.9873	78.8145	24.1958	29.3362	520.213	0	0	16.5925	0	198.332	0	0	0	0	233.644	55.7328	19.6859	28.1941	470.077	324.975	0	0.104729	0	79.266	96.8362	149.788	124.027	105.809
9.11_553.2999m/z	553.3	1	9.10838	0.113167	626.39	12.1199	87.2539	0.418251	272.438	76.7935	388.038	67.1274	149.322	66.1008	40.0255	1.36104	5.12153	190.522	95.51	425.979	119.124	23.7274	125.404	50.0865	86.0182	559.156	2.35542	4.3494	0.266293	79.166	217.4	2.08574	16.3758	40.1787	16.8162	266.389	94.796	80.3906	106.162	505.927	311.623	65.3336	32.6501	1.69338	119.555	171.543	120.32	149.78	159.22
9.11_220.1197m/z	220.12	1	9.10838	0.226333	6699.76	4174.68	2902.38	3369.35	3846.97	3690.24	4565.36	2922.38	3894.54	4133.26	2847.47	2608.22	2248.86	3510.66	2992.08	4274.88	3434.51	2753.96	3717.06	3486.13	4550.08	5998.76	2286.77	3772.91	2938.45	3171.04	4022.44	2730.55	3154.55	2564.68	2825.72	3026.41	2690.49	2894.24	3786.43	5124.66	3107.31	2686.58	2029.56	2317.69	3705.08	3564.57	3285.04	3274.47	3356.69
9.11_291.1669m/z	291.167	1	9.10838	0.177833	2980.55	1002.43	852.724	864.883	1361.19	1186.71	2143.56	830.7	1217.99	1076.72	832.737	722.597	600.326	1040.35	934.554	1939.18	1026.08	732.264	1160.45	898.581	1300.17	2664.76	634.519	854.316	806.238	915.249	1502.09	673.57	767.043	623.611	605.349	1227.06	898.344	784.008	1093.59	2083.86	1356.69	778.955	566.82	575.898	1133.54	1187.84	1067.55	1013.29	1102.12
9.12_444.2061m/z	444.206	1	9.12455	0.0808333	315.701	369.229	311.227	365.487	283.7	265.958	253.521	299.544	342.029	348.177	294.589	207.229	146.706	294.055	284.381	281.034	242.713	240.472	255.678	259.457	296.643	254.518	165.223	314.219	375.78	305.084	292.928	265.796	282.628	246.801	274.143	277.355	322.058	238.718	336.756	282.295	308.843	247.391	255.617	271.462	372.545	351.092	269.293	326.006	284.973
9.27_203.0292m/z	203.029	1	9.27005	0.27485	2837.87	3808.26	2569.21	3316.41	2487.17	3698.65	2222.9	3100.51	3234.13	3254.46	3162.22	3716.08	3780.84	1615.33	3125.26	3393.25	3001.07	3487.67	3069.19	3553.26	3718.59	3029.25	3742.33	3737.65	3465.46	3146.68	3011.71	2717.02	2706.98	2240.16	2724.43	3365.78	2883.86	2736.89	3262.82	2648.05	2615.05	3267.99	2907.81	2516.9	3210.9	3325.81	3450.7	3567.78	3894.8
9.27_259.0904m/z	259.09	1	9.27005	0.17785	3714.4	4905.63	3157.16	3899.8	3412.27	4709.38	3312.02	3514.01	4215.57	4568.78	3870.69	4701.14	3977.92	3213.62	3922.28	5046.68	4534.41	3946.84	4201.44	4507.9	4196.99	5164.09	4232.22	4334.52	4154.19	5090.26	5964.02	4526.35	4696.88	3334.15	4484.87	6297.25	4707.28	4465.7	5711.62	5028.29	4472.99	5176.33	4345.22	3947.49	4113.49	4342.21	4278.23	4255.15	4476.21
9.40_173.0920m/z	173.092	1	9.3994	0.258683	3014.51	2578.42	2005.8	2748.22	2366.59	3127.34	2485.15	1588.71	2238.01	2428.64	2489.62	2420.46	2264.23	3041.83	2778.47	4462.9	2281.68	2334.5	2641.78	2860.18	2359.12	3897.21	2431.18	2530.88	2011.63	3744.37	4373.01	3147.2	2977.62	1818.42	3008.98	6288.16	2791.13	2993.3	4995.92	4256.37	3119.7	3513.01	2413.27	2396.36	2773.41	2752.68	2515.5	2506.54	2664.01
9.84_195.0527m/z	195.053	1	9.83592	0.986217	27810.9	38693.3	82405.7	76192.4	45436.8	87578.7	68862.3	41135	48604.8	33768.4	74931.7	95282.9	46811.4	55640.4	37682.2	56101.7	48486.8	87361.3	48188.2	37680.1	20585.1	47126	56435.9	96709.7	63724.2	100000	45125.3	88660.4	122121	62149.1	94434.4	45946	84053.1	66689.2	78098.7	59687.4	37691.3	91314.9	77055.1	101613	59721.5	61039.8	56354.8	54737.3	56411.3
9.85_315.0417m/z	315.042	1	9.85208	0.388017	10149	11538.8	11674.2	10149.8	11675.2	9706.17	8539.6	9086.19	10972.6	14984.6	10337.1	9038.21	10939.3	10169.6	11470.2	7101.12	12390.4	10587.2	12259	9413.46	11528.3	10692.6	12221.3	9485.29	9586.92	10333.8	12279.8	11514.3	9202.46	9746.65	10609.6	13937.6	9755.3	9926.65	13021.9	10043.1	12228.6	14466.6	9755.76	9374.19	12282.5	11544.5	11092.8	10844	11515.1
9.85_985.3095m/z	985.31	1	9.85208	0.129333	1341.33	1913.43	1068.05	1804.66	1134.02	1313.21	690.47	1669.61	1966.14	1470.89	1453.28	1590.53	1594.93	1331.32	1463.19	1095.38	1380.97	1656.64	1178.13	1511.73	1594.05	780.854	1315.48	1563.16	1687.25	1698.27	766.064	1216.11	747.105	1361.3	1428.02	1061.25	1496.01	1325.98	1619.29	905.793	1062.81	1380.68	1389.05	1197.94	1561.34	1508.39	1579.29	1604.93	1598.95
9.85_817.2617m/z	817.262	1	9.85208	0.1455	1682.29	2179.65	1614.98	1681.25	1531.41	1797.81	1327.2	2043.55	2179.78	1734.43	1656.62	1875.34	1690.72	1712.41	1837.68	1377.94	1693.09	1906.12	1560.36	1897.48	2081.22	1094.43	1747.2	1787.86	2053.58	1997.07	1413.94	1840.6	1356.72	1741.87	1694.15	1308.11	1750.07	1820.74	1883.76	1344.72	1546.25	1699.94	1809.91	1640.44	1922.96	1904.19	1922.36	1831.62	2109.9
9.85_649.2112m/z	649.211	1	9.85208	0.1455	2670.01	3033.43	2571.84	2590.23	2354.53	2463.36	2203.76	2695.34	3282.33	2567.08	2508.68	2490.37	2654.1	2554.31	2628.59	2130.9	2732.85	2608.03	2503.13	2718.47	3197.74	1911.33	2540.95	2858.24	2994.35	3201.92	2205.7	2557.09	2060.81	2572.16	2595.93	2100.3	2728.52	2709.75	2843.17	2056.35	2482.55	2693.75	2751.87	2388.98	2958.91	2654.7	2812.74	2776.58	2870.35
9.85_481.1628m/z	481.163	1	9.85208	0.1455	3259.47	3772.22	3272.11	3370.57	2905.99	3160.62	2817.94	3654.79	4065.55	3187.06	3162.51	3128.09	3173.68	3133.36	3286.58	2821.22	3428.04	3354.53	3187.98	3327.76	3575.11	2426.15	3431.91	3547.18	3698.45	3488.35	2926.15	3340.52	2777.56	3371.63	3320.31	2944.79	3478.99	3354.43	3714.29	2892.25	3082.83	3317.71	3365.13	3168.96	3795.92	3348.08	3512.07	3526.35	3487.03
9.85_291.1317m/z	291.132	1	9.85208	0.194	32701.4	33661.8	23352.5	23385.8	25641.7	21260.2	23553.3	25254.6	41047.8	30004.4	20893.3	20567.4	25225.3	23918.3	32184	23133	27888.6	22634.6	24778.2	26007.5	32833.8	29850.8	22943.8	23931.2	24337	28315.3	22541.9	24817.6	13858.6	19004.9	20598.2	25323.2	20743.4	21310.1	37061.8	24042.7	25207.7	30666.4	20290.4	17242.6	29329.8	26744	23919	24051.4	24445.6
9.85_145.1688m/z	145.169	1	9.85208	0.113167	2396.53	2893.16	1608.21	1928.48	1456.26	1655.01	1663.23	1729.07	3084.44	1993.24	1285.65	1298.14	1437.88	1752.11	2387.2	1889.91	1907	1135.74	1929.32	1678.35	2617.08	2193.49	1386.01	1713.66	1404.17	1814.27	1530.97	1515.25	509.084	861.862	638.61	1669.61	1194.45	1204.39	3107.46	1493.35	1401.5	2062.43	1152.45	1046.36	2167.47	2260.6	1939.29	1564.4	1461.79
9.85_145.0624m/z	145.062	1	9.85208	0.307183	140457	141236	110228	108651	113403	105158	110639	110714	175087	128233	99084.3	95931.7	110638	111918	133050	108132	121937	103187	111253	112952	141679	139080	103506	114163	112042	124288	113466	118336	77772.3	85995.4	92648.9	112943	99559.9	95280.9	158348	115785	107609	136748	89508.7	82582.6	126370	118335	105652	105910	108859
9.85_133.0152m/z	133.015	1	9.85208	3.37905	68656.6	53836.3	109200	75845.5	101980	137857	58420	96543.3	86201.6	198158	106247	58242.5	79846.8	302655	41788.7	117290	169099	49544.8	145232	100275	113087	109657	46884.1	88322.9	67943.1	56757.8	74631.4	104670	118161	88838.2	38324.5	91129.1	102252	79945.8	65456	78946.4	62484.4	71900.3	46158.7	69006	90676.9	97236.3	83120.5	78747.8	76668.3
9.85_117.0254m/z	117.025	1	9.85208	1.8431	22799.6	29021.3	19481.3	23555	23767.8	28303	24143.1	17342.3	22382.8	30500.8	23671.2	28555.2	22743.1	24500.1	22868.4	30944.3	31060.4	21401.7	26113.9	27175.7	24328.5	37396.9	24568.5	24615.8	21092	27652.8	37019.7	25175.3	28539.4	16099.7	22931.3	43911.7	25990.9	23297.9	33336.4	31372.4	25299.8	29600.7	21710.3	19061.8	26523.2	26211.9	23824.6	24248	25527.6
9.87_165.0392m/z	165.039	1	9.86825	0.436517	7908.49	6003.73	5636.19	5705.52	7568.5	5380.21	7654.62	4126.5	7036.88	8003.6	5867.76	5810.24	5084.4	7811.19	7795.59	13043.6	7445.15	5332.68	6713.47	6861.83	5438.67	14273.3	5221.17	5895.12	5090.17	6154.18	9862.6	6626.75	6639.42	4944.91	6016.12	9675.03	6413.31	5962.6	18255.1	9797.86	7896.5	7403.47	5979.53	5545.38	5710.41	6286.53	6094.54	6357.61	5773.73
9.93_104.0367m/z	104.037	1	9.93292	0.32335	2467.03	3272.67	1750.12	1798.61	1730.12	2373.9	1417.56	2693.69	2186.19	2071.79	1900.9	2532.72	2456.71	2149.81	2094.88	1804.72	2162.98	2384.47	1905.26	2044.7	2295.5	1564.53	2669.35	2271.92	1997.01	2634.22	2220.03	1878.92	1655.72	2075.5	2140.84	2614.52	2261.24	2496.28	2256.08	2022.75	2502.3	2809.11	2062.54	1998.26	2475.89	2487.76	2174.04	2236.99	2169.18
9.93_284.1000m/z	284.1	1	9.93292	0.113183	993.062	721.787	500.842	408.783	875.679	422.279	1049.7	699.471	669.734	450.119	541.495	656.42	490.255	432.802	1017.05	708.271	704.113	528.583	687.842	667.097	675.022	1126.28	754.383	584.094	522.019	664.93	863.445	505.346	538.625	545.56	611.038	1622.13	632.87	794.539	947.17	1223.56	1300.89	1078.09	790.145	552.282	697.351	566.796	630.7	647.257	848.859
9.93_385.1560m/z	385.156	1	9.93292	0.210183	3017.38	5793.47	6328.99	5945.05	1762.81	6816.97	2616.58	3463.01	5120.37	1831.78	3429.6	4337.72	3691.35	2946.23	4820.82	7162.81	1810.5	3950.21	1958.84	5054.42	4408.35	3541	1732.68	8787.82	1559.69	4674.94	5355.52	2548.1	2188.96	2036.44	3489.63	1978.97	10489.7	3754.03	1642.27	5917.38	2620.93	6097.76	3177.54	3076.41	4430.9	4072.76	3719.31	3527.62	3766.65
9.98_286.0611m/z	286.061	1	9.98142	0.46885	30919.7	8490.54	12833.4	8842.72	27142.4	7207.7	40465.4	9120.21	13606.3	13254.9	10996.3	7360.58	7789.02	10662.5	20421.1	15811.1	16989.4	5650.48	15646.4	8158.18	10882.7	29880.4	8453.49	5845.12	6643.71	7060.66	18819.3	8649.97	10027.4	7441.4	5874.94	22152.6	6335.62	8511.24	15236.6	30368.4	20989.6	10911.1	10464.7	9464.25	13395	13145.8	10889.4	10715.1	10997.5
10.22_371.1631m/z	371.163	1	10.2239	0.113167	892.09	1291.56	685.486	836.225	873.505	576.331	513.699	874.04	901.746	1030.28	481.977	831.865	674.337	1227.34	709.139	1040.82	1206.21	716.583	888.9	987.417	1318.99	651.691	740.618	667.359	699.209	912.741	1346.28	944.918	1189.99	718.667	998.25	1549.36	1050.34	1008.57	1493.23	219.208	985.498	830.01	871.049	1059.71	1265.9	1104.07	1021.51	1037.51	1155.05
10.22_568.2400m/z	568.24	1	10.2239	0.113167	328.068	619.13	210.67	377.911	331.972	234.395	165.337	331.358	445.598	503.961	166.258	323.968	257.714	693.095	249.763	478.171	530.684	242.94	489.605	477.023	680.269	246	239.72	232.845	311.017	401.706	522.981	419.049	603.608	193.078	331.149	972.77	498.217	423.798	873.001	65.8606	440.723	310.481	344.003	506.041	561.103	500.546	419.655	467.402	692.067
10.22_349.1841m/z	349.184	1	10.2239	0.161683	2763.46	7991.34	2868.06	3641.68	4907.38	2379.78	1359.13	3536.57	3601.43	4201.37	2049.27	4028.97	3348.27	5877.73	2484.14	3715.62	5540.45	2497.2	4401.2	4964.63	7007	2250.08	3851.18	2750.5	3327.03	6161.11	8592.07	6473.58	8617.85	4028.42	6171.08	17142.6	6457.56	6425.17	11851	918.256	6621.32	6230.67	4882.74	6106.57	7208.23	6409.3	5060.83	4658.39	7561.5
10.22_765.3122m/z	765.312	1	10.2239	0.0646667	100.342	278.201	101.951	22.7152	130.337	48.0592	26.3537	56.1286	173.621	242.03	22.9359	110.674	75.3024	391.645	91.9165	122.408	317.727	57.9704	201.432	202.444	301.324	29.392	42.669	71.0962	92.9087	164.014	333.351	224.234	236.784	119.128	153.634	569.79	200.477	211.315	473.728	0.772286	190.606	139.245	86.4812	181.785	302.369	150.232	251.884	230.723	324.468
10.24_239.0770m/z	239.077	1	10.2401	0.291017	10058.9	14750.6	9893.94	7935.76	12561.9	10536.3	11138	9301.74	11145.4	6817.47	11242.3	10400.1	8224.9	8615	14805.2	23155.7	9580.88	8489.31	11237	12824.8	7634.96	18810.3	7692.75	11145.1	6693.33	8161.57	14234.9	8925.07	12378.3	5332.27	8557.51	13003.9	8367.39	8460.73	13348.2	14958.2	8201.11	9884.37	7739.49	8223.01	12321.2	11877.9	10410.9	9969.38	10712.3
10.24_203.0624m/z	203.062	1	10.2401	0.485033	3635.74	4595.99	5517	5233.96	2530.4	5260.75	3400.53	5405.31	4867.27	2097.24	6075.9	5715.3	6491.54	2374.08	8032.49	3810.38	2069.5	8790.43	2753.87	7170.07	4731	4399.59	7240.48	5939.39	5210.66	6480.71	10444	8725.98	8392.27	5967.13	6856.24	2951.73	6059.12	8076.92	2865.07	6221.06	6635.97	12497.7	6226.71	6461.22	2410.99	3360.09	4315.09	4812.1	2702.84
10.34_245.1125m/z	245.113	1	10.3371	0.08085	43.6324	71.5166	221.724	134.997	123.377	212.962	86.5558	113.623	165.593	140.085	131.694	175.851	37.5604	147.097	44.3104	224.896	104.233	151.984	74.2696	74.7261	61.6086	163.528	86.3687	228.024	125.499	164.76	110.736	202.659	323.982	29.627	186.216	102.695	135.59	150.788	77.4394	92.1176	38.6708	32.3678	117.917	160.217	160.889	112.805	127.046	110.531	206.646
10.55_111.0102m/z	111.01	1	10.5473	0.856883	3783.84	1599.18	2324.03	2481.02	2539.79	2667.97	4314.52	1910.68	2808.88	3129.21	2560.88	2064.04	1924.06	3041.64	3202.71	6177.14	2777.09	2203.1	2857.47	2470.03	2391.41	7059.87	2104.51	2799.46	2124.47	1804.91	3764.2	2342.67	2416.84	1753.64	1568.33	2069.81	2085.21	1869.63	2197.65	5107.67	3165.73	2594.8	1840.02	2170.96	1274.13	1981.72	2229.93	2396.99	1979.47
10.55_191.0205m/z	191.02	1	10.5473	2.23115	973551	534507	627905	634594	707421	669119	1.03318e+06	555761	717709	772853	685256	560100	509056	717944	750388	1.27253e+06	690989	565784	681670	642877	565186	1.4401e+06	524287	650185	559211	488694	854663	607354	607333	473683	439214	546755	511303	495089	586853	1.08559e+06	743256	613945	478748	555310	526643	629509	608580	624315	555771
10.55_343.9966m/z	343.997	1	10.5473	0.533533	103135	143196	129923	104764	108068	96747	73473	96303.4	89479.9	110169	99169.3	98087.9	106904	88938.9	88266.6	61981.2	96847.5	99366.8	100207	83723.1	119798	86408.7	121472	89842.1	91867.7	79426.6	68589.8	73253.6	68410.8	73615.5	95420.7	87498.5	74960.8	77874.8	73721.7	57301.5	73653.2	79299.1	76163.1	73653	471894	205552	130632	125174	321036
10.55_689.0041m/z	689.004	1	10.5473	0.42035	8066.31	8636.73	8877.06	7877.59	7071.58	6960.09	6427.43	6821	7261.38	8367.65	7812.22	6916.28	7266.89	6890	6948.19	5597.8	7264.83	6699.54	7551.14	6788.85	8205.73	6973.31	7962.23	6723.52	6821.42	5644.82	5534.09	5753.4	5653.83	5743.06	7093.96	6464.7	5924.12	6297.84	5903.09	5293.89	6702	5801.3	5861.36	6254.11	18956.5	12036.6	9407.98	9238.09	15063.3
10.71_291.0849m/z	291.085	1	10.709	0.5497	21328.1	25633.8	29440.9	23640.7	20209.8	22684.1	18102.5	23512	20403.5	22128.1	21983.9	21939.2	22898.8	19100.3	20429.9	15179.4	18124.7	22993.4	19885.5	18768.9	24538.5	18068.2	25822.5	21467.5	20740.3	29719.6	24375.2	26865.1	23696.7	26283.4	26896.7	25656.7	25675.4	25345.8	25078	19702.7	22207.3	26730.2	25830.6	25561.2	24700.5	27914.6	22200.7	21277	25202.1
11.29_159.1128m/z	159.113	1	11.291	0.161683	383.713	351.578	308.754	521.775	326.168	591.371	467.527	344.945	339.964	248.602	445.285	466.501	372.544	653.133	382.575	823.808	442.692	468.236	447.032	444.814	275.275	558.107	337.138	474.012	418.279	581.008	454.634	412.067	592.685	288.806	461.836	609.753	410.297	420.952	512.709	429.359	359.623	522.158	306.834	434.202	449.456	479.974	373.637	351.609	431.14
11.32_261.0749m/z	261.075	1	11.3233	0.3719	18604.7	27179.8	43260	34618.1	5588.88	31114.1	20346.9	29390.5	25172.1	5805.34	35033.7	31991.1	41792.3	4982.45	45787.1	23805.7	5956.63	54327.1	6414.69	37027.3	22850.4	36927.4	46761	31473.9	33234.8	36732.5	53900	52637.9	43602.8	35698.3	41318.3	5865.3	35358	43509.3	5299.97	34665.4	37261.3	63572.7	36224.5	40503.2	17321.6	22749.4	26468.1	27855.4	19951.3
11.36_467.1611m/z	467.161	1	11.3557	0.12935	281.62	861.656	2216.68	1672.54	1870.27	1522.97	1074.26	1628.2	1837.26	3342.31	2620.57	2032.07	3620.65	1802.54	3856.96	695.201	3485.43	3799.25	4034.39	2976.21	1482.14	2252.78	4104.12	1985.9	2786.71	1750.78	2523.25	3094.91	2349.07	2293.51	2188	2587.54	2036.05	2168.49	1355.91	1381.25	3429.02	3107.53	2468.47	3050.32	154.741	415.062	1989.86	2455.01	130.251
11.37_233.0794m/z	233.079	1	11.3718	0.307233	14754.1	26564.8	48861.4	43044.4	47008.5	46067.9	29231.6	37638.3	41051	66742.5	55249	46397.2	61037.2	42880.5	63849.2	34241.4	61133.2	74701.8	70311.2	56080.2	33600.4	58657.7	74797.1	53116.3	50962.2	54352.3	68320.3	66015.1	55825.1	52265	52127.7	57480.2	49769.2	51165.3	43977.8	49670.7	64131.9	77888.3	51279.1	59470.4	2537.81	17268.6	39626.5	45354.9	6221.11
11.37_215.0690m/z	215.069	1	11.3718	0.3234	4623.91	7769.51	13706.6	12178.7	12637.8	12650.3	8256.25	10271.5	11466.3	18055.7	14667.6	12433.7	15973.3	11666.4	17002.5	9717.58	16473.8	19389.6	18775.9	14797.8	9650.98	16287.6	19924	14842.8	14132	15271.2	19031.4	18212	15717.2	14575.6	14777	15721.6	13796.7	14318.9	12469.6	14102.9	17403.9	21423.7	13933.9	16458.2	954.704	5239.02	11147.9	12235.2	2089.34
11.40_547.1394m/z	547.139	1	11.4042	0.226383	3469.52	4331.11	6585.44	5780.32	6670.32	7205.85	4321.61	4617.18	4875.2	10270.8	6387.54	4794.58	5649.09	6130.32	6280.61	7938.38	7408.05	9043.51	8738.57	5375.74	4373.26	9622.05	7430.51	8134.22	5312.7	7959.98	9604.42	6618.06	6868.11	6040.38	5958.54	7854.7	5962.69	6266.28	7238.33	8512.97	6503.34	11845.6	5464.06	6042.04	1080.05	3620.86	4621.51	4945.9	1737.02
11.40_861.1970m/z	861.197	1	11.4042	0.210217	4694.33	6401.4	9344.48	8430.1	9546.91	10171.6	6245.38	6658.71	7049.7	14952.9	8828.32	7373.03	8241.24	8620.46	8240.62	11183.4	10593.4	12550.6	12279	7512.21	6568.57	12683.2	11132.1	10869.1	7637.57	10594.6	13206.8	9766.74	9757.14	8963.26	8601.21	11688.4	8666.87	8737.34	10483.2	11940.4	9197.84	16152.3	8036.32	8803.29	870.499	5020.88	6486.24	7111.46	2413.74
11.42_343.9970m/z	343.997	1	11.4203	0.93775	225630	213002	181814	162418	160110	140878	126121	132051	127781	136900	124419	121459	120323	117493	111269	104889	121202	112047	116343	105486	133184	116987	116375	108088	107461	117970	119639	119025	114584	116315	130827	131199	115943	117374	122542	106205	112663	112137	111754	110529	806867	316138	156057	137645	321755
11.42_603.2513m/z	603.251	1	11.4203	0.177883	937.341	924.151	695.906	807.47	733.409	602.72	908.733	711.849	763.615	300.302	545.096	631.043	503.79	685.377	528.263	626.148	613.045	526.791	374.26	795.751	643.435	547.897	461.631	667.55	709.459	528.92	411.609	499.37	642.778	688.777	557.693	517.964	633.093	674.55	747.868	679.469	491.378	310.82	690.617	634.537	820.141	859.729	644.33	741.595	711.087
11.42_617.2626m/z	617.263	1	11.4203	0.129367	463.575	237.95	228.123	357.573	139.645	248.931	286.329	276.653	314.126	37.2386	272.307	443.873	259.481	400.334	367.215	382.82	196.421	259.063	325.616	476.628	448.702	300.333	313.853	416.407	454.598	306.383	162.96	222.161	315.94	389.398	516.286	186.392	447.96	478.387	348.253	336.034	333.568	117.284	322.218	258.654	362.844	485.123	445.823	505.525	541.432
11.42_636.0875m/z	636.088	1	11.4203	0.307217	8499.88	8210.02	8083.65	6510.96	6663.48	5845.21	4885.2	4901.26	5005.9	6507.62	4965.2	4740.71	4835.2	4536.68	4440.63	3970.2	4462.47	3974.86	4811.52	3890.16	4950.03	4538.37	4544.68	3924.63	3847.6	4015.95	4298.01	4243.57	3995.17	3976.78	4379.4	4493.24	3948.92	4032.33	3972.06	3643.18	3929.5	3794.4	3691.55	3665.08	21345.1	12492.5	5402.38	4679.81	10279.1
11.45_405.0274m/z	405.027	1	11.4527	0.307233	66961.5	33684.2	14445.2	14960.8	6566.18	27131.9	14170.5	54314.2	18721.6	9677.41	18767.3	8470.33	12191.1	42408.5	6126.16	59139.8	8471.48	6192.86	6732.14	11200.1	63573	7902.07	4267.68	9157.27	13268.4	5210.99	8626.55	7752.19	11168.6	48923.9	12914	14884	16380.7	27017	10039.1	19377.3	8569.07	9316.42	8780.31	11126.4	19911.5	21003.2	17349.3	14866.8	13165.1
11.47_941.1729m/z	941.173	1	11.4689	0.258717	17321.4	18710.6	19072.6	18069.9	18960	18925.8	16097.6	17076.3	16094.7	18748	17988.4	17293.8	16927.7	18034.7	16561.9	17590.7	18242.9	18189.1	18479.7	16648.3	16360.4	19009.4	18238.1	18366.2	17140.3	15467.4	18557.1	19361.5	20056.8	19296.8	20049.6	22235.5	19733.5	19625.5	21805.9	19814.4	19520.2	22403.2	18867	19713.4	18053.5	18888.8	16966.5	16982.4	16519.4
11.47_627.1161m/z	627.116	1	11.4689	0.24255	37586.7	39527.4	41034.3	40229.2	40220.6	40254.3	35086.5	35058.8	35812.7	33741.4	37830.4	35864.1	33271.5	36946.8	35101.6	40375.7	38494.9	37616.4	36247.4	35026.5	33368.9	41622.5	34566.3	39567.4	35878.8	36311	42967.9	44149.4	46194.4	44431.5	46228.8	49376.9	45348.9	45944.9	51416.6	46501.5	45631.6	51051.6	43696.3	44595.8	41327.7	40512.8	36370.3	36185	34938.2
11.47_481.5712m/z	481.571	1	11.4689	0.161717	300.438	324.603	590.949	426.559	441.169	481.492	256.885	263.526	316.499	397.308	411.545	382.718	387.487	302.95	327.643	454.286	418.373	447.51	373.84	335.395	229.264	482.125	350.182	496.923	362.901	349.405	700.083	533.931	589.07	646.201	622.384	676.3	489.256	535.812	705.738	575.898	462.03	617.617	480.221	572.634	399.94	347.212	276.233	369.552	338.359
11.47_919.2033m/z	919.203	1	11.4689	0.274883	34383.3	38396.3	40227.9	37608.8	39277.1	38482.2	32735.7	34315	33971.4	41947.4	37106	35727.7	34982.8	36296.4	35585.2	32238.5	39012.1	38941.8	39558.8	35351.6	34139	39571.1	39443	37688.7	36244.2	30682.5	37962.8	37786.9	37546.1	36497.1	37586.1	42420.9	36384.5	37135.4	39539.3	36129.8	38397.2	42860.6	35291	37424.5	38494.2	39657.5	36354.5	36095.6	36262.3
11.47_324.5417m/z	324.542	1	11.4689	0.19405	514.673	613.888	653.285	514.271	594.681	499.029	426.205	504.36	505.59	592.96	575.642	636.801	471.046	664.078	522.26	556.383	535.565	517.554	697.153	517.494	598.771	641.457	623.854	672.427	579.999	517.319	716.601	865.836	876.03	678.449	855.65	832.628	693.743	852.474	823.497	761.502	867.84	935.408	772.797	826.952	574.456	662.84	507.534	619.886	556.829
11.47_313.0552m/z	313.055	1	11.4689	0.436567	225401	215545	197307	206050	201531	212187	201492	193556	193865	160259	195862	199875	177885	200305	182566	234584	183470	181173	175302	191201	187225	198386	174379	204471	192050	207989	206229	212982	235052	227395	232578	227964	235330	239399	259466	247117	223309	229860	232030	228133	216222	213497	189293	186309	186996
11.47_395.0424m/z	395.042	1	11.4689	0.274883	8947.08	8754.91	7861.23	8889.08	7929.07	8584.7	8093.13	8073.78	7988.03	5786.85	8207.1	7821.69	6906.44	8466.47	7500.37	9576.04	8024.34	7706.2	7431.15	7849.92	7675.41	8799.82	6698.61	8459.37	7986.67	8080.24	8754.26	8722.97	9791.63	9657.38	9871.21	9857.18	9569.54	10056.6	10753.1	10081	9509.79	10001.7	9240.16	9245.57	9647.79	8925.05	7813.63	7783.76	8295.43
11.47_201.0267m/z	201.027	1	11.4689	0.3719	32111.9	29137.3	23883.9	26360.7	24150.5	26682.4	27498.5	26178.2	25544.6	17215.8	24086.7	26078.9	21604.5	25702.4	22788.9	32118.1	21668.1	22059	20355.8	25316.9	25419.9	24526.9	21266.1	26569.1	25415.6	26135.5	22918.2	24595.9	28243.4	27710.1	28956.6	25606.6	29393.4	30476.2	32088.4	30767.9	26647.8	25507.5	29200.7	27722.9	29585.7	28568.1	24840.1	24244.3	25861.3
11.49_156.5256m/z	156.526	1	11.485	0.24255	731.107	756.438	722.878	788.504	723.407	714.778	679.273	659.139	708.018	652.8	781.172	728.431	640.255	729.735	644.39	870.101	681.634	639.369	643.543	696.275	644.955	783.248	592.673	778.298	749.528	885.743	808.789	854.789	837.931	806.119	851.556	884.943	814.21	866.856	1048.29	1067.93	869.568	948.697	914.26	893.781	720.758	734.189	658.141	694.567	626.771
11.49_470.5866m/z	470.587	1	11.485	0.161717	295.567	410.29	417.878	462.884	507.601	405.526	370.558	343.958	346.343	424.384	415.052	355.204	434.517	414.441	331.116	427.979	388.282	410.968	385.087	290.789	345.626	453.001	353.651	344.944	222.415	438.07	614.634	516.697	587.561	529.142	637.862	677.572	532.006	523.013	588.04	488.628	602.283	600.345	415.736	475.712	419.571	492.389	290.993	350.425	344.241
11.49_801.2207m/z	801.221	1	11.485	0.113217	1091.5	1002.72	774.192	1585.02	848.123	1497.25	1146.73	947.216	1386.91	81.5602	1162.9	911.857	649.694	1316.76	1282.11	2268.91	956.991	660.952	460.156	733.364	1022.1	1919.1	407.37	827.626	934.492	1222.82	1653.17	1040.43	1367.94	579.564	858.347	1135.45	970.634	1095.35	725.681	1300.24	1352.63	1219.34	857.434	965.117	1002.04	1208.8	1034.59	810.573	828.489
11.50_779.2533m/z	779.253	1	11.5012	0.161717	642.885	807.291	951.408	1472.18	994.033	1313.37	941.303	633.415	1202.14	713.141	1274.59	988.884	877.098	1359.32	1663.03	1832.8	1653.81	873.462	1035.96	819.254	1154.15	3043.6	988.726	878.909	878.231	523.946	1275.55	519.306	734.323	407.763	446.377	800.559	485.776	556.817	309.423	672.2	785.614	935.212	562.979	485.706	1104.64	1078.28	1022.71	946.206	1063.88
11.53_605.1464m/z	605.146	1	11.5335	0.48505	106167	120019	139886	125229	137430	126771	104607	110389	111443	153446	124628	114578	120940	118792	121159	107797	136179	133599	139542	114261	110307	133140	135030	126115	116355	105743	130940	125162	119653	114892	117402	139220	112718	114627	121624	117113	124753	142906	109541	118495	124829	128156	119893	118584	115872
11.55_291.0869m/z	291.087	1	11.5497	0.6629	4.44284e+06	5.08474e+06	6.40927e+06	5.54409e+06	6.36397e+06	5.85343e+06	4.57514e+06	4.72425e+06	5.00187e+06	7.98152e+06	5.50135e+06	5.03408e+06	5.6201e+06	5.32199e+06	5.72398e+06	5.14108e+06	6.43737e+06	6.45434e+06	6.91139e+06	5.01535e+06	4.87991e+06	6.72099e+06	6.41074e+06	5.82806e+06	5.07246e+06	5.76426e+06	7.26263e+06	6.41883e+06	5.7158e+06	5.38e+06	5.51617e+06	7.00282e+06	5.37207e+06	5.33578e+06	5.8176e+06	5.87079e+06	6.07663e+06	7.66792e+06	5.13848e+06	5.64311e+06	5.2184e+06	5.56104e+06	5.21637e+06	5.21015e+06	4.94429e+06
11.55_291.2349m/z	291.235	1	11.5497	0.43655	161452	207531	278337	238931	270698	255276	168598	192987	196463	391049	235619	207209	247003	212484	249127	188913	286345	274381	315738	200339	165901	258264	264701	221149	171306	209489	285429	250723	213169	188344	211028	283582	201075	182455	227384	202077	251578	311867	198506	209880	203054	225035	220802	214458	189558
11.55_583.1677m/z	583.168	1	11.5497	0.614417	6830.73	8628.46	10887.8	9041.45	10589.4	9339.52	7322.14	7719.33	7862.17	15411.5	8910.14	7915.46	10072.2	8372.48	9474.79	6935.29	11553.5	10993.5	12388.2	8463.38	7762.76	10283.5	11060.7	8779.02	8060.56	8779.41	11735.3	10453.2	8846.51	8015.73	8746.3	11350.9	8309.36	8334.48	8588.6	8175.33	9798.31	12394.4	8004.37	8866.15	8477.77	9550.21	9064	8880.33	8069.92
11.60_389.0534m/z	389.053	1	11.5982	1.29345	558781	590945	636479	634568	589956	630162	533398	554176	577502	488045	607811	546718	570542	590995	535828	573136	517936	634592	575140	540610	558195	567102	606974	634553	544306	630529	571346	589569	591430	670030	605631	599606	591752	595686	637523	606337	611157	638118	618633	629881	655108	645868	565704	554824	571240
11.65_145.0978m/z	145.098	1	11.6467	0.339517	4586.27	5893.07	4645.9	7450.85	5496.79	6765.03	6405.18	4948.5	6580.9	9816.5	7163.32	5513.14	4909.71	6546.72	7662.41	10979.2	8499.88	6215.1	6909.32	4275.4	4683.64	13194.7	6289.88	5804.88	6338.65	3746.4	5204.78	3760.18	4401.72	3117.91	2206.26	7457.84	3068.2	2435.03	5270.3	3858.05	3795.69	5761.45	2813.64	3213.99	6574.78	6151.63	5692.85	5764.19	5751.68
11.78_111.0104m/z	111.01	1	11.776	0.42035	1148.5	758.453	766.522	791.676	689.561	740.958	1130.52	700.439	881.332	750.705	788.395	718.984	667.604	713.269	710.706	945.723	815.532	643.573	638.641	726.836	761.6	1063.92	645.327	673.734	651.893	534.088	696.229	693.441	728.624	588.871	517.713	611.172	620.044	618.702	676.753	898.322	711.195	571.708	606.194	617.042	856.981	1040.81	692.048	778.678	790.876
11.78_191.0205m/z	191.02	1	11.776	0.7922	169029	109131	110610	113994	106469	100605	152423	107427	114945	114000	110878	93352.6	83750.9	101178	105348	134505	102360	87550.7	90893.9	97411.5	93066.1	143213	90517.7	88277.9	95157	69696.8	99563.7	86310.3	97898.7	82337	71053	79182.8	78626.6	75613.7	83054	114692	101087	72395.6	76221.6	81415.3	123327	129943	105719	100306	96460.8
11.79_935.1884m/z	935.188	1	11.7922	0.210183	854.334	835.801	715.115	886.549	688.707	594.61	800.015	970.989	788.591	569.627	777.686	910.978	686.494	711.812	726.079	479.791	664.651	898.848	556.682	922.586	816.832	477.019	763.07	710.711	869.794	732.004	606.137	684.265	869.664	945.388	755.351	649.087	733.47	909.914	760.826	667.43	678.773	671.355	954.182	995.127	931.07	914.471	854.972	863.145	849.905
11.81_913.2105m/z	913.21	1	11.8084	0.485033	4819.94	5178.61	6262.55	5482.51	5826.23	5679.77	4608.31	4845.96	5034.28	7014	5159.45	4806.55	5601.8	5096.92	5572.29	4480.24	5922.32	5836.38	6466.81	5124.01	4829.39	5682.13	5755.5	5375.74	4745.76	5275.18	6245.58	6115.88	5594.35	5413	5497.01	5892.29	5473.53	5039.41	5363.48	5406.18	5864.56	6682.39	5181.18	5260.75	5259.44	5699.62	5323.13	5023.75	4918.33
11.84_617.2643m/z	617.264	1	11.8407	0.291017	839.882	813.571	918.591	850.201	743.449	624.259	634.728	686.767	801.709	684.415	736.757	748.084	710.573	657.755	794.294	660.017	789.476	671.067	556.758	712.971	797.64	588.701	791.682	536.714	680.923	659.79	496.769	792.663	649.16	644.406	702.108	634.462	671.718	716.828	721.872	480.479	662.801	663.089	739.199	714.42	924.369	868.996	870.939	699.287	843.347
11.84_621.1212m/z	621.121	1	11.8407	0.291017	11304.8	10630.5	11688.3	10168.8	12594.8	12318.1	10271.8	8876.68	10705.6	11757.8	8728.12	8737.46	8838.48	10683.1	10404.8	15314.6	11685.8	11999.3	11658.1	9488.33	9797.1	15766.4	9289.7	12489	8794.02	14286.4	16086.8	12595.5	10082.8	9253.49	10467.4	12521.4	11464.4	10482.7	13450.3	16180.2	11769.4	16935.7	10126.3	10608.7	11556.3	10523.2	9248.97	8866.58	8828.76
11.84_951.1568m/z	951.157	1	11.8407	0.27485	4657.79	4400.16	4523.55	4470.85	4305.03	4357.34	3860.05	3896.26	4145.61	4243.74	3670.31	3493.57	3504.84	3997.82	3750.71	5138.88	4132.51	4428.74	4387.86	3784.1	3959.21	5269.93	3460.86	4513.56	3806.38	5088.62	5401.9	4578.44	4096.82	3958.89	4103.43	4331.25	4532.25	4121.64	4665.83	5683.42	4536.07	5535.76	4102.86	4141	4749.43	4411	3945.49	4017.35	3795.52
11.86_164.5151m/z	164.515	1	11.8569	0.194017	263.893	279.802	234.598	259.814	339.916	307.72	230.809	232.241	238.579	326.397	215.269	217.086	229.68	267.452	235.912	382.203	283.89	287.486	342.32	178.209	236.364	408.673	247.35	257.176	213.322	428.729	568.574	401.743	226.429	220.822	322.303	456.881	322.994	294.426	447.81	558.24	396.748	504.262	315.151	275.839	233.837	219.556	222.899	215.653	225.695
11.86_329.0321m/z	329.032	1	11.8569	5.39998	113748	110414	116981	107231	122072	123998	105641	90361.2	104046	114732	91196.7	94221.4	91760.1	108062	102759	148328	111980	113377	115255	94655.7	99606.2	150885	93442.6	121529	87989.9	149839	172181	134973	112616	105342	115187	137367	124893	117222	143251	174325	126398	173524	107378	113693	116885	108144	92916	87963.5	91347.8
11.86_329.5364m/z	329.536	1	11.8569	0.12935	927.646	786.947	1157.97	844.889	1262.2	1360.83	859.493	562.103	895.224	1293.09	517.74	519.277	707.172	1133.86	896.717	1939.18	998.422	1151.63	1170.54	569.562	712.032	1935.46	708.829	1264.18	667.235	2147.76	2354.09	1581.63	1075.01	887.037	1100.26	1448.6	1209.28	937.743	1746.59	2498.74	1302.08	2556.17	1013.19	1123.68	1093.64	645.165	675.695	720.632	622.429
11.86_427.0040m/z	427.004	1	11.8569	0.307183	4188.21	4091.89	4443.52	3872.09	4671.82	4519.96	3858.73	3321.65	3850.39	4360.59	3270.08	3424.3	3272.5	3849.21	3661.26	5800.54	4221.85	4294.81	4339.08	3267.5	3820.32	5913.48	3468.14	4752.04	3213.66	6065.32	6769.53	5079.12	3981.31	3786.58	4069.41	5062.57	4601.8	4096.21	5288.07	6773.4	4727.98	6908.42	4070.75	4160.95	4340.48	3878.49	3229.84	3119.56	3391.25
11.86_659.0655m/z	659.065	1	11.8569	0.37185	8866.38	7912.96	9099.96	7895	10187.9	10339.3	7780.84	6043.29	7996.5	9592.8	6367.93	6244.38	6347.79	8284.37	7854.17	13737.5	9133.48	9271.5	9495.95	6535.51	7185.66	14830	6462.39	9913.07	6040.56	14986.1	18439.1	12704.5	8434.68	7863.92	9092.88	11934.7	10646.7	9339.69	13505.3	18780.9	10720	18746.5	8410.56	9128.16	8511.79	8071.41	6626.66	6043.31	6085.78
11.86_989.1048m/z	989.105	1	11.8569	0.161683	1810.57	1781.17	2144.34	1703.14	2007.27	2329.61	1957.49	1310.12	1545.22	1968.33	1531.74	1415.54	1474.23	1690.85	1535.95	2818.24	1947.36	1993.9	2001.89	1310.48	1597.12	2901.02	1331.07	1842.97	1370.11	3126.66	3747.75	2590.57	2038.75	1888.63	1693.2	2562	2207.37	1958.88	2915.63	3775.96	2321.87	3696.9	1746.32	2014.98	1979.78	1799.65	1404.63	1368.18	1324.36
11.87_603.2457m/z	603.246	1	11.8731	0.194017	661.157	615.64	771.029	678.045	605.74	665.386	721.548	649.985	724.505	543.934	617.682	694.747	659.023	620.828	472.904	538.033	541.714	854.107	501.122	535.488	739.811	491.706	590.917	749.877	657.831	622.248	625.552	775.016	692.398	800.508	567.711	635.331	778.422	670.104	665.927	509.558	565.851	611.007	691.499	646.572	817.354	870.132	627.606	622.602	711.579
11.89_343.9975m/z	343.997	1	11.8892	0.468867	49342.1	51600.8	53286.8	48248.6	51883.7	46848.3	35313.4	37186	39002	49448.6	39760.8	39515.6	40551.3	39310.2	38529.9	37568.1	41955.9	42795.5	43077.1	34851.6	36306.7	41842.6	37908.4	38457.5	32090.9	40606.3	46138.8	44030.9	39088.8	35542.6	41289	49662	39327.7	38880.1	41600.3	38466.2	40356.7	48008.5	34904.7	37611.9	75058.5	64440.3	41622.4	39383.7	47088.4
12.05_315.0412m/z	315.041	1	12.0509	0.614367	16509.2	19437.2	24578	20869.9	25602.6	21867.5	16054.2	16802.5	18332.8	29073.8	20545	18679.8	20837	19512.4	19769.1	17621.5	22369.5	22680.3	23968	16474	18164.9	25134.9	22559.1	21425.5	17642.6	23098.4	29127.9	26213.9	22981.3	20401.4	22657.2	31740.6	21688.7	21836.1	24866	23104.7	24412.2	31529.2	20311.6	22040.6	23769.7	21918.8	20212.2	19589.2	24528.5
12.26_425.0789m/z	425.079	1	12.2611	0.436533	3062.01	3448.7	8316.51	7748.53	20790.3	9258.7	5885.79	4894.83	5452.49	9001.13	7024.01	7011.55	6669.72	7715.42	4629.35	10734.3	7546.68	7147.65	6419.9	4916.67	2998.93	7083.9	5482.54	8939.33	6709.8	6464.07	6265.83	9749.29	13251.7	3269.08	5844.51	5565.81	6214.35	4986.2	8317.12	5004.05	4443.84	7628.49	7479.27	7853.13	6087.8	6437.16	6164.96	6154.52	5635.89
12.37_307.1499m/z	307.15	1	12.3742	0.339517	1947.14	2030.6	1166.69	2598.41	2152.46	2116.67	2927.55	1043.8	1631.89	1282.36	2499.63	3051.44	1378.22	3080.45	2222.07	3214.36	1601.5	1826.05	2565.66	2074.13	857.159	3415.79	1839.25	2098.42	1266.49	1663.07	1916.16	1609.09	3621.51	1349.28	1936.79	3659.19	1562.78	1601.35	1873.09	2252.58	1662.24	1869.47	1701.6	1167.22	1838.06	1872.4	1755.16	1921.68	1647.15
[truncated: 3 more columns]
