# Supplementary material for: Effects of myocardial ischemia/reperfusion injury on plasma metabolomic profile during aging
Source: Aging Cell. 2020 Dec 29;20(1):e13284. doi: 10.1111/acel.13284 (PMC7811846; doi:10.1111/acel.13284)
Supplement: Supplementary file 7 — Appendix S5 [file ACEL-20-e13284-s007.xlsx]

## Sheet: Positive mode
Coordinates	Cluster	m.z	Retention.time	m.z_round	Putative id	Match_form	mz_difference	Putative Metabolite name	Pathway
5.13_719.0592m/z	cluster1	719.059	5.1271	719.059
7.02_398.9257m/z	cluster1	398.926	7.0187	398.926
10.56_862.5053n	cluster1	863.513	10.5594	863.513
10.56_883.0162m/z	cluster1	883.016	10.5594	883.016
4.30_928.5922m/z	cluster1	928.592	4.30257	928.592
4.32_931.5415m/z	cluster1	931.541	4.31873	931.542
4.32_627.5352m/z	cluster1	627.535	4.31873	627.535
4.32_886.5574n	cluster1	887.565	4.31873	887.565
7.00_575.4923m/z	cluster1	575.492	7.00253	575.492
11.43_247.1245m/z	cluster1	247.125	11.4324	247.125
11.50_607.1579m/z	cluster1	607.158	11.4971	607.158
11.82_247.1385m/z	cluster1	247.138	11.8205	247.138
3.75_538.3866m/z	cluster1	538.387	3.75287	538.387
7.67_517.0460m/z	cluster1	517.046	7.6654	517.046
7.52_559.5165m/z	cluster1	559.517	7.51988	559.516
7.54_865.5017m/z	cluster1	865.502	7.53607	865.502
7.29_218.9446m/z	cluster1	218.945	7.29355	218.945
3.90_789.9890m/z	cluster1	789.989	3.89838	789.989
11.50_142.0357m/z	cluster1	142.036	11.4971	142.036	TREHALOSE-6P	M(C13)+3H[3+]	-0.0002	trehalose 6-phosphate
7.46_718.3011m/z	cluster1	718.301	7.45522	718.301
7.78_746.3405m/z	cluster1	746.34	7.77857	746.341
7.70_420.0176m/z	cluster1	420.018	7.69773	420.018
7.71_839.0236m/z	cluster1	839.024	7.7139	839.024
7.62_729.9986m/z	cluster1	729.999	7.6169	729.999
7.68_708.0006m/z	cluster1	708.001	7.68157	708.001
2.69_909.5526m/z	cluster1	909.553	2.68582	909.553
7.34_575.4919m/z	cluster1	575.492	7.34205	575.492
7.34_156.0435m/z	cluster1	156.044	7.34205	156.043
7.03_596.8517m/z	cluster1	596.852	7.03487	596.852
11.17_733.0475m/z	cluster1	733.047	11.1738	733.048
7.50_180.0640n	cluster1	203.053	7.50372	203.053	67-DIHYDROPTERIDINE	M+HCOONa[1+]	-0.0006	6,7-dihydropteridine
7.50_180.0640n	cluster1	203.053	7.50372	203.053	ALPHA-D-GALACTOSE	M+Na[1+]	0.0006	alpha-D-galactose	melibiose degradation$UDP-galactose biosynthesis (salvage pathway from galactose using UDP-glucose)$galactose degradation I (Leloir pathway)$Leloir pathway
7.50_180.0640n	cluster1	203.053	7.50372	203.053	ALPHA-GLUCOSE	M+Na[1+]	0.0006	alpha-D-glucose	sucrose degradation V (mammalian)$sucrose degradation$starch degradation
7.50_180.0640n	cluster1	203.053	7.50372	203.053	BETA-D-FRUCTOSE	M+Na[1+]	0.0006	beta-D-fructofuranose	sucrose degradation V (mammalian)$sucrose degradation
7.50_180.0640n	cluster1	203.053	7.50372	203.053	CPD-9569	M+Na[1+]	0.0006	L-sorbose
7.50_180.0640n	cluster1	203.053	7.50372	203.053	GALACTOSE	M+Na[1+]	0.0006	beta-D-galactose	lactose degradation III$galactose degradation I (Leloir pathway)
7.50_180.0640n	cluster1	203.053	7.50372	203.053	GLC	M+Na[1+]	0.0006	beta-D-glucose	trehalose degradation II (trehalase)$glycolysis V (Pyrococcus)$lactose degradation III$GDP-glucose biosynthesis$melibiose degradation$glucose and glucose-1-phosphate degradation$glycolysis III$glycogen degradation II$sucrose degradation V (mammalian)
7.50_180.0640n	cluster1	203.053	7.50372	203.053	MYO-INOSITOL	M+Na[1+]	0.0006	myo-inositol	myo-inositol biosynthesis$D-myo-inositol (1,4,5)-trisphosphate biosynthesis$D-myo-inositol (1,4,5)-trisphosphate degradation$3-phosphoinositide biosynthesis
7.52_145.0514m/z	cluster1	145.051	7.51988	145.051
6.76_881.2974m/z	cluster1	881.297	6.76002	881.297
6.76_573.2155m/z	cluster1	573.216	6.76002	573.216
11.11_289.1169m/z	cluster1	289.117	11.1091	289.117
11.14_242.1174m/z	cluster1	242.117	11.1415	242.117
5.60_941.5903n	cluster1	964.575	5.59597	964.575
5.60_939.5872n	cluster1	962.576	5.59597	962.576
5.60_943.5870n	cluster1	966.575	5.59597	966.575
5.61_986.5585m/z	cluster1	986.558	5.61213	986.558
5.61_988.5570m/z	cluster1	988.557	5.61213	988.557
5.61_479.8329m/z	cluster1	479.833	5.61213	479.833
5.61_982.5596m/z	cluster1	982.56	5.61213	982.56
10.58_550.0863m/z	cluster1	550.086	10.5756	550.086
7.50_97.0294m/z	cluster1	97.0294	7.50372	97.0294
7.50_219.1556m/z	cluster1	219.156	7.50372	219.156
9.98_409.1558m/z	cluster1	409.156	9.97738	409.156
7.50_219.0272m/z	cluster1	219.027	7.50372	219.027	67-DIHYDROPTERIDINE	M+HCOOK[1+]	-0.0006	6,7-dihydropteridine
7.50_219.0272m/z	cluster1	219.027	7.50372	219.027	ALPHA-D-GALACTOSE	M+K[1+]	0.001	alpha-D-galactose	melibiose degradation$UDP-galactose biosynthesis (salvage pathway from galactose using UDP-glucose)$galactose degradation I (Leloir pathway)$Leloir pathway
7.50_219.0272m/z	cluster1	219.027	7.50372	219.027	ALPHA-GLUCOSE	M+K[1+]	0.001	alpha-D-glucose	sucrose degradation V (mammalian)$sucrose degradation$starch degradation
7.50_219.0272m/z	cluster1	219.027	7.50372	219.027	BETA-D-FRUCTOSE	M+K[1+]	0.001	beta-D-fructofuranose	sucrose degradation V (mammalian)$sucrose degradation
7.50_219.0272m/z	cluster1	219.027	7.50372	219.027	CPD-9569	M+K[1+]	0.001	L-sorbose
7.50_219.0272m/z	cluster1	219.027	7.50372	219.027	D-SEDOHEPTULOSE-7-P	M-C3H4O2+H[1+]	0.0007	D-sedoheptulose-7-phosphate	pentose phosphate pathway (non-oxidative branch)$(deoxy)ribose phosphate degradation
7.50_219.0272m/z	cluster1	219.027	7.50372	219.027	ERYTHROSE-4P	M+H2O+H[1+]	0.0007	D-erythrose-4-phosphate	pentose phosphate pathway (non-oxidative branch)
7.50_219.0272m/z	cluster1	219.027	7.50372	219.027	GALACTOSE	M+K[1+]	0.001	beta-D-galactose	lactose degradation III$galactose degradation I (Leloir pathway)
7.50_219.0272m/z	cluster1	219.027	7.50372	219.027	GLC	M+K[1+]	0.001	beta-D-glucose	trehalose degradation II (trehalase)$glycolysis V (Pyrococcus)$lactose degradation III$GDP-glucose biosynthesis$melibiose degradation$glucose and glucose-1-phosphate degradation$glycolysis III$glycogen degradation II$sucrose degradation V (mammalian)
7.50_219.0272m/z	cluster1	219.027	7.50372	219.027	MYO-INOSITOL	M+K[1+]	0.001	myo-inositol	myo-inositol biosynthesis$D-myo-inositol (1,4,5)-trisphosphate biosynthesis$D-myo-inositol (1,4,5)-trisphosphate degradation$3-phosphoinositide biosynthesis
7.50_162.0531n	cluster1	180.088	7.50372	180.088	CH33ADO	M-C3H4O2+H[1+]	-0.0003	5'-deoxyadenosine	lipoate biosynthesis and incorporation I$lipoate biosynthesis and incorporation II
7.50_162.0531n	cluster1	180.088	7.50372	180.088	DEOXYADENOSINE	M-C3H4O2+H[1+]	-0.0003	deoxyadenosine
7.50_162.0531n	cluster1	180.088	7.50372	180.088	DIHYDROLIPOAMIDE	M-CO+H[1+]	0.0003	dihydrolipoamide	glutamate degradation VII
7.52_383.1179m/z	cluster1	383.118	7.51988	383.118
10.07_177.0492m/z	cluster1	177.049	10.0744	177.049
9.91_504.1542n	cluster1	527.144	9.91272	527.144
9.95_672.1729n	cluster1	695.19	9.94505	695.19
9.91_314.1208n	cluster1	315.128	9.91272	315.128	ALPHA-MALTOSE	M-CO+H[1+]	-0.0005	alpha-maltose	starch degradation
9.91_314.1208n	cluster1	315.128	9.91272	315.128	LACTOSE	M-CO+H[1+]	-0.0005	lactose	lactose degradation III
9.91_314.1208n	cluster1	315.128	9.91272	315.128	MALTOSE	M-CO+H[1+]	-0.0005	maltose
9.91_314.1208n	cluster1	315.128	9.91272	315.128	MELIBIOSE	M-CO+H[1+]	-0.0005	melibiose	melibiose degradation
9.91_314.1208n	cluster1	315.128	9.91272	315.128	SUCROSE	M-CO+H[1+]	-0.0005	sucrose	sucrose degradation V (mammalian)$sucrose degradation
9.91_314.1208n	cluster1	315.128	9.91272	315.128	TREHALOSE	M-CO+H[1+]	-0.0005	trehalose	trehalose degradation II (trehalase)
9.95_185.0336m/z	cluster1	185.034	9.94505	185.034
4.48_857.5194m/z	cluster1	857.519	4.4804	857.519
4.48_575.4991m/z	cluster1	575.499	4.4804	575.499
6.68_190.1538m/z	cluster1	190.154	6.67918	190.154
4.43_603.5330m/z	cluster1	603.533	4.4319	603.533
4.43_863.5660m/z	cluster1	863.566	4.4319	863.566
2.20_778.5615m/z	cluster1	778.561	2.20078	778.562
3.98_926.5794m/z	cluster1	926.579	3.97922	926.579
7.25_800.7458m/z	cluster1	800.746	7.24505	800.746
7.28_768.7865m/z	cluster1	768.786	7.27738	768.787
7.18_798.7482m/z	cluster1	798.748	7.18037	798.748
7.20_936.7541m/z	cluster1	936.754	7.19655	936.754
7.20_642.8240m/z	cluster1	642.824	7.19655	642.824
7.20_644.8214m/z	cluster1	644.821	7.19655	644.821
7.18_840.7694m/z	cluster1	840.769	7.18037	840.769
7.18_742.7926m/z	cluster1	742.793	7.18037	742.793
7.20_646.8151m/z	cluster1	646.815	7.19655	646.815
7.57_148.0966m/z	cluster2	148.097	7.5684	148.097	CPD-30	M+H2O+H[1+]	-0.0003	4-acetamidobutanal	putrescine degradation III
7.57_148.0966m/z	cluster2	148.097	7.5684	148.097	L-PIPECOLATE	M+H2O+H[1+]	-0.0003	L-pipecolate
7.57_148.0966m/z	cluster2	148.097	7.5684	148.097	PANTOTHENATE	M-C3H4O2+H[1+]	-0.0002	R-pantothenate
7.25_306.9522m/z	cluster2	306.952	7.24505	306.952
6.61_110.0606m/z	cluster2	110.061	6.61452	110.061	3-HYDROXY-ANTHRANILATE	M-CO2+H[1+]	0.0005	3-hydroxyanthranilate	tryptophan degradation to 2-amino-3-carboxymuconate semialdehyde
6.61_110.0606m/z	cluster2	110.061	6.61452	110.061	CPD-3193	M-C3H4O2+H[1+]	0.0005	4-hydroxy-4-(3-pyridyl)-butanoate	nicotine degradation III$nicotine degradation II
6.61_110.0606m/z	cluster2	110.061	6.61452	110.061	TYR	M-C3H4O2+H[1+]	0.0005	L-tyrosine	tRNA charging pathway$tyrosine biosynthesis II$phenylalanine degradation I (aerobic)$tyrosine degradation I$L-dopachrome biosynthesis$catecholamine biosynthesis
12.19_684.2574m/z	cluster2	684.257	12.1923	684.257
12.52_388.0448m/z	cluster2	388.045	12.5157	388.045
13.47_256.9663m/z	cluster2	256.966	13.4696	256.966
13.45_414.9557m/z	cluster2	414.956	13.4534	414.956
13.49_532.9402m/z	cluster2	532.94	13.4857	532.94
10.49_310.1616m/z	cluster2	310.162	10.4947	310.162
13.05_551.9468m/z	cluster2	551.947	13.0492	551.947
8.99_169.0201n	cluster2	187.12	8.99117	187.12	O-ACETYLCARNITINE	M-H2O+H[1+]	-0.0004	O-acetylcarnitine
11.58_160.0617m/z	cluster2	160.062	11.578	160.062	LIPOAMIDE	M-HCOOH+H[1+]	0.0003	lipoamide	glutamate degradation VII
7.28_720.7763m/z	cluster2	720.776	7.27738	720.776
9.17_692.3510n	cluster2	693.358	9.16902	693.358
9.17_554.3155n	cluster2	577.305	9.16902	577.305
9.17_708.3723m/z	cluster2	708.372	9.16902	708.372
6.13_621.3083m/z	cluster2	621.308	6.12948	621.308
6.13_603.2958m/z	cluster2	603.296	6.12948	603.296
4.12_502.3094m/z	cluster2	502.309	4.12472	502.309
7.71_807.1194m/z	cluster2	807.119	7.7139	807.119	PROPIONYL-COA	M-NH3+H[1+]	-0.0028	propanoyl-CoA	isoleucine degradation$methylmalonyl pathway$valine degradation$2-methylbutyrate biosynthesis$valine degradation I$bile acid biosynthesis, neutral pathway
9.19_162.1122m/z	cluster2	162.112	9.18518	162.112
6.74_309.1807m/z	cluster2	309.181	6.74385	309.181
7.58_243.1015m/z	cluster2	243.102	7.58457	243.101
10.70_148.0642m/z	cluster2	148.064	10.7049	148.064	NACMUR	M(C13)+2H[2+]	-0.0003	N-acetylmuramate
7.73_785.0966m/z	cluster2	785.097	7.73007	785.097	CPD-8628	M-NH3+H[1+]	-0.0002	m7G(5')pppAm
7.58_811.0337m/z	cluster2	811.034	7.58457	811.034
7.52_663.0263n	cluster2	686.018	7.51988	686.018
7.54_516.1788n	cluster2	539.024	7.53607	539.024
7.54_414.0105m/z	cluster2	414.011	7.53607	414.01
9.99_765.1661m/z	cluster2	765.166	9.99355	765.166
3.82_637.4402m/z	cluster2	637.44	3.81753	637.44
3.85_172.1205m/z	cluster2	172.12	3.84987	172.12
3.85_226.1200n	cluster2	227.127	3.84987	227.127
3.85_113.0596n	cluster2	114.067	3.84987	114.067
7.60_501.1363m/z	cluster2	501.136	7.60073	501.136
7.58_618.1488m/z	cluster2	618.149	7.58457	618.149
7.58_492.1486n	cluster2	493.156	7.58457	493.156
7.78_125.0149n	cluster2	126.022	7.77857	126.022	3-SULFINOALANINE	M-CO+H[1+]	0.0003	3-sulfinoalanine	L-cysteine degradation I$L-cysteine degradation VI
7.78_125.0149n	cluster2	126.022	7.77857	126.022	TAURINE	M+H[1+]	0.0003	taurine	bile acid biosynthesis, neutral pathway
7.55_789.0501m/z	cluster2	789.05	7.55223	789.05
10.01_393.1230m/z	cluster2	393.123	10.0097	393.123
10.03_287.0674n	cluster2	288.075	10.0259	288.075
9.19_656.3566m/z	cluster2	656.357	9.18518	656.357
9.17_190.1283m/z	cluster2	190.128	9.16902	190.128
9.19_787.4323m/z	cluster2	787.432	9.18518	787.432
9.17_808.3991n	cluster2	809.406	9.16902	809.406
9.17_132.0766m/z	cluster2	132.077	9.16902	132.077	CREATINE	M+H[1+]	-0.0002	creatine	glycine degradation (creatine biosynthesis)$creatine biosynthesis$creatine-phosphate energy transfer
9.17_132.0766m/z	cluster2	132.077	9.16902	132.077	CREATININE	M+H2O+H[1+]	-0.0002	creatinine	creatine biosynthesis
9.17_132.0766m/z	cluster2	132.077	9.16902	132.077	O-UREIDOHOMOSERINE	M-HCOOH+H[1+]	-0.0002	O-ureidohomoserine
9.17_262.1394n	cluster2	263.147	9.16902	263.147
9.17_524.2788n	cluster2	525.286	9.16902	525.286
9.99_720.1997n	cluster2	743.189	9.99355	743.189
10.01_928.1546m/z	cluster2	928.155	10.0097	928.155
7.67_557.1252m/z	cluster2	557.125	7.6654	557.125
7.67_667.0303m/z	cluster2	667.03	7.6654	667.03
7.78_523.0497m/z	cluster2	523.05	7.77857	523.05
7.75_795.0588m/z	cluster2	795.059	7.74623	795.059
10.01_619.1094m/z	cluster2	619.109	10.0097	619.109
5.24_138.0559m/z	cluster2	138.056	5.24028	138.056
2.73_60.0332n	cluster2	83.0225	2.73432	83.0225
7.78_229.1544m/z	cluster2	229.154	7.77857	229.154
9.56_229.1543m/z	cluster2	229.154	9.55703	229.154
7.25_754.7925m/z	cluster2	754.793	7.24505	754.793
5.82_112.0522m/z	cluster2	112.052	5.8223	112.052	CPD-289	M[1+]	-0.0002	trans-1,2-Dihydrobenzene-1,2-diol
7.03_656.8334m/z	cluster2	656.833	7.03487	656.833
6.79_218.1403m/z	cluster2	218.14	6.79235	218.14
7.26_558.8606m/z	cluster2	558.861	7.26122	558.861
7.23_656.8292m/z	cluster2	656.829	7.22888	656.829
7.28_361.8869m/z	cluster2	361.887	7.27738	361.887
7.05_362.9069m/z	cluster2	362.907	7.05103	362.907
7.29_166.9518m/z	cluster2	166.952	7.29355	166.952
4.37_158.0442n	cluster2	159.051	4.36723	159.052	ALLANTOATE	M-H2O+H[1+]	0.0003	allantoate	allantoin degradation to ureidoglycolate I (urea producing)
4.37_158.0442n	cluster2	159.051	4.36723	159.052	CPD-5821	M-CO2+H[1+]	0.0002	5-hydroxy-2-oxo-4-ureido-2,5-dihydro-1H imidazole-5-carboxylate	urate degradation to allantoin
4.37_158.0442n	cluster2	159.051	4.36723	159.052	S-ALLANTOIN	M+H[1+]	0.0002	S-allantoin	urate degradation to allantoin$allantoin degradation to ureidoglycolate I (urea producing)
4.38_197.0100m/z	cluster2	197.01	4.3834	197.01
10.01_228.1472m/z	cluster2	228.147	10.0097	228.147
7.78_510.3083m/z	cluster2	510.308	7.77857	510.308
6.26_596.3168n	cluster2	619.324	6.25883	619.324
6.15_583.3317m/z	cluster2	583.332	6.14565	583.332
7.57_670.2943m/z	cluster2	670.294	7.5684	670.294
10.09_257.1037n	cluster2	258.111	10.0906	258.111	L-1-GLYCERO-PHOSPHORYLCHOLINE	M[1+]	0.0004	L-1-glycero-3-phosphocholine
10.09_316.1646m/z	cluster2	316.165	10.0906	316.165
7.25_736.7883m/z	cluster2	736.788	7.24505	736.788
6.19_166.0863m/z	cluster2	166.086	6.19415	166.086	4-3-PYRIDYL-BUTANOATE	M+H[1+]	0	4-(3-pyridyl)-butanoate	nicotine degradation III$nicotine degradation II
6.19_166.0863m/z	cluster2	166.086	6.19415	166.086	CPD-6123	M+K[1+]	0	1-(3-aminopropyl)-pyrrolinium
6.19_166.0863m/z	cluster2	166.086	6.19415	166.086	L-EPINEPHRINE	M-H2O+H[1+]	0.0001	adrenaline	catecholamine biosynthesis
6.19_166.0863m/z	cluster2	166.086	6.19415	166.086	PHE	M+H[1+]	0	L-phenylalanine	phenylalanine degradation III$tyrosine biosynthesis II$phenylalanine degradation I (aerobic)$tRNA charging pathway
6.19_166.0863m/z	cluster2	166.086	6.19415	166.086	PYRIDOXINE-5P	M-HCOOK+H[1+]	0.0001	pyridoxine-5'-phosphate	pyridoxal 5'-phosphate salvage pathway
10.54_501.0808m/z	cluster2	501.081	10.5433	501.081
9.98_106.0502m/z	cluster2	106.05	9.97738	106.05	CPD-302	M-CO+H[1+]	0.0004	D-aspartate
9.98_106.0502m/z	cluster2	106.05	9.97738	106.05	L-ASPARTATE	M-CO+H[1+]	0.0004	L-aspartate	asparagine degradation I$tRNA charging pathway$aspartate degradation II$glutamine degradation II$citrulline-nitric oxide cycle$asparagine biosynthesis I$inosine-5'-phosphate biosynthesis II$glutamate degradation VII$arginine biosynthesis IV$uridine-5'-phosphate biosynthesis$urea cycle$adenosine nucleotides de novo biosynthesis$aspartate biosynthesis
9.98_106.0502m/z	cluster2	106.05	9.97738	106.05	SER	M+H[1+]	0.0003	L-serine	glycine biosynthesis I$tRNA charging pathway$folate transformations II (plants)$L-serine degradation$folate polyglutamylation$cysteine biosynthesis II$ceramide biosynthesis$cysteine biosynthesis/homocysteine degradation$Serine degradation II$folate transformations I$serine biosynthesis$selenocysteine biosynthesis II (archaea and eukaryotes)$glycine betaine degradation$phosphatidylethanolamine bio…
10.09_87.0562m/z	cluster2	87.0562	10.0906	87.0562
10.11_133.0612m/z	cluster2	133.061	10.1067	133.061	3-UREIDO-PROPIONATE	M+H[1+]	0.0004	3-ureidopropionate	uracil degradation II (reductive)
10.11_133.0612m/z	cluster2	133.061	10.1067	133.061	ASN	M+H[1+]	0.0004	L-asparagine	asparagine degradation I$tRNA charging pathway$asparagine biosynthesis I
10.11_133.0612m/z	cluster2	133.061	10.1067	133.061	CARBAMYUL-L-ASPARTATE	M-CO2+H[1+]	0.0004	N-carbamoyl-L-aspartate	uridine-5'-phosphate biosynthesis
10.11_133.0612m/z	cluster2	133.061	10.1067	133.061	DI-H-URACIL	M+H2O+H[1+]	0.0004	5,6-dihydrouracil	uracil degradation II (reductive)
6.52_216.1711m/z	cluster2	216.171	6.5175	216.171
6.52_158.1178m/z	cluster2	158.118	6.5175	158.118
2.52_884.5423n	cluster2	885.55	2.52413	885.55
6.24_204.0898n	cluster2	205.097	6.24267	205.097	TRP	M+H[1+]	-0.0001	L-tryptophan	tRNA charging pathway$tryptophan degradation to 2-amino-3-carboxymuconate semialdehyde$tryptophan degradation I (via anthranilate)$biosynthesis of serotonin and melatonin$serotonin and melatonin biosynthesis
6.26_249.0627m/z	cluster2	249.063	6.25883	249.063	PYRIDOXAMINE-5P	M+H[1+]	-0.0008	pyridoxamine 5'-phosphate	pyridoxal 5'-phosphate salvage pathway
6.26_249.0627m/z	cluster2	249.063	6.25883	249.063	XANTHOSINE	M-H4O2+H[1+]	0.0009	xanthosine	purine ribonucleosides degradation to ribose-1-phosphate$xanthine and xanthosine salvage$urate biosynthesis/inosine 5'-phosphate degradation
7.73_490.1124n	cluster2	513.1	7.73007	513.1
7.71_70.0661m/z	cluster2	70.0661	7.7139	70.0661
7.71_174.1231m/z	cluster2	174.123	7.7139	174.123
7.54_176.0103m/z	cluster2	176.01	7.53607	176.01	3-PYRIDYLACETIC-ACID	M+K[1+]	-0.0002	3-pyridylacetate	nicotine degradation III$nicotine degradation II
7.54_176.0103m/z	cluster2	176.01	7.53607	176.01	ANTHRANILATE	M+K[1+]	-0.0002	anthranilate	tryptophan degradation I (via anthranilate)
7.54_176.0103m/z	cluster2	176.01	7.53607	176.01	P-AMINO-BENZOATE	M+K[1+]	-0.0002	p-aminobenzoate
7.54_176.0103m/z	cluster2	176.01	7.53607	176.01	PYRIDOXAL_PHOSPHATE	M-C3H4O2+H[1+]	-0.0005	pyridoxal 5'-phosphate	pyridoxal 5'-phosphate salvage pathway
7.55_160.0444m/z	cluster2	160.044	7.55223	160.044
7.71_138.0567m/z	cluster2	138.057	7.7139	138.057
9.01_89.0484n	cluster2	90.0557	9.00733	90.0557
7.67_307.0998m/z	cluster2	307.1	7.6654	307.1
7.68_182.0816m/z	cluster2	182.082	7.68157	182.082	CPD-3193	M+H[1+]	0.0004	4-hydroxy-4-(3-pyridyl)-butanoate	nicotine degradation III$nicotine degradation II
7.68_182.0816m/z	cluster2	182.082	7.68157	182.082	CPD-3194	M+H2O+H[1+]	0.0004	4-(3-pyridyl)-3-butenoate	nicotine degradation III$nicotine degradation II
7.68_182.0816m/z	cluster2	182.082	7.68157	182.082	TYR	M+H[1+]	0.0004	L-tyrosine	tRNA charging pathway$tyrosine biosynthesis II$phenylalanine degradation I (aerobic)$tyrosine degradation I$L-dopachrome biosynthesis$catecholamine biosynthesis
7.68_136.0727m/z	cluster2	136.073	7.68157	136.073
9.01_495.1601m/z	cluster2	495.16	9.00733	495.16
7.02_503.9288m/z	cluster2	503.929	7.0187	503.929
7.05_815.8239m/z	cluster2	815.824	7.05103	815.824
7.00_188.0162m/z	cluster2	188.016	7.00253	188.016
9.36_74.0566m/z	cluster2	74.0566	9.36302	74.0566
9.36_102.0513m/z	cluster2	102.051	9.36302	102.051
7.15_176.0114m/z	cluster2	176.011	7.14803	176.011	PYRIDOXAL_PHOSPHATE	M-C3H4O2+H[1+]	0.0006	pyridoxal 5'-phosphate	pyridoxal 5'-phosphate salvage pathway
6.73_202.1561m/z	cluster2	202.156	6.72768	202.156
6.74_144.1019m/z	cluster2	144.102	6.74385	144.102
6.32_132.1025m/z	cluster2	132.102	6.3235	132.102	CPD-6181	M[1+]	0	beta-alanine betaine
6.32_132.1025m/z	cluster2	132.102	6.3235	132.102	ILE	M+H[1+]	0.0006	L-isoleucine	tRNA charging pathway$isoleucine degradation
6.32_132.1025m/z	cluster2	132.102	6.3235	132.102	LEU	M+H[1+]	0.0006	L-leucine	Leucine Catabolism$tRNA charging pathway$leucine degradation I
6.32_86.0970m/z	cluster2	86.097	6.3235	86.097
6.66_86.0971m/z	cluster2	86.0971	6.66302	86.0971
6.66_132.1022m/z	cluster2	132.102	6.66302	132.102	CPD-6181	M[1+]	-0.0003	beta-alanine betaine
6.66_132.1022m/z	cluster2	132.102	6.66302	132.102	ILE	M+H[1+]	0.0003	L-isoleucine	tRNA charging pathway$isoleucine degradation
6.66_132.1022m/z	cluster2	132.102	6.66302	132.102	LEU	M+H[1+]	0.0003	L-leucine	Leucine Catabolism$tRNA charging pathway$leucine degradation I
7.57_72.0817m/z	cluster2	72.0817	7.5684	72.0817
7.57_118.0882m/z	cluster2	118.088	7.5684	118.088
9.48_175.1060m/z	cluster2	175.106	9.47618	175.106
9.49_233.1589m/z	cluster2	233.159	9.49237	233.159
9.19_839.4405m/z	cluster2	839.44	9.18518	839.441
9.93_169.0591m/z	cluster2	169.059	9.92888	169.059	GLN	M+Na[1+]	0.0007	L-glutamine	tRNA charging pathway$NAD biosynthesis from 2-amino-3-carboxymuconate semialdehyde$glutamine degradation I$pyridine nucleotide cycling$UDP-N-acetyl-D-glucosamine biosynthesis II$asparagine biosynthesis I$5-aminoimidazole ribonucleotide biosynthesis I$glutamine biosynthesis II$L-glutamine biosynthesis II (tRNA-dependent)$glutamine degradation II$uridine-5'-phosphate biosynthesis$citrulline biosynt…
9.99_794.1505m/z	cluster2	794.151	9.99355	794.15
4.32_867.6317n	cluster2	885.549	4.31873	885.549
4.32_625.5293m/z	cluster2	625.529	4.31873	625.529
4.32_902.5761m/z	cluster2	902.576	4.31873	902.576
9.99_477.1034n	cluster2	478.111	9.99355	478.111
9.93_809.5338m/z	cluster2	809.534	9.92888	809.534
9.91_129.0430n	cluster2	147.078	9.91272	147.077
9.91_83.0379n	cluster2	101.072	9.91272	101.072
7.70_204.2473m/z	cluster2	204.247	7.69773	204.247
7.70_203.1170n	cluster2	204.124	7.69773	204.124	CPD-332	M-H2O+H[1+]	0	dihydrozeatin
7.70_203.1170n	cluster2	204.124	7.69773	204.124	CPD-4209	M+H[1+]	-0.0001	N6-dimethylallyladenine
7.70_203.1170n	cluster2	204.124	7.69773	204.124	O-ACETYLCARNITINE	M[1+]	0.0007	O-acetylcarnitine
7.70_203.1170n	cluster2	204.124	7.69773	204.124	SPERMIDINE	M+NaCl[1+]	0.0005	spermidine	spermine biosynthesis$spermine biosynthesis II$spermidine biosynthesis I
7.70_407.2296m/z	cluster2	407.23	7.69773	407.23
9.83_310.0310m/z	cluster2	310.031	9.83188	310.031
7.71_241.0896m/z	cluster2	241.09	7.7139	241.09
7.23_588.8387m/z	cluster2	588.839	7.22888	588.839
13.52_452.9325m/z	cluster2	452.932	13.5181	452.933
13.29_393.9642m/z	cluster2	393.964	13.2917	393.964
13.49_433.9769m/z	cluster2	433.977	13.4857	433.977
13.49_492.9445m/z	cluster2	492.945	13.4857	492.945
7.02_790.8372m/z	cluster2	790.837	7.0187	790.837	ADENOSYLCOBALAMIN	M+2H[2+]	-0.0032	coenzyme B12	adenosylcobalamin salvage from cobalamin
7.33_351.1025m/z	cluster2	351.102	7.32588	351.103
7.28_692.8528m/z	cluster2	692.853	7.27738	692.853
7.07_913.7787m/z	cluster2	913.779	7.0672	913.779
7.10_969.7443m/z	cluster2	969.744	7.09953	969.744
7.10_873.2694m/z	cluster2	873.269	7.09953	873.269
10.41_749.0650m/z	cluster2	749.065	10.4139	749.065
11.32_351.0256m/z	cluster2	351.026	11.3193	351.026
