# Supplementary material for: Effects of myocardial ischemia/reperfusion injury on plasma metabolomic profile during aging
Source: Aging Cell. 2020 Dec 29;20(1):e13284. doi: 10.1111/acel.13284 (PMC7811846; doi:10.1111/acel.13284)
Supplement: Supplementary file 8 — Appendix S6 [file ACEL-20-e13284-s008.xlsx]

## Sheet: Negative mode
Coordinates	Cluster	m.z	Retention.time	m.z_round	Putative id	Match_form	mz_difference	Putative Metabolite name	Pathway
7.44_449.2903m/z	cluster1	449.29	7.44313	449.29
7.44_461.3115m/z	cluster1	461.312	7.44313	461.312
7.43_383.0646m/z	cluster1	383.065	7.42697	383.065
7.43_457.2415m/z	cluster1	457.242	7.42697	457.241
7.43_435.2970m/z	cluster1	435.297	7.42697	435.297
7.44_463.3283m/z	cluster1	463.328	7.44313	463.328
7.39_84.0114m/z	cluster1	84.0114	7.39463	84.0114
7.44_217.0311m/z	cluster1	217.031	7.44313	217.031
7.44_215.0337m/z	cluster1	215.034	7.44313	215.034
7.46_326.1432m/z	cluster1	326.143	7.4593	326.143
7.46_296.1360m/z	cluster1	296.136	7.4593	296.136
7.60_360.1315m/z	cluster1	360.131	7.6048	360.132
7.65_294.1206m/z	cluster1	294.121	7.6533	294.121
6.68_263.1138m/z	cluster1	263.114	6.68327	263.114
6.68_527.2320m/z	cluster1	527.232	6.68327	527.232
6.68_549.2101m/z	cluster1	549.21	6.68327	549.21
10.24_203.0624m/z	cluster1	203.062	10.2401	203.062
11.32_261.0749m/z	cluster1	261.075	11.3233	261.075
10.71_291.0849m/z	cluster1	291.085	10.709	291.085
7.39_75.0104m/z	cluster1	75.0104	7.39463	75.0104
7.39_255.0728m/z	cluster1	255.073	7.39463	255.073	GLUCONATE	M+CH3COO[-]	0.0012	D-gluconate	glucose and glucose-1-phosphate degradation
7.39_255.0728m/z	cluster1	255.073	7.39463	255.073	L-GULONATE	M+CH3COO[-]	0.0012	L-gulonate	D-glucuronate degradation I$L-ascorbate biosynthesis VI
7.39_255.0728m/z	cluster1	255.073	7.39463	255.073	SEDOHEPTULOSE	M+HCOO[-]	0.0012	D-sedoheptulose
7.43_310.1157m/z	cluster1	310.116	7.42697	310.116	CH33ADO	M+CH3COO[-]	0.0006	5'-deoxyadenosine	lipoate biosynthesis and incorporation I$lipoate biosynthesis and incorporation II
7.43_310.1157m/z	cluster1	310.116	7.42697	310.116	DEOXYADENOSINE	M+CH3COO[-]	0.0006	deoxyadenosine
7.46_473.2424m/z	cluster1	473.242	7.4593	473.242
7.39_283.1028m/z	cluster1	283.103	7.39463	283.103
5.50_147.0638m/z	cluster1	147.064	5.50303	147.064
9.84_195.0527m/z	cluster1	195.053	9.83592	195.053	HYPOXANTHINE	M+CH3COO[-]	0.0009	hypoxanthine	adenine and adenosine salvage III$adenosine nucleotides degradation II$purine ribonucleosides degradation to ribose-1-phosphate
2.25_714.5060m/z	cluster1	714.506	2.25333	714.506
4.40_833.5183m/z	cluster1	833.518	4.40365	833.518
3.01_151.0461m/z	cluster1	151.046	3.01323	151.046	GUANINE	M(C13)-H[-]	0.0006	guanine	guanine and guanosine salvage II$guanosine nucleotides degradation III$purine ribonucleosides degradation to ribose-1-phosphate$purine and pyrimidine metabolism
4.18_899.5623m/z	cluster1	899.562	4.1773	899.562
2.66_617.4478m/z	cluster1	617.448	2.65755	617.448
2.75_300.8895m/z	cluster1	300.89	2.75457	300.889
2.61_100.0058m/z	cluster1	100.006	2.60905	100.006
7.77_404.1897m/z	cluster1	404.19	7.76648	404.19
7.78_71.0159m/z	cluster1	71.0159	7.78265	71.0159
7.78_101.0256m/z	cluster1	101.026	7.78265	101.026
7.78_161.0463m/z	cluster1	161.046	7.78265	161.046	ALPHA-D-GALACTOSE	M-H2O-H[-]	0.0008	alpha-D-galactose	melibiose degradation$UDP-galactose biosynthesis (salvage pathway from galactose using UDP-glucose)$galactose degradation I (Leloir pathway)$Leloir pathway
7.78_161.0463m/z	cluster1	161.046	7.78265	161.046	ALPHA-GLUCOSE	M-H2O-H[-]	0.0008	alpha-D-glucose	sucrose degradation V (mammalian)$sucrose degradation$starch degradation
7.78_161.0463m/z	cluster1	161.046	7.78265	161.046	BETA-D-FRUCTOSE	M-H2O-H[-]	0.0008	beta-D-fructofuranose	sucrose degradation V (mammalian)$sucrose degradation
7.78_161.0463m/z	cluster1	161.046	7.78265	161.046	CPD-9569	M-H2O-H[-]	0.0008	L-sorbose
7.78_161.0463m/z	cluster1	161.046	7.78265	161.046	GALACTOSE	M-H2O-H[-]	0.0008	beta-D-galactose	lactose degradation III$galactose degradation I (Leloir pathway)
7.78_161.0463m/z	cluster1	161.046	7.78265	161.046	GLC	M-H2O-H[-]	0.0008	beta-D-glucose	trehalose degradation II (trehalase)$glycolysis V (Pyrococcus)$lactose degradation III$GDP-glucose biosynthesis$melibiose degradation$glucose and glucose-1-phosphate degradation$glycolysis III$glycogen degradation II$sucrose degradation V (mammalian)
7.78_161.0463m/z	cluster1	161.046	7.78265	161.046	MYO-INOSITOL	M-H2O-H[-]	0.0008	myo-inositol	myo-inositol biosynthesis$D-myo-inositol (1,4,5)-trisphosphate biosynthesis$D-myo-inositol (1,4,5)-trisphosphate degradation$3-phosphoinositide biosynthesis
7.78_179.0568m/z	cluster1	179.057	7.78265	179.057	67-DIHYDROPTERIDINE	M+HCOO[-]	-0.0001	6,7-dihydropteridine
7.78_179.0568m/z	cluster1	179.057	7.78265	179.057	ALPHA-D-GALACTOSE	M-H[-]	0.0007	alpha-D-galactose	melibiose degradation$UDP-galactose biosynthesis (salvage pathway from galactose using UDP-glucose)$galactose degradation I (Leloir pathway)$Leloir pathway
7.78_179.0568m/z	cluster1	179.057	7.78265	179.057	ALPHA-GLUCOSE	M-H[-]	0.0007	alpha-D-glucose	sucrose degradation V (mammalian)$sucrose degradation$starch degradation
7.78_179.0568m/z	cluster1	179.057	7.78265	179.057	BETA-D-FRUCTOSE	M-H[-]	0.0007	beta-D-fructofuranose	sucrose degradation V (mammalian)$sucrose degradation
7.78_179.0568m/z	cluster1	179.057	7.78265	179.057	CPD-9569	M-H[-]	0.0007	L-sorbose
7.78_179.0568m/z	cluster1	179.057	7.78265	179.057	GALACTOSE	M-H[-]	0.0007	beta-D-galactose	lactose degradation III$galactose degradation I (Leloir pathway)
7.78_179.0568m/z	cluster1	179.057	7.78265	179.057	GLC	M-H[-]	0.0007	beta-D-glucose	trehalose degradation II (trehalase)$glycolysis V (Pyrococcus)$lactose degradation III$GDP-glucose biosynthesis$melibiose degradation$glucose and glucose-1-phosphate degradation$glycolysis III$glycogen degradation II$sucrose degradation V (mammalian)
7.78_179.0568m/z	cluster1	179.057	7.78265	179.057	MYO-INOSITOL	M-H[-]	0.0007	myo-inositol	myo-inositol biosynthesis$D-myo-inositol (1,4,5)-trisphosphate biosynthesis$D-myo-inositol (1,4,5)-trisphosphate degradation$3-phosphoinositide biosynthesis
7.44_87.0112m/z	cluster1	87.0112	7.44313	87.0112
7.44_89.0261m/z	cluster1	89.0261	7.44313	89.0261
7.44_179.0572m/z	cluster1	179.057	7.44313	179.057	67-DIHYDROPTERIDINE	M+HCOO[-]	0.0003	6,7-dihydropteridine
7.44_108.0434n	cluster1	143.036	7.44313	143.036
7.44_71.0158m/z	cluster1	71.0158	7.44313	71.0158
7.44_101.0256m/z	cluster1	101.026	7.44313	101.026
7.78_149.0466m/z	cluster1	149.047	7.78265	149.047	67-DIHYDROPTERIDINE	M-H+O[-]	-0.0003	6,7-dihydropteridine
7.78_149.0466m/z	cluster1	149.047	7.78265	149.047	CPD-30	M+Na-2H[-]	0.0002	4-acetamidobutanal	putrescine degradation III
7.78_149.0466m/z	cluster1	149.047	7.78265	149.047	L-PIPECOLATE	M+Na-2H[-]	0.0002	L-pipecolate
7.78_149.0466m/z	cluster1	149.047	7.78265	149.047	MET	M(C13)-H[-]	-0.0006	L-methionine	tRNA charging pathway$folate transformations II (plants)$methionine degradation I (to homocysteine)$S-adenosyl-L-methionine cycle II$methionine salvage II (mammalia)$lipoate biosynthesis and incorporation I$folate transformations I$lipoate biosynthesis and incorporation II$glycine betaine degradation$S-adenosyl-L-methionine biosynthesis
7.44_114.0312n	cluster1	113.024	7.44313	113.024
7.78_239.0778m/z	cluster1	239.078	7.78265	239.078	ALPHA-D-GALACTOSE	M+CH3COO[-]	0.0011	alpha-D-galactose	melibiose degradation$UDP-galactose biosynthesis (salvage pathway from galactose using UDP-glucose)$galactose degradation I (Leloir pathway)$Leloir pathway
7.78_239.0778m/z	cluster1	239.078	7.78265	239.078	ALPHA-GLUCOSE	M+CH3COO[-]	0.0011	alpha-D-glucose	sucrose degradation V (mammalian)$sucrose degradation$starch degradation
7.78_239.0778m/z	cluster1	239.078	7.78265	239.078	BETA-D-FRUCTOSE	M+CH3COO[-]	0.0011	beta-D-fructofuranose	sucrose degradation V (mammalian)$sucrose degradation
7.78_239.0778m/z	cluster1	239.078	7.78265	239.078	CPD-9569	M+CH3COO[-]	0.0011	L-sorbose
7.78_239.0778m/z	cluster1	239.078	7.78265	239.078	GALACTOSE	M+CH3COO[-]	0.0011	beta-D-galactose	lactose degradation III$galactose degradation I (Leloir pathway)
7.78_239.0778m/z	cluster1	239.078	7.78265	239.078	GLC	M+CH3COO[-]	0.0011	beta-D-glucose	trehalose degradation II (trehalase)$glycolysis V (Pyrococcus)$lactose degradation III$GDP-glucose biosynthesis$melibiose degradation$glucose and glucose-1-phosphate degradation$glycolysis III$glycogen degradation II$sucrose degradation V (mammalian)
7.78_239.0778m/z	cluster1	239.078	7.78265	239.078	MYO-INOSITOL	M+CH3COO[-]	0.0011	myo-inositol	myo-inositol biosynthesis$D-myo-inositol (1,4,5)-trisphosphate biosynthesis$D-myo-inositol (1,4,5)-trisphosphate degradation$3-phosphoinositide biosynthesis
7.78_239.0778m/z	cluster1	239.078	7.78265	239.078	PANTOTHENATE	M+Na-2H[-]	-0.0003	R-pantothenate
7.46_239.0777m/z	cluster1	239.078	7.4593	239.078	ALPHA-D-GALACTOSE	M+CH3COO[-]	0.001	alpha-D-galactose	melibiose degradation$UDP-galactose biosynthesis (salvage pathway from galactose using UDP-glucose)$galactose degradation I (Leloir pathway)$Leloir pathway
7.46_239.0777m/z	cluster1	239.078	7.4593	239.078	ALPHA-GLUCOSE	M+CH3COO[-]	0.001	alpha-D-glucose	sucrose degradation V (mammalian)$sucrose degradation$starch degradation
7.46_239.0777m/z	cluster1	239.078	7.4593	239.078	BETA-D-FRUCTOSE	M+CH3COO[-]	0.001	beta-D-fructofuranose	sucrose degradation V (mammalian)$sucrose degradation
7.46_239.0777m/z	cluster1	239.078	7.4593	239.078	CPD-9569	M+CH3COO[-]	0.001	L-sorbose
7.46_239.0777m/z	cluster1	239.078	7.4593	239.078	GALACTOSE	M+CH3COO[-]	0.001	beta-D-galactose	lactose degradation III$galactose degradation I (Leloir pathway)
7.46_239.0777m/z	cluster1	239.078	7.4593	239.078	GLC	M+CH3COO[-]	0.001	beta-D-glucose	trehalose degradation II (trehalase)$glycolysis V (Pyrococcus)$lactose degradation III$GDP-glucose biosynthesis$melibiose degradation$glucose and glucose-1-phosphate degradation$glycolysis III$glycogen degradation II$sucrose degradation V (mammalian)
7.46_239.0777m/z	cluster1	239.078	7.4593	239.078	MYO-INOSITOL	M+CH3COO[-]	0.001	myo-inositol	myo-inositol biosynthesis$D-myo-inositol (1,4,5)-trisphosphate biosynthesis$D-myo-inositol (1,4,5)-trisphosphate degradation$3-phosphoinositide biosynthesis
7.46_239.0777m/z	cluster1	239.078	7.4593	239.078	PANTOTHENATE	M+Na-2H[-]	-0.0004	R-pantothenate
7.78_107.0362m/z	cluster1	107.036	7.78265	107.036	4-AMINO-BUTYRALDEHYDE	M+Na-2H[-]	0.0003	4-aminobutanal
7.44_367.1074m/z	cluster1	367.107	7.44313	367.107
7.78_308.1220m/z	cluster1	308.122	7.78265	308.122
7.77_282.0835m/z	cluster1	282.084	7.76648	282.084	ADENOSINE	M-H+O[-]	-0.0009	adenosine	adenine and adenosine salvage III$adenosine nucleotides degradation II$adenine and adenosine salvage I$adenine and adenosine salvage VI$S-adenosyl-L-methionine cycle II$purine and pyrimidine metabolism$methionine degradation I (to homocysteine)$purine ribonucleosides degradation to ribose-1-phosphate
7.77_282.0835m/z	cluster1	282.084	7.76648	282.084	CPD-374	M+HCOO[-]	-0.0003	sepiapterin
7.77_282.0835m/z	cluster1	282.084	7.76648	282.084	DEOXYGUANOSINE	M-H+O[-]	-0.0009	deoxyguanosine
7.77_282.0835m/z	cluster1	282.084	7.76648	282.084	GUANOSINE	M-H[-]	-0.0009	guanosine	guanine and guanosine salvage II$guanosine nucleotides degradation III$purine ribonucleosides degradation to ribose-1-phosphate$purine and pyrimidine metabolism
7.65_457.2359m/z	cluster1	457.236	7.6533	457.236
7.77_253.0568m/z	cluster1	253.057	7.76648	253.057	3-KETO-L-GULONATE	M+CH3COO[-]	0.0009	3-keto-L-gulonate	D-glucuronate degradation I
7.77_253.0568m/z	cluster1	253.057	7.76648	253.057	CPD-12515	M+CH3COO[-]	0.0009	alpha-L-iduronate	dermatan sulfate degradation (metazoa)
7.77_253.0568m/z	cluster1	253.057	7.76648	253.057	CPD-296	M+HCOO[-]	0	dihydrolipoate	arsenate detoxification I (glutaredoxin)
2.67_175.8746m/z	cluster1	175.875	2.67372	175.875
2.69_178.8453m/z	cluster1	178.845	2.68988	178.845
2.66_180.8422m/z	cluster1	180.842	2.65755	180.842
5.58_556.7459m/z	cluster1	556.746	5.58387	556.746
5.58_558.7336m/z	cluster1	558.734	5.58387	558.734
5.58_376.8756m/z	cluster1	376.876	5.58387	376.876
5.58_374.8783m/z	cluster1	374.878	5.58387	374.878
5.58_378.8738m/z	cluster1	378.874	5.58387	378.874
2.71_184.8245m/z	cluster1	184.825	2.70607	184.825
2.67_216.9011m/z	cluster1	216.901	2.67372	216.901
2.67_218.8995m/z	cluster1	218.899	2.67372	218.899
2.67_220.8977m/z	cluster1	220.898	2.67372	220.898
2.67_354.8828m/z	cluster1	354.883	2.67372	354.883	RIBOSE-1-ARSENATE	M+Br81[-]	-0.0005	ribose-1-arsenate	arsenate detoxification I (glutaredoxin)
2.69_356.8785m/z	cluster1	356.879	2.68988	356.878
2.67_358.8762m/z	cluster1	358.876	2.67372	358.876
2.67_360.8752m/z	cluster1	360.875	2.67372	360.875
2.43_385.2193m/z	cluster1	385.219	2.43122	385.219
5.63_554.7802m/z	cluster1	554.78	5.63237	554.78
5.60_574.7898m/z	cluster1	574.79	5.60003	574.79
5.58_505.8031n	cluster1	540.78	5.58387	540.78
5.58_537.7488n	cluster1	572.79	5.58387	572.79
5.58_538.7613m/z	cluster1	538.761	5.58387	538.761
5.65_634.7751m/z	cluster1	634.775	5.64853	634.775
5.65_632.7684m/z	cluster1	632.768	5.64853	632.768
5.58_519.7929m/z	cluster1	519.793	5.58387	519.793
5.58_458.7954m/z	cluster1	458.795	5.58387	458.795
5.58_456.7975m/z	cluster1	456.798	5.58387	456.798
5.58_454.7992m/z	cluster1	454.799	5.58387	454.799
5.58_460.7937m/z	cluster1	460.794	5.58387	460.794
5.65_630.7681m/z	cluster1	630.768	5.64853	630.768
5.60_517.7950m/z	cluster1	517.795	5.60003	517.795
5.57_523.7905m/z	cluster1	523.791	5.5677	523.79
2.71_496.2722m/z	cluster1	496.272	2.70607	496.272	CPD-3743	M-H2O-H[-]	-0.0016	taurocholate	bile acid biosynthesis, neutral pathway
10.34_245.1125m/z	cluster1	245.113	10.3371	245.113
12.26_425.0789m/z	cluster1	425.079	12.2611	425.079
2.24_636.3494m/z	cluster2	636.349	2.23717	636.349
2.66_498.2874m/z	cluster2	498.287	2.65755	498.287	CPD-7283	M-H[-]	-0.0021	taurochenodeoxycholate	bile acid biosynthesis, neutral pathway
2.66_498.2874m/z	cluster2	498.287	2.65755	498.287	TAUROLITHOCHOLATE	M-H+O[-]	-0.0021	taurolithocholate
2.67_500.2792m/z	cluster2	500.279	2.67372	500.279	GLYCOCHOLIC_ACID	M+Cl[-]	0.0013	glycocholate	bile acid biosynthesis, neutral pathway
3.01_476.2785m/z	cluster2	476.278	3.01323	476.279
2.53_524.2784m/z	cluster2	524.278	2.52822	524.278
3.08_452.2784m/z	cluster2	452.278	3.07792	452.278
6.36_256.0606m/z	cluster2	256.061	6.35992	256.061
8.17_105.0207m/z	cluster2	105.021	8.17067	105.021
5.16_124.9927m/z	cluster2	124.993	5.16352	124.993
9.93_284.1000m/z	cluster2	284.1	9.93292	284.1	6-LACTOYL-5678-TETRAHYDROPTERIN	M+HCOO[-]	0.0005	6-lactoyl-5,6,7,8-tetrahydropterin	tetrahydrobiopterin biosynthesis II
9.93_284.1000m/z	cluster2	284.1	9.93292	284.1	6-PYRUVOYL-5678-TETRAHYDROPTERIN	M+HCOO[-]	0.0005	6-pyruvoyl tetrahydropterin	tetrahydrobiopterin biosynthesis II$tetrahydrobiopterin biosynthesis I
11.49_801.2207m/z	cluster2	801.221	11.485	801.221
10.24_239.0770m/z	cluster2	239.077	10.2401	239.077	ALPHA-D-GALACTOSE	M+CH3COO[-]	0.0003	alpha-D-galactose	melibiose degradation$UDP-galactose biosynthesis (salvage pathway from galactose using UDP-glucose)$galactose degradation I (Leloir pathway)$Leloir pathway
10.24_239.0770m/z	cluster2	239.077	10.2401	239.077	ALPHA-GLUCOSE	M+CH3COO[-]	0.0003	alpha-D-glucose	sucrose degradation V (mammalian)$sucrose degradation$starch degradation
10.24_239.0770m/z	cluster2	239.077	10.2401	239.077	BETA-D-FRUCTOSE	M+CH3COO[-]	0.0003	beta-D-fructofuranose	sucrose degradation V (mammalian)$sucrose degradation
10.24_239.0770m/z	cluster2	239.077	10.2401	239.077	CPD-9569	M+CH3COO[-]	0.0003	L-sorbose
10.24_239.0770m/z	cluster2	239.077	10.2401	239.077	GALACTOSE	M+CH3COO[-]	0.0003	beta-D-galactose	lactose degradation III$galactose degradation I (Leloir pathway)
10.24_239.0770m/z	cluster2	239.077	10.2401	239.077	GLC	M+CH3COO[-]	0.0003	beta-D-glucose	trehalose degradation II (trehalase)$glycolysis V (Pyrococcus)$lactose degradation III$GDP-glucose biosynthesis$melibiose degradation$glucose and glucose-1-phosphate degradation$glycolysis III$glycogen degradation II$sucrose degradation V (mammalian)
10.24_239.0770m/z	cluster2	239.077	10.2401	239.077	MYO-INOSITOL	M+CH3COO[-]	0.0003	myo-inositol	myo-inositol biosynthesis$D-myo-inositol (1,4,5)-trisphosphate biosynthesis$D-myo-inositol (1,4,5)-trisphosphate degradation$3-phosphoinositide biosynthesis
10.24_239.0770m/z	cluster2	239.077	10.2401	239.077	PANTOTHENATE	M+Na-2H[-]	-0.0011	R-pantothenate
12.37_307.1499m/z	cluster2	307.15	12.3742	307.15
3.45_103.0057m/z	cluster2	103.006	3.44977	103.006
9.09_135.0305m/z	cluster2	135.031	9.09222	135.03	D-PROLINE	M+Na-2H[-]	-0.0003	D-proline
9.09_135.0305m/z	cluster2	135.031	9.09222	135.03	PRO	M+Na-2H[-]	-0.0003	L-proline	tRNA charging pathway$proline biosynthesis II (from arginine)$proline biosynthesis II$citrulline biosynthesis$arginine degradation VI (arginase 2 pathway)$proline degradation II$proline degradation III
4.50_253.0937m/z	cluster2	253.094	4.50065	253.094
3.79_651.5679m/z	cluster2	651.568	3.78928	651.568
4.32_220.0337m/z	cluster2	220.034	4.3228	220.034
2.27_111.0212m/z	cluster2	111.021	2.2695	111.021	CPD-8891	M+Cl[-]	-0.0001	D-1,2-propanediol	methylglyoxal degradation VI
7.64_114.0569m/z	cluster2	114.057	7.63713	114.057
9.40_173.0920m/z	cluster2	173.092	9.3994	173.092
9.85_117.0254m/z	cluster2	117.025	9.85208	117.025
9.87_165.0392m/z	cluster2	165.039	9.86825	165.039	GLYCERATE	M+CH3COO[-]	-0.0007	D-glycerate
11.84_621.1212m/z	cluster2	621.121	11.8407	621.121
5.15_199.0387m/z	cluster2	199.039	5.14735	199.039
5.15_201.0355m/z	cluster2	201.036	5.14735	201.036
6.10_164.0729m/z	cluster2	164.073	6.10123	164.073
6.15_203.0834m/z	cluster2	203.083	6.14973	203.083	CPD-3194	M+ACN-H[-]	0.0008	4-(3-pyridyl)-3-butenoate	nicotine degradation III$nicotine degradation II
6.15_203.0834m/z	cluster2	203.083	6.14973	203.083	CPD-7618	M+Cl[-]	-0.0005	geranate
6.15_203.0834m/z	cluster2	203.083	6.14973	203.083	CPD-863	M+Cl[-]	-0.0005	5-exo-hydroxycamphor
6.15_203.0834m/z	cluster2	203.083	6.14973	203.083	TRP	M-H[-]	0.0008	L-tryptophan	tRNA charging pathway$tryptophan degradation to 2-amino-3-carboxymuconate semialdehyde$tryptophan degradation I (via anthranilate)$biosynthesis of serotonin and melatonin$serotonin and melatonin biosynthesis
6.59_436.2391m/z	cluster2	436.239	6.58625	436.239
6.26_436.2337m/z	cluster2	436.234	6.2629	436.234
6.25_130.0891m/z	cluster2	130.089	6.24673	130.089
6.59_130.0883m/z	cluster2	130.088	6.58625	130.088
4.03_480.3096m/z	cluster2	480.31	4.0318	480.31
4.13_476.2780m/z	cluster2	476.278	4.1288	476.278
3.77_688.3387m/z	cluster2	688.339	3.77312	688.339
3.61_608.3762m/z	cluster2	608.376	3.61143	608.376
5.76_134.0346m/z	cluster2	134.035	5.76172	134.035
3.79_623.5464m/z	cluster2	623.546	3.78928	623.546
3.79_87.0110m/z	cluster2	87.011	3.78928	87.011
5.71_89.1091m/z	cluster2	89.1091	5.71322	89.1091
5.71_89.0262m/z	cluster2	89.0262	5.71322	89.0262
4.48_297.1209m/z	cluster2	297.121	4.48448	297.121
11.50_779.2533m/z	cluster2	779.253	11.5012	779.253
11.65_145.0978m/z	cluster2	145.098	11.6467	145.098	CPD-569	M-H+O[-]	-0.0004	N-acetylputrescine	putrescine degradation III
11.65_145.0978m/z	cluster2	145.098	11.6467	145.098	LYS	M-H[-]	-0.0005	L-lysine	tRNA charging pathway$lysine degradation II
7.48_79.9594m/z	cluster2	79.9594	7.47547	79.9594
7.75_124.0091m/z	cluster2	124.009	7.75032	124.009
7.77_304.0728m/z	cluster2	304.073	7.76648	304.073
2.22_576.3305m/z	cluster2	576.331	2.221	576.331
7.51_688.5651m/z	cluster2	688.565	7.5078	688.565
7.59_271.0208m/z	cluster2	271.021	7.58863	271.021
3.72_600.3305m/z	cluster2	600.331	3.72462	600.331
4.02_500.2779m/z	cluster2	500.278	4.01562	500.278	GLYCOCHOLIC_ACID	M+Cl[-]	0	glycocholate	bile acid biosynthesis, neutral pathway
4.06_498.2550m/z	cluster2	498.255	4.06413	498.255
6.17_595.2828m/z	cluster2	595.283	6.1659	595.283
3.77_578.3467m/z	cluster2	578.347	3.77312	578.347
3.77_566.3523m/z	cluster2	566.352	3.77312	566.352
4.16_452.2782m/z	cluster2	452.278	4.16113	452.278
9.85_145.1688m/z	cluster2	145.169	9.85208	145.169
9.85_291.1317m/z	cluster2	291.132	9.85208	291.132
9.85_145.0624m/z	cluster2	145.062	9.85208	145.062	GLN	M-H[-]	0.0005	L-glutamine	tRNA charging pathway$NAD biosynthesis from 2-amino-3-carboxymuconate semialdehyde$glutamine degradation I$pyridine nucleotide cycling$UDP-N-acetyl-D-glucosamine biosynthesis II$asparagine biosynthesis I$5-aminoimidazole ribonucleotide biosynthesis I$glutamine biosynthesis II$L-glutamine biosynthesis II (tRNA-dependent)$glutamine degradation II$uridine-5'-phosphate biosynthesis$citrulline biosynt…
9.85_145.0624m/z	cluster2	145.062	9.85208	145.062	N-METHYL-HISTAMINE	M+Na-2H[-]	-0.0003	N-methylhistamine	histamine degradation
9.85_145.0624m/z	cluster2	145.062	9.85208	145.062	SER	M+ACN-H[-]	0.0005	L-serine	glycine biosynthesis I$tRNA charging pathway$folate transformations II (plants)$L-serine degradation$folate polyglutamylation$cysteine biosynthesis II$ceramide biosynthesis$cysteine biosynthesis/homocysteine degradation$Serine degradation II$folate transformations I$serine biosynthesis$selenocysteine biosynthesis II (archaea and eukaryotes)$glycine betaine degradation$phosphatidylethanolamine bio…
3.66_602.3461m/z	cluster2	602.346	3.65993	602.346
5.78_619.2859m/z	cluster2	619.286	5.77788	619.286
6.05_619.2860m/z	cluster2	619.286	6.05273	619.286
3.87_552.3306m/z	cluster2	552.331	3.87012	552.331
4.21_883.5332m/z	cluster2	883.533	4.20963	883.533
9.11_553.2999m/z	cluster2	553.3	9.10838	553.3
9.11_220.1197m/z	cluster2	220.12	9.10838	220.12	CPD-332	M-H[-]	-0.0007	dihydrozeatin
9.11_291.1669m/z	cluster2	291.167	9.10838	291.167
10.55_111.0102m/z	cluster2	111.01	10.5473	111.01
10.55_191.0205m/z	cluster2	191.02	10.5473	191.02	ASCORBATE	M-H+O[-]	0.0008	L-ascorbate	L-ascorbate biosynthesis VI$catecholamine biosynthesis
10.55_191.0205m/z	cluster2	191.02	10.5473	191.02	CIT	M-H[-]	0.0008	citrate	acetyl-CoA biosynthesis (from citrate)$TCA cycle$TCA cycle variation III (eukaryotic)
10.55_191.0205m/z	cluster2	191.02	10.5473	191.02	CPD-329	M-H+O[-]	0.0008	L-xylo-hexulonolactone	L-ascorbate biosynthesis VI
10.55_191.0205m/z	cluster2	191.02	10.5473	191.02	DELTA1-PIPERIDEINE-2-6-DICARBOXYLATE	M+Na-2H[-]	-0.0001	tetrahydrodipicolinate
10.55_191.0205m/z	cluster2	191.02	10.5473	191.02	THREO-DS-ISO-CITRATE	M-H[-]	0.0008	D-threo-isocitrate	TCA cycle$TCA cycle variation III (eukaryotic)
11.78_111.0104m/z	cluster2	111.01	11.776	111.01
11.78_191.0205m/z	cluster2	191.02	11.776	191.02	ASCORBATE	M-H+O[-]	0.0008	L-ascorbate	L-ascorbate biosynthesis VI$catecholamine biosynthesis
11.78_191.0205m/z	cluster2	191.02	11.776	191.02	CIT	M-H[-]	0.0008	citrate	acetyl-CoA biosynthesis (from citrate)$TCA cycle$TCA cycle variation III (eukaryotic)
11.78_191.0205m/z	cluster2	191.02	11.776	191.02	CPD-329	M-H+O[-]	0.0008	L-xylo-hexulonolactone	L-ascorbate biosynthesis VI
11.78_191.0205m/z	cluster2	191.02	11.776	191.02	DELTA1-PIPERIDEINE-2-6-DICARBOXYLATE	M+Na-2H[-]	-0.0001	tetrahydrodipicolinate
11.78_191.0205m/z	cluster2	191.02	11.776	191.02	THREO-DS-ISO-CITRATE	M-H[-]	0.0008	D-threo-isocitrate	TCA cycle$TCA cycle variation III (eukaryotic)
6.75_71.0160m/z	cluster2	71.016	6.74793	71.016
6.63_215.0336m/z	cluster2	215.034	6.63475	215.034
6.59_310.1389m/z	cluster2	310.139	6.58625	310.139
6.62_242.0545m/z	cluster2	242.054	6.61858	242.054
6.70_269.0835m/z	cluster2	269.084	6.69943	269.084
9.09_283.1133m/z	cluster2	283.113	9.09222	283.113
9.09_261.1303m/z	cluster2	261.13	9.09222	261.13
9.98_286.0611m/z	cluster2	286.061	9.98142	286.061
