# Supplementary material for: Effects of myocardial ischemia/reperfusion injury on plasma metabolomic profile during aging
Source: Aging Cell. 2020 Dec 29;20(1):e13284. doi: 10.1111/acel.13284 (PMC7811846; doi:10.1111/acel.13284)
Supplement: Supplementary file 9 — Appendix S7 [file ACEL-20-e13284-s009.xlsx]

## Sheet: POS-S_O vs S_Y
metabolites	logFC	AveExpr	t	P.Value	FDR	m.z	Charge	Retention.time	Chromatographic.peak.width
10.09_316.1646m/z	0.911831	12.3084	6.59779	1.95551e-07	8.45494e-05	316.165	1	10.0906	0.22635
10.01_393.1230m/z	0.805778	10.0512	6.45759	2.91904e-07	8.45494e-05	393.123	1	10.0097	0.1455
7.54_176.0103m/z	1.52903	8.42434	6.30468	4.52634e-07	8.45494e-05	176.01	1	7.53607	0.210183
7.58_243.1015m/z	0.492706	13.2059	6.15448	6.97524e-07	8.45494e-05	243.102	1	7.58457	0.5982
7.58_618.1488m/z	2.43786	9.04061	6.14221	7.22644e-07	8.45494e-05	618.149	1	7.58457	0.210183
7.58_492.1486n	0.985322	11.3061	6.07053	8.8877e-07	8.66551e-05	493.156	1	7.58457	0.5982
6.74_309.1807m/z	0.928368	10.995	5.83481	1.75846e-06	0.00014172	309.181	1	6.74385	0.1455
7.71_174.1231m/z	0.697553	12.2268	5.80129	1.93805e-06	0.00014172	174.123	1	7.7139	0.5497
7.55_160.0444m/z	0.92486	10.6541	5.39618	6.29231e-06	0.000394545	160.044	1	7.55223	0.242517
7.78_125.0149n	0.937245	16.1528	5.34406	7.32295e-06	0.000394545	126.022	1	7.77857	1.42277
5.60_943.5870n	-3.57332	10.0263	-5.3511	7.41879e-06	0.000394545	966.575	1	5.59597	0.210183
9.17_132.0766m/z	0.908136	16.1196	5.20155	1.1087e-05	0.000540493	132.077	1	9.16902	0.582017
10.03_287.0674n	0.92518	13.5087	5.16242	1.24238e-05	0.000559069	288.075	1	10.0259	0.32335
9.49_233.1589m/z	1.01415	12.5695	5.08927	1.53693e-05	0.000642215	233.159	1	9.49237	0.56585
7.50_219.1556m/z	-0.73587	12.9597	-5.04144	1.76618e-05	0.000683064	219.156	1	7.50372	0.194017
6.24_204.0898n	0.633261	15.0793	5.01467	1.90909e-05	0.000683064	205.097	1	6.24267	0.533533
5.60_941.5903n	-2.66336	11.3981	-4.97621	2.17498e-05	0.000683064	964.575	1	5.59597	0.339517
4.43_603.5330m/z	-0.521319	13.4209	-4.96378	2.21321e-05	0.000683064	603.533	1	4.4319	0.727533
9.17_190.1283m/z	0.622092	13.4554	4.96295	2.2185e-05	0.000683064	190.128	1	9.16902	0.889217
4.48_575.4991m/z	-0.541605	12.8776	-4.89908	2.67041e-05	0.000752842	575.499	1	4.4804	0.485033
10.56_883.0162m/z	-0.536887	9.39269	-4.89496	2.70251e-05	0.000752842	883.016	1	10.5594	0.42035
7.54_516.1788n	0.58776	11.7352	4.87274	2.8824e-05	0.000766457	539.024	1	7.53607	0.517367
10.01_228.1472m/z	0.56093	12.889	4.82569	3.30359e-05	0.000840262	228.147	1	10.0097	0.87305
7.73_490.1124n	0.716017	10.3951	4.78726	3.69259e-05	0.000900069	513.1	1	7.73007	0.210167
5.60_939.5872n	-4.0013	11.2199	-4.76997	4.17732e-05	0.000977493	962.576	1	5.59597	0.291017
6.66_132.1022m/z	0.74864	15.5517	4.68324	4.98858e-05	0.00112243	132.102	1	6.66302	0.46885
9.19_656.3566m/z	1.15025	7.58873	4.66859	5.20419e-05	0.00112757	656.357	1	9.18518	0.0970167
7.52_559.5165m/z	-0.479513	10.2275	-4.61816	6.01955e-05	0.00125766	559.517	1	7.51988	0.307183
4.43_863.5660m/z	-0.587014	12.5102	-4.58898	6.54784e-05	0.00131773	863.566	1	4.4319	0.662867
9.19_787.4323m/z	1.30522	8.25805	4.57803	6.75756e-05	0.00131773	787.432	1	9.18518	0.145517
9.17_524.2788n	1.08849	12.3181	4.56542	7.00766e-05	0.00132241	525.286	1	9.16902	0.27485
6.26_249.0627m/z	0.414054	10.7935	4.54385	7.45652e-05	0.00134527	249.063	1	6.25883	0.388017
9.19_162.1122m/z	0.445848	16.9316	4.53478	7.65359e-05	0.00134527	162.112	1	9.18518	1.60058
5.61_479.8329m/z	-5.91202	11.9165	-4.54979	7.81867e-05	0.00134527	479.833	1	5.61213	0.355683
9.91_504.1542n	-0.544431	11.3174	-4.48992	8.70715e-05	0.00145534	527.144	1	9.91272	0.258667
6.66_86.0971m/z	0.681839	11.4616	4.48008	8.95674e-05	0.00145547	86.0971	1	6.66302	0.339517
9.91_314.1208n	-0.383748	15.0656	-4.42355	0.000105338	0.00166548	315.128	1	9.91272	0.468867
6.32_132.1025m/z	0.738484	16.36	4.39635	0.000113874	0.0017358	132.102	1	6.3235	0.711383
7.55_789.0501m/z	1.86401	8.77732	4.38354	0.00011813	0.0017358	789.05	1	7.55223	0.436533
10.09_257.1037n	0.550427	14.9229	4.38189	0.000118687	0.0017358	258.111	1	10.0906	1.26107
7.71_70.0661m/z	0.613067	10.166	4.34291	0.000132683	0.00187856	70.0661	1	7.7139	0.291017
9.17_262.1394n	0.991829	13.4027	4.33718	0.000134871	0.00187856	263.147	1	9.16902	0.32335
6.32_86.0970m/z	0.696109	12.0494	4.32068	0.00014138	0.00192343	86.097	1	6.3235	0.3557
10.70_148.0642m/z	0.574233	12.703	4.27677	0.000160241	0.00213048	148.064	1	10.7049	0.937717
7.28_361.8869m/z	0.693096	8.7353	4.21164	0.000192867	0.00250727	361.887	1	7.27738	0.129333
7.58_811.0337m/z	1.28796	10.1989	4.18553	0.000207702	0.00264142	811.034	1	7.58457	0.42035
9.48_175.1060m/z	0.67562	11.7538	4.17743	0.000212533	0.00264536	175.106	1	9.47618	0.452683
6.73_202.1561m/z	0.494981	16.8124	4.1635	0.000221095	0.0026946	202.156	1	6.72768	0.905383
7.67_557.1252m/z	1.08601	9.58416	4.15547	0.000226182	0.00270034	557.125	1	7.6654	0.194
5.24_138.0559m/z	1.42469	9.30195	4.14014	0.000236218	0.00276375	138.056	1	5.24028	0.32335
2.73_60.0332n	0.529188	10.2728	4.12872	0.000243979	0.00279859	83.0225	1	2.73432	0.420367
7.67_307.0998m/z	0.485368	11.3399	4.11447	0.00025401	0.00280701	307.1	1	7.6654	0.339533
7.67_667.0303m/z	2.21518	7.67599	4.11206	0.000255745	0.00280701	667.03	1	7.6654	0.37185
7.23_656.8292m/z	0.522928	10.4053	4.10351	0.000261999	0.00280701	656.829	1	7.22888	0.22635
6.79_218.1403m/z	0.895056	11.5184	4.10094	0.000263907	0.00280701	218.14	1	6.79235	0.37185
6.74_144.1019m/z	0.502089	15.6753	4.05317	0.00030199	0.00315472	144.102	1	6.74385	0.436517
7.52_663.0263n	1.36334	8.9791	4.00974	0.000341241	0.00350222	686.018	1	7.51988	0.42035
9.17_808.3991n	0.910372	11.2838	4.0019	0.000348843	0.0035185	809.406	1	9.16902	0.17785
6.76_573.2155m/z	-2.59597	8.80972	-3.96385	0.000388156	0.00384867	573.216	1	6.76002	0.258667
5.61_988.5570m/z	-2.57196	9.59269	-3.95344	0.000403612	0.00393522	988.557	1	5.61213	0.291017
7.78_229.1544m/z	0.676355	12.6176	3.87711	0.000494644	0.00474371	229.154	1	7.77857	0.468867
9.56_229.1543m/z	0.771473	12.0448	3.83992	0.000548592	0.00514346	229.154	1	9.55703	0.291017
13.49_433.9769m/z	0.280169	13.5044	3.83645	0.000553912	0.00514346	433.977	1	13.4857	1.87542
9.36_102.0513m/z	0.47456	10.191	3.82893	0.0005656	0.00514601	102.051	1	9.36302	0.339517
13.45_414.9557m/z	0.20504	13.5529	3.82502	0.000571779	0.00514601	414.956	1	13.4534	1.68142
5.61_982.5596m/z	-3.65912	10.3455	-3.80774	0.000623771	0.00548502	982.56	1	5.61213	0.32335
8.99_169.0201n	0.409888	10.3503	3.79109	0.000628199	0.00548502	187.12	1	8.99117	0.517367
11.17_733.0475m/z	-0.862461	8.40388	-3.7488	0.000706158	0.00607504	733.047	1	11.1738	0.258683
4.37_158.0442n	0.560494	12.8271	3.71229	0.000780945	0.00656822	159.051	1	4.36723	0.37185
2.52_884.5423n	0.257082	14.7783	3.70997	0.00078594	0.00656822	885.55	1	2.52413	1.56825
12.19_684.2574m/z	1.75419	7.69941	3.6785	0.000857003	0.00706122	684.257	1	12.1923	0.12935
4.38_197.0100m/z	1.03681	8.65822	3.66761	0.000882993	0.00717432	197.01	1	4.3834	0.161667
6.76_881.2974m/z	-3.43543	6.85559	-3.65151	0.00092285	0.00732916	881.297	1	6.76002	0.226333
10.58_550.0863m/z	-1.12507	9.2515	-3.64983	0.000927108	0.00732916	550.086	1	10.5756	0.210183
7.50_219.0272m/z	-0.44907	18.7679	-3.63299	0.00097087	0.00756488	219.027	1	7.50372	0.404183
13.49_532.9402m/z	0.195223	12.9707	3.62357	0.000996183	0.00756488	532.94	1	13.4857	1.64908
13.47_256.9663m/z	0.159431	14.4479	3.62022	0.00100536	0.00756488	256.966	1	13.4696	2.11793
9.99_720.1997n	0.879407	9.63487	3.61902	0.00100865	0.00756488	743.189	1	9.99355	0.2425
9.95_185.0336m/z	-0.310005	12.7148	-3.61379	0.00102318	0.0075767	185.034	1	9.94505	0.307183
7.57_670.2943m/z	0.811655	9.54322	3.58528	0.00110592	0.00808708	670.294	1	7.5684	0.194017
7.73_785.0966m/z	0.801886	8.08723	3.55841	0.00118985	0.00859335	785.097	1	7.73007	0.161667
5.61_986.5585m/z	-3.31993	10.5282	-3.55168	0.00125104	0.00887239	986.558	1	5.61213	0.291017
7.57_118.0882m/z	0.367057	15.621	3.53766	0.00125882	0.00887239	118.088	1	7.5684	0.32335
9.95_672.1729n	-0.775203	10.0603	-3.52421	0.00130557	0.00909233	695.19	1	9.94505	0.2425
7.29_166.9518m/z	0.577936	9.11337	3.45868	0.00155841	0.0106017	166.952	1	7.29355	0.22635
7.34_156.0435m/z	-0.170228	13.3563	-3.45865	0.00155854	0.0106017	156.044	1	7.34205	0.565867
6.26_596.3168n	0.527114	9.0887	3.42794	0.00169271	0.0112656	619.324	1	6.25883	0.17785
7.34_575.4919m/z	-0.191742	11.7941	-3.42752	0.00169465	0.0112656	575.492	1	7.34205	0.533533
7.05_362.9069m/z	0.655293	8.74808	3.40626	0.00179406	0.0117924	362.907	1	7.05103	0.177833
4.12_502.3094m/z	0.324718	13.6952	3.34064	0.0021376	0.0138944	502.309	1	4.12472	0.291017
7.18_742.7926m/z	-0.201062	12.7891	-3.33106	0.00219275	0.0140962	742.793	1	7.18037	0.355683
7.57_72.0817m/z	0.458496	12.2903	3.32189	0.00224682	0.0142869	72.0817	1	7.5684	0.42035
2.69_909.5526m/z	-0.317269	14.6008	-3.25504	0.00268149	0.0168674	909.553	1	2.68582	1.6976
11.11_289.1169m/z	-0.747692	11.9942	-3.23603	0.00281912	0.0175445	289.117	1	11.1091	0.32335
11.14_242.1174m/z	-1.32452	9.8949	-3.23155	0.00285253	0.0175656	242.117	1	11.1415	0.32335
7.03_656.8334m/z	0.594756	9.38141	3.18763	0.00320067	0.0195041	656.833	1	7.03487	0.113167
13.05_551.9468m/z	0.408944	9.67874	3.16825	0.00336682	0.020305	551.947	1	13.0492	0.61435
4.32_931.5415m/z	-0.389508	12.8062	-3.16177	0.00342417	0.0204402	931.541	1	4.31873	0.6952
7.50_162.0531n	-0.322398	14.2346	-3.13881	0.00363507	0.0213047	180.088	1	7.50372	0.404183
3.85_113.0596n	0.965714	12.7395	3.13535	0.00366796	0.0213047	114.067	1	3.84987	0.533517
7.52_383.1179m/z	-0.551075	18.9912	-3.13398	0.00368096	0.0213047	383.118	1	7.51988	0.339517
7.67_517.0460m/z	-1.00183	5.74931	-3.13047	0.00371466	0.0213047	517.046	1	7.6654	0.210167
7.70_420.0176m/z	-0.588501	9.74353	-3.11214	0.00389558	0.0221254	420.018	1	7.69773	0.177833
3.82_637.4402m/z	0.754508	8.83168	3.08888	0.00413714	0.0231301	637.44	1	3.81753	0.22635
7.54_865.5017m/z	-0.372072	12.2379	-3.0853	0.0041756	0.0231301	865.502	1	7.53607	0.307183
10.01_619.1094m/z	0.425867	9.5336	3.08077	0.00422468	0.0231301	619.109	1	10.0097	0.291017
9.01_89.0484n	0.43299	13.5541	3.08022	0.00423063	0.0231301	90.0557	1	9.00733	0.533533
7.75_795.0588m/z	0.63259	11.8022	3.07423	0.00429651	0.0232728	795.059	1	7.74623	0.420367
3.85_172.1205m/z	0.618506	15.1032	3.07048	0.0043382	0.023283	172.12	1	3.84987	0.6952
7.70_204.2473m/z	0.484695	13.7709	3.04855	0.00459011	0.024411	204.247	1	7.69773	0.194
7.70_407.2296m/z	0.668388	12.5288	3.04195	0.00466855	0.0246045	407.23	1	7.69773	0.533517
7.71_807.1194m/z	0.95218	7.37002	3.02695	0.00485165	0.0252533	807.119	1	7.7139	0.113167
7.54_414.0105m/z	0.613189	9.88211	3.02385	0.00489027	0.0252533	414.011	1	7.53607	0.517367
9.17_554.3155n	0.550466	10.3108	3.02139	0.00492115	0.0252533	577.305	1	9.16902	0.194017
7.20_646.8151m/z	-0.303303	11.2041	-3.01737	0.00497202	0.0252924	646.815	1	7.19655	0.355683
7.26_558.8606m/z	0.86641	8.20538	3.01307	0.00502705	0.0252949	558.861	1	7.26122	0.194017
7.50_97.0294m/z	-0.683153	5.88407	-3.00818	0.00509025	0.0252949	97.0294	1	7.50372	0.0646833
7.25_754.7925m/z	0.304908	10.4475	3.00726	0.00510222	0.0252949	754.793	1	7.24505	0.258683
3.85_226.1200n	1.06151	11.4595	2.99946	0.00520493	0.0255873	227.127	1	3.84987	0.630533
11.58_160.0617m/z	0.268608	12.3826	2.99092	0.00531956	0.025789	160.062	1	11.578	0.565867
10.56_862.5053n	-0.498608	10.2157	-2.98984	0.00533412	0.025789	863.513	1	10.5594	0.436517
6.19_166.0863m/z	0.326638	15.6326	2.98527	0.00539664	0.0258773	166.086	1	6.19415	0.614367
5.82_112.0522m/z	1.25277	5.55648	2.98052	0.00546232	0.0259242	112.052	1	5.8223	0.210183
12.52_388.0448m/z	0.283537	9.9676	2.97817	0.00549505	0.0259242	388.045	1	12.5157	0.51735
13.49_492.9445m/z	0.29574	11.9202	2.97061	0.00560172	0.0262161	492.945	1	13.4857	1.40657
7.15_176.0114m/z	0.781837	11.6328	2.94763	0.00593818	0.0275701	176.011	1	7.14803	0.339517
4.30_928.5922m/z	-0.313077	11.5448	-2.93943	0.00606271	0.0279267	928.592	1	4.30257	0.307183
7.60_501.1363m/z	0.501674	10.328	2.9317	0.00618235	0.0282553	501.136	1	7.60073	0.22635
9.17_692.3510n	0.66846	8.5242	2.92736	0.00625064	0.0283459	693.358	1	9.16902	0.113183
3.98_926.5794m/z	-0.502253	10.7298	-2.90305	0.00664565	0.0298286	926.579	1	3.97922	0.32335
7.00_188.0162m/z	0.425854	9.14609	2.90103	0.00667957	0.0298286	188.016	1	7.00253	0.210167
6.13_603.2958m/z	0.440888	11.6293	2.89676	0.00675174	0.0299225	603.296	1	6.12948	0.291017
9.36_74.0566m/z	0.396941	10.3826	2.88878	0.00688847	0.0302989	74.0566	1	9.36302	0.32335
4.48_857.5194m/z	-0.379815	11.1202	-2.88035	0.00703584	0.0307162	857.519	1	4.4804	0.792217
7.03_596.8517m/z	-0.323658	8.7308	-2.86283	0.00735148	0.0318564	596.852	1	7.03487	0.113167
6.52_216.1711m/z	0.370746	17.1979	2.84974	0.00759614	0.0326746	216.171	1	6.5175	0.436517
6.52_158.1178m/z	0.374119	15.7141	2.83789	0.00782406	0.0334093	158.118	1	6.5175	0.533517
9.98_409.1558m/z	-0.555632	9.9985	-2.81452	0.00829234	0.0351523	409.156	1	9.97738	0.307167
7.68_136.0727m/z	0.277724	9.09639	2.79903	0.00861723	0.0362668	136.073	1	7.68157	0.404183
5.13_719.0592m/z	-0.21947	10.2072	-2.78904	0.00883295	0.0369091	719.059	1	5.1271	0.258667
7.70_203.1170n	0.288443	19.1387	2.78332	0.00895872	0.0371692	204.124	1	7.69773	0.307183
13.29_393.9642m/z	0.378234	10.7583	2.76355	0.00940653	0.0387522	393.964	1	13.2917	1.30957
7.00_575.4923m/z	-0.241426	9.62971	-2.74452	0.00985727	0.0403252	575.492	1	7.00253	0.210167
7.78_746.3405m/z	-0.827489	8.229	-2.73303	0.0101389	0.0411893	746.34	1	7.77857	0.161683
4.32_886.5574n	-0.263818	16.9242	-2.72497	0.0103411	0.0417211	887.565	1	4.31873	0.889217
11.50_142.0357m/z	-0.243115	11.316	-2.71326	0.0106415	0.0423594	142.036	1	11.4971	0.210183
10.07_177.0492m/z	-0.612681	7.2283	-2.71316	0.0106441	0.0423594	177.049	1	10.0744	0.210183
7.28_692.8528m/z	0.276566	8.56254	2.64642	0.0125172	0.0491935	692.853	1	7.27738	0.129333
4.32_627.5352m/z	-0.257387	16.0059	-2.64601	0.0125296	0.0491935	627.535	1	4.31873	0.808383
3.90_789.9890m/z	-0.383941	8.4698	-2.64064	0.0126931	0.049503	789.989	1	3.89838	0.161683
7.78_523.0497m/z	0.50947	13.0031	2.62605	0.0131471	0.050934	523.05	1	7.77857	0.5012
7.02_503.9288m/z	0.439305	7.69304	2.62217	0.0132706	0.0510745	503.929	1	7.0187	0.097
7.18_798.7482m/z	-0.294903	9.15841	-2.61796	0.0134055	0.0512563	798.748	1	7.18037	0.17785
7.20_644.8214m/z	-0.377707	11.2686	-2.60503	0.0138278	0.0523596	644.821	1	7.19655	0.339517
7.28_720.7763m/z	0.991461	7.42983	2.60367	0.0138731	0.0523596	720.776	1	7.27738	0.12935
3.75_538.3866m/z	-0.272117	13.4301	-2.60047	0.01398	0.052425	538.387	1	3.75287	0.533533
7.20_642.8240m/z	-0.429457	11.7414	-2.59736	0.0140845	0.0524804	642.824	1	7.19655	0.339517
11.50_607.1579m/z	-0.416013	17.0091	-2.5817	0.0146215	0.0541365	607.158	1	11.4971	0.436533
10.49_310.1616m/z	0.353657	11.45	2.56956	0.0150511	0.0553766	310.162	1	10.4947	0.27485
7.71_138.0567m/z	0.289178	11.9745	2.56283	0.0152941	0.0559192	138.057	1	7.7139	0.436517
7.71_839.0236m/z	-0.670892	9.20115	-2.5527	0.0156664	0.0569247	839.024	1	7.7139	0.339517
7.46_718.3011m/z	-0.183943	11.2223	-2.54935	0.0157918	0.0570258	718.301	1	7.45522	0.307183
7.29_218.9446m/z	-0.428512	15.2132	-2.53761	0.0162373	0.0582748	218.945	1	7.29355	0.339517
9.17_708.3723m/z	0.708178	8.05012	2.51615	0.0170815	0.060931	708.372	1	9.16902	0.145517
7.23_588.8387m/z	0.219638	10.263	2.48936	0.0181926	0.0645009	588.839	1	7.22888	0.242517
9.19_839.4405m/z	1.24904	6.66408	2.4766	0.0187442	0.0660564	839.44	1	9.18518	0.113183
7.02_398.9257m/z	-0.301655	7.93649	-2.47277	0.0189129	0.0662518	398.926	1	7.0187	0.113167
9.01_495.1601m/z	0.373969	8.77053	2.45531	0.0196998	0.0685977	495.16	1	9.00733	0.194
6.61_110.0606m/z	1.35662	6.38691	2.42357	0.0212065	0.073407	110.061	1	6.61452	0.1455
7.71_241.0896m/z	0.372044	11.6542	2.40741	0.0220138	0.0754742	241.09	1	7.7139	0.226333
6.15_583.3317m/z	0.26177	10.4191	2.40646	0.0220617	0.0754742	583.332	1	6.14565	0.404183
7.05_815.8239m/z	0.307491	11.1319	2.40356	0.0222101	0.0755403	815.824	1	7.05103	0.339517
7.57_148.0966m/z	0.264428	10.486	2.38063	0.0234125	0.0791693	148.097	1	7.5684	0.32335
7.62_729.9986m/z	-0.79414	7.85086	-2.37555	0.0236871	0.0796375	729.999	1	7.6169	0.307183
7.78_510.3083m/z	0.593951	7.46334	2.36118	0.0244791	0.0818301	510.308	1	7.77857	0.113167
11.82_247.1385m/z	-0.305536	13.1822	-2.35623	0.0247571	0.0822892	247.138	1	11.8205	0.485017
7.18_840.7694m/z	-0.119588	12.8913	-2.3474	0.0252609	0.0834894	840.769	1	7.18037	0.32335
6.13_621.3083m/z	0.467338	10.1365	2.31372	0.027268	0.0896167	621.308	1	6.12948	0.291017
7.25_800.7458m/z	-0.176939	11.4797	-2.30642	0.027722	0.0905999	800.746	1	7.24505	0.242517
11.43_247.1245m/z	-0.320465	12.8312	-2.29694	0.028321	0.0920432	247.125	1	11.4324	0.37185
7.68_182.0816m/z	0.360643	14.5095	2.27903	0.0294849	0.0952966	182.082	1	7.68157	0.339517

## Sheet: POS-IR_O vs IR_Y
metabolites	logFC	AveExpr	t	P.Value	FDR	m.z	Charge	Retention.time	Chromatographic.peak.width
10.01_393.1230m/z	0.67999	10.0512	5.87349	1.57189e-06	0.000540342	393.123	1	10.0097	0.1455
2.52_884.5423n	0.374042	14.7783	5.81781	1.84732e-06	0.000540342	885.55	1	2.52413	1.56825
7.54_176.0103m/z	1.22974	8.42434	5.46509	5.14898e-06	0.00100405	176.01	1	7.53607	0.210183
9.19_162.1122m/z	0.489074	16.9316	5.36147	6.96128e-06	0.00101809	162.112	1	9.18518	1.60058
6.19_166.0863m/z	0.525355	15.6326	5.17498	1.19782e-05	0.00103378	166.086	1	6.19415	0.614367
7.73_490.1124n	0.705823	10.3951	5.08626	1.55044e-05	0.00103378	513.1	1	7.73007	0.210167
9.17_554.3155n	0.85807	10.3108	5.07619	1.5965e-05	0.00103378	577.305	1	9.16902	0.194017
7.58_492.1486n	0.76037	11.3061	5.04908	1.72737e-05	0.00103378	493.156	1	7.58457	0.5982
6.26_249.0627m/z	0.424195	10.7935	5.01732	1.89443e-05	0.00103378	249.063	1	6.25883	0.388017
7.55_160.0444m/z	0.796814	10.6541	5.01079	1.93071e-05	0.00103378	160.044	1	7.55223	0.242517
4.32_625.5293m/z	0.45972	13.0252	5.00845	1.94386e-05	0.00103378	625.529	1	4.31873	0.614367
7.58_618.1488m/z	1.79859	9.04061	4.88413	2.7887e-05	0.00129888	618.149	1	7.58457	0.210183
7.55_789.0501m/z	1.92228	8.77732	4.87226	2.88641e-05	0.00129888	789.05	1	7.55223	0.436533
7.20_642.8240m/z	-0.726435	11.7414	-4.73529	4.29177e-05	0.00173152	642.824	1	7.19655	0.339517
10.54_501.0808m/z	0.686852	11.187	4.72357	4.43979e-05	0.00173152	501.081	1	10.5433	1.16407
7.54_516.1788n	0.52581	11.7352	4.6983	4.77621e-05	0.0017463	539.024	1	7.53607	0.517367
7.78_125.0149n	0.758142	16.1528	4.65916	5.34787e-05	0.00184029	126.022	1	7.77857	1.42277
6.24_204.0898n	0.538216	15.0793	4.59361	6.46095e-05	0.00209981	205.097	1	6.24267	0.533533
6.74_309.1807m/z	0.666984	10.995	4.51816	8.0285e-05	0.00235951	309.181	1	6.74385	0.1455
7.20_644.8214m/z	-0.607583	11.2686	-4.5165	8.06671e-05	0.00235951	644.821	1	7.19655	0.339517
4.32_902.5761m/z	0.432478	13.0745	4.42927	0.000103625	0.00288669	902.576	1	4.31873	0.679033
4.48_575.4991m/z	-0.441903	12.8776	-4.30822	0.000146497	0.00389549	575.499	1	4.4804	0.485033
6.68_190.1538m/z	-1.23794	10.4756	-4.26137	0.000167427	0.00425696	190.154	1	6.67918	0.32335
7.52_663.0263n	1.33962	8.9791	4.24654	0.000174644	0.00425696	686.018	1	7.51988	0.42035
7.71_174.1231m/z	0.465008	12.2268	4.16819	0.000218177	0.00510535	174.123	1	7.7139	0.5497
7.58_243.1015m/z	0.307254	13.2059	4.13656	0.000238622	0.00536899	243.102	1	7.58457	0.5982
7.20_936.7541m/z	-0.693919	10.3615	-4.1141	0.000254277	0.00550933	936.754	1	7.19655	0.291017
7.50_219.1556m/z	-0.530535	12.9597	-3.91748	0.000441938	0.00923335	219.156	1	7.50372	0.194017
7.52_383.1179m/z	-0.634954	18.9912	-3.89195	0.000474589	0.00957361	383.118	1	7.51988	0.339517
10.11_133.0612m/z	0.464883	13.4593	3.85325	0.000528624	0.0103082	133.061	1	10.1067	0.7437
9.17_708.3723m/z	1.00247	8.05012	3.83887	0.000550189	0.0103826	708.372	1	9.16902	0.145517
7.28_361.8869m/z	0.5832	8.7353	3.81956	0.000580504	0.0104397	361.887	1	7.27738	0.129333
9.36_102.0513m/z	0.438631	10.191	3.81439	0.000588904	0.0104397	102.051	1	9.36302	0.339517
9.83_310.0310m/z	0.430182	9.73852	3.70538	0.000795939	0.0131102	310.031	1	9.83188	0.242517
4.32_867.6317n	0.293174	13.1822	3.70231	0.000802706	0.0131102	885.549	1	4.31873	0.77605
10.03_287.0674n	0.614352	13.5087	3.69474	0.00081959	0.0131102	288.075	1	10.0259	0.32335
6.66_86.0971m/z	0.521126	11.4616	3.6905	0.000829194	0.0131102	86.0971	1	6.66302	0.339517
6.66_132.1022m/z	0.545731	15.5517	3.67952	0.000854594	0.0131563	132.102	1	6.66302	0.46885
5.60_941.5903n	-1.82015	11.3981	-3.66535	0.00089559	0.0134338	964.575	1	5.59597	0.339517
7.70_420.0176m/z	-0.635332	9.74353	-3.6212	0.00100268	0.0145192	420.018	1	7.69773	0.177833
5.60_943.5870n	-2.24281	10.0263	-3.61996	0.00101759	0.0145192	966.575	1	5.59597	0.210183
7.50_219.0272m/z	-0.412251	18.7679	-3.5946	0.00107818	0.0145438	219.027	1	7.50372	0.404183
6.76_573.2155m/z	-2.18188	8.80972	-3.59077	0.00108951	0.0145438	573.216	1	6.76002	0.258667
9.99_477.1034n	0.370778	10.6522	3.58758	0.00109903	0.0145438	478.111	1	9.99355	0.291
7.05_362.9069m/z	0.639038	8.74808	3.5802	0.00112134	0.0145438	362.907	1	7.05103	0.177833
5.60_939.5872n	-2.78386	11.2199	-3.57685	0.00116904	0.0145438	962.576	1	5.59597	0.291017
9.93_809.5338m/z	0.366452	8.61846	3.56323	0.00117435	0.0145438	809.534	1	9.92888	0.194
7.10_873.2694m/z	0.319773	10.5512	3.55733	0.00119334	0.0145438	873.269	1	7.09953	0.291017
7.71_241.0896m/z	0.500984	11.6542	3.49396	0.00141695	0.0167563	241.09	1	7.7139	0.226333
7.58_811.0337m/z	0.996411	10.1989	3.49001	0.00143216	0.0167563	811.034	1	7.58457	0.42035
9.17_132.0766m/z	0.561231	16.1196	3.46468	0.00153345	0.0175896	132.077	1	9.16902	0.582017
3.90_789.9890m/z	-0.464079	8.4698	-3.44014	0.00163814	0.0184291	789.989	1	3.89838	0.161683
2.20_778.5615m/z	-0.528748	10.381	-3.3959	0.00184453	0.0203595	778.561	1	2.20078	0.307183
7.73_785.0966m/z	0.707817	8.08723	3.38535	0.00189732	0.0204994	785.097	1	7.73007	0.161667
6.32_132.1025m/z	0.524861	16.36	3.36771	0.00198885	0.0204994	132.102	1	6.3235	0.711383
7.26_558.8606m/z	0.898126	8.20538	3.36637	0.00199598	0.0204994	558.861	1	7.26122	0.194017
3.85_226.1200n	1.10527	11.4595	3.36611	0.00199738	0.0204994	227.127	1	3.84987	0.630533
3.85_172.1205m/z	0.626332	15.1032	3.35125	0.00207807	0.0205568	172.12	1	3.84987	0.6952
9.19_839.4405m/z	1.56598	6.66408	3.34661	0.00210388	0.0205568	839.44	1	9.18518	0.113183
7.71_70.0661m/z	0.437529	10.166	3.34055	0.00213811	0.0205568	70.0661	1	7.7139	0.291017
7.71_138.0567m/z	0.349624	11.9745	3.3396	0.00214353	0.0205568	138.057	1	7.7139	0.436517
6.32_86.0970m/z	0.495478	12.0494	3.31465	0.00229041	0.0215536	86.097	1	6.3235	0.3557
7.50_162.0531n	-0.315404	14.2346	-3.30963	0.00232115	0.0215536	180.088	1	7.50372	0.404183
10.01_928.1546m/z	1.17177	8.36688	3.25603	0.00267455	0.024447	928.155	1	10.0097	0.177833
5.61_479.8329m/z	-3.87346	11.9165	-3.21288	0.00306747	0.0276072	479.833	1	5.61213	0.355683
9.19_656.3566m/z	0.730732	7.58873	3.19662	0.00312628	0.0277102	656.357	1	9.18518	0.0970167
7.70_407.2296m/z	0.648813	12.5288	3.1826	0.00324305	0.0283161	407.23	1	7.69773	0.533517
9.98_409.1558m/z	-0.58097	9.9985	-3.17183	0.00333552	0.0286953	409.156	1	9.97738	0.307167
7.29_166.9518m/z	0.479914	9.11337	3.09552	0.00406681	0.0342385	166.952	1	7.29355	0.22635
9.91_129.0430n	0.275802	17.8876	3.09245	0.00409912	0.0342385	147.078	1	9.91272	1.3904
7.71_807.1194m/z	0.901024	7.37002	3.08717	0.00415544	0.0342385	807.119	1	7.7139	0.113167
9.36_74.0566m/z	0.392709	10.3826	3.08034	0.00422931	0.0343631	74.0566	1	9.36302	0.32335
4.48_857.5194m/z	-0.372541	11.1202	-3.045	0.00463214	0.0371206	857.519	1	4.4804	0.792217
7.50_180.0640n	-0.2892	19.1071	-3.03358	0.0047698	0.0371375	203.053	1	7.50372	0.452683
6.52_216.1711m/z	0.366097	17.1979	3.03294	0.0047777	0.0371375	216.171	1	6.5175	0.436517
5.61_982.5596m/z	-2.70769	10.3455	-3.03688	0.0048247	0.0371375	982.56	1	5.61213	0.32335
3.85_113.0596n	0.851052	12.7395	2.97805	0.00549674	0.041761	114.067	1	3.84987	0.533517
10.09_316.1646m/z	0.378147	12.3084	2.94906	0.00591664	0.0443748	316.165	1	10.0906	0.22635
7.50_97.0294m/z	-0.619972	5.88407	-2.94237	0.00601782	0.0445623	97.0294	1	7.50372	0.0646833
7.18_742.7926m/z	-0.164393	12.7891	-2.93546	0.00612391	0.0447811	742.793	1	7.18037	0.355683
5.61_988.5570m/z	-1.75504	9.59269	-2.90762	0.00659575	0.047636	988.557	1	5.61213	0.291017
6.52_158.1178m/z	0.352747	15.7141	2.88395	0.00697261	0.049237	158.118	1	6.5175	0.533517
9.99_765.1661m/z	0.944532	8.11583	2.8832	0.00698576	0.049237	765.166	1	9.99355	0.226333
9.99_720.1997n	0.648525	9.63487	2.87652	0.00710376	0.0494016	743.189	1	9.99355	0.2425
7.25_736.7883m/z	0.742873	7.71655	2.87086	0.00720529	0.0494016	736.788	1	7.24505	0.145517
9.91_83.0379n	0.30161	9.42704	2.8677	0.00726246	0.0494016	101.072	1	9.91272	0.274833
7.67_307.0998m/z	0.312651	11.3399	2.85655	0.00746787	0.050215	307.1	1	7.6654	0.339533
4.43_863.5660m/z	-0.335181	12.5102	-2.82414	0.00809646	0.0536153	863.566	1	4.4319	0.662867
11.11_289.1169m/z	-0.604107	11.9942	-2.81801	0.00822072	0.0536153	289.117	1	11.1091	0.32335
7.20_646.8151m/z	-0.262689	11.2041	-2.81665	0.0082485	0.0536153	646.815	1	7.19655	0.355683
9.98_106.0502m/z	0.282127	10.7702	2.79159	0.00877737	0.056426	106.05	1	9.97738	0.27485
11.14_242.1174m/z	-1.05665	9.8949	-2.77857	0.00906453	0.0576386	242.117	1	11.1415	0.32335
7.52_559.5165m/z	-0.264687	10.2275	-2.74751	0.00978502	0.0615509	559.517	1	7.51988	0.307183
7.60_501.1363m/z	0.431041	10.328	2.71491	0.0105986	0.0659595	501.136	1	7.60073	0.22635
10.09_87.0562m/z	0.418473	7.95308	2.70538	0.0108483	0.0668029	87.0562	1	10.0906	0.210183
11.32_351.0256m/z	0.238229	17.6697	2.69336	0.0111707	0.0680717	351.026	1	11.3193	0.582017
9.17_524.2788n	0.59484	12.3181	2.68901	0.0112895	0.0680859	525.286	1	9.16902	0.27485
4.43_603.5330m/z	-0.261426	13.4209	-2.68285	0.0114599	0.0684086	603.533	1	4.4319	0.727533
7.25_306.9522m/z	-1.63592	5.85604	-2.66723	0.0119027	0.070334	306.952	1	7.24505	0.0646667
9.99_794.1505m/z	0.664619	7.73785	2.65565	0.0122411	0.0707266	794.151	1	9.99355	0.161667
9.93_169.0591m/z	0.229319	15.6068	2.65295	0.0123213	0.0707266	169.059	1	9.92888	0.630517
9.17_808.3991n	0.559867	11.2838	2.6526	0.0123318	0.0707266	809.406	1	9.16902	0.17785
10.58_550.0863m/z	-0.756374	9.2515	-2.64465	0.0125709	0.0712299	550.086	1	10.5756	0.210183
7.18_840.7694m/z	-0.124835	12.8913	-2.64105	0.0126805	0.0712299	840.769	1	7.18037	0.32335
13.49_433.9769m/z	0.178719	13.5044	2.63765	0.0127849	0.0712299	433.977	1	13.4857	1.87542
7.33_351.1025m/z	0.143113	12.1073	2.63233	0.01295	0.0714694	351.102	1	7.32588	0.37185
10.01_228.1472m/z	0.282996	12.889	2.62404	0.013211	0.0721112	228.147	1	10.0097	0.87305
11.17_733.0475m/z	-0.559436	8.40388	-2.62085	0.0133128	0.0721112	733.047	1	11.1738	0.258683
13.29_393.9642m/z	0.330524	10.7583	2.60285	0.0139005	0.0739645	393.964	1	13.2917	1.30957
7.57_118.0882m/z	0.250547	15.621	2.60263	0.0139078	0.0739645	118.088	1	7.5684	0.32335
9.17_262.1394n	0.54867	13.4027	2.58596	0.0144737	0.0762802	263.147	1	9.16902	0.32335
10.41_749.0650m/z	0.368652	9.17324	2.55536	0.015568	0.081315	749.065	1	10.4139	0.436517
7.68_708.0006m/z	-0.676192	8.03809	-2.54067	0.01612	0.0832535	708.001	1	7.68157	0.258667
4.12_502.3094m/z	0.228888	13.6952	2.53796	0.0162238	0.0832535	502.309	1	4.12472	0.291017
10.70_148.0642m/z	0.315676	12.703	2.53401	0.0163761	0.0833046	148.064	1	10.7049	0.937717
6.13_603.2958m/z	0.356255	11.6293	2.52281	0.0168154	0.0848017	603.296	1	6.12948	0.291017
13.52_452.9325m/z	0.346398	10.2671	2.51183	0.0172565	0.0862824	452.932	1	13.5181	0.97005
7.07_913.7787m/z	0.132266	12.4993	2.50792	0.0174162	0.0863429	913.779	1	7.0672	0.37185
7.67_517.0460m/z	-0.737879	5.74931	-2.48509	0.0183754	0.089934	517.046	1	7.6654	0.210167
7.02_790.8372m/z	0.448837	7.43955	2.48341	0.018448	0.089934	790.837	1	7.0187	0.097
9.17_190.1283m/z	0.288235	13.4554	2.4784	0.0186657	0.0902433	190.128	1	9.16902	0.889217
7.52_145.0514m/z	-0.215513	11.6608	-2.45739	0.0196046	0.0940055	145.051	1	7.51988	0.242517
7.54_414.0105m/z	0.461316	9.88211	2.4519	0.0198565	0.094134	414.011	1	7.53607	0.517367
7.28_768.7865m/z	-0.259118	9.21603	-2.44982	0.0199532	0.094134	768.786	1	7.27738	0.258683
7.10_969.7443m/z	0.174382	11.9669	2.43846	0.0204871	0.0958797	969.744	1	7.09953	0.355683
7.67_557.1252m/z	0.59023	9.58416	2.43415	0.0206931	0.0960753	557.125	1	7.6654	0.194
9.19_787.4323m/z	0.637926	8.25805	2.41159	0.021802	0.0997369	787.432	1	9.18518	0.145517
7.70_204.2473m/z	0.355686	13.7709	2.41118	0.0218228	0.0997369	204.247	1	7.69773	0.194

## Sheet: POS_interaction
metabolites	logFC	AveExpr	t	P.Value	FDR	m.z	Charge	Retention.time	Chromatographic.peak.width
10.56_883.0162m/z	0.757498	9.39269	5.07813	1.58752e-05	0.00928702	883.016	1	10.5594	0.42035
