# Supplementary material for: Effects of myocardial ischemia/reperfusion injury on plasma metabolomic profile during aging
Source: Aging Cell. 2020 Dec 29;20(1):e13284. doi: 10.1111/acel.13284 (PMC7811846; doi:10.1111/acel.13284)
Supplement: Supplementary file 10 — Appendix S8 [file ACEL-20-e13284-s010.xlsx]

## Sheet: NEG-S_O vs S_Y
metabolites	logFC	AveExpr	t	P.Value	FDR	m.z	Charge	Retention.time..min.	Chromatographic.peak.width..min.
7.44_463.3283m/z	-1.01632	14.9497	-6.84374	5.66079e-08	2.19639e-05	463.328	1	7.44313	0.582033
7.43_435.2970m/z	-0.938219	14.5348	-6.49634	1.61656e-07	2.36564e-05	435.297	1	7.42697	0.630533
9.11_291.1669m/z	1.093	9.97603	6.36923	2.37767e-07	2.36564e-05	291.167	1	9.10838	0.177833
7.43_383.0646m/z	-1.34031	13.3162	-6.36088	2.43881e-07	2.36564e-05	383.065	1	7.42697	0.32335
6.59_310.1389m/z	1.97196	12.4028	6.08837	5.59267e-07	4.33991e-05	310.139	1	6.58625	0.32335
7.43_457.2415m/z	-1.00417	11.8976	-5.80868	1.31431e-06	8.49918e-05	457.242	1	7.42697	0.258683
6.62_242.0545m/z	1.35416	14.1375	5.71153	1.76894e-06	9.805e-05	242.054	1	6.61858	0.808383
9.09_261.1303m/z	1.61446	9.6149	5.61403	2.38361e-06	0.000115605	261.13	1	9.09222	0.129333
6.15_203.0834m/z	0.782085	13.7057	5.41299	4.40755e-06	0.000169595	203.083	1	6.14973	0.420367
9.98_286.0611m/z	1.36235	13.5267	5.39538	4.65124e-06	0.000169595	286.061	1	9.98142	0.46885
5.58_376.8756m/z	-0.858038	13.1099	-5.38453	4.80809e-06	0.000169595	376.876	1	5.58387	0.307183
7.39_255.0728m/z	-0.91539	15.5654	-5.28759	6.46461e-06	0.000190378	255.073	1	7.39463	0.5982
5.58_378.8738m/z	-0.967087	12.007	-5.27618	6.69369e-06	0.000190378	378.874	1	5.58387	0.291017
5.58_374.8783m/z	-0.890854	12.0978	-5.25271	7.19081e-06	0.000190378	374.878	1	5.58387	0.258683
7.65_457.2359m/z	-1.20451	10.9616	-5.24509	7.35998e-06	0.000190378	457.236	1	7.6533	0.242517
9.11_553.2999m/z	4.81924	5.4479	5.09352	1.1681e-05	0.000262248	553.3	1	9.10838	0.113167
10.55_191.0205m/z	0.661169	19.3185	5.09168	1.17467e-05	0.000262248	191.02	1	10.5473	2.23115
6.75_71.0160m/z	3.62265	5.81969	5.08015	1.21662e-05	0.000262248	71.016	1	6.74793	0.6467
7.77_253.0568m/z	-0.923659	14.0183	-4.85733	2.39292e-05	0.000470301	253.057	1	7.76648	0.679033
10.55_111.0102m/z	0.797715	11.3372	4.85303	2.42423e-05	0.000470301	111.01	1	10.5473	0.856883
7.44_449.2903m/z	-2.35057	7.16878	-4.82262	2.65787e-05	0.000491074	449.29	1	7.44313	0.1455
6.70_269.0835m/z	1.45726	14.8427	4.76169	3.19519e-05	0.000563516	269.084	1	6.69943	1.3419
6.68_263.1138m/z	-1.47391	13.228	-4.72727	3.54486e-05	0.000598002	263.114	1	6.68327	0.258683
9.09_283.1133m/z	0.700858	10.5155	4.70053	3.84241e-05	0.00062119	283.113	1	9.09222	0.194
7.44_461.3115m/z	-1.68573	9.7562	-4.68358	4.04377e-05	0.000627592	461.312	1	7.44313	0.242517
7.43_310.1157m/z	-0.8972	15.7301	-4.62985	4.75306e-05	0.000709303	310.116	1	7.42697	0.6952
7.44_71.0158m/z	-0.515268	12.187	-4.52022	6.60337e-05	0.000948929	71.0158	1	7.44313	0.339517
9.11_220.1197m/z	0.577342	11.7028	4.50292	6.95411e-05	0.000963641	220.12	1	9.10838	0.226333
7.46_473.2424m/z	-0.583755	13.7423	-4.46411	7.80891e-05	0.00104478	473.242	1	7.4593	0.582033
6.63_215.0336m/z	1.50866	14.6675	4.44464	8.27602e-05	0.00107037	215.034	1	6.63475	1.13172
5.58_558.7336m/z	-0.981876	11.5898	-4.36843	0.000103836	0.00129963	558.734	1	5.58387	0.307183
2.67_218.8995m/z	-0.455683	13.748	-4.35022	0.000109606	0.00132897	218.899	1	2.67372	0.339517
6.68_549.2101m/z	-2.14408	8.95973	-4.32088	0.000119569	0.00137955	549.21	1	6.68327	0.12935
4.02_500.2779m/z	0.608599	12.6286	4.31718	0.000120888	0.00137955	500.278	1	4.01562	0.46885
2.67_175.8746m/z	-1.33851	8.24488	-4.2509	0.000147077	0.00163045	175.875	1	2.67372	0.258683
2.67_216.9011m/z	-0.412543	12.8325	-4.23567	0.000153837	0.00165802	216.901	1	2.67372	0.339517
4.18_899.5623m/z	-1.55473	8.71367	-4.20346	0.000169156	0.00175446	899.562	1	4.1773	0.420367
7.39_84.0114m/z	-0.40758	9.58137	-4.19814	0.000171828	0.00175446	84.0114	1	7.39463	0.307183
10.24_239.0770m/z	0.664532	13.3129	4.15735	0.000193722	0.00192729	239.077	1	10.2401	0.291017
7.44_101.0256m/z	-0.407304	12.8079	-4.11583	0.000218805	0.00212241	101.026	1	7.44313	0.533517
5.58_556.7459m/z	-0.972534	11.2375	-4.09734	0.000230975	0.00218581	556.746	1	5.58387	0.32335
7.44_215.0337m/z	-0.432228	16.9441	-4.08537	0.000239198	0.00220973	215.034	1	7.44313	0.679033
6.68_527.2320m/z	-3.47354	9.34022	-4.07011	0.000252373	0.00227723	527.232	1	6.68327	0.145517
9.87_165.0392m/z	0.667514	12.754	4.0387	0.000274101	0.00241707	165.039	1	9.86825	0.436517
6.59_436.2391m/z	1.69556	7.59886	4.01676	0.000292187	0.0025193	436.239	1	6.58625	0.12935
2.43_385.2193m/z	-3.95895	6.52138	-3.99315	0.000312942	0.0026396	385.219	1	2.43122	0.355717
7.44_217.0311m/z	-0.402096	15.3989	-3.96505	0.000339528	0.002752	217.031	1	7.44313	0.614367
7.44_87.0112m/z	-0.439673	10.8538	-3.95583	0.00034872	0.002752	87.0112	1	7.44313	0.32335
11.32_261.0749m/z	-0.801827	14.6655	-3.9523	0.000352302	0.002752	261.075	1	11.3233	0.3719
7.39_75.0104m/z	-0.881201	11.1049	-3.95002	0.000354639	0.002752	75.0104	1	7.39463	0.355683
7.75_124.0091m/z	0.526068	18.8831	3.93297	0.00037257	0.00283445	124.009	1	7.75032	0.6952
2.67_220.8977m/z	-0.428617	12.7883	-3.91454	0.000392952	0.00293203	220.898	1	2.67372	0.355683
7.77_282.0835m/z	-0.69852	12.4485	-3.88692	0.000425547	0.00311532	282.084	1	7.76648	0.307183
7.65_294.1206m/z	-0.974373	14.8357	-3.87941	0.000434844	0.00312444	294.121	1	7.6533	0.355683
3.77_578.3467m/z	0.357912	18.2276	3.85758	0.000463033	0.00326648	578.347	1	3.77312	1.18022
7.46_326.1432m/z	-0.753898	15.3676	-3.82503	0.000508393	0.00350002	326.143	1	7.4593	0.711367
7.44_179.0572m/z	-0.415833	18.5781	-3.82109	0.000514178	0.00350002	179.057	1	7.44313	0.436517
5.58_538.7613m/z	-0.81626	10.6843	-3.80393	0.000540078	0.00361293	538.761	1	5.58387	0.27485
2.67_354.8828m/z	-0.388095	13.1561	-3.75	0.00063	0.00414305	354.883	1	2.67372	0.339517
2.69_356.8785m/z	-0.424324	14.5137	-3.72941	0.000668031	0.00431994	356.879	1	2.68988	0.37185
7.44_108.0434n	-0.371862	13.6473	-3.71301	0.000699891	0.00445176	143.036	1	7.44313	0.339517
7.46_296.1360m/z	-0.64567	18.001	-3.66893	0.000793023	0.00496279	296.136	1	7.4593	0.565867
6.26_436.2337m/z	0.979048	8.41498	3.65051	0.000835401	0.00514501	436.234	1	6.2629	0.097
5.15_199.0387m/z	0.379687	15.1084	3.631	0.000882648	0.00535105	199.039	1	5.14735	0.565867
7.44_89.0261m/z	-0.385642	15.6357	-3.58389	0.00100768	0.00601507	89.0261	1	7.44313	0.46885
6.25_130.0891m/z	0.709757	14.8803	3.56681	0.00105708	0.00621436	130.089	1	6.24673	0.258683
5.71_89.0262m/z	0.714456	17.5906	3.55197	0.00110191	0.0063812	89.0262	1	5.71322	1.56825
2.67_358.8762m/z	-0.415869	14.5234	-3.54071	0.00113712	0.00642384	358.876	1	2.67372	0.37185
5.16_124.9927m/z	0.63018	12.6761	3.53906	0.00114238	0.00642384	124.993	1	5.16352	0.46885
2.67_360.8752m/z	-0.335164	13.181	-3.53246	0.00116363	0.00644985	360.875	1	2.67372	0.339517
11.78_191.0205m/z	0.431469	16.5771	3.48879	0.00131406	0.00718106	191.02	1	11.776	0.7922
5.58_454.7992m/z	-2.77434	11.8541	-3.47963	0.00135556	0.00730495	454.799	1	5.58387	0.420367
3.66_602.3461m/z	0.499073	15.5453	3.40135	0.00167344	0.00889443	602.346	1	3.65993	0.6467
3.79_651.5679m/z	1.08813	9.1618	3.37277	0.00181006	0.0094906	651.568	1	3.78928	0.339517
9.85_145.1688m/z	0.766275	10.6356	3.35639	0.00189315	0.00979387	145.169	1	9.85208	0.113167
5.58_458.7954m/z	-2.65027	13.1437	-3.33762	0.00200278	0.0102247	458.795	1	5.58387	0.4527
11.78_111.0104m/z	0.418357	9.49133	3.32275	0.00207536	0.0104249	111.01	1	11.776	0.42035
5.58_456.7975m/z	-2.42013	13.4575	-3.32097	0.00209572	0.0104249	456.798	1	5.58387	0.436533
5.15_201.0355m/z	0.340831	13.5705	3.30496	0.00217839	0.0106227	201.036	1	5.14735	0.404183
3.72_600.3305m/z	0.690971	11.8584	3.30296	0.00219024	0.0106227	600.331	1	3.72462	0.42035
3.79_87.0110m/z	0.734046	13.6491	3.29329	0.00224855	0.0107495	87.011	1	3.78928	0.7437
2.69_178.8453m/z	-0.467982	13.0386	-3.28951	0.0022718	0.0107495	178.845	1	2.68988	0.355683
8.17_105.0207m/z	1.06106	10.5697	3.27099	0.00238881	0.0111669	105.021	1	8.17067	0.56585
9.84_195.0527m/z	-0.601596	15.8712	-3.26631	0.00241929	0.0111748	195.053	1	9.83592	0.986217
5.63_554.7802m/z	-0.80358	10.3867	-3.22227	0.00272473	0.0124376	554.78	1	5.63237	0.27485
5.71_89.1091m/z	0.958713	11.9225	3.20126	0.00288302	0.0129161	89.1091	1	5.71322	0.307183
6.59_130.0883m/z	0.592108	14.0279	3.19546	0.00292828	0.0129161	130.088	1	6.58625	0.242517
6.36_256.0606m/z	1.11546	12.5027	3.19531	0.00292942	0.0129161	256.061	1	6.35992	1.89158
10.24_203.0624m/z	-0.610585	12.3573	-3.17506	0.00309276	0.013483	203.062	1	10.2401	0.485033
7.48_79.9594m/z	0.752459	7.4765	3.11477	0.00363172	0.0156568	79.9594	1	7.47547	0.177833
6.10_164.0729m/z	0.485394	14.2447	3.09015	0.00387656	0.0165286	164.073	1	6.10123	0.436533
7.60_360.1315m/z	-0.973026	16.9946	-3.05546	0.00424804	0.0177575	360.131	1	7.6048	0.27485
7.78_71.0159m/z	-0.254901	12.9595	-3.05472	0.0042563	0.0177575	71.0159	1	7.78265	0.5497
4.06_498.2550m/z	0.893849	8.43068	3.00503	0.00484859	0.0200133	498.255	1	4.06413	0.113167
7.78_101.0256m/z	-0.233649	13.5673	-2.99679	0.00495397	0.0202331	101.026	1	7.78265	0.614367
2.66_180.8422m/z	-0.369777	12.9728	-2.97606	0.00522892	0.0211335	180.842	1	2.65755	0.355683
11.50_779.2533m/z	0.792202	9.76001	2.95032	0.00559011	0.0223604	779.253	1	11.5012	0.161717
4.21_883.5332m/z	0.513952	13.653	2.94247	0.0057049	0.0225868	883.533	1	4.20963	0.92155
3.61_608.3762m/z	0.707662	11.6616	2.92446	0.00597668	0.0234238	608.376	1	3.61143	0.404183
7.44_367.1074m/z	-0.461607	14.8809	-2.92045	0.00603876	0.0234304	367.107	1	7.44313	0.759867
7.78_161.0463m/z	-0.230579	15.7219	-2.90146	0.00634146	0.0243613	161.046	1	7.78265	0.7437
5.58_537.7488n	-1.24867	10.7372	-2.87887	0.00671991	0.025562	572.79	1	5.58387	0.307183
7.78_179.0568m/z	-0.232371	19.2633	-2.86589	0.00694684	0.0261687	179.057	1	7.78265	0.6952
9.85_145.0624m/z	0.307336	16.7854	2.81111	0.00798586	0.0297934	145.062	1	9.85208	0.307183
9.09_135.0305m/z	0.317603	15.5683	2.80714	0.00806648	0.0298076	135.031	1	9.09222	0.5497
5.60_517.7950m/z	-1.56469	10.1431	-2.78217	0.00859167	0.0312371	517.795	1	5.60003	0.4042
6.17_595.2828m/z	0.634751	8.73181	2.78112	0.00861435	0.0312371	595.283	1	6.1659	0.113167
7.78_107.0362m/z	-0.288973	11.0825	-2.76133	0.00905425	0.0322947	107.036	1	7.78265	0.307183
9.85_291.1317m/z	0.358049	14.5993	2.76053	0.00907247	0.0322947	291.132	1	9.85208	0.194
5.58_505.8031n	-0.777978	11.4283	-2.75281	0.00924992	0.032627	540.78	1	5.58387	0.291017
11.49_801.2207m/z	0.884822	9.90317	2.74645	0.00939845	0.0328522	801.221	1	11.485	0.113217
2.71_184.8245m/z	-0.504899	9.76512	-2.68667	0.0109081	0.0377888	184.825	1	2.70607	0.307183
4.13_476.2780m/z	0.407354	13.0681	2.68088	0.0110654	0.0379945	476.278	1	4.1288	0.436517
6.05_619.2860m/z	0.551035	11.4801	2.67268	0.0112922	0.038433	619.286	1	6.05273	0.258683
12.37_307.1499m/z	0.592416	10.9087	2.60009	0.0134951	0.0453137	307.15	1	12.3742	0.339517
2.24_636.3494m/z	1.95212	9.25721	2.59718	0.013614	0.0453137	636.349	1	2.23717	0.404217
5.76_134.0346m/z	0.469651	8.70084	2.59498	0.0136642	0.0453137	134.035	1	5.76172	0.937717
5.78_619.2859m/z	0.525017	11.5679	2.57499	0.0143449	0.0471681	619.286	1	5.77788	0.404183
5.58_460.7937m/z	-2.13063	11.7291	-2.56076	0.0148806	0.047893	460.794	1	5.58387	0.420367
2.27_111.0212m/z	0.87808	8.70453	2.55907	0.014909	0.047893	111.021	1	2.2695	0.226383
7.77_304.0728m/z	0.30804	19.2994	2.55833	0.0149357	0.047893	304.073	1	7.76648	0.7922
9.93_284.1000m/z	0.554687	9.45127	2.53689	0.0157286	0.0500222	284.1	1	9.93292	0.113183
4.32_220.0337m/z	0.43452	13.4406	2.52217	0.0162954	0.0514034	220.034	1	4.3228	0.5982
9.40_173.0920m/z	0.487477	11.4619	2.4889	0.0176459	0.0544384	173.092	1	9.3994	0.258683
2.75_300.8895m/z	-0.558224	7.7344	-2.48811	0.0176792	0.0544384	300.89	1	2.75457	0.145517
2.22_576.3305m/z	0.833746	9.44569	2.48257	0.0179142	0.0544384	576.331	1	2.221	0.33955
2.61_100.0058m/z	-0.260335	13.0567	-2.47964	0.0180394	0.0544384	100.006	1	2.60905	0.776067
5.58_519.7929m/z	-2.01113	11.1094	-2.47978	0.0180692	0.0544384	519.793	1	5.58387	0.436533
7.78_308.1220m/z	-0.343391	12.8304	-2.47825	0.0180994	0.0544384	308.122	1	7.78265	0.242517
11.65_145.0978m/z	0.530174	12.3711	2.44898	0.0194005	0.0579029	145.098	1	11.6467	0.339517
3.45_103.0057m/z	0.416699	9.98098	2.4309	0.0202465	0.0599668	103.006	1	3.44977	0.468867
2.67_500.2792m/z	1.95209	12.3497	2.41761	0.0209276	0.0611168	500.279	1	2.67372	0.646733
3.01_151.0461m/z	-1.16024	14.7784	-2.41695	0.0209498	0.0611168	151.046	1	3.01323	0.824533
4.48_297.1209m/z	0.971667	15.3611	2.38582	0.0225036	0.0648818	297.121	1	4.48448	0.323333
3.01_476.2785m/z	1.93384	12.6459	2.38522	0.0225749	0.0648818	476.278	1	3.01323	0.727533
7.59_271.0208m/z	0.374509	13.5349	2.36105	0.0238386	0.0680101	271.021	1	7.58863	0.37185
5.65_632.7684m/z	-1.85913	7.68932	-2.356	0.0241195	0.0683093	632.768	1	5.64853	0.17785
7.46_239.0777m/z	-0.272006	16.6041	-2.34226	0.024899	0.0700058	239.078	1	7.4593	0.37185
7.78_149.0466m/z	-0.205737	12.7679	-2.31564	0.0264735	0.0734055	149.047	1	7.78265	0.307183
3.79_623.5464m/z	0.486158	10.1576	2.31385	0.0265827	0.0734055	623.546	1	3.78928	0.5012
2.66_617.4478m/z	-0.254175	9.95783	-2.31233	0.0266757	0.0734055	617.448	1	2.65755	0.37185
5.60_574.7898m/z	-0.526789	10.1068	-2.30692	0.0270083	0.0737974	574.79	1	5.60003	0.355683
4.16_452.2782m/z	0.327007	12.0327	2.29572	0.0277103	0.0751859	452.278	1	4.16113	0.388017
3.77_688.3387m/z	1.13456	7.93751	2.2769	0.0289259	0.0774942	688.339	1	3.77312	0.097
5.65_634.7751m/z	-1.46735	7.57001	-2.27637	0.0289605	0.0774942	634.775	1	5.64853	0.161683
4.03_480.3096m/z	0.305297	11.177	2.26958	0.0294113	0.0776755	480.31	1	4.0318	0.258683
7.78_239.0778m/z	-0.179676	17.5291	-2.26932	0.0294286	0.0776755	239.078	1	7.78265	0.679033
7.44_114.0312n	-0.221602	14.2086	-2.25887	0.0301348	0.0790019	113.024	1	7.44313	0.404183
10.71_291.0849m/z	-0.236464	14.4752	-2.21461	0.0332977	0.0866485	291.085	1	10.709	0.5497
11.84_621.1212m/z	0.199742	13.4693	2.20901	0.0337178	0.0866485	621.121	1	11.8407	0.291017
2.53_524.2784m/z	1.45327	12.9374	2.20958	0.0337215	0.0866485	524.278	1	2.52822	0.7599
7.39_283.1028m/z	-0.47013	11.755	-2.20396	0.0341016	0.0869722	283.103	1	7.39463	0.258683
7.77_404.1897m/z	-0.884636	9.37045	-2.20142	0.0342957	0.0869722	404.19	1	7.76648	0.0646667
5.57_523.7905m/z	-1.39448	9.4316	-2.19442	0.0348363	0.0877694	523.791	1	5.5677	0.37185
5.65_630.7681m/z	-1.16292	7.68346	-2.18762	0.0353683	0.0885348	630.768	1	5.64853	0.17785
3.77_566.3523m/z	0.351214	10.0491	2.16682	0.037042	0.0921301	566.352	1	3.77312	0.22635
7.64_114.0569m/z	0.40924	11.7475	2.15885	0.0377016	0.0931735	114.057	1	7.63713	0.145517

## Sheet: NEG-IR_O vs IR_Y
metabolites	logFC	AveExpr	t	P.Value	FDR	m.z	Charge	Retention.time..min.	Chromatographic.peak.width..min.
9.11_291.1669m/z	0.88144	9.97603	5.28149	6.58615e-06	0.00130183	291.167	1	9.10838	0.177833
6.59_310.1389m/z	1.5912	12.4028	5.05155	1.32721e-05	0.00130183	310.139	1	6.58625	0.32335
9.84_195.0527m/z	-0.902131	15.8712	-5.03636	1.38993e-05	0.00130183	195.053	1	9.83592	0.986217
9.11_220.1197m/z	0.62437	11.7028	5.00724	1.51861e-05	0.00130183	220.12	1	9.10838	0.226333
2.43_385.2193m/z	-4.79638	6.52138	-4.97445	1.67762e-05	0.00130183	385.219	1	2.43122	0.355717
6.62_242.0545m/z	1.05405	14.1375	4.5713	5.66641e-05	0.00320257	242.054	1	6.61858	0.808383
10.55_191.0205m/z	0.573347	19.3185	4.54005	6.22276e-05	0.00320257	191.02	1	10.5473	2.23115
7.39_255.0728m/z	-0.76105	15.5654	-4.52023	6.60323e-05	0.00320257	255.073	1	7.39463	0.5982
6.15_203.0834m/z	0.62724	13.7057	4.46387	7.81438e-05	0.00336887	203.083	1	6.14973	0.420367
5.58_374.8783m/z	-0.726998	12.0978	-4.40763	9.24086e-05	0.00337854	374.878	1	5.58387	0.258683
5.58_376.8756m/z	-0.681207	13.1099	-4.39558	9.57833e-05	0.00337854	376.876	1	5.58387	0.307183
5.58_378.8738m/z	-0.766834	12.007	-4.30181	0.000126521	0.00409084	378.874	1	5.58387	0.291017
6.70_269.0835m/z	1.26752	14.8427	4.25869	0.000143731	0.00428981	269.084	1	6.69943	1.3419
10.55_111.0102m/z	0.673979	11.3372	4.21607	0.000162989	0.00436594	111.01	1	10.5473	0.856883
9.98_286.0611m/z	1.03241	13.5267	4.20421	0.000168786	0.00436594	286.061	1	9.98142	0.46885
7.43_383.0646m/z	-0.842687	13.3162	-4.11221	0.000221139	0.00536263	383.065	1	7.42697	0.32335
7.44_463.3283m/z	-0.571874	14.9497	-3.95967	0.000344861	0.00770985	463.328	1	7.44313	0.582033
6.63_215.0336m/z	1.30297	14.6675	3.94708	0.000357673	0.00770985	215.034	1	6.63475	1.13172
6.10_164.0729m/z	0.59676	14.2447	3.90643	0.000402264	0.00817851	164.073	1	6.10123	0.436533
6.75_71.0160m/z	2.69318	5.81969	3.88339	0.000429893	0.00817851	71.016	1	6.74793	0.6467
9.85_145.0624m/z	0.411826	16.7854	3.87323	0.000442651	0.00817851	145.062	1	9.85208	0.307183
6.68_263.1138m/z	-1.15773	13.228	-3.81807	0.000518645	0.00895876	263.114	1	6.68327	0.258683
9.09_261.1303m/z	1.05969	9.6149	3.78897	0.000563692	0.00895876	261.13	1	9.09222	0.129333
9.85_291.1317m/z	0.476473	14.5993	3.77732	0.000582762	0.00895876	291.132	1	9.85208	0.194
7.39_75.0104m/z	-0.817334	11.1049	-3.7672	0.00059984	0.00895876	75.0104	1	7.39463	0.355683
6.68_527.2320m/z	-3.11827	9.34022	-3.75702	0.000621935	0.00895876	527.232	1	6.68327	0.145517
7.43_435.2970m/z	-0.527227	14.5348	-3.75368	0.000623419	0.00895876	435.297	1	7.42697	0.630533
5.58_538.7613m/z	-0.769342	10.6843	-3.68653	0.000754473	0.010164	538.761	1	5.58387	0.27485
4.02_500.2779m/z	0.505088	12.6286	3.68411	0.000759677	0.010164	500.278	1	4.01562	0.46885
3.66_602.3461m/z	0.522884	15.5453	3.66427	0.000803535	0.0102335	602.346	1	3.65993	0.6467
9.87_165.0392m/z	0.586312	12.754	3.64759	0.000842307	0.0102335	165.039	1	9.86825	0.436517
11.78_191.0205m/z	0.438632	16.5771	3.64688	0.000844003	0.0102335	191.02	1	11.776	0.7922
7.65_457.2359m/z	-0.78438	10.9616	-3.51208	0.00123165	0.0144812	457.236	1	7.6533	0.242517
4.21_883.5332m/z	0.591744	13.653	3.48353	0.00133341	0.0152166	883.533	1	4.20963	0.92155
5.15_201.0355m/z	0.347621	13.5705	3.46599	0.00139988	0.0153529	201.036	1	5.14735	0.404183
9.09_283.1133m/z	0.500391	10.5155	3.45082	0.00145993	0.0153529	283.113	1	9.09222	0.194
5.15_199.0387m/z	0.35083	15.1084	3.4498	0.00146406	0.0153529	199.039	1	5.14735	0.565867
11.78_111.0104m/z	0.410551	9.49133	3.35284	0.00191166	0.019519	111.01	1	11.776	0.42035
5.58_558.7336m/z	-0.711525	11.5898	-3.25502	0.00249428	0.0248149	558.734	1	5.58387	0.307183
6.68_549.2101m/z	-1.54593	8.95973	-3.20345	0.00286617	0.0271721	549.21	1	6.68327	0.12935
6.05_619.2860m/z	0.6396	11.4801	3.18987	0.00297253	0.0271721	619.286	1	6.05273	0.258683
7.48_79.9594m/z	0.748645	7.4765	3.18651	0.00299937	0.0271721	79.9594	1	7.47547	0.177833
4.40_833.5183m/z	-0.65952	12.8572	-3.18503	0.00301134	0.0271721	833.518	1	4.40365	0.533517
7.43_457.2415m/z	-0.530824	11.8976	-3.1573	0.00324311	0.0285013	457.242	1	7.42697	0.258683
7.44_449.2903m/z	-1.49322	7.16878	-3.15015	0.00330556	0.0285013	449.29	1	7.44313	0.1455
3.61_608.3762m/z	0.731692	11.6616	3.10916	0.00368621	0.0310924	608.376	1	3.61143	0.404183
5.50_147.0638m/z	-0.476687	8.34955	-3.08415	0.00393857	0.0325141	147.064	1	5.50303	0.27485
9.93_284.1000m/z	0.639653	9.45127	3.00811	0.00480973	0.0388787	284.1	1	9.93292	0.113183
3.08_452.2784m/z	-2.11274	11.6922	-2.995	0.00499495	0.0395518	452.278	1	3.07792	0.695217
7.43_310.1157m/z	-0.560814	15.7301	-2.97572	0.00523347	0.0406117	310.116	1	7.42697	0.6952
5.71_89.0262m/z	0.579155	17.5906	2.96063	0.00544275	0.0414076	89.0262	1	5.71322	1.56825
5.58_556.7459m/z	-0.677458	11.2375	-2.93478	0.00581958	0.0419341	556.746	1	5.58387	0.32335
6.26_436.2337m/z	0.764287	8.41498	2.93023	0.00588838	0.0419341	436.234	1	6.2629	0.097
3.01_476.2785m/z	-2.30919	12.6459	-2.92862	0.00593258	0.0419341	476.278	1	3.01323	0.727533
9.85_145.1688m/z	0.649793	10.6356	2.92657	0.00594427	0.0419341	145.169	1	9.85208	0.113167
7.46_326.1432m/z	-0.551918	15.3676	-2.87934	0.00671178	0.046503	326.143	1	7.4593	0.711367
2.53_524.2784m/z	-1.80942	12.9374	-2.82877	0.00765889	0.0513402	524.278	1	2.52822	0.7599
10.24_239.0770m/z	0.439438	13.3129	2.82679	0.00767456	0.0513402	239.077	1	10.2401	0.291017
7.75_124.0091m/z	0.364194	18.8831	2.79967	0.00822032	0.052523	124.009	1	7.75032	0.6952
9.85_117.0254m/z	0.393021	14.6443	2.79821	0.00825074	0.052523	117.025	1	9.85208	1.8431
10.34_245.1125m/z	-0.993028	6.77665	-2.79789	0.00825749	0.052523	245.113	1	10.3371	0.08085
2.25_714.5060m/z	-1.15189	9.3638	-2.79006	0.00842231	0.0527073	714.506	1	2.25333	0.323383
5.58_460.7937m/z	-2.24575	11.7291	-2.77534	0.00876541	0.0539414	460.794	1	5.58387	0.420367
5.71_89.1091m/z	0.806272	11.9225	2.76828	0.00889755	0.0539414	89.1091	1	5.71322	0.307183
5.58_537.7488n	-1.14327	10.7372	-2.7103	0.0102862	0.0603091	572.79	1	5.58387	0.307183
2.67_500.2792m/z	-2.12913	12.3497	-2.71134	0.0102864	0.0603091	500.279	1	2.67372	0.646733
2.71_496.2722m/z	-1.92049	5.53357	-2.68851	0.0108582	0.0603091	496.272	1	2.70607	0.695233
6.25_130.0891m/z	0.520026	14.8803	2.68714	0.0108952	0.0603091	130.089	1	6.24673	0.258683
7.44_215.0337m/z	-0.276399	16.9441	-2.68627	0.0109187	0.0603091	215.034	1	7.44313	0.679033
7.46_473.2424m/z	-0.341614	13.7423	-2.68618	0.0109211	0.0603091	473.242	1	7.4593	0.582033
6.36_256.0606m/z	0.91054	12.5027	2.68196	0.0110359	0.0603091	256.061	1	6.35992	1.89158
4.50_253.0937m/z	0.344808	16.0856	2.63285	0.012456	0.0671242	253.094	1	4.50065	0.4527
2.67_175.8746m/z	-0.801051	8.24488	-2.61585	0.0129857	0.0690198	175.875	1	2.67372	0.258683
5.76_134.0346m/z	0.455259	8.70084	2.58651	0.0139491	0.0731385	134.035	1	5.76172	0.937717
3.72_600.3305m/z	0.523512	11.8584	2.57316	0.0144088	0.0745414	600.331	1	3.72462	0.42035
7.65_294.1206m/z	-0.626335	14.8357	-2.56415	0.0147267	0.0751837	294.121	1	7.6533	0.355683
5.58_456.7975m/z	-1.81175	13.4575	-2.55634	0.0150402	0.0757868	456.798	1	5.58387	0.436533
7.44_217.0311m/z	-0.249088	15.3989	-2.52562	0.016161	0.0803906	217.031	1	7.44313	0.614367
7.51_688.5651m/z	0.470609	9.34166	2.511	0.0167378	0.0815946	688.565	1	7.5078	0.452683
5.60_574.7898m/z	-0.556163	10.1068	-2.50434	0.0170067	0.0815946	574.79	1	5.60003	0.355683
7.59_271.0208m/z	0.386081	13.5349	2.50275	0.0170716	0.0815946	271.021	1	7.58863	0.37185
6.59_130.0883m/z	0.450256	14.0279	2.49854	0.0172442	0.0815946	130.088	1	6.58625	0.242517
12.26_425.0789m/z	-0.413256	12.676	-2.4915	0.0175368	0.0819794	425.079	1	12.2611	0.436533
2.66_498.2874m/z	-2.23299	9.60178	-2.48579	0.0178124	0.0822764	498.287	1	2.65755	0.6629
7.77_282.0835m/z	-0.428897	12.4485	-2.454	0.0191715	0.0875121	282.084	1	7.76648	0.307183
5.58_458.7954m/z	-1.88421	13.1437	-2.4399	0.0198584	0.0895939	458.795	1	5.58387	0.4527
5.16_124.9927m/z	0.420641	12.6761	2.42902	0.0203365	0.0906962	124.993	1	5.16352	0.46885
3.87_552.3306m/z	0.422041	12.8278	2.39393	0.0220816	0.0973596	552.331	1	3.87012	0.452683
11.65_145.0978m/z	0.500794	12.3711	2.3786	0.0228856	0.099771	145.098	1	11.6467	0.339517

## Sheet: NEG-IR_Y vs S_Y
metabolites	logFC	AveExpr	t	P.Value	FDR	m.z	Charge	Retention.time..min.	Chromatographic.peak.width..min.
2.20_151.0414m/z	-3.55626	13.3661	-4.63334	4.76536e-05	0.0156336	151.041	1	2.20483	0.48505
3.01_151.0461m/z	-1.93389	14.7784	-4.45641	8.05853e-05	0.0156336	151.046	1	3.01323	0.824533
2.53_524.2784m/z	2.23586	12.9374	3.76049	0.000615823	0.0683377	524.278	1	2.52822	0.7599
2.67_500.2792m/z	2.69381	12.3497	3.69055	0.000750988	0.0683377	500.279	1	2.67372	0.646733
3.01_476.2785m/z	2.6635	12.6459	3.6341	0.000880641	0.0683377	476.278	1	3.01323	0.727533
