# Supplementary material for: Effects of myocardial ischemia/reperfusion injury on plasma metabolomic profile during aging
Source: Aging Cell. 2020 Dec 29;20(1):e13284. doi: 10.1111/acel.13284 (PMC7811846; doi:10.1111/acel.13284)
Supplement: Supplementary file 11 — Appendix S9 [file ACEL-20-e13284-s011.xlsx]

## Sheet: EF - pos mode
metabolites	I_R_Old_Ejection.fraction.logFC	I_R_Old_Ejection.fraction.t	I_R_Old_Ejection.fraction.P.Value	I_R_Old_Ejection.fraction.FDR	I_R_Young_Ejection.fraction.logFC	I_R_Young_Ejection.fraction.t	I_R_Young_Ejection.fraction.P.Value	I_R_Young_Ejection.fraction.FDR	Sham_Old_Ejection.fraction.logFC	Sham_Old_Ejection.fraction.t	Sham_Old_Ejection.fraction.P.Value	Sham_Old_Ejection.fraction.FDR	Sham_Young_Ejection.fraction.logFC	Sham_Young_Ejection.fraction.t	Sham_Young_Ejection.fraction.P.Value	Sham_Young_Ejection.fraction.FDR
2.20_729.5482n	-0.00123359	-0.118578	0.906461	0.967018	-0.0449189	-3.03512	0.00516717	0.807513	0.015717	0.640239	0.527251	0.837635	0.0329636	2.04249	0.0506755	0.998978
2.20_758.5707m/z	-0.000505094	-0.0618931	0.95109	0.977834	-0.0288141	-2.48191	0.0193733	0.807513	-0.0286912	-1.4899	0.147492	0.500581	0.0189303	1.49526	0.146095	0.998978
2.20_778.5615m/z	-0.00756456	-0.678516	0.503045	0.893601	-0.0367963	-2.32003	0.0278933	0.807513	0.0139464	0.530126	0.600227	0.858563	0.0364071	2.105	0.0444433	0.998978
2.20_782.5708m/z	0.00742628	0.912846	0.36916	0.88428	-0.0385973	-3.335	0.00242546	0.709448	-0.0148417	-0.773124	0.445963	0.790234	0.0245648	1.94638	0.0617631	0.998978
2.20_796.5907m/z	-0.00270484	-0.218365	0.828737	0.942931	-0.0192191	-1.09065	0.284774	0.889727	0.0269811	0.923082	0.363895	0.746942	0.00891863	0.464119	0.64617	0.998978
2.20_815.6164n	-0.00479586	-0.493276	0.625686	0.923584	-0.0286066	-2.06824	0.0480195	0.807513	-0.0266142	-1.16005	0.25588	0.645214	0.016517	1.09508	0.282865	0.998978
2.20_834.6024m/z	0.00630971	0.884492	0.384005	0.888643	-0.026352	-2.59663	0.014865	0.807513	-0.00307929	-0.182926	0.856182	0.949126	0.0146252	1.32153	0.197081	0.998978
2.20_840.6243m/z	0.00203244	0.263851	0.793838	0.939683	-0.025064	-2.2872	0.0299911	0.807513	-0.00706716	-0.388799	0.700382	0.891955	0.0229085	1.91702	0.0655485	0.998978
2.20_844.6542m/z	-0.00917315	-0.861432	0.396358	0.888643	-0.0209644	-1.38388	0.177389	0.815723	-0.00657925	-0.261829	0.79538	0.920974	0.0189098	1.14467	0.262091	0.998978
2.30_520.3415m/z	-0.00440433	-0.34206	0.734874	0.930869	0.0296152	1.61678	0.117201	0.807513	0.0731816	2.4086	0.0228823	0.385511	0.0106993	0.535635	0.596464	0.998978
2.39_495.3348n	-0.00104233	-0.110092	0.913126	0.967761	0.00264529	0.196397	0.845726	0.964158	0.0372216	1.66604	0.106918	0.444669	0.00948898	0.64604	0.523543	0.998978
2.39_991.6727m/z	0.00345519	0.22842	0.820989	0.942931	-0.0114839	-0.533656	0.597814	0.945664	0.0190565	0.533878	0.597662	0.858563	0.0118849	0.506462	0.616519	0.998978
2.41_553.3875n	-0.00682857	-0.713754	0.48132	0.893601	0.00380633	0.279664	0.781802	0.963966	0.0475502	2.10625	0.0443256	0.385511	0.00458133	0.308674	0.759867	0.998978
2.49_886.5576n	-0.0100683	-1.39886	0.172896	0.728396	-0.00137699	-0.134482	0.893989	0.978967	0.0284284	1.67383	0.105363	0.444669	0.00371854	0.333028	0.741608	0.998978
2.49_989.6580m/z	0.0195285	1.39837	0.173041	0.728396	-0.0480177	-2.41695	0.0224551	0.807513	-0.0479898	-1.45627	0.156503	0.520195	0.0063258	0.291983	0.772464	0.998978
2.52_884.5423n	-0.00118644	-0.230329	0.81952	0.942931	-0.00333877	-0.455616	0.652199	0.949227	0.0139508	1.14772	0.260848	0.64838	0.00135048	0.168996	0.867021	0.998978
2.64_494.3259m/z	0.0200737	2.39796	0.0234371	0.661814	-0.0285066	-2.39372	0.0236619	0.807513	-0.0378283	-1.91501	0.0658155	0.385511	0.00861774	0.663588	0.512411	0.998978
2.69_909.5526m/z	-0.00889636	-1.25997	0.21814	0.749945	-0.00056425	-0.0561734	0.955605	0.980752	0.0209178	1.25546	0.219746	0.603528	0.000330217	0.0301464	0.976165	0.998978
2.73_881.5448m/z	0.00526116	0.920085	0.365431	0.88428	-0.00250873	-0.308398	0.760075	0.963966	-0.0144587	-1.07155	0.293122	0.673663	0.00028226	0.0318189	0.974843	0.998978
2.73_60.0332n	0.00367629	0.406292	0.687634	0.930869	0.0166463	1.29318	0.206574	0.854508	0.0351471	1.6461	0.110985	0.447766	-0.00767717	-0.546914	0.588794	0.998978
2.78_858.5294n	0.00633354	1.22375	0.231303	0.767427	-0.0060848	-0.826426	0.415588	0.907549	-0.0155061	-1.26965	0.214717	0.592497	0.00281684	0.35083	0.728356	0.998978
3.70_533.3359m/z	0.0155189	2.44691	0.0209819	0.661814	0.00256764	0.284579	0.778073	0.963966	0.0110395	0.737641	0.466904	0.803349	0.00943502	0.958932	0.345846	0.998978
3.74_626.3942m/z	0.0149169	1.05109	0.302254	0.832704	-0.0191124	-0.94665	0.351961	0.907549	-0.0694052	-2.07249	0.0475935	0.385511	-0.00795472	-0.361307	0.720597	0.998978
3.75_538.3866m/z	0.00902849	1.17614	0.249497	0.78847	-0.00290835	-0.266319	0.791956	0.963966	0.0136005	0.750825	0.459057	0.800359	0.0114583	0.962169	0.344246	0.998978
3.75_568.3428m/z	0.0159615	1.31961	0.197714	0.736703	-0.00676966	-0.393415	0.697009	0.962956	-0.0543603	-1.90455	0.0672174	0.385511	-0.010587	-0.5642	0.577134	0.998978
3.79_543.3342n	0.0165886	1.37216	0.180968	0.728396	-0.0154874	-0.900507	0.375573	0.907549	-0.0279657	-0.980302	0.335378	0.723731	0.00836167	0.445839	0.659161	0.998978
3.79_602.3941m/z	0.0172719	1.32118	0.197197	0.736703	-0.0222427	-1.19597	0.241794	0.888643	-0.0307348	-0.9963	0.327684	0.71528	0.00662487	0.326653	0.746373	0.998978
3.82_637.4402m/z	0.00575734	0.31256	0.756944	0.934203	0.0236832	0.903781	0.373864	0.907549	-0.00710254	-0.163404	0.87138	0.951357	0.00766731	0.268314	0.790435	0.998978
3.85_600.3933m/z	0.00784405	1.08875	0.285598	0.827835	-0.00782207	-0.763171	0.451779	0.907549	-0.0178126	-1.04774	0.303769	0.686694	7.85393e-05	0.0070269	0.994443	0.998978
3.85_226.1200n	-1.84331e-05	-0.000699773	0.999447	0.999447	0.0288649	0.770268	0.447627	0.907549	-0.0647202	-1.04121	0.306735	0.690153	0.0169402	0.414541	0.681654	0.998978
3.85_113.0596n	0.00075822	0.033216	0.973739	0.989744	0.0141942	0.437095	0.665414	0.954086	-0.0708493	-1.31531	0.199136	0.576705	0.0144558	0.408209	0.686242	0.998978
3.85_172.1205m/z	-0.0100854	-0.678285	0.503189	0.893601	0.0152086	0.718984	0.478141	0.907549	-0.0316601	-0.902339	0.374617	0.751267	0.0164059	0.711228	0.482859	0.998978
3.90_520.3416m/z	0.00762178	1.10944	0.276729	0.825952	-0.00654928	-0.670124	0.508299	0.910814	-0.0264769	-1.63326	0.113673	0.452372	0.00130148	0.122117	0.903684	0.998978
3.90_789.9890m/z	0.0105008	0.971012	0.339902	0.861461	-0.0126726	-0.823722	0.417098	0.907549	0.014561	0.570601	0.572846	0.858563	-0.000738614	-0.0440262	0.965198	0.998978
3.91_578.3941m/z	0.00518504	0.785454	0.43882	0.893601	-0.00944381	-1.00561	0.323264	0.906894	-0.010296	-0.660961	0.514069	0.83217	0.00224929	0.219636	0.827757	0.998978
3.93_777.9892m/z	0.00690565	0.715972	0.47997	0.893601	-0.00611645	-0.445763	0.659216	0.953365	0.00138493	0.0608496	0.951914	0.978149	-0.0149252	-0.997473	0.327125	0.998978
3.95_991.6729m/z	0.00117709	0.0972792	0.923202	0.967775	-0.0242849	-1.41079	0.169383	0.807513	-0.0477687	-1.673	0.105528	0.444669	-0.0012133	-0.064635	0.948926	0.998978
3.95_495.3346n	0.00662612	0.934882	0.357886	0.879679	-0.0138746	-1.37604	0.179776	0.815723	-0.019856	-1.18721	0.245174	0.631472	0.00271537	0.246954	0.806755	0.998978
3.95_553.3871n	-0.00247762	-0.354915	0.725327	0.930869	-0.0141115	-1.42094	0.166438	0.807513	0.00904155	0.548873	0.587467	0.858563	0.0045515	0.420275	0.67751	0.998978
3.96_989.6577m/z	0.0173061	1.0259	0.313768	0.841993	-0.0352355	-1.46825	0.153243	0.807513	-0.06668	-1.6751	0.10511	0.444669	0.00337927	0.129128	0.898185	0.998978
3.98_926.5794m/z	-0.0107539	-0.829435	0.413913	0.893601	-0.00598562	-0.324518	0.747971	0.963966	-0.0211238	-0.690442	0.495632	0.821372	-0.00927387	-0.46107	0.64833	0.998978
4.00_494.3257m/z	0.0191523	1.63474	0.113359	0.666896	-0.0223387	-1.34029	0.190984	0.830357	-0.0398131	-1.44011	0.160987	0.52532	0.00838144	0.461145	0.648276	0.998978
4.08_525.2910n	0.00179597	0.273066	0.786817	0.939113	-0.015608	-1.66813	0.106499	0.807513	-0.0374378	-2.41223	0.0226954	0.385511	-0.00716597	-0.702318	0.488311	0.998978
4.11_836.5503m/z	-0.00322321	-0.170378	0.865945	0.950315	-0.00567494	-0.210862	0.83453	0.964158	0.0577746	1.2942	0.206228	0.583338	-0.0371655	-1.26635	0.215878	0.998978
4.12_502.3094m/z	0.0018351	0.277925	0.783123	0.938785	-0.0133655	-1.42287	0.165881	0.807513	-0.0316616	-2.03208	0.0517853	0.385511	-0.00933291	-0.911117	0.370054	0.998978
4.12_560.3389m/z	-0.0224304	-1.25695	0.219215	0.749945	0.0079499	0.313151	0.7565	0.963966	-0.00204676	-0.0486055	0.961581	0.981453	-0.00739937	-0.267278	0.791225	0.998978
4.14_213.1070m/z	0.00872355	0.329141	0.744512	0.930869	0.022426	0.594774	0.556797	0.930646	-0.0355302	-0.5681	0.57452	0.858563	0.0759793	1.84788	0.0752691	0.998978
4.17_480.2973m/z	0.0136079	1.94543	0.0618823	0.661814	-0.0105616	-1.06138	0.297639	0.889727	-0.0148383	-0.898977	0.376373	0.751267	0.00314173	0.289523	0.774326	0.998978
4.21_516.3086m/z	0.0191899	2.58549	0.0152557	0.661814	-0.011018	-1.04348	0.305701	0.889727	-0.0133844	-0.764204	0.451174	0.794884	0.0114795	0.996968	0.327366	0.998978
4.21_632.4221m/z	-0.0172244	-1.05342	0.301203	0.832704	0.0350791	1.50806	0.142802	0.807513	0.0329337	0.853569	0.400627	0.751267	0.0235908	0.930016	0.360356	0.998978
4.22_515.3018n	0.00404759	0.498593	0.621982	0.923584	0.000429158	0.0371603	0.970622	0.981515	-0.00840187	-0.438596	0.664339	0.891372	0.00346741	0.275324	0.7851	0.998978
4.30_928.5922m/z	0.00670604	0.847113	0.404154	0.89219	-0.00439102	-0.3899	0.699577	0.962956	-0.0160179	-0.85747	0.398505	0.751267	0.00483754	0.393903	0.696653	0.998978
4.32_944.6111n	-0.0196499	-2.95614	0.0062799	0.661814	-0.00675019	-0.713828	0.481275	0.907549	0.0290027	1.84902	0.0750981	0.392684	0.00788432	0.764573	0.450957	0.998978
4.32_931.5415m/z	-0.0116342	-1.28077	0.210841	0.745096	-0.00700858	-0.542345	0.591896	0.945648	-0.0107258	-0.50038	0.620739	0.872915	-0.00500323	-0.355036	0.725238	0.998978
4.32_902.5761m/z	-0.000517759	-0.0659582	0.947882	0.977834	-0.00758601	-0.679308	0.502551	0.907549	-0.0152804	-0.824922	0.416427	0.766684	0.00803023	0.659414	0.515047	0.998978
4.32_886.5574n	-0.00756788	-1.0736	0.292217	0.832704	-0.0100946	-1.00664	0.322777	0.906894	-0.0108274	-0.650925	0.520431	0.834406	0.00626204	0.572631	0.57149	0.998978
4.32_867.6317n	-0.00252751	-0.392246	0.697863	0.930869	-0.00327679	-0.35746	0.723443	0.963966	-0.00501029	-0.32951	0.744236	0.907433	0.00680553	0.680798	0.501622	0.998978
4.32_627.5352m/z	-0.00530043	-0.746452	0.46165	0.893601	-0.0122923	-1.21685	0.233876	0.888425	-0.00577453	-0.344625	0.732966	0.902705	0.00935359	0.849099	0.403067	0.998978
4.32_625.5293m/z	-0.000153486	-0.0206162	0.983699	0.990471	-0.00747527	-0.705797	0.486178	0.907549	-0.00649301	-0.369594	0.714481	0.893305	0.0082193	0.711647	0.482603	0.998978
4.33_925.5316m/z	-0.00235918	-0.139411	0.890129	0.957576	-0.0172827	-0.717895	0.478803	0.907549	-0.0307931	-0.771132	0.447124	0.790234	-0.0137162	-0.522468	0.605477	0.998978
4.35_873.5537m/z	-0.0250699	-1.92811	0.0640961	0.661814	0.0310952	1.68107	0.103935	0.807513	0.0173553	0.565652	0.576161	0.858563	-0.00384155	-0.190447	0.85034	0.998978
4.35_900.5680m/z	0.00585662	0.690368	0.495678	0.893601	-0.00470312	-0.389701	0.699722	0.962956	-0.0160515	-0.801843	0.429434	0.780183	0.00717875	0.545471	0.589773	0.998978
4.37_158.0442n	-0.00441488	-0.416352	0.680344	0.930869	0.0308988	2.04831	0.0500636	0.807513	0.00735748	0.294043	0.770906	0.91069	-0.0202184	-1.22907	0.22933	0.998978
4.37_599.5036m/z	0.00541797	0.725436	0.474238	0.893601	-0.00639329	-0.601726	0.552225	0.925649	-0.0350887	-1.99099	0.056377	0.385511	0.00564779	0.48745	0.629755	0.998978
4.37_858.5284n	0.00507039	0.68599	0.498392	0.893601	-0.00418476	-0.397978	0.693681	0.962956	-0.0359594	-2.06171	0.0486811	0.385511	0.00380618	0.331937	0.742423	0.998978
4.38_197.0100m/z	-0.0307984	-1.66069	0.107996	0.666896	0.0637098	2.41479	0.0225648	0.807513	0.0344919	0.788164	0.43726	0.780645	-0.0378209	-1.31457	0.199381	0.998978
4.38_917.5872m/z	-0.00341591	-0.251601	0.803197	0.940851	-0.00553884	-0.286773	0.776409	0.963966	-0.0165744	-0.517351	0.608997	0.862623	0.012606	0.598511	0.554337	0.998978
4.40_287.9998m/z	-0.0197617	-1.60174	0.120499	0.677806	0.0265228	1.51112	0.142024	0.807513	0.0457094	1.57005	0.1277	0.470926	-0.00304478	-0.159079	0.874755	0.998978
4.40_383.0520m/z	-0.0264011	-2.10593	0.0443556	0.661814	0.0351727	1.97215	0.0585988	0.807513	0.0288531	0.975335	0.337792	0.723731	-0.0187466	-0.963903	0.343392	0.998978
4.40_598.4755m/z	0.00377116	0.320654	0.750866	0.933422	-0.00427282	-0.255381	0.800306	0.963966	-0.0711414	-2.56344	0.0160576	0.385511	0.00515397	0.282484	0.779662	0.998978
4.43_603.5330m/z	-0.0130865	-1.74705	0.0916513	0.661814	0.00611877	0.574194	0.570446	0.940644	0.0147185	0.832696	0.412102	0.765332	0.00442914	0.381146	0.705988	0.998978
4.43_863.5660m/z	-0.0166617	-1.81427	0.0804262	0.661814	-0.00134826	-0.103197	0.918546	0.978967	0.0127424	0.587991	0.561277	0.858563	0.00756169	0.530749	0.599801	0.998978
4.48_575.4991m/z	0.0145249	1.89138	0.0690179	0.661814	-0.00230241	-0.210747	0.834619	0.964158	-0.0245459	-1.35452	0.186461	0.558958	0.00716688	0.601571	0.552326	0.998978
4.48_857.5194m/z	0.00876385	0.945356	0.352609	0.87693	-0.00677705	-0.513871	0.611397	0.945664	-0.0433749	-1.98279	0.0573345	0.385511	-0.000239172	-0.0166303	0.98685	0.998978
4.50_632.4200m/z	-0.00754111	-0.492116	0.626495	0.923584	0.0349081	1.6013	0.120597	0.807513	0.051213	1.41629	0.167781	0.52642	0.00332229	0.139752	0.889862	0.998978
4.50_533.3347m/z	0.0135098	0.770926	0.447244	0.893601	0.00474949	0.190513	0.85029	0.964158	-0.00675693	-0.163401	0.871383	0.951357	0.00269454	0.099115	0.921757	0.998978
4.51_163.0607m/z	-0.00263878	-0.34568	0.732182	0.930869	0.00778478	0.716852	0.479436	0.907549	-0.0298476	-1.65699	0.108748	0.444669	-0.00306044	-0.258431	0.797975	0.998978
4.53_145.0545m/z	-0.00563338	-0.699067	0.490309	0.893601	0.00848804	0.740405	0.465252	0.907549	-0.0316043	-1.66201	0.107729	0.444669	-0.00708723	-0.566912	0.575316	0.998978
4.58_576.3680m/z	-0.0365872	-1.747	0.0916604	0.661814	0.0240396	0.806869	0.42658	0.907549	-0.0182542	-0.369373	0.714644	0.893305	0.03319	1.02155	0.315786	0.998978
4.63_480.2889m/z	0.0169633	1.72397	0.0957999	0.661814	-0.00769628	-0.549812	0.586832	0.940644	-0.0135388	-0.583096	0.564522	0.858563	0.0035907	0.235228	0.815753	0.998978
4.72_80.9490m/z	0.00801944	0.883322	0.384625	0.888643	-0.0164761	-1.27568	0.212609	0.85713	0.0125552	0.586056	0.562559	0.858563	-0.0112125	-0.796102	0.432708	0.998978
4.80_153.0900m/z	-0.00567698	-1.39908	0.172832	0.728396	0.0079413	1.37571	0.179877	0.815723	0.0217935	2.27609	0.0307322	0.385511	0.0005982	0.0950296	0.924972	0.998978
4.98_515.2995n	0.00247579	0.154336	0.878458	0.954982	0.0230323	1.00926	0.321541	0.906894	0.0186542	0.492797	0.62602	0.873367	0.0138843	0.557912	0.581363	0.998978
5.11_713.0673m/z	-0.00330307	-0.690633	0.495514	0.893601	0.0104172	1.53106	0.137039	0.807513	0.0199291	1.76586	0.0883833	0.413922	-0.0028974	-0.390505	0.699134	0.998978
5.11_709.0732m/z	-0.00189534	-0.367912	0.715721	0.930869	0.0114939	1.56833	0.128099	0.807513	0.0213788	1.75865	0.0896242	0.416112	-0.000259668	-0.0324911	0.974312	0.998978
5.13_711.0702m/z	-0.00367743	-0.749822	0.459651	0.893601	0.0113742	1.63022	0.114317	0.807513	0.0233136	2.01447	0.0537104	0.385511	0.00159973	0.210257	0.834998	0.998978
5.13_715.0645m/z	-0.00575947	-1.16401	0.254299	0.791302	0.0119465	1.69717	0.100816	0.807513	0.0270077	2.31313	0.0283227	0.385511	-0.00266356	-0.346996	0.731204	0.998978
5.13_717.0615m/z	-0.00249163	-0.502796	0.619061	0.923584	0.0102786	1.458	0.156029	0.807513	0.0206825	1.76869	0.0879011	0.413922	-0.00112097	-0.145812	0.88512	0.998978
5.13_719.0592m/z	-0.00184706	-0.315525	0.754716	0.933422	0.00776243	0.932101	0.359296	0.907549	0.00980428	0.709753	0.483759	0.812293	0.00257596	0.283649	0.778778	0.998978
5.13_721.0538m/z	-0.00740226	-0.760564	0.45331	0.893601	0.0206756	1.49328	0.146609	0.807513	0.072173	3.14257	0.00395146	0.385511	0.00998184	0.661107	0.513977	0.998978
5.14_391.0573m/z	-0.00462148	-0.349394	0.729422	0.930869	-0.00650466	-0.345678	0.732183	0.963966	0.00667824	0.213961	0.832136	0.941528	0.000299866	0.0146134	0.988445	0.998978
5.16_155.0873m/z	-0.00605477	-1.5069	0.143098	0.727935	0.00801867	1.40282	0.171723	0.807513	0.0235972	2.48878	0.0190715	0.385511	-3.97486e-05	-0.00637673	0.994958	0.998978
5.21_688.3495m/z	0.00289052	0.290743	0.773402	0.937705	0.0110381	0.780438	0.441717	0.907549	-0.0447572	-1.90781	0.0667768	0.385511	0.00312253	0.202455	0.841033	0.998978
5.24_138.0559m/z	0.00556075	0.241828	0.810686	0.942931	0.0638881	1.95301	0.060935	0.807513	0.102534	1.88965	0.0692581	0.389577	0.0316952	0.888496	0.381885	0.998978
5.26_80.9488m/z	0.000205396	0.0309771	0.975509	0.989744	-0.00456663	-0.484125	0.632083	0.949227	-0.00866601	-0.55387	0.584089	0.858563	-0.0049914	-0.485245	0.631299	0.998978
5.29_160.1329m/z	0.0216423	1.73481	0.0938326	0.661814	0.0248473	1.40004	0.172546	0.807513	-0.0301966	-1.02576	0.313833	0.700734	-0.000539177	-0.0278593	0.977973	0.998978
5.39_640.3614m/z	-0.00567369	-0.605491	0.549757	0.914534	0.0271238	2.03472	0.0515015	0.807513	-0.0406748	-1.83953	0.0765231	0.392684	-0.013572	-0.93363	0.358521	0.998978
5.43_616.3560m/z	0.00150803	0.162174	0.87234	0.950315	0.0148304	1.12108	0.271831	0.889727	-0.0279289	-1.27281	0.21361	0.592237	-0.00323865	-0.224505	0.824004	0.998978
5.53_688.3517m/z	-0.00144092	-0.152503	0.87989	0.954982	0.0143797	1.06979	0.293899	0.889727	-0.021205	-0.951076	0.349749	0.731555	-0.00197027	-0.134417	0.89404	0.998978
5.60_943.5870n	0.0440737	0.916244	0.367412	0.88428	-0.0241325	-0.352652	0.727007	0.963966	-0.157986	-1.39184	0.174998	0.541661	0.0497622	0.666838	0.510368	0.998978
5.60_939.5872n	0.0117208	0.191645	0.849444	0.942931	-0.0283511	-0.325854	0.747029	0.963966	-0.21326	-1.47771	0.150974	0.504684	0.0510831	0.538403	0.594679	0.998978
5.60_941.5903n	0.0282841	0.717805	0.478861	0.893601	-0.0344602	-0.614746	0.543717	0.922308	-0.0864367	-0.929612	0.360567	0.74323	0.0437898	0.716353	0.479743	0.998978
5.61_479.8329m/z	0.0971051	1.06268	0.297271	0.832704	-0.0673452	-0.518061	0.608605	0.945664	-0.365804	-1.69648	0.101213	0.444669	0.0915322	0.645692	0.52389	0.998978
5.61_982.5596m/z	0.0372253	0.536762	0.595796	0.922758	-0.0472955	-0.479376	0.635504	0.949227	-0.246807	-1.50813	0.14305	0.495173	0.0667758	0.620658	0.539992	0.998978
5.61_986.5585m/z	0.0532381	0.80883	0.425632	0.893601	-0.0716854	-0.765559	0.450532	0.907549	-0.257026	-1.65482	0.109457	0.444669	0.08306	0.813423	0.42304	0.998978
5.61_988.5570m/z	0.0648316	1.42101	0.166425	0.728396	-0.0327499	-0.504583	0.617825	0.946145	-0.168338	-1.56361	0.129211	0.470926	0.0440242	0.622	0.539005	0.998978
5.82_112.0522m/z	-0.0509706	-1.72201	0.096161	0.661814	0.0660931	1.56958	0.127808	0.807513	0.00126412	0.0180985	0.985689	0.988517	-0.0239299	-0.521128	0.606398	0.998978
5.89_603.2964m/z	0.0233034	1.81654	0.0800679	0.661814	-0.0217457	-1.19155	0.243495	0.888643	-0.0281257	-0.929112	0.360816	0.74323	-0.000434214	-0.0218183	0.982749	0.998978
5.89_620.3001n	0.0257936	1.66031	0.108074	0.666896	-0.0300865	-1.36132	0.184328	0.823143	-0.0242767	-0.662224	0.513272	0.83217	0.00570151	0.236568	0.814724	0.998978
6.13_603.2958m/z	0.0180257	1.65374	0.109412	0.666896	-0.0101046	-0.651636	0.519979	0.916857	0.00106789	0.0415183	0.967179	0.982291	0.019933	1.17879	0.248456	0.998978
6.13_621.3083m/z	0.0200622	1.39025	0.175468	0.728396	-0.0213513	-1.04004	0.307269	0.889862	-0.000705903	-0.0207299	0.983609	0.988517	0.0306725	1.3701	0.181604	0.998978
6.15_583.3317m/z	-0.003545	-0.435445	0.666597	0.930869	-0.00891808	-0.770018	0.447773	0.907549	0.012743	0.663328	0.512575	0.83217	-0.00468246	-0.370749	0.71363	0.998978
6.19_166.0863m/z	-0.00870731	-1.05914	0.298637	0.832704	0.00220141	0.188228	0.852063	0.964158	0.000908093	0.0468101	0.962999	0.981453	0.0017161	0.134556	0.893931	0.998978
6.24_204.0898n	-0.00727786	-0.77107	0.44716	0.893601	0.011451	0.852794	0.40105	0.907549	-0.0131892	-0.59217	0.558515	0.858563	-0.00541096	-0.369534	0.714526	0.998978
6.26_249.0627m/z	-0.00520001	-0.770338	0.447587	0.893601	0.0108012	1.12476	0.270293	0.889727	0.0053463	0.335637	0.739661	0.907131	-0.00371887	-0.355122	0.725174	0.998978
6.26_579.3001m/z	0.00307564	0.363238	0.71917	0.930869	0.0126758	1.05231	0.301704	0.889727	0.0387026	1.93703	0.0629479	0.385511	0.00723101	0.550485	0.586376	0.998978
6.26_596.3168n	-0.00993408	-0.864585	0.394654	0.888643	-0.00617119	-0.377538	0.708636	0.962956	0.0159309	0.587568	0.561557	0.858563	0.0108895	0.61091	0.546214	0.998978
6.32_86.0970m/z	0.0050415	0.413617	0.682323	0.930869	-0.000926193	-0.0534137	0.957784	0.981267	0.0251785	0.875404	0.388843	0.751267	-0.000391909	-0.0207259	0.983612	0.998978
6.32_132.1025m/z	0.00521796	0.41086	0.68432	0.930869	0.000518278	0.0286859	0.97732	0.985745	0.0257477	0.859154	0.397592	0.751267	-0.00296968	-0.150728	0.881277	0.998978
6.34_176.0638m/z	0.0155868	1.46199	0.154939	0.728396	-0.0105853	-0.697915	0.491018	0.907549	0.0391231	1.5551	0.131215	0.470926	-0.0150981	-0.912848	0.369159	0.998978
6.39_137.0684m/z	0.0178202	1.17311	0.250688	0.78847	-0.0193155	-0.893811	0.379084	0.907549	0.0388859	1.08483	0.287303	0.670635	0.000775588	0.0329116	0.97398	0.998978
6.52_158.1178m/z	-0.00505819	-0.513792	0.611451	0.923584	0.0154729	1.10478	0.278709	0.889727	0.00486665	0.209489	0.835591	0.941852	-0.00591549	-0.387322	0.701462	0.998978
6.52_216.1711m/z	-0.00622799	-0.646488	0.523257	0.904792	0.0162375	1.1848	0.246112	0.888739	0.0100852	0.443644	0.660728	0.890613	-0.00434309	-0.290604	0.773508	0.998978
6.61_110.0606m/z	-0.0155643	-0.36941	0.714616	0.930869	0.0593573	0.990297	0.330557	0.907549	-0.0345018	-0.347024	0.731182	0.902408	0.00927566	0.14191	0.888173	0.998978
6.66_86.0971m/z	0.00322824	0.279322	0.782062	0.938785	0.00327236	0.199027	0.843688	0.964158	0.0184403	0.676156	0.504519	0.829055	-0.00529666	-0.295414	0.769869	0.998978
6.66_132.1022m/z	0.00302808	0.248646	0.80546	0.940851	0.0031936	0.184334	0.855087	0.964158	0.0163046	0.567365	0.575013	0.858563	-0.00429994	-0.227596	0.821623	0.998978
6.68_190.1538m/z	0.00429471	0.202531	0.840974	0.942931	0.0529201	1.75425	0.0903893	0.807513	-0.111961	-2.2375	0.0334394	0.385511	-0.0330071	-1.00336	0.324329	0.998978
6.73_202.1561m/z	0.0110156	1.27907	0.211429	0.745096	0.0149959	1.22397	0.231218	0.888425	-0.000359508	-0.0176902	0.986012	0.988517	0.00242501	0.181505	0.857286	0.998978
6.74_309.1807m/z	0.00477901	0.394514	0.696207	0.930869	0.00277085	0.160786	0.873422	0.972141	-0.0165326	-0.578367	0.567665	0.858563	-0.00366307	-0.194921	0.84687	0.998978
6.74_144.1019m/z	0.00998126	1.10279	0.279558	0.826352	0.015402	1.19618	0.241713	0.888643	-0.00747647	-0.350061	0.728927	0.901527	-0.00247876	-0.176536	0.861151	0.998978
6.76_573.2155m/z	0.0625143	1.32772	0.195055	0.736703	-0.0950757	-1.41941	0.166878	0.807513	-0.0543763	-0.489411	0.628384	0.873367	0.0239963	0.328519	0.744977	0.998978
6.76_881.2974m/z	0.182357	3.02966	0.00523766	0.661814	-0.132959	-1.55276	0.131774	0.807513	-0.111838	-0.787408	0.437695	0.780645	-0.0233199	-0.24974	0.804622	0.998978
6.79_218.1403m/z	-0.022236	-1.48122	0.149778	0.728396	0.0428786	2.00778	0.0544594	0.807513	0.0145395	0.410442	0.684623	0.891955	-0.0241115	-1.03532	0.309426	0.998978
6.82_595.2520n	0.0182493	0.679309	0.50255	0.893601	-0.0391705	-1.02493	0.314219	0.905509	-0.0347928	-0.548846	0.587486	0.858563	-0.0808814	-1.94071	0.0624798	0.998978
6.99_84.9122m/z	-0.00253395	-0.182952	0.856161	0.947607	0.00741682	0.376417	0.70946	0.962956	-0.0297718	-0.910926	0.370153	0.751078	-0.00971509	-0.452143	0.654669	0.998978
6.99_209.9998m/z	-0.00172485	-0.147226	0.884014	0.955912	0.00144082	0.0864481	0.931729	0.978967	0.0147289	0.532776	0.598416	0.858563	-0.0324206	-1.78379	0.0853611	0.998978
7.00_405.9518m/z	0.000118561	0.0110066	0.991297	0.994697	0.0109121	0.712087	0.482335	0.907549	0.0285946	1.12495	0.270212	0.661398	-0.00590906	-0.353606	0.726297	0.998978
7.00_307.9747m/z	-0.00463693	-0.429615	0.670782	0.930869	-0.00011858	-0.00772276	0.993893	0.993893	0.0222363	0.873075	0.39009	0.751267	-0.00142793	-0.0852799	0.932649	0.998978
7.00_575.4923m/z	0.00387621	0.608547	0.547757	0.914534	-0.000989796	-0.109231	0.913803	0.978967	0.0241101	1.60407	0.119982	0.466289	0.00829588	0.839535	0.40832	0.998978
7.00_300.9479m/z	-0.00195648	-0.274783	0.785511	0.939113	0.0145383	1.4353	0.16234	0.807513	0.00701112	0.417294	0.679663	0.891955	-0.00678372	-0.614148	0.544103	0.998978
7.00_188.0162m/z	-0.00357485	-0.318066	0.752808	0.933422	0.00297226	0.185891	0.853878	0.964158	-0.0052684	-0.198645	0.843984	0.94787	0.00195431	0.112084	0.911561	0.998978
7.00_202.9728m/z	-0.00980517	-0.993706	0.328923	0.85985	0.00600872	0.428053	0.671906	0.955418	0.0165929	0.712628	0.482005	0.812293	-0.00458711	-0.299662	0.766661	0.998978
7.00_234.0889m/z	0.00330802	0.553721	0.58419	0.921162	0.00823208	0.968599	0.341084	0.907549	0.0319688	2.26771	0.0313026	0.385511	0.0137973	1.4887	0.147807	0.998978
7.00_156.0440m/z	-0.0101438	-1.56525	0.12882	0.691375	0.00176751	0.191715	0.849357	0.964158	0.000337355	0.0220601	0.982557	0.988517	-0.0100533	-0.999951	0.325945	0.998978
7.00_120.9665m/z	-0.0024787	-0.520052	0.607138	0.923584	0.00128308	0.18923	0.851285	0.964158	0.0205749	1.82937	0.0780728	0.394448	0.00231165	0.312633	0.756889	0.998978
7.02_959.9668m/z	0.00674747	1.53811	0.13531	0.700499	-0.00274642	-0.440073	0.663281	0.953365	0.00604049	0.583521	0.56424	0.858563	-0.00134479	-0.197601	0.844792	0.998978
7.02_790.8372m/z	-0.0181847	-1.26407	0.216685	0.749945	0.00954446	0.466368	0.64458	0.949227	0.0195994	0.57736	0.568336	0.858563	-0.00303461	-0.135975	0.89282	0.998978
7.02_701.8578m/z	-0.00392098	-0.393646	0.696841	0.930869	-0.0053685	-0.378859	0.707666	0.962956	-0.00153421	-0.0652731	0.948423	0.978149	0.00399401	0.25847	0.797945	0.998978
7.02_699.8823m/z	-0.0178247	-1.33734	0.191934	0.736703	0.00928206	0.489526	0.628304	0.949227	0.0282001	0.89662	0.377609	0.751267	-0.0171116	-0.827557	0.414958	0.998978
7.02_692.8571m/z	-0.00782902	-0.888098	0.382096	0.888643	-0.00241574	-0.192626	0.84865	0.964158	0.0295129	1.41875	0.16707	0.52642	0.013279	0.970978	0.339919	0.998978
7.02_652.8159n	-0.009424	-1.0322	0.310859	0.83803	0.00532793	0.410205	0.684794	0.962774	0.0135139	0.627264	0.535596	0.84419	-0.0126458	-0.892824	0.379603	0.998978
7.02_654.7984m/z	-0.0156286	-0.707035	0.48542	0.893601	0.0384074	1.22138	0.232184	0.888425	0.0425403	0.815571	0.421668	0.770861	0.0375231	1.09423	0.283228	0.998978
7.02_603.8853m/z	-0.00712567	-0.354911	0.72533	0.930869	-0.0138603	-0.485264	0.631285	0.949227	0.00559505	0.118097	0.906839	0.957288	-0.0127229	-0.408479	0.686047	0.998978
7.02_601.9068m/z	-0.01015	-0.738558	0.466356	0.893601	0.0197919	1.01233	0.320099	0.906894	0.024099	0.743117	0.463635	0.802445	-0.00752852	-0.353116	0.726661	0.998978
7.02_668.8016m/z	0.00785014	1.0494	0.303016	0.832704	-0.00823607	-0.773923	0.445498	0.907549	0.0238645	1.35194	0.187275	0.558958	0.0130038	1.12054	0.272057	0.998978
7.02_503.9288m/z	-0.00647162	-0.51116	0.613268	0.923584	0.00446802	0.248068	0.805902	0.964158	-0.0166524	-0.557391	0.581714	0.858563	-0.0116785	-0.594593	0.556916	0.998978
7.02_500.8624m/z	0.0126058	0.562544	0.578247	0.92057	0.017741	0.556513	0.582306	0.940644	-0.0129883	-0.245627	0.807773	0.926563	-0.00239376	-0.0688582	0.945595	0.998978
7.02_498.8775m/z	-0.00130738	-0.121883	0.903867	0.966658	-0.00462594	-0.303148	0.76403	0.963966	-0.0176485	-0.697249	0.491428	0.819047	-0.00640942	-0.385168	0.70304	0.998978
7.02_496.9043m/z	-0.0118638	-1.38611	0.176714	0.728396	0.00942385	0.773957	0.445478	0.907549	0.0196496	0.972902	0.338978	0.723731	-0.00219168	-0.165061	0.870089	0.998978
7.02_400.9023m/z	-0.00794742	-0.655651	0.51743	0.904792	0.0181129	1.05038	0.302573	0.889727	-0.0458873	-1.60427	0.119938	0.466289	-0.028254	-1.5025	0.144224	0.998978
7.02_398.9257m/z	-0.00785785	-0.980832	0.335121	0.85985	0.00900816	0.790388	0.435982	0.907549	0.0463018	2.44922	0.0208718	0.385511	0.0175555	1.41252	0.168877	0.998978
7.02_351.1027m/z	-0.00868074	-1.57559	0.126416	0.684755	0.000546228	0.0696901	0.944938	0.978967	0.0282095	2.1698	0.0387117	0.385511	0.0035785	0.418674	0.678666	0.998978
7.02_225.9707m/z	-0.00293958	-0.238285	0.813405	0.942931	0.00507937	0.289424	0.774401	0.963966	0.00416411	0.143045	0.887284	0.951357	-0.00941692	-0.492051	0.62654	0.998978
7.02_594.8791m/z	-0.00930604	-1.13263	0.267028	0.809387	-0.00691138	-0.59129	0.559096	0.931827	0.0119155	0.614577	0.543824	0.84852	0.00825506	0.64764	0.522523	0.998978
7.03_656.8334m/z	0.000940551	0.0705262	0.944279	0.977834	0.0333599	1.75835	0.0896761	0.807513	0.0244463	0.776819	0.443815	0.789155	-0.0168332	-0.813627	0.422762	0.998978
7.03_671.7854n	-0.0117349	-1.11049	0.276285	0.825952	0.00740529	0.492596	0.62616	0.949227	0.012791	0.512956	0.612028	0.864822	-0.0125112	-0.763177	0.451775	0.998978
7.03_755.7906m/z	0.0116387	0.804614	0.427859	0.893601	0.0562148	2.73179	0.0108092	0.807513	0.018094	0.530101	0.600244	0.858563	-0.0373828	-1.66589	0.106948	0.998978
7.03_750.7465n	-0.014458	-1.22134	0.232196	0.767427	-0.010445	-0.620227	0.540151	0.922308	0.00728897	0.260937	0.796061	0.920974	0.0130535	0.710799	0.483121	0.998978
7.03_994.7082m/z	0.00168576	0.19356	0.847925	0.942931	0.000513322	0.0414309	0.967248	0.981515	-0.00487325	-0.237126	0.814295	0.930395	2.94871e-05	0.00218245	0.998274	0.998978
7.03_801.7692m/z	-0.00110732	-0.109696	0.913437	0.967761	-0.00741266	-0.516184	0.609801	0.945664	-0.00932961	-0.39167	0.698283	0.891955	-0.0134254	-0.857304	0.398595	0.998978
7.03_877.7204n	-0.0103829	-0.88099	0.385865	0.888643	0.013646	0.813899	0.422609	0.907549	-0.00469077	-0.168669	0.867276	0.951357	-0.00344901	-0.188641	0.851742	0.998978
7.03_930.6904n	0.0291505	1.62533	0.11536	0.666896	-0.018785	-0.736237	0.467744	0.907549	0.0124039	0.293084	0.771631	0.91069	0.0325322	1.16922	0.252226	0.998978
7.03_601.7893n	0.000705124	0.0814561	0.935662	0.973954	0.0098902	0.803111	0.428713	0.907549	0.000351884	0.0172265	0.986379	0.988517	0.000341949	0.0254629	0.979867	0.998978
7.03_769.7682n	0.00463708	0.267528	0.791034	0.939683	0.0325643	1.32062	0.197379	0.836717	0.0160142	0.391532	0.698384	0.891955	-0.00578683	-0.215206	0.831175	0.998978
7.03_617.8782m/z	-0.00702233	-0.708134	0.484748	0.893601	0.00415915	0.294816	0.770322	0.963966	-0.00768792	-0.328535	0.744965	0.907433	-0.00277312	-0.180257	0.858256	0.998978
7.03_849.7586m/z	-0.00350981	-0.193973	0.847605	0.942931	0.0196031	0.761545	0.452734	0.907549	0.115864	2.7136	0.0112871	0.385511	0.0546707	1.94761	0.0616094	0.998978
7.03_604.7858m/z	0.00183435	0.227703	0.821541	0.942931	0.000560634	0.0489191	0.961333	0.981515	-0.0330561	-1.73891	0.0930973	0.418938	0.0041949	0.335659	0.739644	0.998978
7.03_323.9481m/z	-0.00410704	-0.351945	0.727529	0.930869	0.00540129	0.325354	0.747345	0.963966	0.00385245	0.139902	0.889745	0.951357	-0.00881116	-0.486709	0.630274	0.998978
7.03_307.8453n	-0.00137456	-0.133788	0.894532	0.958427	0.0112231	0.767852	0.449038	0.907549	-0.00223932	-0.0923654	0.927069	0.96501	-0.00314463	-0.197293	0.845031	0.998978
7.03_416.8831m/z	-0.00416745	-1.23173	0.228352	0.767427	0.00437675	0.909303	0.370994	0.907549	0.0153883	1.92741	0.0641875	0.385511	-5.62406e-05	-0.0107148	0.991527	0.998978
7.03_227.9692m/z	-0.00335702	-0.260071	0.796723	0.939683	0.00673643	0.366842	0.71651	0.963966	-0.00762548	-0.250348	0.804156	0.926373	-0.0108385	-0.541246	0.592643	0.998978
7.03_423.9243m/z	-0.0074876	-0.541944	0.592168	0.922758	0.00128482	0.0653681	0.948348	0.978967	0.00204665	0.0627761	0.950393	0.978149	-0.00747365	-0.348685	0.729948	0.998978
7.03_519.9026m/z	-0.00543375	-0.491431	0.626973	0.923584	0.00864693	0.549714	0.586898	0.940644	-0.0141092	-0.54076	0.592973	0.858563	-0.010734	-0.625768	0.536563	0.998978
7.03_503.8259n	-0.00714844	-0.684487	0.499326	0.893601	0.00167514	0.11275	0.911038	0.978967	-0.00327014	-0.132697	0.895388	0.951357	-0.00828267	-0.511227	0.613222	0.998978
7.03_596.8517m/z	-0.00839375	-0.994854	0.328374	0.85985	-0.00255156	-0.212579	0.833204	0.964158	0.00294014	0.147676	0.883663	0.951357	-0.00813534	-0.621539	0.539301	0.998978
7.03_421.9256m/z	-0.00343713	-0.299795	0.76656	0.937225	0.00488236	0.299344	0.7669	0.963966	-0.00440597	-0.162858	0.871806	0.951357	-0.00682942	-0.383974	0.703914	0.998978
7.05_318.8963m/z	-0.00215747	-0.632767	0.532048	0.904792	0.00162459	0.334929	0.740188	0.963966	0.00977133	1.21448	0.234763	0.624595	0.000471616	0.0891612	0.929592	0.998978
7.05_320.8821m/z	-0.00375057	-1.01002	0.321184	0.854056	0.00361424	0.684165	0.499526	0.907549	0.0035225	0.401996	0.690756	0.891955	0.00197638	0.343077	0.734118	0.998978
7.05_362.9069m/z	0.00506463	0.381664	0.705608	0.930869	0.0451763	2.39307	0.0236962	0.807513	0.0131078	0.418601	0.678719	0.891955	-0.0182783	-0.887888	0.382207	0.998978
7.05_514.8540m/z	-0.00328734	-1.03918	0.307662	0.833251	0.00238612	0.530213	0.600167	0.945664	0.0118492	1.58736	0.123724	0.470926	0.0010462	0.21318	0.832739	0.998978
7.05_516.8409m/z	-0.00235495	-0.681669	0.501079	0.893601	0.000429556	0.0874026	0.930977	0.978967	0.0111638	1.36944	0.181807	0.553944	0.00154103	0.287536	0.775831	0.998978
7.05_715.8509m/z	-0.00608968	-0.729455	0.471815	0.893601	0.00815742	0.686862	0.49785	0.907549	-0.00606818	-0.308036	0.760347	0.909618	-0.00403729	-0.311733	0.757566	0.998978
7.05_717.8553m/z	-0.00585519	-0.50868	0.614984	0.923584	0.0133811	0.81716	0.420774	0.907549	-0.004074	-0.149991	0.881853	0.951357	-0.00735996	-0.412163	0.683376	0.998978
7.05_815.8239m/z	-0.00100021	-0.102467	0.91912	0.967761	0.00731032	0.526434	0.602756	0.945664	-0.00388827	-0.168807	0.867169	0.951357	-0.00593931	-0.392211	0.697888	0.998978
7.05_996.7053m/z	0.00111235	0.163836	0.871044	0.950315	0.00720369	0.745822	0.462025	0.907549	0.024331	1.51868	0.140117	0.492238	-0.00861156	-0.817597	0.420529	0.998978
7.07_694.3003m/z	-0.00323103	-0.516082	0.609872	0.923584	0.00761982	0.855528	0.399561	0.907549	0.0175922	1.1908	0.243786	0.631472	0.0101604	1.04611	0.304505	0.998978
7.07_614.8173m/z	-0.0038657	-1.04506	0.304981	0.832704	0.00293855	0.558418	0.581022	0.940644	0.00759234	0.869819	0.391836	0.751267	0.000800331	0.139468	0.890085	0.998978
7.07_913.7787m/z	-0.00247478	-0.595945	0.556026	0.914534	0.00490854	0.830871	0.413114	0.907549	0.0109701	1.11949	0.272496	0.663777	0.00107017	0.166116	0.869266	0.998978
7.07_220.9188m/z	-0.00203914	-0.445967	0.659069	0.930869	-0.00400178	-0.615207	0.543414	0.922308	0.0127848	1.18492	0.246064	0.631472	0.00313837	0.442435	0.661592	0.998978
7.07_612.8286m/z	-0.00486986	-1.35493	0.186332	0.728396	0.00233946	0.45754	0.650833	0.949227	0.0132577	1.56318	0.129306	0.470926	0.000184508	0.0330907	0.973838	0.998978
7.08_810.7715m/z	-0.00310015	-1.10058	0.280505	0.826352	0.00454609	1.13446	0.266276	0.889727	0.0121502	1.82794	0.0782927	0.394448	0.00150064	0.343401	0.733876	0.998978
7.08_842.2643m/z	0.00286186	0.250365	0.804143	0.940851	0.00624776	0.384205	0.703745	0.962956	0.0273941	1.0156	0.318565	0.708596	-0.0381507	-2.15138	0.0402692	0.998978
7.08_940.2410m/z	0.0171557	1.46079	0.155267	0.728396	0.0262981	1.57404	0.126774	0.807513	-0.00879572	-0.317387	0.753318	0.907879	0.0231304	1.26956	0.214752	0.998978
7.08_962.7381m/z	-0.00439363	-1.42142	0.166297	0.728396	0.00670474	1.52473	0.138604	0.807513	0.00991148	1.35887	0.185095	0.558146	0.00243949	0.508731	0.614949	0.998978
7.08_988.7370m/z	-0.00505122	-1.48568	0.148598	0.728396	0.00367863	0.76055	0.453318	0.907549	0.00768132	0.957424	0.346593	0.729341	-0.00404487	-0.766873	0.449611	0.998978
7.10_726.8031m/z	-0.0083247	-2.01617	0.0535222	0.661814	0.00926871	1.57794	0.125874	0.807513	0.0189866	1.9487	0.0614724	0.385511	0.00912476	1.42452	0.165407	0.998978
7.10_728.8018m/z	-0.00750287	-1.9181	0.065406	0.661814	0.0092633	1.66465	0.107198	0.807513	0.0194779	2.11021	0.0439558	0.385511	0.00890981	1.46826	0.153241	0.998978
7.10_763.2689m/z	0.0234772	1.37579	0.179852	0.728396	-0.0447461	-1.84321	0.0759673	0.807513	0.0447702	1.11182	0.275723	0.663777	0.026728	1.00963	0.321366	0.998978
7.10_822.7816m/z	-0.00807834	-1.91883	0.0653098	0.661814	0.0101413	1.69324	0.101569	0.807513	0.0193809	1.95086	0.0612026	0.385511	0.00860274	1.31717	0.19852	0.998978
7.10_824.7801m/z	-0.00781723	-1.83983	0.0764764	0.661814	0.0097504	1.6131	0.118001	0.807513	0.0199656	1.99135	0.0563353	0.385511	0.00949713	1.44081	0.160789	0.998978
7.10_826.7788m/z	-0.00848992	-2.02778	0.052249	0.661814	0.0102396	1.71914	0.0966884	0.807513	0.0176252	1.78398	0.0853291	0.409404	0.00917919	1.41323	0.168671	0.998978
7.10_871.7661m/z	-0.00805599	-1.6311	0.114129	0.666896	0.0129171	1.8384	0.0766932	0.807513	0.015873	1.36195	0.184131	0.558117	0.012617	1.64668	0.110865	0.998978
7.10_872.7679m/z	-0.00927459	-1.88514	0.0698863	0.661814	0.0159302	2.27605	0.0307351	0.807513	0.0210421	1.81249	0.0807063	0.394448	0.010419	1.3651	0.183149	0.998978
7.10_873.2694m/z	-0.0093276	-1.42833	0.164319	0.728396	0.0171503	1.84605	0.0755419	0.807513	0.0219017	1.42126	0.166344	0.52642	0.00483066	0.476819	0.637212	0.998978
7.10_891.2530m/z	0.00252529	0.261337	0.795756	0.939683	0.0161782	1.17688	0.249206	0.889727	0.0257973	1.13137	0.267551	0.658911	0.00850623	0.567434	0.574966	0.998978
7.10_890.2543m/z	6.0544e-05	0.00253195	0.997998	0.999447	0.0015115	0.0444329	0.964876	0.981515	-0.0615158	-1.09021	0.284966	0.670635	-0.0171477	-0.462253	0.647491	0.998978
7.10_908.7506m/z	-0.00484367	-1.36988	0.18167	0.728396	0.00446664	0.887975	0.382161	0.907549	0.00788703	0.94528	0.352647	0.731555	0.00115059	0.209758	0.835384	0.998978
7.10_920.7584m/z	-0.00889037	-1.89032	0.0691646	0.661814	0.0105174	1.57194	0.12726	0.807513	0.0197952	1.78368	0.08538	0.409404	0.0102932	1.41078	0.169386	0.998978
7.10_922.7580m/z	-0.00817998	-1.85291	0.0745219	0.661814	0.0105971	1.68734	0.10271	0.807513	0.0197833	1.89906	0.0679628	0.386003	0.0106111	1.54935	0.13259	0.998978
7.10_969.7443m/z	-0.00949424	-1.88698	0.0696291	0.661814	0.0116942	1.63378	0.113564	0.807513	0.0162954	1.3725	0.180864	0.553944	0.00990235	1.26863	0.215076	0.998978
7.10_970.2467m/z	-0.0133801	-2.19157	0.03694	0.661814	0.0192551	2.21695	0.0349671	0.807513	0.0238406	1.65482	0.10919	0.444669	0.0154245	1.62853	0.114676	0.998978
7.10_970.7449m/z	-0.00951976	-1.92079	0.0650516	0.661814	0.0142106	2.01548	0.0535989	0.807513	0.0201186	1.72025	0.0964849	0.430868	0.0120697	1.56979	0.12776	0.998978
7.10_724.8046m/z	-0.00790213	-1.89611	0.0683667	0.661814	0.0100755	1.6994	0.10039	0.807513	0.0187776	1.90941	0.0665627	0.385511	0.00870092	1.34578	0.18923	0.998978
7.10_971.2463m/z	-0.00954266	-1.6964	0.100963	0.666896	0.0167733	2.096	0.0452963	0.807513	0.0206929	1.5589	0.130314	0.470926	0.0117541	1.34692	0.188868	0.998978
7.10_714.2798m/z	0.00448518	0.584673	0.563476	0.915556	-0.00323465	-0.296396	0.769127	0.963966	0.0112577	0.621904	0.539064	0.845449	0.00646812	0.543501	0.59111	0.998978
7.10_332.8961m/z	-0.0071771	-1.94839	0.0615114	0.661814	0.00819357	1.56355	0.129218	0.807513	0.0181022	2.08255	0.0465979	0.385511	0.00751217	1.31456	0.199382	0.998978
7.10_628.8262m/z	-0.00767639	-1.84736	0.0753463	0.661814	0.00909203	1.53804	0.135327	0.807513	0.0202672	2.06693	0.0481517	0.385511	0.00890714	1.38173	0.178042	0.998978
7.10_630.8246m/z	-0.00788756	-1.95202	0.0610588	0.661814	0.00873603	1.51973	0.139853	0.807513	0.0198177	2.07842	0.0470044	0.385511	0.00850702	1.35709	0.185653	0.998978
7.10_79.9906m/z	-0.00689949	-1.8813	0.0704249	0.661814	0.00884106	1.69457	0.101315	0.807513	0.0178544	2.06313	0.0485365	0.385511	0.00555157	0.975769	0.33758	0.998978
7.10_137.0431m/z	-0.00782473	-1.83079	0.0778545	0.661814	0.00648072	1.06587	0.295638	0.889727	0.0202905	2.01187	0.0540004	0.385511	0.00438606	0.661503	0.513727	0.998978
7.10_138.9388m/z	-0.00664816	-1.92935	0.0639351	0.661814	0.00773648	1.57821	0.125811	0.807513	0.0176298	2.16818	0.0388462	0.385511	0.00596751	1.11633	0.273822	0.998978
7.10_140.9379m/z	-0.00687534	-1.79677	0.083228	0.661814	0.006697	1.23025	0.228897	0.888425	0.0172937	1.91526	0.0657827	0.385511	0.0019972	0.336442	0.73906	0.998978
7.10_234.9184m/z	-0.00705187	-1.96461	0.0595098	0.661814	0.00801078	1.56877	0.127997	0.807513	0.0186441	2.20117	0.036182	0.385511	0.00657122	1.18007	0.247956	0.998978
7.10_236.9163m/z	-0.00675411	-1.91705	0.0655456	0.661814	0.0078961	1.5754	0.12646	0.807513	0.0185839	2.23533	0.033598	0.385511	0.00651642	1.19224	0.24323	0.998978
7.10_238.9152m/z	-0.00647903	-1.74557	0.0919128	0.661814	0.00968004	1.83323	0.0774802	0.807513	0.0188899	2.15673	0.0398112	0.385511	0.00561982	0.975976	0.33748	0.998978
7.10_136.9409m/z	-0.00628825	-1.82058	0.0794347	0.661814	0.00752636	1.53172	0.136876	0.807513	0.0170795	2.09554	0.0453402	0.385511	0.0057547	1.07397	0.292055	0.998978
7.10_336.8927m/z	-0.00724903	-1.9782	0.0578773	0.661814	0.00849281	1.62912	0.11455	0.807513	0.0194423	2.24842	0.0326521	0.385511	0.00627045	1.10301	0.279466	0.998978
7.10_430.8730m/z	-0.00694162	-1.82305	0.0790505	0.661814	0.00860239	1.58807	0.123563	0.807513	0.0181885	2.0243	0.0526285	0.385511	0.00794822	1.34554	0.189306	0.998978
7.10_432.8712m/z	-0.00741469	-1.96781	0.0591219	0.661814	0.00805198	1.50212	0.144322	0.807513	0.0195278	2.19626	0.0365681	0.385511	0.00724197	1.2389	0.225724	0.998978
7.10_434.8700m/z	-0.00681952	-1.96017	0.0600518	0.661814	0.00908928	1.83647	0.076987	0.807513	0.0182192	2.21927	0.0347916	0.385511	0.00714707	1.32422	0.196199	0.998978
7.10_528.8506m/z	-0.00710241	-1.77987	0.0860147	0.661814	0.00914295	1.61057	0.118552	0.807513	0.0191284	2.03142	0.0518561	0.385511	0.0083916	1.35555	0.186135	0.998978
7.10_530.8488m/z	-0.00728037	-1.85468	0.0742599	0.661814	0.00858978	1.53819	0.135289	0.807513	0.0192043	2.07326	0.0475165	0.385511	0.0082176	1.34943	0.188069	0.998978
7.10_626.8281m/z	-0.00766633	-1.80785	0.0814451	0.661814	0.00944776	1.56608	0.128624	0.807513	0.0191871	1.91744	0.0654933	0.385511	0.00913304	1.38828	0.176058	0.998978
7.10_532.8474m/z	-0.00708904	-1.8614	0.0732757	0.661814	0.00954989	1.76264	0.0889364	0.807513	0.0182378	2.02938	0.0520757	0.385511	0.00808835	1.36899	0.181944	0.998978
7.10_334.8940m/z	-0.00706162	-1.92147	0.0649628	0.661814	0.00841595	1.6097	0.118744	0.807513	0.0179805	2.07333	0.0475095	0.385511	0.00784705	1.37634	0.179686	0.998978
7.12_914.2604m/z	-0.01733	-0.788249	0.437211	0.893601	0.00343499	0.109826	0.913335	0.978967	-0.0563201	-1.0856	0.286967	0.670635	0.0213924	0.627213	0.535629	0.998978
7.12_987.7308m/z	0.000779713	0.0952955	0.924763	0.967775	-0.00529839	-0.455192	0.652501	0.949227	0.0103873	0.537995	0.594855	0.858563	0.00422119	0.332554	0.741962	0.998978
7.12_859.7381n	-0.00223345	-0.494504	0.62483	0.923584	0.00220274	0.342822	0.734307	0.963966	0.0230637	2.16402	0.0391946	0.385511	0.0043093	0.615019	0.543536	0.998978
7.13_692.7938n	-0.00501544	-1.47371	0.151777	0.728396	0.00509606	1.05257	0.301589	0.889727	0.012663	1.5768	0.126136	0.470926	0.000660615	0.125124	0.901325	0.998978
7.13_712.7931m/z	-0.00496671	-1.35354	0.186768	0.728396	0.0032849	0.629272	0.5343	0.916857	0.0157481	1.81874	0.0797234	0.394448	0.00271832	0.477522	0.636718	0.998978
7.13_792.7838m/z	-0.00237637	-0.706964	0.485464	0.893601	0.00339273	0.709488	0.483921	0.907549	0.0102284	1.28952	0.207825	0.583338	0.00357838	0.686214	0.498253	0.998978
7.13_890.7599m/z	-0.00170593	-0.439517	0.663679	0.930869	-0.00128413	-0.23256	0.817804	0.964158	0.0137329	1.4994	0.145023	0.496132	0.00635876	1.05603	0.300031	0.998978
7.13_941.1954n	-0.00375823	-0.372656	0.712226	0.930869	0.0123285	0.859302	0.397512	0.907549	0.020553	0.863651	0.395158	0.751267	0.00263762	0.168587	0.86734	0.998978
7.13_989.2304m/z	0.022866	1.6536	0.10944	0.666896	0.00709832	0.360835	0.720946	0.963966	0.0187526	0.574701	0.570108	0.858563	0.0186828	0.870908	0.391251	0.998978
7.15_957.7160n	-0.00222387	-0.567368	0.575011	0.92057	0.00526319	0.943883	0.353348	0.907549	0.0186653	2.01804	0.0533152	0.385511	0.00355588	0.584781	0.563404	0.998978
7.15_888.7478n	-0.00494754	-1.28293	0.210093	0.745096	0.00222677	0.405883	0.68793	0.962774	0.0173565	1.90728	0.0668489	0.385511	0.00423852	0.708463	0.484547	0.998978
7.15_904.7829m/z	-0.00918485	-2.20616	0.0357939	0.661814	0.00981521	1.65721	0.108704	0.807513	0.0225947	2.29991	0.0291622	0.385511	0.00487761	0.755199	0.456471	0.998978
7.15_864.7565m/z	-0.00225794	-0.484943	0.63151	0.923584	-0.00261385	-0.394612	0.696136	0.962956	0.0129871	1.18203	0.247191	0.631472	0.00517905	0.716997	0.479347	0.998978
7.15_790.7718n	-0.00520905	-1.62469	0.115496	0.666896	0.0040764	0.89372	0.379131	0.907549	0.0155836	2.05977	0.0488788	0.385511	0.00178345	0.358562	0.722627	0.998978
7.15_664.7920m/z	-0.00295761	-0.741274	0.464734	0.893601	0.00118532	0.208826	0.836104	0.964158	0.0136773	1.45271	0.157482	0.52049	0.00298672	0.482528	0.633202	0.998978
7.15_685.7854n	-0.00374242	-0.914072	0.368527	0.88428	0.00245939	0.422248	0.676087	0.955418	0.0260501	2.69635	0.0117587	0.385511	0.00198997	0.313303	0.756386	0.998978
7.15_694.8073m/z	-0.00302156	-0.871647	0.390855	0.888643	0.00133406	0.270519	0.788756	0.963966	0.010615	1.29768	0.205044	0.583338	-0.00371669	-0.691123	0.49521	0.998978
7.15_371.9662m/z	0.0232574	1.50117	0.144567	0.728396	0.0335422	1.52185	0.139322	0.807513	-0.0154411	-0.422363	0.676004	0.891955	-0.0222978	-0.927728	0.361521	0.998978
7.15_176.0114m/z	0.0231381	1.1958	0.241857	0.777398	0.0316795	1.15086	0.259576	0.889727	0.0123851	0.271251	0.788199	0.920259	-0.013958	-0.464993	0.645552	0.998978
7.15_761.7608n	-0.00301475	-0.791399	0.435401	0.893601	0.00421971	0.778646	0.442756	0.907549	0.014908	1.65845	0.10845	0.444669	0.00287192	0.485966	0.630794	0.998978
7.16_661.7869n	-0.00195177	-0.360385	0.721279	0.930869	0.000445998	0.0578872	0.954252	0.980752	0.02899	2.26842	0.0312538	0.385511	0.00640159	0.761929	0.452508	0.998978
7.16_792.2776m/z	-0.00416929	-0.53696	0.59556	0.922758	0.0138092	1.25015	0.22165	0.882075	0.0114583	0.625373	0.536819	0.84419	-0.00357512	-0.296797	0.768824	0.998978
7.16_950.7413m/z	0.000340487	0.0561061	0.955658	0.978062	0.00130569	0.151239	0.880878	0.976692	0.0268639	1.87593	0.071185	0.392684	0.000148359	0.0157584	0.987539	0.998978
7.16_955.7205n	-0.00163939	-0.413735	0.682237	0.930869	-0.00358814	-0.636537	0.529625	0.916857	0.024748	2.6468	0.0132175	0.385511	0.00525696	0.855195	0.399742	0.998978
7.18_949.7336m/z	0.00303631	0.289679	0.774208	0.937705	-0.00660348	-0.44285	0.661296	0.953365	0.0240999	0.974372	0.338261	0.723731	0.00196088	0.12059	0.904882	0.998978
7.18_857.7429n	-0.00132419	-0.262839	0.79461	0.939683	-0.00131216	-0.183078	0.856063	0.964158	0.0285065	2.39785	0.023443	0.385511	0.00523327	0.669579	0.508641	0.998978
7.18_840.7694m/z	-0.000821623	-0.214645	0.831608	0.942931	0.000374536	0.0687789	0.945657	0.978967	0.00720956	0.798172	0.431525	0.780645	-0.000442945	-0.0745914	0.941073	0.998978
7.18_812.2536m/z	0.00702229	0.500082	0.620947	0.923584	-0.0013726	-0.0687096	0.945712	0.978967	0.0393442	1.18736	0.245117	0.631472	0.0206172	0.946415	0.352078	0.998978
7.18_798.7482m/z	0.00625464	0.738925	0.466136	0.893601	-0.00757654	-0.629189	0.534354	0.916857	-0.00860269	-0.430696	0.670005	0.891955	0.00218442	0.16635	0.869084	0.998978
7.18_759.7649n	-0.0010516	-0.230774	0.819178	0.942931	0.00329833	0.508796	0.614903	0.945664	0.0210358	1.9563	0.0605283	0.385511	0.00322061	0.45558	0.652225	0.998978
7.18_666.7804m/z	-0.00188838	-0.384169	0.703771	0.930869	0.00538374	0.769891	0.447847	0.907549	0.00363362	0.313264	0.756414	0.907879	0.00240923	0.315937	0.754406	0.998978
7.18_586.8163m/z	0.0011673	0.17932	0.858985	0.947607	0.00323851	0.349708	0.729189	0.963966	0.0126111	0.820993	0.418624	0.767697	0.00451399	0.44699	0.65834	0.998978
7.18_290.8870m/z	-0.00324265	-0.360708	0.72104	0.930869	-0.0118761	-0.928631	0.361061	0.907549	-0.032182	-1.51708	0.140519	0.492238	-0.00606777	-0.435086	0.666854	0.998978
7.18_742.7926m/z	-0.00163135	-0.357467	0.723437	0.930869	-0.000299201	-0.0460855	0.963571	0.981515	-0.00560234	-0.520232	0.607014	0.861901	0.00264637	0.373791	0.711391	0.998978
7.20_642.8240m/z	0.00494937	0.411267	0.684025	0.930869	-0.0144899	-0.846356	0.40457	0.907549	-0.0411306	-1.44836	0.158683	0.521515	0.00182907	0.0979699	0.922658	0.998978
7.20_644.8214m/z	0.00354252	0.328896	0.744695	0.930869	-0.0131657	-0.859219	0.397557	0.907549	-0.0250834	-0.986899	0.33219	0.722422	2.16004e-05	0.0012927	0.998978	0.998978
7.20_646.8151m/z	0.00190815	0.248261	0.805755	0.940851	-0.0037184	-0.340065	0.736359	0.963966	-0.00285683	-0.157514	0.875977	0.951357	0.00177626	0.148967	0.882653	0.998978
7.20_936.7541m/z	0.0196784	1.57562	0.126408	0.684755	-0.0136159	-0.766341	0.449922	0.907549	-0.0543041	-1.84261	0.076058	0.392684	-0.00746808	-0.385443	0.702838	0.998978
7.20_938.7468m/z	-0.000849147	-0.209699	0.835429	0.942931	-0.00065588	-0.113855	0.91017	0.978967	0.00798209	0.835353	0.41063	0.765027	0.00466787	0.743058	0.46367	0.998978
7.20_996.7023m/z	0.00197725	0.387331	0.701456	0.930869	-0.00591549	-0.814563	0.422235	0.907549	-0.00596735	-0.495384	0.624216	0.873367	-0.00386342	-0.487846	0.629478	0.998978
7.21_585.8797m/z	0.00795604	0.636744	0.529492	0.904792	-0.0157796	-0.887722	0.382294	0.907549	-0.00315352	-0.106955	0.915591	0.959894	0.0301069	1.55319	0.131672	0.998978
7.21_488.8385m/z	0.00589434	0.788553	0.437036	0.893601	0.00351643	0.330682	0.743361	0.963966	0.0227775	1.29134	0.207203	0.583338	-0.000962789	-0.0830265	0.934424	0.998978
7.21_566.8163m/z	0.00151839	0.302904	0.764215	0.937225	0.00785351	1.10128	0.280203	0.889727	0.0153314	1.29611	0.205578	0.583338	-0.00137098	-0.176296	0.861337	0.998978
7.21_389.9232m/z	0.0102247	0.785557	0.438761	0.893601	-0.0116479	-0.629053	0.534441	0.916857	-0.0162653	-0.529575	0.600604	0.858563	-0.00976359	-0.483531	0.632499	0.998978
7.21_291.9528m/z	0.00384229	0.365363	0.717601	0.930869	-0.0103522	-0.69196	0.494692	0.907549	-0.00975736	-0.393193	0.697171	0.891955	0.00271622	0.16649	0.868974	0.998978
7.21_487.9040m/z	0.0115294	0.686288	0.498207	0.893601	-0.00736461	-0.30815	0.760262	0.963966	0.00468254	0.118119	0.906821	0.957288	0.0438369	1.68201	0.103749	0.998978
7.23_564.8194m/z	-0.00253436	-0.688223	0.497006	0.893601	0.003374	0.644048	0.524814	0.916857	0.0116231	1.33759	0.191853	0.56383	0.000486381	0.0851389	0.93276	0.998978
7.23_588.8387m/z	0.00299043	0.462922	0.647018	0.930869	0.00583863	0.635327	0.530402	0.916857	0.0185851	1.21921	0.232993	0.624595	-0.0069687	-0.695368	0.492587	0.998978
7.23_601.8880m/z	-0.00130086	-0.100288	0.920834	0.967761	0.0285056	1.54476	0.133695	0.807513	0.00760573	0.248484	0.805584	0.926373	-0.0159876	-0.794491	0.433629	0.998978
7.23_610.8527m/z	-0.00760634	-2.00203	0.0551087	0.661814	0.00249994	0.462527	0.647297	0.949227	0.0239666	2.67326	0.0124186	0.385511	0.00331751	0.562857	0.578037	0.998978
7.23_656.8292m/z	-0.00077081	-0.0877702	0.930687	0.970503	0.0318372	2.54828	0.0166313	0.807513	-0.0150057	-0.724095	0.475048	0.807857	-0.00500094	-0.367064	0.716346	0.998978
7.23_806.8070m/z	-0.00664791	-1.65512	0.10913	0.666896	0.0062155	1.08776	0.286028	0.889727	0.0197258	2.08122	0.0467286	0.385511	0.00163351	0.262153	0.795133	0.998978
7.23_833.7564n	0.00771583	1.31278	0.199976	0.740417	0.00571458	0.683447	0.499973	0.907549	0.0217078	1.56517	0.128838	0.470926	-0.000227553	-0.0249562	0.980268	0.998978
7.25_900.7369m/z	0.00011586	0.0219063	0.982679	0.990471	0.000312943	0.0415922	0.967121	0.981515	0.032135	2.57484	0.0156383	0.385511	0.00385486	0.46982	0.642143	0.998978
7.25_833.7610m/z	0.0138813	0.616227	0.54275	0.914534	0.0264133	0.824224	0.416817	0.907549	-0.0151915	-0.285792	0.777153	0.911323	0.0253329	0.724911	0.474555	0.998978
7.25_800.7458m/z	0.00765192	1.38184	0.178009	0.728396	-0.00155236	-0.197057	0.845215	0.964158	0.00956972	0.73236	0.470069	0.804641	-0.00837247	-0.974607	0.338147	0.998978
7.25_754.7925m/z	0.00424142	0.586532	0.562243	0.915556	0.0183933	1.78794	0.0846748	0.807513	0.00856441	0.5019	0.619684	0.872915	-0.00896976	-0.79956	0.430734	0.998978
7.25_895.7240n	0.0130613	1.38109	0.178237	0.728396	0.0118774	0.882817	0.384893	0.907549	-0.0117518	-0.526596	0.602644	0.858563	-0.00676976	-0.461422	0.64808	0.998978
7.25_702.7715m/z	-0.00735128	-0.921859	0.364521	0.88428	0.0083848	0.739106	0.466028	0.907549	-0.0171089	-0.909204	0.371045	0.751078	-0.00143704	-0.11616	0.908359	0.998978
7.25_306.9522m/z	-0.0259321	-0.528458	0.601368	0.923584	0.093137	1.33416	0.192962	0.830357	-0.00858128	-0.0741078	0.941454	0.97478	0.00534482	0.0702094	0.944529	0.998978
7.25_736.7883m/z	-0.0223758	-1.08817	0.285851	0.827835	-0.0165601	-0.566099	0.575861	0.940644	-0.0295	-0.607964	0.548139	0.851258	-0.0218848	-0.68604	0.498361	0.998978
7.26_888.7954m/z	-0.0163353	-1.74693	0.0916733	0.661814	-0.00268302	-0.201689	0.841626	0.964158	0.0212763	0.964236	0.343227	0.727493	0.00947915	0.653441	0.518832	0.998978
7.26_771.7707m/z	-0.00297408	-0.234672	0.816181	0.942931	-0.00866357	-0.480527	0.634607	0.949227	-0.0541648	-1.81119	0.0809125	0.394448	0.0179515	0.913057	0.369051	0.998978
7.26_766.7664m/z	0.00815239	1.54411	0.133853	0.700499	0.00227103	0.302362	0.764623	0.963966	-0.0270519	-2.17135	0.0385829	0.385511	0.006716	0.819959	0.419203	0.998978
7.26_704.7808m/z	0.00475858	0.730187	0.471375	0.893601	-0.000912765	-0.0984528	0.922278	0.978967	0.0231176	1.50328	0.144026	0.495618	-0.0181557	-1.7958	0.0833857	0.998978
7.26_672.8040m/z	0.00727347	0.765924	0.450166	0.893601	-0.00136623	-0.10113	0.920172	0.978967	0.0217052	0.968604	0.341082	0.725573	0.0160361	1.08851	0.285703	0.998978
7.26_558.8606m/z	-0.012093	-0.577692	0.568114	0.915556	0.0504226	1.69316	0.101585	0.807513	0.000249562	0.00505218	0.996005	0.996005	0.00284354	0.0875609	0.930852	0.998978
7.26_512.8758m/z	-0.00511423	-1.3843	0.17726	0.728396	0.00450785	0.857696	0.398383	0.907549	0.0243771	2.79623	0.0092642	0.385511	-0.000237909	-0.0415099	0.967186	0.998978
7.26_414.8984m/z	-0.00573999	-1.57984	0.125439	0.684755	0.00393915	0.762108	0.452403	0.907549	0.0223892	2.61143	0.0143601	0.385511	0.000705209	0.125115	0.901332	0.998978
7.26_193.9846m/z	0.0169109	1.45707	0.156284	0.728396	-0.00430845	-0.260943	0.796057	0.963966	-0.00819867	-0.29936	0.766888	0.91069	0.0282246	1.56758	0.128275	0.998978
7.26_604.7844m/z	0.00248859	0.33579	0.739546	0.930869	-0.00279999	-0.265573	0.792525	0.963966	0.0122266	0.69913	0.49027	0.819047	0.00524096	0.455841	0.652039	0.998978
7.28_668.8035m/z	0.00424241	0.857924	0.398259	0.888643	0.00812431	1.15488	0.257956	0.889727	0.00920068	0.788489	0.437073	0.780645	0.00839328	1.0941	0.283285	0.998978
7.28_876.7064m/z	0.0248382	2.48918	0.0190538	0.661814	-0.0148357	-1.0451	0.304967	0.889727	-0.0208007	-0.883393	0.384588	0.751267	-0.0158876	-1.02633	0.313572	0.998978
7.28_790.8274m/z	-0.0130128	-1.63591	0.113113	0.666896	0.0126391	1.11691	0.273577	0.889727	0.044977	2.39618	0.0235313	0.385511	0.0114963	0.931622	0.35954	0.998978
7.28_768.7865m/z	0.0108085	1.29546	0.205799	0.745096	-0.0115928	-0.976693	0.337131	0.907549	0.00831457	0.422315	0.676038	0.891955	0.00747155	0.577242	0.568414	0.998978
7.28_692.8528m/z	-0.00596339	-0.878549	0.387164	0.888643	0.0149541	1.54862	0.132764	0.807513	0.0414399	2.58721	0.015195	0.385511	0.00410695	0.390015	0.699493	0.998978
7.28_631.7754n	0.0268731	1.91738	0.065502	0.661814	-0.00380421	-0.190795	0.850071	0.964158	-0.0135603	-0.410013	0.684934	0.891955	0.0298475	1.37274	0.18079	0.998978
7.28_720.7763m/z	-0.0357584	-1.35703	0.185673	0.728396	0.0483777	1.29053	0.207481	0.854508	-0.0530694	-0.85348	0.400676	0.751267	-0.0766504	-1.87505	0.0713094	0.998978
7.28_596.8556m/z	-0.00142913	-0.178478	0.85964	0.947607	0.00867876	0.761874	0.452541	0.907549	0.0136105	0.720321	0.477331	0.809388	-0.00138775	-0.111715	0.91185	0.998978
7.28_276.9072m/z	0.05238	4.39912	0.000144431	0.0671335	0.0072968	0.43077	0.669952	0.955418	-0.00876714	-0.312031	0.757342	0.907879	0.0135477	0.733424	0.46943	0.998978
7.28_316.9223m/z	-0.00347045	-0.940063	0.355269	0.87693	0.00283786	0.540349	0.593253	0.945648	0.0219263	2.51695	0.0178776	0.385511	0.00117018	0.204321	0.839589	0.998978
7.28_598.8263m/z	0.003084	0.333195	0.741483	0.930869	0.0156532	1.18878	0.244567	0.888643	0.0116055	0.53136	0.599383	0.858563	-0.000371502	-0.0258724	0.979544	0.998978
7.28_567.3316m/z	-0.016633	-2.37253	0.0248141	0.661814	0.00986995	0.989619	0.330883	0.907549	0.0386644	2.33717	0.0268515	0.385511	0.00315744	0.290312	0.773729	0.998978
7.28_361.8869m/z	0.00163683	0.14316	0.887195	0.957576	0.0297761	1.83063	0.077879	0.807513	0.03194	1.18384	0.246483	0.631472	-0.0204504	-1.15295	0.258732	0.998978
7.29_166.9518m/z	0.000568131	0.0531403	0.958	0.978062	0.0523247	3.44029	0.00185004	0.709448	0.00985058	0.39046	0.699168	0.891955	-0.00871724	-0.525586	0.603337	0.998978
7.29_218.9446m/z	0.0419862	4.22792	0.000229516	0.0671335	0.00736236	0.521134	0.606393	0.945664	0.0274886	1.17304	0.250719	0.634938	-0.00709716	-0.460674	0.64861	0.998978
7.29_330.0554m/z	0.0424155	1.75165	0.090843	0.661814	0.0210571	0.611272	0.545978	0.923114	-0.0995928	-1.74297	0.0923741	0.418938	-0.0235473	-0.626836	0.535873	0.998978
7.29_498.8804m/z	-0.00448913	-0.650186	0.520901	0.904792	0.0213784	2.17652	0.0381565	0.807513	0.0119228	0.7318	0.470405	0.804641	0.00330503	0.308561	0.759953	0.998978
7.29_594.8789m/z	-0.00761869	-1.22271	0.23169	0.767427	0.00360936	0.407178	0.686991	0.962774	0.0301572	2.05103	0.0497808	0.385511	-0.00852262	-0.881665	0.385505	0.998978
7.29_652.8289m/z	0.0138962	0.751122	0.458881	0.893601	0.00935528	0.355455	0.724928	0.963966	0.0205341	0.470359	0.641762	0.883366	0.0147576	0.514187	0.611178	0.998978
7.29_960.9579m/z	0.00651666	0.999709	0.32606	0.85985	-0.000965276	-0.104091	0.917843	0.978967	0.0071834	0.467001	0.644133	0.884548	-0.00805765	-0.796795	0.432312	0.998978
7.29_220.9307m/z	0.0167999	2.57271	0.0157158	0.661814	0.00217189	0.233795	0.816855	0.964158	0.00219278	0.142305	0.887864	0.951357	-0.00504592	-0.498098	0.622326	0.998978
7.31_500.8637m/z	0.00826339	0.498655	0.621939	0.923584	-0.0109706	-0.465355	0.645296	0.949227	0.0149823	0.38314	0.704525	0.891955	-0.00389036	-0.151329	0.880808	0.998978
7.31_400.9061m/z	0.00886621	1.41298	0.168742	0.728396	-0.00679455	-0.761153	0.452964	0.907549	0.026851	1.81341	0.0805607	0.394448	0.00415572	0.426907	0.67273	0.998978
7.31_496.9014m/z	-0.0063026	-1.05782	0.29923	0.832704	0.0011465	0.135262	0.893378	0.978967	0.0200734	1.42774	0.164486	0.52642	-0.00243237	-0.263154	0.79437	0.998978
7.31_398.9248m/z	-0.0100636	-1.70227	0.0998445	0.666896	0.00103408	0.122954	0.903027	0.978967	0.0356135	2.55287	0.0164557	0.385511	-0.00276092	-0.301036	0.765623	0.998978
7.31_308.8508m/z	-0.0312505	-1.20429	0.238615	0.77229	0.0947545	2.56677	0.0159343	0.807513	0.0135409	0.221136	0.8266	0.938953	-0.0508943	-1.26425	0.216622	0.998978
7.31_232.0763m/z	0.0026043	0.71965	0.477738	0.893601	0.00547358	1.0632	0.296826	0.889727	-0.00550764	-0.644963	0.52423	0.837486	-0.00323736	-0.576648	0.56881	0.998978
7.31_98.0013m/z	-0.0101794	-1.87072	0.0719288	0.661814	0.00964396	1.24581	0.223215	0.882302	0.0305275	2.37747	0.0245412	0.385511	0.0103092	1.22123	0.232238	0.998978
7.33_120.9666m/z	-0.00205744	-0.542695	0.591657	0.922758	0.000984537	0.182546	0.856477	0.964158	0.00423503	0.473395	0.639622	0.882497	-0.00545627	-0.927713	0.361529	0.998978
7.33_300.9514m/z	0.0151477	2.72798	0.0109078	0.661814	0.00144429	0.182836	0.856251	0.964158	0.00516575	0.394245	0.696403	0.891955	-0.00367383	-0.426484	0.673034	0.998978
7.33_351.1025m/z	-0.00160097	-0.402405	0.690458	0.930869	0.00651183	1.15053	0.259713	0.889727	0.0216543	2.30656	0.028737	0.385511	-0.000796776	-0.129094	0.898211	0.998978
7.33_435.2554m/z	-0.00737008	-1.59643	0.12168	0.677933	0.00801122	1.2198	0.23277	0.888425	0.0281399	2.5831	0.015341	0.385511	0.00500847	0.699317	0.490155	0.998978
7.33_437.2109m/z	-0.0085299	-1.44962	0.158334	0.728396	0.00822106	0.982092	0.334511	0.907549	0.0294574	2.12151	0.0429151	0.385511	-0.00284649	-0.311825	0.757496	0.998978
7.34_603.5230m/z	0.0016929	0.365819	0.717265	0.930869	-0.00445766	-0.677102	0.503928	0.907549	-0.00231444	-0.211943	0.833695	0.941528	0.00127631	0.17778	0.860183	0.998978
7.34_575.4919m/z	-0.00240811	-0.581768	0.565404	0.915556	0.00270775	0.459826	0.649212	0.949227	-0.000162724	-0.0166595	0.986827	0.988517	-0.00737802	-1.14895	0.26035	0.998978
7.34_156.0435m/z	-0.00234331	-0.635846	0.530069	0.904792	0.00178142	0.339783	0.73657	0.963966	-0.00198151	-0.227855	0.821424	0.934889	-0.00358354	-0.626793	0.5359	0.998978
7.34_277.1088m/z	-0.00139177	-0.278275	0.782857	0.938785	-0.00161228	-0.226599	0.822391	0.964158	0.00342675	0.290353	0.773697	0.91069	-0.00925883	-1.1933	0.242819	0.998978
7.36_317.0003m/z	-0.0474762	-3.23236	0.00315035	0.614319	0.0240549	1.15122	0.25943	0.889727	0.0784222	2.26267	0.0316501	0.385511	0.0214013	0.939232	0.355688	0.998978
7.36_453.1774m/z	-0.00805068	-1.46672	0.153656	0.728396	0.00582517	0.745996	0.461922	0.907549	0.0292648	2.25943	0.0318755	0.385511	-0.00416559	-0.489194	0.628536	0.998978
7.37_301.0305m/z	-0.0144086	-2.32374	0.0276645	0.661814	0.000740585	0.0839561	0.933692	0.978967	0.0161133	1.10125	0.280215	0.66685	-0.00335611	-0.348892	0.729795	0.998978
7.39_241.0121m/z	0.00742756	1.0515	0.302071	0.832704	-0.0143027	-1.42329	0.165761	0.807513	0.00185069	0.111029	0.91239	0.958439	-0.00228186	-0.208228	0.836566	0.998978
7.39_394.3065m/z	-0.00114928	-0.208882	0.836061	0.942931	0.000771706	0.0985914	0.922169	0.978967	0.0360495	2.7766	0.00971136	0.385511	-0.00540671	-0.633428	0.531623	0.998978
7.42_701.4112m/z	-0.0104778	-1.7616	0.0891156	0.661814	0.0088319	1.04377	0.30557	0.889727	0.0390699	2.78367	0.00954795	0.385511	0.00146447	0.158711	0.875042	0.998978
7.44_802.3974m/z	-0.011465	-1.07693	0.290755	0.832704	0.00471087	0.311047	0.758082	0.963966	0.0462469	1.84092	0.076313	0.392684	-0.00910819	-0.551485	0.5857	0.998978
7.44_774.3616m/z	-0.00168383	-0.193429	0.848027	0.942931	-0.0016404	-0.132461	0.895573	0.978967	0.00938434	0.456843	0.651328	0.887137	-0.00336247	-0.248984	0.805201	0.998978
7.44_261.0544m/z	0.00032834	0.040227	0.968199	0.986754	0.0233835	2.01379	0.0537862	0.807513	-0.0396597	-2.05912	0.0489459	0.385511	-0.0155979	-1.23183	0.228316	0.998978
7.44_746.3333m/z	-0.00254723	-0.380795	0.706245	0.930869	0.00688293	0.723284	0.475538	0.907549	0.0178386	1.13011	0.26807	0.658911	-0.00694312	-0.669062	0.508965	0.998978
7.46_226.1065m/z	-0.0201813	-1.7511	0.0909392	0.661814	0.0232242	1.4165	0.167721	0.807513	0.00965435	0.354996	0.725268	0.90081	0.0206546	1.15523	0.257815	0.998978
7.46_690.2692m/z	-0.00482192	-0.794676	0.433524	0.893601	0.0142946	1.65598	0.108955	0.807513	0.026656	1.86168	0.073235	0.392684	-0.00452932	-0.481164	0.63416	0.998978
7.46_718.3011m/z	-0.00121543	-0.228766	0.820723	0.942931	0.00112475	0.14881	0.882776	0.976692	0.0144921	1.15593	0.257534	0.646597	-0.00679638	-0.824571	0.416623	0.998978
7.49_593.3465m/z	0.00136638	0.138983	0.890464	0.957576	-0.0131388	-0.939424	0.355591	0.907549	-0.023141	-0.997502	0.327111	0.71528	-0.0169653	-1.11236	0.275497	0.998978
7.50_362.1582m/z	0.000938784	0.150326	0.881591	0.955057	0.0162044	1.82396	0.0789085	0.807513	-0.0299471	-2.03218	0.0517738	0.385511	-0.0161156	-1.66344	0.107442	0.998978
7.50_219.1556m/z	0.00671691	0.609654	0.547034	0.914534	0.00998064	0.636773	0.529473	0.916857	-0.0119232	-0.458611	0.650073	0.887137	-0.00360988	-0.211201	0.834269	0.998978
7.50_219.0272m/z	0.00502027	0.535957	0.596244	0.922758	0.00804057	0.603396	0.55113	0.925649	-0.00529065	-0.23936	0.81258	0.930253	-0.0012041	-0.0828618	0.934554	0.998978
7.50_162.0531n	0.00740054	0.957161	0.346723	0.866808	-0.001999	-0.181738	0.857105	0.964158	-0.0027305	-0.149659	0.882112	0.951357	-0.00337261	-0.281175	0.780655	0.998978
7.50_97.0294m/z	-0.00729238	-0.42176	0.676439	0.930869	-0.00883224	-0.35907	0.722251	0.963966	0.00314719	0.0771362	0.939067	0.974032	-0.000645984	-0.0240828	0.980958	0.998978
7.50_180.0640n	0.00509107	0.658039	0.515917	0.904792	0.000828183	0.0752457	0.940557	0.978967	-0.0083528	-0.457524	0.650844	0.887137	-0.00749639	-0.624575	0.537334	0.998978
7.52_145.0514m/z	0.00800479	1.14753	0.260928	0.803383	-0.00506949	-0.510846	0.613485	0.945664	-0.00323364	-0.196446	0.845688	0.94787	-0.00785829	-0.726157	0.473803	0.998978
7.52_383.1179m/z	0.0150245	1.18747	0.245075	0.783436	-0.00519529	-0.288632	0.775001	0.963966	-0.0371153	-1.24312	0.224188	0.612851	-0.0169323	-0.862636	0.395707	0.998978
7.52_559.5165m/z	-0.00314049	-0.418736	0.678621	0.930869	0.00138167	0.129497	0.897895	0.978967	-0.0197198	-1.11426	0.274695	0.663777	-0.0183937	-1.58089	0.125198	0.998978
7.52_663.0263n	0.0175338	0.69097	0.495305	0.893601	-0.0341509	-0.946016	0.352278	0.907549	0.0316222	0.528099	0.601615	0.858563	0.0261866	0.665199	0.511396	0.998978
7.54_593.5196m/z	0.0295984	1.9366	0.0630027	0.661814	-0.00505749	-0.232605	0.817769	0.964158	-0.0429701	-1.19145	0.243532	0.631472	-0.0137694	-0.580734	0.566091	0.998978
7.54_865.5017m/z	-0.00383325	-0.419705	0.677922	0.930869	0.00207788	0.159923	0.874096	0.972141	0.00614895	0.28531	0.777518	0.911323	-0.0100265	-0.707644	0.485048	0.998978
7.54_516.1788n	0.0136198	1.54142	0.134503	0.700499	-0.000787104	-0.0626178	0.950518	0.978967	0.0136529	0.654814	0.51796	0.834406	0.0045746	0.333731	0.741083	0.998978
7.54_328.0685m/z	0.0102673	1.26323	0.216982	0.749945	-0.00903026	-0.78098	0.441404	0.907549	0.00797963	0.416053	0.68056	0.891955	-0.00613565	-0.486606	0.630346	0.998978
7.54_176.0103m/z	-0.0290867	-1.66448	0.107232	0.666896	0.0276816	1.11349	0.275017	0.889727	-0.00761866	-0.184757	0.854759	0.949126	-0.00940094	-0.346772	0.731369	0.998978
7.54_414.0105m/z	0.00961525	0.639152	0.527947	0.904792	-0.0162325	-0.758475	0.454539	0.907549	0.0408618	1.15107	0.259493	0.64838	0.00677553	0.29032	0.773723	0.998978
7.55_160.0444m/z	-0.0140312	-1.11229	0.275524	0.825952	0.0150535	0.838832	0.408708	0.907549	-0.0273416	-0.918516	0.366237	0.749121	-0.00841479	-0.429988	0.670514	0.998978
7.55_381.2905m/z	-0.00511204	-0.643013	0.525476	0.904792	0.00278785	0.246495	0.807107	0.964158	-0.00612305	-0.326387	0.746572	0.907433	-0.00974966	-0.790505	0.435914	0.998978
7.55_446.1424m/z	-0.00270307	-0.486422	0.630475	0.923584	0.0094325	1.19315	0.242878	0.888643	0.0135578	1.03392	0.310073	0.69499	3.07161e-05	0.00356297	0.997183	0.998978
7.55_789.0501m/z	0.0371414	1.1731	0.250693	0.78847	-0.00398817	-0.088545	0.930077	0.978967	0.0245893	0.329126	0.744523	0.907433	0.0349325	0.711209	0.482871	0.998978
7.57_72.0817m/z	0.00201805	0.193471	0.847994	0.942931	-0.00124277	-0.0837507	0.933854	0.978967	0.0217533	0.883788	0.384378	0.751267	-0.00496895	-0.307071	0.761074	0.998978
7.57_118.0882m/z	0.00223906	0.286012	0.776986	0.93839	-0.0025835	-0.231974	0.818254	0.964158	0.0152279	0.824323	0.416761	0.766684	-0.00366965	-0.302157	0.764778	0.998978
7.57_148.0966m/z	0.00553627	0.680398	0.501871	0.893601	-0.00117701	-0.101681	0.919739	0.978967	-0.0130174	-0.67797	0.503386	0.829055	-0.0169615	-1.34369	0.189896	0.998978
7.57_186.0572m/z	-0.0106655	-1.62104	0.116279	0.666896	0.00979481	1.04646	0.304348	0.889727	0.0215355	1.3871	0.176415	0.543173	-0.00890288	-0.872237	0.390538	0.998978
7.57_268.1242m/z	-0.0113087	-0.864323	0.394796	0.888643	0.0126534	0.679805	0.502241	0.907549	0.0331868	1.0749	0.291646	0.673663	0.0537416	2.64766	0.0131907	0.998978
7.57_670.2943m/z	0.0116385	0.702786	0.488023	0.893601	-0.00622745	-0.264332	0.793471	0.963966	0.0276821	0.708379	0.484599	0.812293	-0.0332783	-1.29532	0.205846	0.998978
7.58_492.1486n	0.0106843	0.869692	0.391904	0.888643	-0.00331877	-0.189893	0.85077	0.964158	0.0110375	0.380743	0.706284	0.891955	0.00294841	0.154703	0.878172	0.998978
7.58_618.1488m/z	0.0428592	1.47034	0.15268	0.728396	-0.0203714	-0.491254	0.627096	0.949227	-0.0069507	-0.101051	0.920234	0.961316	0.0294928	0.652197	0.519622	0.998978
7.58_811.0337m/z	0.0155184	0.674747	0.505401	0.893601	-0.0317192	-0.969458	0.340663	0.907549	-0.00300377	-0.0553477	0.956257	0.978149	0.0241713	0.677459	0.503705	0.998978
7.58_467.2446m/z	-0.00933114	-0.860382	0.396926	0.888643	0.0146804	0.951498	0.349538	0.907549	-0.00805151	-0.31461	0.755403	0.907879	0.0161096	0.957483	0.346564	0.998978
7.58_599.2548m/z	0.0306541	1.90193	0.0675727	0.661814	0.00879468	0.383564	0.704215	0.962956	-0.0577267	-1.51782	0.140332	0.492238	0.00744921	0.297924	0.767973	0.998978
7.58_280.1328n	0.0140305	1.96782	0.0591205	0.661814	-0.00886421	-0.873907	0.389644	0.907549	-0.0161457	-0.959643	0.345494	0.729341	-0.00965892	-0.873235	0.390004	0.998978
7.58_243.1015m/z	0.00333421	0.556731	0.582158	0.92057	0.00136376	0.160068	0.873983	0.972141	-0.00210692	-0.149087	0.88256	0.951357	-0.00934304	-1.00561	0.323262	0.998978
7.58_151.0567m/z	-0.000546168	-0.0648072	0.948791	0.977834	0.00679129	0.56645	0.575625	0.940644	0.00371769	0.186943	0.853061	0.949126	-0.00518882	-0.396876	0.694484	0.998978
7.58_392.2019m/z	-0.0119353	-1.32118	0.197195	0.736703	-0.000472445	-0.0367615	0.970937	0.981515	0.0352584	1.65398	0.109362	0.444669	0.00229483	0.163746	0.871114	0.998978
7.60_224.1255m/z	-0.00805098	-0.904948	0.373257	0.88428	-0.003674	-0.290286	0.773748	0.963966	-0.0370641	-1.7655	0.088445	0.413922	-0.0146331	-1.06023	0.298149	0.998978
7.60_501.1363m/z	0.0168479	1.32938	0.194512	0.736703	-0.0100319	-0.556418	0.58237	0.940644	-0.00691652	-0.231276	0.818791	0.933709	-0.00309079	-0.157204	0.876218	0.998978
7.62_572.0833m/z	-0.0702381	-2.84703	0.0081953	0.661814	0.0277446	0.790516	0.435908	0.907549	-0.11487	-1.97317	0.0584773	0.385511	-0.0350001	-0.914488	0.368312	0.998978
7.62_729.9986m/z	-0.0237411	-0.94269	0.353947	0.87693	0.00531227	0.148273	0.883196	0.976692	0.02449	0.412094	0.683426	0.891955	0.00881982	0.225744	0.823049	0.998978
7.63_833.0162m/z	-0.0120027	-0.63428	0.531075	0.904792	0.00232909	0.0865172	0.931674	0.978967	0.0393682	0.881633	0.385522	0.751267	0.0232751	0.792839	0.434576	0.998978
7.67_307.0998m/z	-0.00156342	-0.199393	0.843405	0.942931	0.0163267	1.46367	0.154483	0.807513	-0.048606	-2.62701	0.0138459	0.385511	-0.0154873	-1.2732	0.213473	0.998978
7.67_517.0460m/z	-0.00549858	-0.226589	0.822398	0.942931	-0.0113134	-0.327713	0.74558	0.963966	-0.0251638	-0.439445	0.663731	0.891372	0.0212638	0.564831	0.576712	0.998978
7.67_557.1252m/z	0.0240574	1.30724	0.201823	0.742555	0.0158959	0.607162	0.548663	0.92498	-0.0755984	-1.74084	0.0927528	0.418938	-0.0134827	-0.472252	0.640427	0.998978
7.67_667.0303m/z	0.0381858	0.983782	0.333694	0.85985	-0.0306953	-0.55588	0.582733	0.940644	-0.129805	-1.41719	0.16752	0.52642	0.0362583	0.602135	0.551957	0.998978
7.68_845.0271m/z	-0.0412957	-1.79367	0.0837339	0.661814	-0.0208588	-0.636853	0.529422	0.916857	0.0246281	0.453323	0.653829	0.887137	-0.0255561	-0.71552	0.480245	0.998978
7.68_854.0023n	-0.0253548	-1.2322	0.228179	0.767427	0.0273321	0.933693	0.358489	0.907549	-0.0298339	-0.614425	0.543923	0.84852	-0.00560275	-0.175513	0.861947	0.998978
7.68_182.0816m/z	-0.0140172	-1.34485	0.189526	0.734257	0.0214425	1.44611	0.159309	0.807513	-0.0592862	-2.41049	0.0227848	0.385511	-0.0243034	-1.50304	0.144087	0.998978
7.68_136.0727m/z	-0.0135658	-2.20781	0.0356665	0.661814	0.0122552	1.402	0.171964	0.807513	-0.0295693	-2.03936	0.0510062	0.385511	-0.0241578	-2.53432	0.0171764	0.998978
7.68_708.0006m/z	-0.0423991	-2.12478	0.0426185	0.661814	-0.0331522	-1.16783	0.252777	0.889727	0.00320171	0.067995	0.946276	0.978041	-9.21298e-05	-0.00297609	0.997647	0.998978
7.70_203.1170n	-0.00560012	-0.722137	0.476232	0.893601	-0.000790086	-0.0716158	0.94342	0.978967	0.0137201	0.749751	0.459693	0.800359	0.00664606	0.552428	0.585063	0.998978
7.70_204.2473m/z	-0.00931452	-0.783869	0.439734	0.893601	-0.00298883	-0.176806	0.860941	0.964847	0.0189614	0.676227	0.504475	0.829055	0.0132845	0.720637	0.47714	0.998978
7.70_388.1136m/z	-0.023872	-1.75425	0.0903881	0.661814	0.0233555	1.20644	0.237798	0.888643	0.015343	0.477808	0.636516	0.882374	-0.00569193	-0.269621	0.78944	0.998978
7.70_407.2296m/z	-0.030607	-2.0322	0.0517718	0.661814	0.00711178	0.331922	0.742434	0.963966	0.0569819	1.60332	0.120148	0.466289	-0.0020132	-0.086163	0.931953	0.998978
7.70_420.0176m/z	-0.0238264	-1.73063	0.094587	0.661814	0.00960759	0.490538	0.627596	0.949227	0.00421173	0.129642	0.897782	0.951453	-0.000897832	-0.0420369	0.966769	0.998978
7.71_839.0236m/z	-0.0248561	-1.28111	0.210722	0.745096	0.0018453	0.066855	0.947175	0.978967	-0.0392281	-0.856821	0.398858	0.751267	-0.012961	-0.430609	0.670068	0.998978
7.71_799.0675n	-0.00615814	-0.495242	0.624315	0.923584	-0.0163509	-0.924323	0.36326	0.907549	-0.00570559	-0.19445	0.847235	0.94787	-0.00769603	-0.398956	0.692969	0.998978
7.71_807.1194m/z	-0.012603	-0.56474	0.576773	0.92057	0.0284204	0.895195	0.378357	0.907549	-0.0582575	-1.10628	0.278071	0.666687	-0.0635772	-1.83639	0.0769981	0.998978
7.71_241.0896m/z	-0.00687661	-0.620624	0.539894	0.912827	0.0174981	1.11009	0.276456	0.889727	0.0389008	1.48783	0.148035	0.500581	0.00217674	0.126634	0.90014	0.998978
7.71_138.0567m/z	-0.00493009	-0.578897	0.567313	0.915556	0.00578545	0.477525	0.636716	0.949227	-0.014264	-0.709784	0.48374	0.812293	-0.00355481	-0.269062	0.789866	0.998978
7.71_70.0661m/z	-0.0123973	-1.21387	0.234993	0.767995	0.0204678	1.40873	0.169984	0.807513	-0.00848974	-0.352272	0.727287	0.901404	-0.0114417	-0.722145	0.476227	0.998978
7.71_174.1231m/z	-0.00516012	-0.601877	0.552125	0.914534	0.0247076	2.02578	0.0524669	0.807513	-0.0106922	-0.52851	0.601333	0.858563	-0.00427664	-0.321544	0.750199	0.998978
7.73_318.1284m/z	-0.0131646	-0.984078	0.333551	0.85985	0.0174431	0.916553	0.367247	0.907549	-0.00367346	-0.116368	0.908196	0.957288	-0.00535818	-0.258183	0.798164	0.998978
7.73_490.1124n	-0.0103918	-0.961907	0.344376	0.864635	0.0249593	1.62401	0.115642	0.807513	-0.0169494	-0.66487	0.511603	0.83217	-0.000815073	-0.0486328	0.961559	0.998978
7.73_785.0966m/z	0.00582756	0.33822	0.737734	0.930869	0.000590786	0.0241021	0.980943	0.985999	0.00569253	0.140009	0.889661	0.951357	0.010762	0.402619	0.690303	0.998978
7.75_607.5273m/z	0.0104481	0.692056	0.494633	0.893601	-0.0339859	-1.58239	0.124854	0.807513	-0.0100989	-0.283477	0.778909	0.911323	0.0200863	0.857612	0.398428	0.998978
7.75_795.0588m/z	0.0131748	0.871705	0.390824	0.888643	-0.0211473	-0.983539	0.333811	0.907549	-0.0295113	-0.82747	0.415006	0.766684	-0.00708337	-0.302102	0.764819	0.998978
7.78_746.3405m/z	0.00587881	0.271233	0.788213	0.939113	0.0128007	0.415145	0.681217	0.96027	0.0996092	1.94756	0.0616152	0.385511	0.0154893	0.460653	0.648625	0.998978
7.78_719.5193m/z	-0.00361187	-0.442873	0.661279	0.930869	0.0147572	1.27194	0.213916	0.85713	0.0201527	1.04718	0.304024	0.686694	0.011278	0.891393	0.380357	0.998978
7.78_523.0497m/z	0.0213829	1.52519	0.138492	0.710682	-0.0200103	-1.00328	0.324366	0.906894	-0.0184523	-0.557757	0.581467	0.858563	0.000870622	0.040029	0.968356	0.998978
7.78_493.3151m/z	0.0189033	2.39198	0.0237546	0.661814	0.0153682	1.36696	0.182574	0.821585	0.00285198	0.152934	0.879553	0.951357	0.0111515	0.90958	0.37085	0.998978
7.78_229.1544m/z	0.0204291	1.69148	0.101909	0.666896	0.0182649	1.06303	0.296899	0.889727	0.037021	1.29899	0.204602	0.583338	-0.0150513	-0.803307	0.428601	0.998978
7.78_510.3083m/z	-0.0127521	-0.67522	0.505105	0.893601	-0.0002646	-0.00984837	0.992212	0.993893	0.0220546	0.494882	0.624566	0.873367	-0.0213573	-0.728952	0.472118	0.998978
7.78_125.0149n	0.0157792	1.20341	0.238948	0.77229	-0.00426406	-0.228594	0.820855	0.964158	0.0123973	0.400677	0.691716	0.891955	0.00335495	0.164932	0.870189	0.998978
8.25_201.9887m/z	-0.0175473	-1.60488	0.119804	0.677806	0.0130283	0.837594	0.409391	0.907549	-0.0332266	-1.28783	0.208406	0.583338	0.0149381	0.880681	0.386029	0.998978
8.26_575.4859m/z	-0.0029778	-0.224085	0.824327	0.942931	-0.0181684	-0.961055	0.344797	0.907549	0.0603471	1.92448	0.0645683	0.385511	0.0453157	2.19815	0.0364191	0.998978
8.85_110.0275m/z	-0.0191803	-0.60185	0.552144	0.914534	0.0123228	0.271804	0.787778	0.963966	0.00991408	0.131833	0.896064	0.951357	0.00981814	0.198587	0.844028	0.998978
8.99_169.0201n	-0.00492877	-0.622108	0.538932	0.912827	0.0144777	1.28452	0.209544	0.854508	-0.00711078	-0.380351	0.706571	0.891955	0.00791789	0.644209	0.524711	0.998978
9.01_89.0484n	-0.0043751	-0.424222	0.674663	0.930869	0.0235381	1.60431	0.119929	0.807513	-0.00633297	-0.260227	0.796604	0.920974	-0.00355876	-0.22243	0.825603	0.998978
9.01_495.1601m/z	-0.00969429	-0.856355	0.399111	0.888643	0.0113654	0.705724	0.486223	0.907549	0.0170567	0.638517	0.528354	0.837635	0.00600848	0.34213	0.734822	0.998978
9.01_581.3490m/z	-0.026346	-1.64443	0.111333	0.666896	-0.0128856	-0.565351	0.576362	0.940644	0.0543572	1.43779	0.161637	0.52532	0.0380903	1.53251	0.13668	0.998978
9.15_700.3293m/z	0.0237102	2.15328	0.0401059	0.661814	-0.00398966	-0.254691	0.800833	0.963966	0.0368984	1.42008	0.166686	0.52642	0.0229441	1.34315	0.190069	0.998978
9.15_613.3117m/z	-0.0392354	-1.36331	0.183708	0.728396	-0.0590056	-1.44119	0.160684	0.807513	0.0412413	0.607276	0.548588	0.851258	0.015655	0.350637	0.7285	0.998978
9.17_132.0766m/z	0.00975675	0.758771	0.454365	0.893601	0.00834195	0.456022	0.651911	0.949227	0.0372138	1.22645	0.230301	0.624595	0.00859345	0.430787	0.66994	0.998978
9.17_190.1283m/z	0.00300504	0.330427	0.743551	0.930869	0.00945398	0.730723	0.471053	0.907549	0.0333983	1.55629	0.130934	0.470926	0.00547105	0.38778	0.701127	0.998978
9.17_262.1394n	0.0168123	0.990577	0.330423	0.85985	0.00545843	0.226069	0.822799	0.964158	0.0360537	0.900221	0.375723	0.751267	0.0143081	0.543414	0.591169	0.998978
9.17_524.2788n	0.0185929	1.04526	0.304894	0.832704	0.00183529	0.0725261	0.942702	0.978967	0.031259	0.744715	0.462683	0.802445	0.0125661	0.455372	0.652372	0.998978
9.17_554.3155n	0.00625205	0.461635	0.64793	0.930869	0.00243244	0.12625	0.900441	0.978967	0.0388738	1.21639	0.234048	0.624595	0.012292	0.585045	0.563229	0.998978
9.17_692.3510n	0.00515487	0.321084	0.750544	0.933422	0.0383855	1.68066	0.104014	0.807513	0.00631521	0.166697	0.868813	0.951357	0.0332225	1.3339	0.193045	0.998978
9.17_708.3723m/z	0.0127677	0.598028	0.554655	0.914534	0.000803967	0.0264703	0.979071	0.985812	0.0239071	0.474543	0.638814	0.882497	0.0161228	0.486786	0.63022	0.998978
9.17_808.3991n	0.015806	0.922817	0.364031	0.88428	0.00439534	0.180384	0.858158	0.964158	0.0233996	0.578949	0.567278	0.858563	0.0043808	0.164868	0.870239	0.998978
9.19_787.4323m/z	0.0227924	1.0938	0.283414	0.827835	0.0273626	0.923037	0.363918	0.907549	0.0427343	0.869089	0.392228	0.751267	0.00490849	0.15184	0.880408	0.998978
9.19_839.4405m/z	0.0152027	0.417845	0.679265	0.930869	-0.0898003	-1.73494	0.0938095	0.807513	-0.0310592	-0.361762	0.720261	0.896495	-0.0254943	-0.451675	0.655002	0.998978
9.19_656.3566m/z	0.00373807	0.207704	0.836972	0.942931	0.00347154	0.135591	0.89312	0.978967	0.0661551	1.55776	0.130585	0.470926	0.0213398	0.764324	0.451103	0.998978
9.19_162.1122m/z	-0.00395326	-0.536324	0.595994	0.922758	0.00951855	0.907725	0.371813	0.907549	-0.00284085	-0.163327	0.87144	0.951357	-0.00642126	-0.56154	0.578921	0.998978
9.36_74.0566m/z	-0.00526223	-0.50769	0.615669	0.923584	0.00387272	0.262637	0.794764	0.963966	0.0159138	0.650639	0.520613	0.834406	-0.00809462	-0.503401	0.618641	0.998978
9.36_102.0513m/z	-0.00350714	-0.373261	0.711781	0.930869	-0.000957408	-0.0716259	0.943412	0.978967	0.0148631	0.670362	0.508149	0.83217	-0.00463253	-0.317811	0.753	0.998978
9.36_446.1124m/z	0.00307449	0.405754	0.688024	0.930869	-0.0107417	-0.99649	0.327593	0.907549	-0.0336081	-1.87963	0.0706604	0.392684	-0.0138422	-1.17756	0.248938	0.998978
9.36_555.1743m/z	-0.0132069	-0.843378	0.406204	0.893344	0.0123974	0.5565	0.582314	0.940644	0.0443403	1.19994	0.240272	0.631472	-0.000703535	-0.02896	0.977103	0.998978
9.38_577.1509m/z	-0.00817054	-0.570749	0.572748	0.920487	0.0138159	0.678399	0.503118	0.907549	0.0202206	0.598587	0.554287	0.857826	-0.00889628	-0.400583	0.691784	0.998978
9.48_175.1060m/z	0.000275704	0.0230205	0.981798	0.990471	0.0182215	1.06947	0.294042	0.889727	0.00700619	0.247909	0.806024	0.926373	-0.0196818	-1.05932	0.298559	0.998978
9.49_233.1589m/z	-0.00982979	-0.680976	0.501511	0.893601	0.0288222	1.40355	0.171509	0.807513	0.0322301	0.946211	0.35218	0.731555	-0.00571349	-0.25514	0.80049	0.998978
9.56_98.0215m/z	0.00383013	0.488279	0.629175	0.923584	-0.00329003	-0.294827	0.770313	0.963966	-0.0247517	-1.33721	0.191977	0.56383	0.0108275	0.889757	0.381219	0.998978
9.56_229.1543m/z	0.0273801	2.03699	0.0512592	0.661814	0.0270312	1.41361	0.168559	0.807513	0.0482693	1.52182	0.139331	0.492238	-0.00877088	-0.420615	0.677265	0.998978
9.83_310.0310m/z	-0.00251637	-0.294605	0.770481	0.937225	0.0223965	1.84314	0.0759783	0.807513	0.0244717	1.21414	0.23489	0.624595	0.0170254	1.28485	0.209431	0.998978
9.88_188.0390m/z	0.00360761	0.315847	0.754474	0.933422	-0.00419335	-0.258067	0.798253	0.963966	0.0149063	0.553053	0.58464	0.858563	0.00752738	0.424806	0.674243	0.998978
9.88_521.1525m/z	0.0191166	1.29249	0.206812	0.745096	-0.00988628	-0.469852	0.64212	0.949227	-0.0546324	-1.56533	0.128801	0.470926	-0.0131841	-0.574588	0.570183	0.998978
9.91_129.0430n	0.000534031	0.0742556	0.941338	0.977834	0.00529984	0.51801	0.608543	0.945664	-0.0153203	-0.902755	0.3744	0.751267	-0.0077436	-0.694057	0.493397	0.998978
9.91_579.1369n	0.00130669	0.0998243	0.921199	0.967761	0.0248656	1.33529	0.192594	0.830357	0.0104471	0.338221	0.737734	0.906668	0.0201695	0.993229	0.329151	0.998978
9.91_608.1867n	-0.00473162	-0.544083	0.590715	0.922758	-0.00471258	-0.380914	0.706158	0.962956	0.00624352	0.304245	0.763203	0.91069	-0.000921481	-0.0683017	0.946034	0.998978
9.91_504.1542n	0.00433307	0.500744	0.620487	0.923584	-0.0151935	-1.23421	0.227439	0.888425	-0.0200034	-0.979633	0.335703	0.723731	-0.0150191	-1.1188	0.272785	0.998978
9.91_83.0379n	-0.000992183	-0.117243	0.907509	0.967018	0.00998126	0.829073	0.414114	0.907549	-0.018254	-0.914095	0.368515	0.751078	-0.00759871	-0.578794	0.567381	0.998978
9.91_222.1154m/z	-0.000506938	-0.0538544	0.957436	0.978062	0.0175883	1.31342	0.199763	0.84073	-0.0285037	-1.28324	0.209987	0.584963	-0.0153706	-1.05256	0.301591	0.998978
9.91_205.1210m/z	-0.00165434	-0.330322	0.743629	0.930869	0.00863341	1.21173	0.235797	0.888643	-0.0125343	-1.0606	0.297986	0.680944	-0.000486404	-0.0626036	0.950529	0.998978
9.91_314.1208n	0.0057463	0.904745	0.373362	0.88428	-0.00669028	-0.740447	0.465227	0.907549	-0.00988515	-0.659568	0.51495	0.83217	-0.00780147	-0.791778	0.435184	0.998978
9.93_169.0591m/z	-0.00700028	-1.09918	0.281101	0.826352	-0.00988353	-1.09089	0.284673	0.889727	-0.0227144	-1.51145	0.14194	0.494255	-0.0144203	-1.45955	0.155604	0.998978
9.93_809.5338m/z	-0.00261122	-0.339449	0.736819	0.930869	0.0120253	1.09885	0.281242	0.889727	0.0194294	1.07036	0.293648	0.673663	-0.0225995	-1.89373	0.0686936	0.998978
9.95_185.0336m/z	-0.00242902	-0.370406	0.713883	0.930869	0.000772844	0.0828421	0.93457	0.978967	-0.00209803	-0.135581	0.893128	0.951357	0.000807473	0.0793714	0.937305	0.998978
9.95_672.1729n	0.0135968	0.85445	0.400148	0.888643	-0.0249939	-1.10407	0.279014	0.889727	-0.0197436	-0.525792	0.603196	0.858563	-0.0256482	-1.03895	0.307766	0.998978
9.98_106.0502m/z	-0.00948498	-1.16578	0.25359	0.791302	0.00303571	0.262274	0.795041	0.963966	-0.00939232	-0.489208	0.628526	0.873367	0.0011347	0.0898982	0.929012	0.998978
9.98_409.1558m/z	0.00401349	0.284699	0.777982	0.93839	0.0192274	0.958733	0.345944	0.907549	-0.0359665	-1.08119	0.288889	0.670635	-0.0374007	-1.71015	0.0983612	0.998978
9.98_668.1408m/z	0.00559167	0.416156	0.680486	0.930869	-0.00808145	-0.422782	0.675702	0.955418	0.00477251	0.150522	0.881438	0.951357	0.0254562	1.22123	0.232238	0.998978
9.99_477.1034n	0.00299263	0.353551	0.726338	0.930869	0.00692665	0.57522	0.569762	0.940644	-0.00770055	-0.385531	0.702774	0.891955	-0.00128815	-0.0980965	0.922558	0.998978
9.99_720.1997n	0.0144129	0.821595	0.418287	0.893601	0.0249757	1.00078	0.325552	0.906894	0.026623	0.643136	0.525397	0.837486	0.0315972	1.16104	0.255484	0.998978
9.99_765.1661m/z	-0.000798926	-0.0300916	0.976209	0.989744	0.0415037	1.09885	0.281245	0.889727	-0.00355993	-0.0568224	0.955092	0.978149	0.00619731	0.150464	0.881483	0.998978
9.99_794.1505m/z	-0.00523683	-0.256811	0.799213	0.940724	0.023564	0.812281	0.423521	0.907549	-0.0255362	-0.530688	0.599842	0.858563	0.000976854	0.030879	0.975586	0.998978
10.01_928.1546m/z	0.0129364	0.438975	0.664067	0.930869	0.0265908	0.634262	0.531086	0.916857	0.00216331	0.0311088	0.975405	0.987218	0.00932685	0.204009	0.83983	0.998978
10.01_641.0927m/z	0.00120239	0.0907245	0.928361	0.969806	0.00678634	0.359937	0.72161	0.963966	0.00488007	0.156043	0.877125	0.951357	-0.00714769	-0.347644	0.730722	0.998978
10.01_619.1094m/z	0.020955	2.25394	0.0322607	0.661814	-0.0224837	-1.69994	0.100288	0.807513	-0.0151692	-0.691441	0.495013	0.821372	0.000383169	0.0265665	0.978995	0.998978
10.01_228.1472m/z	-0.0162097	-2.01036	0.0541691	0.661814	0.0169455	1.4773	0.150818	0.807513	-0.0150151	-0.789162	0.436686	0.780645	-0.00541274	-0.432719	0.668552	0.998978
10.01_393.1230m/z	-0.000591874	-0.063662	0.949694	0.977834	0.00812649	0.614421	0.543925	0.922308	0.0190676	0.869132	0.392205	0.751267	0.0101837	0.706069	0.486011	0.998978
10.03_287.0674n	0.0148792	1.13427	0.266353	0.809387	0.0197389	1.05772	0.299271	0.889727	0.00170717	0.0551509	0.956412	0.978149	0.00948362	0.466016	0.644829	0.998978
10.07_177.0492m/z	0.0220979	1.39564	0.173855	0.728396	0.0210375	0.933962	0.358353	0.907549	-0.0294828	-0.789097	0.436723	0.780645	-0.0376258	-1.53178	0.13686	0.998978
10.09_87.0562m/z	-0.0120589	-1.02066	0.316201	0.844647	0.0280973	1.67167	0.105792	0.807513	-0.0239822	-0.860204	0.397023	0.751267	0.00974201	0.531511	0.59928	0.998978
10.09_257.1037n	0.0179591	2.07723	0.0471218	0.661814	-0.0157706	-1.28221	0.21034	0.854508	0.000753452	0.0369313	0.970803	0.984263	-0.0113022	-0.842664	0.406597	0.998978
10.09_316.1646m/z	0.0100974	0.970471	0.340167	0.861461	-0.00761107	-0.514201	0.611168	0.945664	0.00249068	0.101445	0.919924	0.961316	-0.00054776	-0.0339356	0.973171	0.998978
10.09_603.1428m/z	-0.0147823	-0.674413	0.50561	0.893601	-0.0211001	-0.676677	0.504194	0.907549	0.139645	2.69991	0.0116598	0.385511	0.0460223	1.35345	0.186798	0.998978
10.11_133.0612m/z	-0.0101601	-1.05992	0.29829	0.832704	0.0133225	0.976955	0.337003	0.907549	-0.010089	-0.44603	0.659024	0.890368	0.00588408	0.395679	0.695357	0.998978
10.11_595.1355n	0.00300909	0.193245	0.84817	0.942931	-0.0225304	-1.01708	0.317873	0.906894	0.0513711	1.39807	0.173129	0.538725	-0.0142782	-0.591064	0.559245	0.998978
10.28_492.1599m/z	-0.0109622	-1.24981	0.22177	0.754277	-0.0138024	-1.10615	0.278126	0.889727	-0.00934511	-0.451514	0.655116	0.887137	0.00320488	0.235531	0.81552	0.998978
10.41_749.0650m/z	-0.000640625	-0.0575752	0.954498	0.978062	0.00407305	0.257314	0.798828	0.963966	0.0518003	1.97289	0.0585107	0.385511	0.00891836	0.516661	0.609472	0.998978
10.43_267.1369m/z	0.0144531	0.7685	0.44866	0.893601	0.0347145	1.2975	0.205107	0.854508	-0.0279433	-0.629651	0.534056	0.84419	-0.00918819	-0.314922	0.755169	0.998978
10.43_706.0440m/z	-0.00857349	-0.976108	0.337416	0.861461	0.0112829	0.902968	0.374288	0.907549	0.0471012	2.27254	0.030973	0.385511	0.00567493	0.416476	0.680255	0.998978
10.45_336.0592n	-0.00295403	-0.448505	0.65726	0.930869	0.010645	1.13609	0.265604	0.889727	0.033568	2.15982	0.0395485	0.385511	0.00143374	0.140317	0.889419	0.998978
10.49_310.1616m/z	-0.00114723	-0.134416	0.89404	0.958427	0.0329318	2.71225	0.0113235	0.807513	-0.0445403	-2.21154	0.0353792	0.385511	-0.0310467	-2.34481	0.0263991	0.998978
10.49_274.0220m/z	-0.00231171	-0.219911	0.827545	0.942931	0.0098348	0.657647	0.516165	0.916857	-0.025017	-1.00853	0.321884	0.712519	0.00314511	0.192859	0.848469	0.998978
10.53_689.0180m/z	-0.005091	-0.556609	0.582241	0.92057	0.0247403	1.90136	0.0676497	0.807513	0.0353089	1.63595	0.113105	0.452372	0.0112026	0.789504	0.436489	0.998978
10.54_344.0150m/z	-0.00544316	-0.781664	0.441008	0.893601	0.0193381	1.95207	0.0610527	0.807513	0.0435236	2.6487	0.0131587	0.385511	0.00898663	0.831869	0.412561	0.998978
10.54_345.0033n	-0.0049634	-0.645573	0.523841	0.904792	0.0196041	1.79236	0.0839481	0.807513	0.0497078	2.73987	0.0106031	0.385511	0.00995889	0.834961	0.410846	0.998978
10.54_501.0808m/z	-0.00854618	-0.718409	0.47849	0.893601	-0.00410942	-0.242825	0.809921	0.964158	0.00912117	0.32493	0.747663	0.907433	0.00261876	0.141901	0.88818	0.998978
10.54_690.0047n	-0.00339033	-0.436054	0.66616	0.930869	0.0176377	1.5946	0.12209	0.807513	0.0486599	2.65221	0.0130503	0.385511	0.00800026	0.663273	0.51261	0.998978
10.56_405.0524m/z	-0.00428347	-0.582481	0.56493	0.915556	0.0145156	1.3875	0.176295	0.815723	0.0483329	2.78528	0.00951124	0.385511	0.00542802	0.475793	0.637934	0.998978
10.56_862.5053n	0.00417926	0.357033	0.723759	0.930869	0.0128101	0.769262	0.448215	0.907549	0.0470441	1.70315	0.0996779	0.441754	0.0243326	1.33995	0.191095	0.998978
10.56_883.0162m/z	0.0122058	1.65551	0.10905	0.666896	-0.0148044	-1.41146	0.169187	0.807513	0.0365747	2.10226	0.0447016	0.385511	0.00958605	0.838098	0.409113	0.998978
10.58_550.0863m/z	0.0442681	2.22888	0.0340728	0.661814	0.000327366	0.0115862	0.990838	0.993893	-0.106029	-2.26235	0.0316724	0.385511	0.0292691	0.949934	0.350318	0.998978
10.61_187.0728m/z	0.000466516	0.104062	0.917866	0.967761	0.00559452	0.877205	0.387881	0.907549	0.0114528	1.08262	0.288263	0.670635	-0.00600203	-0.863004	0.395508	0.998978
10.62_661.9097m/z	-0.0159601	-1.15951	0.256097	0.792681	-0.00760544	-0.388394	0.700678	0.962956	0.0147515	0.454163	0.653232	0.887137	-0.0121367	-0.568363	0.574344	0.998978
10.64_507.0816m/z	-0.00644135	-0.517251	0.609066	0.923584	0.0298555	1.68524	0.10312	0.807513	-0.0309329	-1.05265	0.301551	0.686409	-0.00837138	-0.433322	0.668119	0.998978
10.69_351.1521m/z	-0.010166	-1.98539	0.0570293	0.661814	0.0114923	1.57767	0.125935	0.807513	0.0138462	1.14595	0.261569	0.64838	0.00600667	0.756171	0.455897	0.998978
10.70_148.0642m/z	0.013492	1.47207	0.152217	0.728396	0.00913061	0.700264	0.489573	0.907549	-0.0185739	-0.858798	0.397785	0.751267	-0.0294927	-2.07421	0.0474216	0.998978
10.70_249.1164m/z	0.0072435	0.642405	0.525865	0.904792	-0.00834228	-0.520065	0.607129	0.945664	-0.0314882	-1.18344	0.246639	0.631472	-0.000983832	-0.0562433	0.95555	0.998978
10.70_441.9918m/z	-0.0107301	-0.983919	0.333628	0.85985	0.0209508	1.35042	0.187755	0.830357	0.0243415	0.945894	0.352339	0.731555	0.0231213	1.36665	0.182669	0.998978
10.70_442.9792n	-0.0100502	-1.04274	0.306036	0.832704	0.01829	1.33391	0.19304	0.830357	0.0276372	1.21517	0.234506	0.624595	0.0191525	1.28091	0.210793	0.998978
10.72_435.0039m/z	-0.0185673	-2.34171	0.026582	0.661814	0.0191397	1.6968	0.100888	0.807513	0.0161326	0.862235	0.395924	0.751267	0.0098299	0.799138	0.430975	0.998978
10.72_120.9656m/z	-0.0104601	-0.783842	0.43975	0.893601	-0.01265	-0.666338	0.510678	0.910814	0.034662	1.10074	0.280437	0.66685	0.00147695	0.0713422	0.943635	0.998978
10.72_308.1227n	-0.0033145	-0.333816	0.741019	0.930869	0.0229931	1.62779	0.114834	0.807513	-0.0389179	-1.66103	0.107929	0.444669	-0.0159666	-1.03655	0.308862	0.998978
10.79_217.0841m/z	-0.00211803	-0.177841	0.860136	0.947607	0.00452129	0.266854	0.791548	0.963966	-0.0446783	-1.58977	0.123178	0.470926	0.0119418	0.646334	0.523355	0.998978
10.79_660.0613m/z	-0.00941971	-0.80921	0.425256	0.893601	0.019314	1.1663	0.253387	0.889727	-0.0406732	-1.48071	0.14991	0.504008	0.0169154	0.936689	0.356972	0.998978
10.80_275.1358m/z	-0.00647941	-0.560479	0.579635	0.92057	0.010973	0.66721	0.51013	0.910814	-0.0272747	-0.999824	0.326005	0.71528	0.0132731	0.740094	0.465438	0.998978
10.80_561.0759n	-0.00908756	-0.852833	0.401029	0.888643	0.020078	1.32449	0.196108	0.836717	-0.00949561	-0.37764	0.708561	0.891955	0.0205647	1.24402	0.223862	0.998978
10.88_576.0159n	0.00260331	0.212362	0.833372	0.942931	0.00564208	0.323521	0.748718	0.963966	-0.038262	-1.32269	0.1967	0.572487	0.0147432	0.775232	0.444737	0.998978
10.98_810.9722m/z	-0.00923602	-0.804852	0.427724	0.893601	0.00867315	0.531276	0.59944	0.945664	0.0196438	0.72543	0.474242	0.807857	0.0127721	0.717434	0.479082	0.998978
11.11_289.1169m/z	0.00955774	0.595169	0.556537	0.914534	0.0100971	0.441971	0.661924	0.953365	-0.0727783	-1.92055	0.0650832	0.385511	0.0301968	1.21209	0.235663	0.998978
11.13_701.0085n	0.00563528	0.729961	0.471511	0.893601	0.00464572	0.423009	0.675538	0.955418	-0.00479544	-0.26324	0.794304	0.920974	0.00407566	0.340308	0.736179	0.998978
11.14_242.1174m/z	0.0218558	0.740968	0.464916	0.893601	-0.00151544	-0.0361148	0.971448	0.981515	-0.121053	-1.73919	0.0930464	0.418938	0.0179277	0.391785	0.698199	0.998978
11.17_733.0475m/z	-0.0196881	-1.21702	0.233813	0.767995	0.0325966	1.41637	0.167756	0.807513	-0.061169	-1.60237	0.120358	0.466289	-0.00246526	-0.0982301	0.922453	0.998978
11.30_361.2132m/z	0.000504129	0.0628295	0.950351	0.977834	0.0252602	2.21295	0.0352714	0.807513	-0.0158574	-0.837513	0.409435	0.765027	-0.00543573	-0.436685	0.665707	0.998978
11.32_351.0256m/z	-0.00592109	-0.887817	0.382244	0.888643	0.00293122	0.308946	0.759662	0.963966	0.0294148	1.86908	0.0721645	0.392684	0.0106167	1.02613	0.313663	0.998978
11.32_353.0305m/z	-0.00625038	-1.38859	0.175966	0.728396	0.00176987	0.276389	0.78429	0.963966	0.00386408	0.363792	0.718761	0.896495	-0.00511814	-0.732941	0.46972	0.998978
11.34_291.0133m/z	-0.0126574	-0.906555	0.372421	0.88428	-0.00900189	-0.453207	0.653912	0.949227	-0.0243079	-0.737797	0.466811	0.803349	-0.0186505	-0.861055	0.396562	0.998978
11.35_276.1231m/z	-0.00412165	-0.299836	0.766529	0.937225	0.0209939	1.07354	0.292244	0.889727	-0.0362182	-1.11655	0.273729	0.663777	-0.0412808	-1.93576	0.0631108	0.998978
11.37_497.0594m/z	-0.000235895	-0.0120337	0.990485	0.994697	0.0202838	0.727349	0.473084	0.907549	-0.0507959	-1.09812	0.281559	0.66685	0.0292282	0.961109	0.34477	0.998978
11.40_360.0382m/z	-0.00553567	-0.522706	0.605314	0.923584	0.0216028	1.43387	0.162745	0.807513	-0.0188412	-0.753939	0.457215	0.800359	0.0170376	1.03702	0.30865	0.998978
11.43_247.1245m/z	0.00830632	0.793661	0.434104	0.893601	-0.0110651	-0.743181	0.463597	0.907549	0.0101166	0.409638	0.685206	0.891955	-0.00431221	-0.265593	0.79251	0.998978
11.43_365.1788m/z	-0.0104199	-1.37234	0.180913	0.728396	0.00849555	0.786507	0.438213	0.907549	-0.0069332	-0.386965	0.701724	0.891955	0.000567577	0.0481851	0.961913	0.998978
11.45_980.0667m/z	0.00529076	0.652045	0.519719	0.904792	0.00901837	0.781267	0.441238	0.907549	-0.0270852	-1.41459	0.168274	0.52642	0.00885791	0.703687	0.487471	0.998978
11.46_641.1074m/z	-0.00114349	-0.0995168	0.921441	0.967761	0.00795263	0.486506	0.630416	0.949227	0.0219606	0.809931	0.424848	0.774256	0.00591621	0.331893	0.742456	0.998978
11.48_166.0132n	0.0127588	2.06361	0.0484879	0.661814	-0.00561613	-0.638512	0.528357	0.916857	-0.00424036	-0.290644	0.773477	0.91069	-0.00183509	-0.191323	0.849661	0.998978
11.50_142.0357m/z	0.0127973	2.02032	0.0530644	0.661814	-0.00861065	-0.955543	0.347526	0.907549	-0.00123399	-0.0825569	0.934795	0.971323	-0.00116531	-0.118586	0.906455	0.998978
11.50_607.1579m/z	0.0136303	1.13805	0.264798	0.809387	-0.0144305	-0.846929	0.404255	0.907549	0.00539762	0.190983	0.849924	0.948866	0.00236916	0.127508	0.899455	0.998978
11.55_937.1979m/z	0.000361515	0.0257869	0.979611	0.990471	-0.0139516	-0.699535	0.490021	0.907549	-0.00603169	-0.182327	0.856647	0.949126	0.0123588	0.568247	0.574421	0.998978
11.58_160.0617m/z	-0.00308831	-0.466601	0.644416	0.930869	0.0132986	1.41235	0.168927	0.807513	-0.000680277	-0.0435561	0.965569	0.982291	0.00209235	0.203773	0.840013	0.998978
11.58_293.0995m/z	-0.00565054	-0.737709	0.466863	0.893601	0.00791151	0.726051	0.473867	0.907549	0.00486727	0.269289	0.789692	0.920259	0.00445988	0.375325	0.710262	0.998978
11.72_351.1514m/z	0.00301607	0.381343	0.705843	0.930869	-0.00570864	-0.507365	0.615894	0.945664	0.0163709	0.877175	0.387897	0.751267	0.00300863	0.245208	0.808094	0.998978
11.82_177.0896m/z	-0.00548865	-0.425592	0.673677	0.930869	0.00583907	0.318261	0.752661	0.963966	0.0113859	0.374141	0.711133	0.892732	-0.00241299	-0.120607	0.904868	0.998978
11.82_247.1385m/z	0.00739981	0.768351	0.448747	0.893601	-0.00550371	-0.401705	0.690968	0.962956	0.0267009	1.17491	0.249981	0.634938	0.00261116	0.174768	0.862527	0.998978
11.82_469.1749m/z	-0.00199283	-0.162801	0.871851	0.950315	0.0126777	0.728013	0.472684	0.907549	-0.00270816	-0.0937562	0.925974	0.96501	-0.018946	-0.997685	0.327024	0.998978
11.85_980.0637m/z	-0.000815539	-0.162546	0.872049	0.950315	0.00253244	0.3548	0.725412	0.963966	0.0297858	2.51583	0.0179237	0.385511	0.00282045	0.36236	0.719819	0.998978
11.92_241.0347m/z	-0.0121068	-1.55047	0.132321	0.700499	-0.00188082	-0.169315	0.866773	0.969526	-0.0072825	-0.395235	0.695681	0.891955	-0.0104963	-0.866487	0.393629	0.998978
12.18_370.0750m/z	-0.0118105	-0.588353	0.561038	0.915556	0.0223161	0.781445	0.441135	0.907549	-0.00920011	-0.194223	0.847412	0.94787	-0.0740311	-2.37723	0.0245541	0.998978
12.19_684.2574m/z	0.0457019	1.35832	0.185267	0.728396	0.0504685	1.05439	0.300769	0.889727	0.106457	1.34085	0.190804	0.56383	-0.0297962	-0.570844	0.572684	0.998978
12.27_426.0877n	0.00373469	0.295985	0.769438	0.937225	0.0075781	0.422171	0.676142	0.955418	0.0122038	0.409875	0.685034	0.891955	-0.0318709	-1.62817	0.114753	0.998978
12.27_465.0432m/z	0.0027429	0.294438	0.770607	0.937225	0.00742012	0.559895	0.580028	0.940644	0.0024358	0.110806	0.912565	0.958439	-0.0188063	-1.3013	0.203821	0.998978
12.52_388.0448m/z	-0.00904259	-1.36398	0.1835	0.728396	0.0195541	2.07331	0.0475119	0.807513	-0.00215375	-0.137673	0.89149	0.951357	-0.000142707	-0.0138755	0.989028	0.998978
13.05_551.9468m/z	-0.00729156	-0.772161	0.446524	0.893601	-0.00739181	-0.550238	0.586544	0.940644	-0.0297428	-1.33477	0.192762	0.56383	-0.00537172	-0.366682	0.716628	0.998978
13.29_393.9642m/z	0.00385271	0.393437	0.696993	0.930869	0.00430548	0.309061	0.759576	0.963966	0.0427608	1.85052	0.0748756	0.392684	-0.00986893	-0.649634	0.521252	0.998978
13.45_496.9619m/z	-0.0011371	-0.167754	0.867989	0.950315	-0.00063747	-0.0661071	0.947765	0.978967	0.00687656	0.429918	0.670564	0.891955	-0.0160928	-1.53037	0.137207	0.998978
13.45_414.9557m/z	-0.00135105	-0.335335	0.739886	0.930869	0.00135995	0.237269	0.814185	0.964158	0.0027727	0.291641	0.772723	0.91069	-0.00425527	-0.680805	0.501617	0.998978
13.45_338.9836m/z	-0.00114256	-0.300586	0.765963	0.937225	-0.00408781	-0.755946	0.456029	0.907549	-0.00265242	-0.295711	0.769645	0.91069	-0.00471431	-0.799457	0.430793	0.998978
13.45_237.9806m/z	-0.00755595	-1.29393	0.206319	0.745096	0.00526472	0.633738	0.531424	0.916857	0.005467	0.396744	0.694581	0.891955	0.000559462	0.0617565	0.951198	0.998978
13.45_98.9759m/z	-0.0010704	-0.339377	0.736872	0.930869	0.000453529	0.101078	0.920213	0.978967	0.00237061	0.318521	0.752467	0.907879	-0.00173664	-0.354925	0.72532	0.998978
13.45_297.9915m/z	0.000365071	0.0996299	0.921352	0.967761	-0.000682277	-0.130884	0.896808	0.978967	-0.00273871	-0.316736	0.753807	0.907879	-0.00307654	-0.541208	0.592668	0.998978
13.47_138.9952n	-0.00137588	-0.394784	0.69601	0.930869	0.00226885	0.457614	0.650781	0.949227	0.0031009	0.377057	0.70899	0.891955	-0.00245538	-0.454139	0.653249	0.998978
13.47_256.9663m/z	-0.00150178	-0.462339	0.647431	0.930869	0.000593002	0.128329	0.898811	0.978967	0.00771597	1.00666	0.322765	0.712519	-0.000864981	-0.171653	0.864952	0.998978
13.47_316.0022m/z	-0.00402244	-1.2685	0.215123	0.749945	0.0030884	0.684616	0.499246	0.907549	0.00570177	0.76199	0.452472	0.794884	-0.000863905	-0.175613	0.861869	0.998978
13.49_532.9402m/z	-0.0024392	-0.599066	0.553972	0.914534	0.00104099	0.179716	0.858677	0.964158	0.00209102	0.217632	0.829303	0.940198	-0.000924993	-0.146438	0.88463	0.998978
13.49_433.9769m/z	-0.00478282	-0.962015	0.344323	0.864635	-0.000452593	-0.0639909	0.949435	0.978967	0.0289896	2.47104	0.0198606	0.385511	0.000358646	0.0465	0.963244	0.998978
13.49_492.9445m/z	-0.00252775	-0.354911	0.725331	0.930869	-0.0036227	-0.357544	0.723381	0.963966	0.0325088	1.9343	0.0632969	0.385511	0.00661778	0.598944	0.554052	0.998978
13.52_452.9325m/z	-0.00218879	-0.204618	0.839359	0.942931	0.00311374	0.204614	0.839362	0.964158	0.0470686	1.86471	0.072795	0.392684	0.00977951	0.589314	0.560402	0.998978

## Sheet: LVIDd - pos mode
metabolites	I_R_Old_LVIDd.logFC	I_R_Old_LVIDd.t	I_R_Old_LVIDd.P.Value	I_R_Old_LVIDd.FDR	I_R_Young_LVIDd.logFC	I_R_Young_LVIDd.t	I_R_Young_LVIDd.P.Value	I_R_Young_LVIDd.FDR	Sham_Old_LVIDd.logFC	Sham_Old_LVIDd.t	Sham_Old_LVIDd.P.Value	Sham_Old_LVIDd.FDR	Sham_Young_LVIDd.logFC	Sham_Young_LVIDd.t	Sham_Young_LVIDd.P.Value	Sham_Young_LVIDd.FDR
2.20_729.5482n	0.0376614	0.205886	0.838378	0.944992	0.229701	0.583511	0.564246	0.997872	1.0958	1.26141	0.217625	0.668794	-0.105871	-0.300899	0.765727	0.946472
2.20_758.5707m/z	0.0282504	0.199529	0.843299	0.94689	0.34321	1.12641	0.269604	0.997872	0.338684	0.503701	0.618433	0.940889	0.0948783	0.348387	0.73017	0.945245
2.20_778.5615m/z	0.195046	1.07383	0.292117	0.836895	-0.142176	-0.36373	0.718807	0.997872	1.34324	1.55721	0.130713	0.595054	-0.399762	-1.14423	0.26227	0.69777
2.20_782.5708m/z	-0.0424103	-0.283004	0.779267	0.936124	0.142858	0.442978	0.661204	0.997872	0.775526	1.08972	0.285177	0.712943	-0.0480893	-0.166834	0.868706	0.954995
2.20_796.5907m/z	0.0630488	0.340932	0.735714	0.913187	-0.427847	-1.07507	0.291572	0.997872	1.10601	1.25935	0.218358	0.668794	-0.165545	-0.465394	0.645268	0.918944
2.20_815.6164n	0.104189	0.650861	0.520471	0.872825	0.368573	1.06991	0.293846	0.997872	0.513673	0.675697	0.504806	0.8957	-0.0403811	-0.131148	0.896601	0.962027
2.20_834.6024m/z	-0.0659452	-0.551876	0.585436	0.872825	0.194268	0.755466	0.456312	0.997872	0.57884	1.02003	0.316494	0.750624	0.0481237	0.209378	0.835677	0.953069
2.20_840.6243m/z	0.0230199	0.181029	0.857656	0.94823	0.0789304	0.288434	0.775151	0.997872	0.987424	1.63511	0.113282	0.576998	-0.0810747	-0.331471	0.742771	0.946472
2.20_844.6542m/z	0.151973	0.911321	0.369948	0.84776	0.211625	0.589695	0.56015	0.997872	0.775845	0.979664	0.335687	0.770106	-0.0216014	-0.0673444	0.946789	0.989056
2.30_520.3415m/z	0.084656	0.381708	0.705575	0.913187	-0.471754	-0.988428	0.331454	0.997872	-0.183553	-0.174274	0.862911	0.990799	0.0854529	0.200315	0.84269	0.953069
2.39_495.3348n	0.0534645	0.358228	0.722874	0.913187	-0.156785	-0.488151	0.629265	0.997872	-0.545768	-0.770013	0.447776	0.867761	-0.00344309	-0.0119938	0.990516	0.994442
2.39_991.6727m/z	-0.00140461	-0.00616029	0.995129	0.996833	-0.124463	-0.253653	0.801627	0.997872	-1.09405	-1.01037	0.321016	0.754193	0.108107	0.246498	0.807105	0.953069
2.41_553.3875n	0.143093	0.931179	0.359764	0.84776	-0.117657	-0.355785	0.724682	0.997872	-0.432749	-0.592989	0.557974	0.905139	-0.193242	-0.653776	0.518619	0.833622
2.49_886.5576n	0.172352	1.51943	0.139928	0.680764	-0.0979478	-0.401251	0.691298	0.997872	0.343743	0.638111	0.528615	0.8957	-0.00995914	-0.0456458	0.963918	0.993551
2.49_989.6580m/z	-0.281912	-1.18503	0.246022	0.834986	-0.0945541	-0.184693	0.854809	0.997872	-1.17688	-1.0417	0.306509	0.744143	0.237203	0.51838	0.608288	0.894674
2.52_884.5423n	0.0264405	0.360104	0.721486	0.913187	-0.22318	-1.41244	0.168901	0.997872	0.606441	1.73918	0.0930487	0.575309	-0.10442	-0.739361	0.465875	0.811122
2.64_494.3259m/z	-0.282537	-1.91182	0.0662391	0.651585	-0.0271787	-0.085459	0.932508	0.997872	-0.679156	-0.967697	0.341526	0.771652	0.206263	0.725618	0.474128	0.820605
2.69_909.5526m/z	0.155356	1.44111	0.160705	0.72878	-0.198028	-0.853593	0.400614	0.997872	0.16726	0.326705	0.746334	0.985885	-0.114056	-0.55005	0.58667	0.878373
2.73_881.5448m/z	-0.0713768	-0.804087	0.428158	0.866686	-0.0935278	-0.489602	0.628251	0.997872	0.0170955	0.0405532	0.967941	0.990799	-0.0352045	-0.206186	0.838146	0.953069
2.73_60.0332n	-0.0591535	-0.406271	0.687649	0.90856	-0.161504	-0.515436	0.610316	0.997872	-0.314482	-0.454808	0.652773	0.949931	-0.241845	-0.863546	0.395215	0.783998
2.78_858.5294n	-0.0913461	-1.11147	0.275869	0.836895	0.0607355	0.343406	0.733872	0.997872	0.0755387	0.193542	0.847939	0.990799	-0.0430875	-0.272568	0.787197	0.95201
3.70_533.3359m/z	-0.257402	-2.73529	0.010719	0.651585	0.177867	0.878298	0.387297	0.997872	0.339716	0.76016	0.453548	0.869919	0.00287703	0.0158946	0.987432	0.994442
3.74_626.3942m/z	-0.203615	-0.874912	0.389106	0.85997	-0.0980615	-0.195798	0.84619	0.997872	0.188482	0.170538	0.86582	0.990799	0.479763	1.07175	0.293031	0.702555
3.75_538.3866m/z	-0.120956	-1.06881	0.294333	0.836895	0.106998	0.439344	0.663803	0.997872	0.912371	1.69762	0.10073	0.575309	0.0407587	0.187243	0.852827	0.954292
3.75_568.3428m/z	-0.219614	-1.13915	0.264346	0.836895	-0.111924	-0.269773	0.789324	0.997872	-0.209512	-0.228837	0.820668	0.990799	0.502276	1.35449	0.186468	0.665764
3.79_543.3342n	-0.211022	-1.11572	0.274079	0.836895	-0.209291	-0.514201	0.611168	0.997872	0.352254	0.392175	0.697915	0.978445	0.241141	0.662842	0.512881	0.833432
3.79_602.3941m/z	-0.220847	-1.07337	0.292317	0.836895	-0.225986	-0.510384	0.613805	0.997872	0.699523	0.715909	0.480008	0.88945	0.120513	0.304514	0.763	0.946472
3.82_637.4402m/z	-0.139254	-0.524522	0.604066	0.872825	0.720265	1.26068	0.217885	0.997872	0.119815	0.0950314	0.92497	0.990799	0.786973	1.5411	0.134581	0.665764
3.85_600.3933m/z	-0.126503	-1.12896	0.268546	0.836895	-0.0939969	-0.389807	0.699645	0.997872	0.0954587	0.179388	0.858932	0.990799	0.0716109	0.332256	0.742184	0.946472
3.85_226.1200n	-0.0321384	-0.0803996	0.936494	0.973029	-0.0767147	-0.0891793	0.929578	0.997872	-1.1864	-0.624969	0.537079	0.8957	0.968411	1.25952	0.218299	0.678199
3.85_113.0596n	-0.0279843	-0.0809125	0.93609	0.973029	-0.0344908	-0.0463403	0.96337	0.997872	-1.25585	-0.764603	0.450939	0.867761	0.884161	1.32906	0.194614	0.665764
3.85_172.1205m/z	0.135239	0.592544	0.558268	0.872825	0.00723093	0.014722	0.988359	0.997872	-0.861838	-0.795133	0.433261	0.867761	0.34522	0.786371	0.438291	0.8034
3.90_520.3416m/z	-0.108379	-1.0129	0.319829	0.836895	-0.118469	-0.514496	0.610965	0.997872	-0.0627614	-0.123513	0.902588	0.990799	0.293714	1.42712	0.164663	0.665764
3.90_789.9890m/z	-0.171262	-1.06564	0.29574	0.836895	-0.143354	-0.414488	0.681693	0.997872	-0.26738	-0.350327	0.728729	0.981548	0.433666	1.40287	0.171708	0.665764
3.91_578.3941m/z	-0.0735783	-0.725966	0.473918	0.870659	-0.0615355	-0.282129	0.779931	0.997872	0.429069	0.891437	0.380333	0.80614	0.0510583	0.261907	0.795321	0.95201
3.93_777.9892m/z	-0.0544976	-0.369385	0.714635	0.913187	0.28187	0.887783	0.382262	0.997872	-0.227394	-0.324547	0.747949	0.985885	0.177546	0.625643	0.536643	0.839402
3.95_991.6729m/z	-0.0163103	-0.0833482	0.934171	0.973029	-0.00227761	-0.00540842	0.995723	0.997872	0.127955	0.137685	0.89148	0.990799	0.41614	1.10558	0.278371	0.69777
3.95_495.3346n	-0.0808742	-0.720737	0.477079	0.870659	0.0438176	0.181456	0.857324	0.997872	-0.114665	-0.215176	0.831198	0.990799	0.260395	1.20646	0.23779	0.678572
3.95_553.3871n	0.046796	0.431061	0.669742	0.904135	0.148238	0.634519	0.530921	0.997872	0.366137	0.710185	0.483495	0.88945	-0.0725775	-0.347574	0.730774	0.945245
3.96_989.6577m/z	-0.278267	-1.02005	0.316485	0.836895	-0.00762024	-0.0129803	0.989736	0.997872	0.0226999	0.0175219	0.986145	0.990799	0.63484	1.20987	0.2365	0.678199
3.98_926.5794m/z	0.180183	0.919405	0.36578	0.84776	0.153182	0.363209	0.719191	0.997872	-0.59186	-0.635929	0.530015	0.8957	-0.184195	-0.488633	0.628928	0.91523
4.00_494.3257m/z	-0.282284	-1.49321	0.146626	0.680764	-0.0159079	-0.0391024	0.969088	0.997872	-0.222966	-0.248354	0.805683	0.990799	0.363868	1.00067	0.325601	0.723711
4.08_525.2910n	-0.0113031	-0.0997709	0.921241	0.96939	0.201567	0.826769	0.415396	0.997872	-0.384894	-0.715396	0.48032	0.88945	0.126548	0.580732	0.566092	0.86692
4.11_836.5503m/z	-0.00748478	-0.0246366	0.98052	0.991056	0.247248	0.378174	0.708169	0.997872	-0.514005	-0.35626	0.724331	0.981548	0.0743965	0.127312	0.899608	0.962027
4.12_502.3094m/z	-0.0160314	-0.142297	0.88787	0.955832	0.0992434	0.409338	0.685423	0.997872	-0.126733	-0.23687	0.814492	0.990799	0.0442881	0.204374	0.839548	0.953069
4.12_560.3389m/z	0.272702	1.00424	0.32391	0.836895	-0.08561	-0.146497	0.884584	0.997872	0.927874	0.719509	0.477823	0.88945	-0.171683	-0.328693	0.744847	0.946472
4.14_213.1070m/z	-0.0617026	-0.160258	0.873835	0.955502	-1.05409	-1.27218	0.213829	0.997872	-2.75898	-1.50891	0.142587	0.604443	-1.35281	-1.8267	0.0784827	0.665764
4.17_480.2973m/z	-0.181374	-1.67494	0.105142	0.651585	0.237455	1.01897	0.31699	0.997872	-0.504536	-0.981098	0.334992	0.770106	0.0786665	0.377683	0.70853	0.944169
4.21_516.3086m/z	-0.281592	-2.43592	0.021511	0.651585	0.245498	0.986838	0.33222	0.997872	0.169	0.307841	0.760494	0.985885	-0.0957931	-0.430814	0.66992	0.924798
4.21_632.4221m/z	0.23599	0.916868	0.367085	0.84776	0.347549	0.627459	0.53547	0.997872	0.234471	0.191823	0.849273	0.990799	-0.710385	-1.4349	0.162453	0.665764
4.22_515.3018n	-0.0835934	-0.729915	0.471538	0.870659	0.464477	1.8846	0.0699606	0.997872	0.443894	0.816162	0.421334	0.857308	-0.135825	-0.616584	0.542517	0.845727
4.30_928.5922m/z	-0.0946682	-0.787036	0.437908	0.870659	-0.204129	-0.78859	0.437014	0.997872	0.375263	0.656936	0.516615	0.8957	0.015995	0.0691335	0.945377	0.989056
4.32_944.6111n	0.30666	3.00687	0.00554147	0.648352	0.159708	0.727682	0.472883	0.997872	0.86316	1.78216	0.0856319	0.575309	-0.237671	-1.21157	0.235859	0.678199
4.32_931.5415m/z	0.181246	1.33283	0.193392	0.788557	-0.06759	-0.230964	0.819032	0.997872	0.74485	1.15338	0.25856	0.700267	0.087169	0.333259	0.741435	0.946472
4.32_902.5761m/z	0.0174732	0.145846	0.885094	0.955832	0.0104205	0.0404174	0.968049	0.997872	0.635538	1.11702	0.273531	0.704307	-0.0797285	-0.345979	0.731959	0.945245
4.32_886.5574n	0.132771	1.22281	0.231652	0.834986	0.0441536	0.188962	0.851493	0.997872	0.415859	0.806485	0.426798	0.863933	0.0451473	0.216172	0.83043	0.953069
4.32_867.6317n	0.0474981	0.506127	0.616751	0.884312	-0.151551	-0.750408	0.459303	0.997872	0.702467	1.57618	0.126278	0.590981	-0.0745214	-0.412836	0.682888	0.92786
4.32_627.5352m/z	0.111821	1.01939	0.316792	0.836895	0.130218	0.551628	0.585603	0.997872	0.401774	0.771254	0.447052	0.867761	0.00604569	0.0286535	0.977345	0.993677
4.32_625.5293m/z	0.0160148	0.145946	0.885015	0.955832	0.056429	0.238963	0.812884	0.997872	0.842109	1.61598	0.117372	0.576998	-0.121151	-0.574	0.570576	0.869236
4.33_925.5316m/z	0.0594504	0.233512	0.817072	0.944992	0.314293	0.573647	0.570811	0.997872	1.39009	1.14973	0.260034	0.700971	0.258177	0.527213	0.602221	0.89416
4.35_873.5537m/z	0.360725	1.7682	0.0879834	0.651585	-0.296764	-0.675961	0.504641	0.997872	1.08458	1.11947	0.272502	0.704307	-0.0542045	-0.138135	0.891128	0.962027
4.35_900.5680m/z	-0.0827491	-0.648957	0.521683	0.872825	0.0473181	0.172439	0.864339	0.997872	0.767222	1.26698	0.215656	0.667505	-0.0665564	-0.271367	0.788111	0.95201
4.37_158.0442n	0.0367081	0.216938	0.829838	0.944992	-0.176398	-0.48442	0.631876	0.997872	-1.0348	-1.28773	0.208439	0.663805	0.217135	0.667139	0.510174	0.833432
4.37_599.5036m/z	-0.0775579	-0.634374	0.531014	0.872825	0.120696	0.45874	0.649981	0.997872	0.130877	0.225413	0.823304	0.990799	0.0986242	0.419389	0.67815	0.92691
4.37_858.5284n	-0.0782211	-0.647916	0.522346	0.872825	0.0706176	0.271809	0.787774	0.997872	0.233628	0.40749	0.686764	0.975138	0.0984263	0.423858	0.674926	0.926555
4.38_197.0100m/z	0.399808	1.27846	0.211641	0.803963	-0.665475	-0.988831	0.33126	0.997872	-0.913371	-0.615006	0.543544	0.8957	0.157129	0.26122	0.795845	0.95201
4.38_917.5872m/z	0.0116497	0.057733	0.954374	0.979489	0.0879989	0.202648	0.840884	0.997872	1.26785	1.32305	0.196582	0.654703	-0.215677	-0.555683	0.582865	0.878373
4.40_287.9998m/z	0.294012	1.49854	0.145245	0.680764	-0.451574	-1.06952	0.294021	0.997872	0.880441	0.94493	0.352822	0.783409	-0.297325	-0.787859	0.437435	0.8034
4.40_383.0520m/z	0.378721	1.82606	0.0785816	0.651585	-0.300939	-0.674266	0.505702	0.997872	0.570417	0.579143	0.567149	0.911316	-0.034696	-0.0869741	0.931314	0.976378
4.40_598.4755m/z	-0.0504703	-0.265392	0.792662	0.938724	0.679813	1.66111	0.107912	0.997872	-0.266097	-0.294639	0.770455	0.985885	-0.0845551	-0.231156	0.818883	0.953069
4.43_603.5330m/z	0.203848	1.86086	0.0733543	0.651585	-0.248081	-1.05234	0.301691	0.997872	0.84808	1.6302	0.114321	0.576998	-0.0733599	-0.34816	0.730338	0.945245
4.43_863.5660m/z	0.25916	1.92994	0.0638586	0.651585	-0.255567	-0.884373	0.384067	0.997872	0.920232	1.44301	0.160173	0.614924	-0.178983	-0.692949	0.494081	0.833432
4.48_575.4991m/z	-0.188694	-1.53194	0.136819	0.680764	0.0510175	0.192468	0.848772	0.997872	-0.346649	-0.592614	0.558222	0.905139	0.0256332	0.108194	0.914618	0.965797
4.48_857.5194m/z	-0.143682	-0.957806	0.346403	0.84776	0.139226	0.43127	0.669592	0.997872	-0.053943	-0.0757193	0.940184	0.990799	0.181966	0.630638	0.533419	0.839176
4.50_632.4200m/z	0.133938	0.5542	0.583866	0.872825	0.110568	0.212592	0.833194	0.997872	1.09265	0.952009	0.349283	0.783409	-0.629076	-1.35325	0.18686	0.665764
4.50_533.3347m/z	-0.252259	-1.02352	0.314873	0.836895	0.788692	1.487	0.14825	0.997872	1.67014	1.42692	0.164721	0.614924	0.0489184	0.103189	0.918552	0.966462
4.51_163.0607m/z	0.041742	0.350313	0.72874	0.913187	0.0959269	0.374093	0.711169	0.997872	0.416124	0.735366	0.468265	0.88115	0.170196	0.742584	0.463952	0.811122
4.53_145.0545m/z	0.0818176	0.665854	0.510983	0.872825	-0.00988524	-0.0373831	0.970446	0.997872	0.650785	1.11524	0.274282	0.704307	0.278673	1.17907	0.248346	0.688541
4.58_576.3680m/z	0.58587	1.93276	0.0634942	0.651585	-1.36569	-2.09355	0.0455301	0.997872	0.133514	0.0927473	0.926768	0.990799	-0.323696	-0.555173	0.583209	0.878373
4.63_480.2889m/z	-0.261443	-1.76532	0.088476	0.651585	0.302235	0.9483	0.351134	0.997872	0.179128	0.254686	0.800837	0.990799	-0.0798989	-0.280478	0.781184	0.95201
4.72_80.9490m/z	-0.11504	-0.818099	0.420246	0.85997	0.247421	0.817617	0.420517	0.997872	-0.250475	-0.375076	0.710446	0.981495	0.260177	0.961923	0.344367	0.740643
4.80_153.0900m/z	0.0879444	1.31336	0.199781	0.788557	-0.0603818	-0.419022	0.678414	0.997872	0.202874	0.637969	0.528706	0.8957	-0.196845	-1.52832	0.137715	0.665764
4.98_515.2995n	-0.0819314	-0.34178	0.735083	0.913187	0.150841	0.292397	0.772151	0.997872	1.41538	1.24328	0.224132	0.678046	-0.46281	-1.00372	0.324156	0.723711
5.11_713.0673m/z	0.0580751	0.77596	0.444314	0.870659	0.0484046	0.300533	0.766003	0.997872	0.560274	1.57633	0.126244	0.590981	-0.199493	-1.38577	0.176816	0.665764
5.11_709.0732m/z	0.0427467	0.549761	0.586866	0.872825	-0.0549151	-0.328186	0.745226	0.997872	0.666198	1.80415	0.0820362	0.575309	-0.278142	-1.85974	0.0735167	0.665764
5.13_711.0702m/z	0.0627446	0.826082	0.415779	0.85997	0.0221701	0.135635	0.893086	0.997872	0.655745	1.81794	0.0798478	0.575309	-0.266121	-1.82154	0.0792838	0.665764
5.13_715.0645m/z	0.095801	1.1953	0.242051	0.834986	0.0152406	0.0883619	0.930221	0.997872	0.664873	1.74679	0.0916959	0.575309	-0.221127	-1.43437	0.162603	0.665764
5.13_717.0615m/z	0.0478529	0.627182	0.535649	0.872825	0.0702766	0.428008	0.671938	0.997872	0.573432	1.58257	0.124811	0.590981	-0.234843	-1.60021	0.120838	0.665764
5.13_719.0592m/z	0.052022	0.646032	0.523547	0.872825	-0.0123603	-0.0713263	0.943648	0.997872	0.673162	1.76029	0.0893405	0.575309	-0.35725	-2.3065	0.0287405	0.665764
5.13_721.0538m/z	0.108947	0.692215	0.494534	0.872825	-0.0056314	-0.0166264	0.986853	0.997872	1.95792	2.61951	0.014091	0.575309	-0.476602	-1.57433	0.126705	0.665764
5.14_391.0573m/z	0.0735188	0.375798	0.709914	0.913187	0.476029	1.1307	0.267827	0.997872	0.490927	0.52841	0.601401	0.938186	-0.166249	-0.441804	0.662043	0.923274
5.16_155.0873m/z	0.0941679	1.39553	0.173884	0.742382	-0.0533124	-0.367132	0.716296	0.997872	0.246166	0.768181	0.448845	0.867761	-0.188648	-1.45346	0.157273	0.665764
5.21_688.3495m/z	-0.0275714	-0.179198	0.85908	0.94823	-0.204156	-0.616585	0.542517	0.997872	-1.22242	-1.67299	0.105528	0.575309	-0.00900922	-0.0304422	0.975932	0.993677
5.24_138.0559m/z	0.0239958	0.0625048	0.950607	0.977338	-0.850365	-1.02929	0.3122	0.997872	0.392222	0.215133	0.831232	0.990799	-0.897173	-1.21498	0.234577	0.678199
5.26_80.9488m/z	0.0141021	0.141055	0.888842	0.955832	0.175429	0.815384	0.421772	0.997872	0.271717	0.572294	0.571715	0.911316	0.0902183	0.469152	0.642613	0.918944
5.29_160.1329m/z	-0.317321	-1.88677	0.0696586	0.651585	-0.669233	-1.84907	0.0750911	0.997872	-1.28064	-1.6034	0.120129	0.585631	-0.72142	-2.23008	0.033983	0.665764
5.39_640.3614m/z	0.0699989	0.449028	0.656887	0.900521	-0.103544	-0.308646	0.759888	0.997872	-0.716239	-0.96747	0.341637	0.771652	-0.142008	-0.473598	0.639479	0.918944
5.43_616.3560m/z	-0.0297665	-0.2159	0.83064	0.944992	-0.010399	-0.0350485	0.972291	0.997872	-1.33703	-2.04203	0.0507227	0.575309	0.0417457	0.157416	0.876053	0.959721
5.53_688.3517m/z	0.0482088	0.338603	0.737449	0.913187	-0.055575	-0.181384	0.85738	0.997872	-0.82441	-1.21928	0.232964	0.681951	-0.202664	-0.740038	0.465471	0.811122
5.60_943.5870n	-0.490819	-0.642466	0.525884	0.872825	0.161231	0.0980695	0.922587	0.997872	-0.409167	-0.112778	0.911024	0.990799	-1.14421	-0.778662	0.442818	0.8034
5.60_939.5872n	0.0345078	0.0354801	0.971959	0.988863	0.250188	0.119534	0.905741	0.997872	-0.200551	-0.0434199	0.965687	0.990799	-1.13711	-0.607834	0.548394	0.850957
5.60_941.5903n	-0.231548	-0.378438	0.707994	0.913187	0.313698	0.238243	0.813448	0.997872	1.0889	0.374747	0.710706	0.981495	-1.04145	-0.884923	0.383825	0.777716
5.61_479.8329m/z	-1.15221	-0.770939	0.447461	0.870659	0.911158	0.283294	0.77912	0.997872	-2.0745	-0.29228	0.772315	0.985885	-0.694254	-0.241502	0.810997	0.953069
5.61_982.5596m/z	-0.288726	-0.258636	0.797885	0.938724	0.952127	0.396326	0.69499	0.997872	0.918168	0.173189	0.863799	0.990799	-0.356359	-0.16596	0.869429	0.954995
5.61_986.5585m/z	-0.580556	-0.538496	0.594662	0.872825	1.02733	0.442795	0.661453	0.997872	1.399	0.273245	0.786751	0.987182	-0.63884	-0.308066	0.760404	0.946472
5.61_988.5570m/z	-0.792676	-1.07266	0.29269	0.836895	0.637732	0.401016	0.691489	0.997872	0.541886	0.154409	0.878408	0.990799	-0.493315	-0.347061	0.731172	0.945245
5.82_112.0522m/z	0.653557	1.42133	0.166325	0.731579	-0.82572	-0.834448	0.41113	0.997872	-1.97993	-0.906686	0.372352	0.801241	0.190274	0.215131	0.831233	0.953069
5.89_603.2964m/z	-0.331153	-1.67197	0.105731	0.651585	0.277354	0.650716	0.520563	0.997872	0.483262	0.513784	0.611456	0.940889	0.419462	1.10105	0.280301	0.69777
5.89_620.3001n	-0.362782	-1.51406	0.141279	0.680764	0.254348	0.493268	0.625691	0.997872	0.732926	0.644102	0.524779	0.8957	0.487029	1.05674	0.299714	0.709848
6.13_603.2958m/z	-0.23277	-1.38676	0.176518	0.742697	-0.16672	-0.461546	0.647992	0.997872	0.600056	0.752768	0.457906	0.875409	0.227739	0.705382	0.486432	0.833356
6.13_621.3083m/z	-0.260507	-1.15564	0.257648	0.836895	-0.322306	-0.664396	0.511901	0.997872	0.609481	0.569324	0.5737	0.911997	0.28371	0.654321	0.518273	0.833622
6.15_583.3317m/z	0.0283459	0.22714	0.821974	0.944992	0.0280991	0.104629	0.91742	0.997872	-0.388375	-0.655317	0.517641	0.8957	0.147613	0.614954	0.543578	0.845727
6.19_166.0863m/z	0.102594	0.832264	0.412341	0.85997	-0.123687	-0.466249	0.644664	0.997872	-0.122069	-0.208517	0.836343	0.990799	-0.242845	-1.02419	0.31456	0.714273
6.24_204.0898n	0.117114	0.852526	0.401195	0.85997	-0.535276	-1.81065	0.0809979	0.997872	0.164975	0.252881	0.802218	0.990799	-0.0946067	-0.358044	0.72301	0.945245
6.26_249.0627m/z	0.0777614	0.820376	0.418969	0.85997	-0.443458	-2.17399	0.0383644	0.997872	0.456486	1.01408	0.319274	0.753127	-0.158924	-0.871671	0.390842	0.783022
6.26_579.3001m/z	-0.031519	-0.246394	0.807185	0.944406	-0.598568	-2.17434	0.0383353	0.997872	0.573176	0.943503	0.353538	0.783409	-0.0338622	-0.137622	0.89153	0.962027
6.26_596.3168n	0.169805	0.994807	0.328396	0.836895	-0.439667	-1.19693	0.241424	0.997872	0.501554	0.618735	0.54112	0.8957	0.0829937	0.252783	0.802292	0.95201
6.32_86.0970m/z	-0.0982049	-0.53037	0.60006	0.872825	0.0379909	0.0953412	0.924727	0.997872	-0.329524	-0.37474	0.710693	0.981495	-0.212069	-0.595439	0.556359	0.858759
6.32_132.1025m/z	-0.101805	-0.527155	0.602261	0.872825	0.0488694	0.117587	0.907239	0.997872	-0.388827	-0.423956	0.674855	0.972389	-0.204098	-0.54944	0.587083	0.878373
6.34_176.0638m/z	-0.214796	-1.28482	0.209439	0.800798	0.0921679	0.256184	0.799692	0.997872	0.826956	1.04159	0.306562	0.744143	-0.262477	-0.816248	0.421286	0.797581
6.39_137.0684m/z	-0.25807	-1.11265	0.27537	0.836895	-0.133378	-0.267215	0.791273	0.997872	-0.872407	-0.792024	0.435042	0.867761	-0.340439	-0.763089	0.451827	0.8034
6.52_158.1178m/z	0.112006	0.823003	0.417499	0.85997	-0.378629	-1.2928	0.206705	0.997872	1.10186	1.70484	0.0993585	0.575309	-0.443441	-1.69399	0.101426	0.665764
6.52_216.1711m/z	0.121292	0.909318	0.370986	0.84776	-0.369945	-1.28877	0.208081	0.997872	1.09569	1.72969	0.0947568	0.575309	-0.459495	-1.79093	0.0841818	0.665764
6.61_110.0606m/z	0.36868	0.611607	0.545759	0.872825	-1.16607	-0.898884	0.376422	0.997872	-1.64009	-0.572911	0.571303	0.911316	-2.09599	-1.8077	0.0814672	0.665764
6.66_86.0971m/z	-0.0789401	-0.447064	0.658287	0.900521	-0.00978297	-0.0257453	0.979644	0.997872	-0.281234	-0.33538	0.739852	0.985885	-0.00964762	-0.0284057	0.977541	0.993677
6.66_132.1022m/z	-0.0843018	-0.454804	0.652776	0.900521	0.0246666	0.0618376	0.951134	0.997872	-0.331849	-0.376986	0.709042	0.981495	0.0185488	0.0520256	0.95888	0.993551
6.68_190.1538m/z	-0.17027	-0.546877	0.588819	0.872825	-1.20008	-1.79109	0.0841554	0.997872	-2.80194	-1.89499	0.0685197	0.575309	1.26205	2.10737	0.0442201	0.665764
6.73_202.1561m/z	-0.135697	-1.11163	0.275801	0.836895	-0.332899	-1.26725	0.215563	0.997872	-0.28446	-0.490695	0.627487	0.943217	-0.490354	-2.08841	0.0460258	0.665764
6.74_309.1807m/z	-0.0831584	-0.451137	0.655384	0.900521	-0.0847719	-0.213703	0.832336	0.997872	0.179799	0.205393	0.838759	0.990799	0.10838	0.305679	0.762122	0.946472
6.74_144.1019m/z	-0.117887	-0.91703	0.367001	0.84776	-0.369604	-1.33601	0.192361	0.997872	-0.191625	-0.313883	0.755949	0.985885	-0.497969	-2.01389	0.053775	0.665764
6.76_573.2155m/z	-0.871218	-1.17869	0.248495	0.834986	-0.538023	-0.338244	0.737716	0.997872	-2.4438	-0.696204	0.492072	0.8957	0.557572	0.392182	0.697909	0.939707
6.76_881.2974m/z	-2.43159	-2.4804	0.01944	0.651585	-1.73516	-0.822484	0.417789	0.997872	0.889517	0.191066	0.84986	0.990799	0.870699	0.461757	0.647843	0.918944
6.79_218.1403m/z	0.407651	1.70972	0.0984397	0.651585	-0.0423541	-0.0825445	0.934804	0.997872	0.939379	0.829611	0.413814	0.849408	0.239817	0.522914	0.60517	0.894674
6.82_595.2520n	-0.269136	-0.642547	0.525773	0.872825	0.175478	0.194676	0.84706	0.997872	-2.95501	-1.48555	0.148631	0.608037	1.15817	1.43754	0.161707	0.665764
6.99_84.9122m/z	0.0231495	0.111954	0.911663	0.966165	0.201218	0.452189	0.654636	0.997872	0.280772	0.285922	0.777054	0.985885	0.493721	1.24135	0.224833	0.678199
6.99_209.9998m/z	0.0128972	0.0690468	0.945446	0.97546	0.0634383	0.157817	0.87574	0.997872	-0.546065	-0.615585	0.543167	0.8957	-0.182228	-0.507196	0.616011	0.903174
7.00_405.9518m/z	0.0313164	0.206349	0.838019	0.944992	-0.0829148	-0.253875	0.801458	0.997872	-0.797331	-1.10629	0.278069	0.707262	-0.664276	-2.27559	0.0307656	0.665764
7.00_307.9747m/z	0.0603216	0.367915	0.715718	0.913187	-0.130308	-0.369319	0.714683	0.997872	0.136224	0.174955	0.862381	0.990799	-0.263969	-0.83703	0.409702	0.791164
7.00_575.4923m/z	-0.0395812	-0.423094	0.675476	0.906316	-0.289962	-1.44027	0.16094	0.997872	0.214194	0.482118	0.63349	0.943217	-0.295287	-1.64099	0.112047	0.665764
7.00_300.9479m/z	0.00484539	0.0430281	0.965986	0.984498	0.0209943	0.0866325	0.931584	0.997872	0.165657	0.309764	0.759047	0.985885	0.0753702	0.347966	0.730482	0.945245
7.00_188.0162m/z	0.0441755	0.273047	0.786832	0.938724	0.0184505	0.0529933	0.958116	0.997872	-0.748316	-0.973956	0.338464	0.771179	-0.451323	-1.4503	0.158145	0.665764
7.00_202.9728m/z	0.158129	1.08488	0.287278	0.836895	-0.067134	-0.214027	0.832086	0.997872	1.06206	1.53432	0.136234	0.598502	0.0563656	0.201047	0.842123	0.953069
7.00_234.0889m/z	-0.0238552	-0.256934	0.799119	0.938724	-0.221847	-1.11032	0.276357	0.997872	0.751684	1.70479	0.099367	0.575309	-0.302462	-1.69365	0.10149	0.665764
7.00_156.0440m/z	0.157634	1.64676	0.110849	0.651585	-0.149384	-0.725171	0.474397	0.997872	0.668911	1.47145	0.152381	0.610566	0.00426567	0.0231677	0.981682	0.994442
7.00_120.9665m/z	0.0622292	0.888474	0.381896	0.856479	-0.178348	-1.18324	0.246716	0.997872	0.494815	1.48762	0.148089	0.608037	-0.19109	-1.41841	0.167166	0.665764
7.02_959.9668m/z	-0.0810249	-1.23844	0.22589	0.825911	-0.0308184	-0.218889	0.828333	0.997872	0.318131	1.02391	0.314691	0.750624	-0.129012	-1.02518	0.314101	0.714273
7.02_790.8372m/z	0.324575	1.61113	0.118429	0.65253	0.369287	0.851798	0.401592	0.997872	0.216777	0.226583	0.822403	0.990799	-0.840274	-2.16846	0.0388224	0.665764
7.02_701.8578m/z	0.059017	0.407545	0.686724	0.90856	-0.131203	-0.421015	0.676976	0.997872	-1.03993	-1.51216	0.14176	0.604443	-0.10381	-0.372694	0.712198	0.944752
7.02_699.8823m/z	0.248667	1.18765	0.245002	0.834986	-0.111763	-0.248043	0.805921	0.997872	-0.128744	-0.129478	0.897911	0.990799	0.0382635	0.0950103	0.924987	0.971486
7.02_692.8571m/z	0.126104	0.930227	0.360248	0.84776	-0.128851	-0.441677	0.662134	0.997872	0.343239	0.533155	0.598156	0.935619	-0.350659	-1.3448	0.18954	0.665764
7.02_652.8159n	0.146015	1.0345	0.309804	0.836895	0.0382618	0.125966	0.900664	0.997872	0.0688507	0.102716	0.918925	0.990799	0.120345	0.443277	0.66099	0.923274
7.02_654.7984m/z	0.348845	1.03502	0.309562	0.836895	-0.206967	-0.285349	0.777489	0.997872	0.657787	0.410961	0.684246	0.975138	-1.11014	-1.71241	0.0979362	0.665764
7.02_603.8853m/z	0.0798477	0.269529	0.78951	0.938724	0.661767	1.03802	0.308193	0.997872	-1.3208	-0.938807	0.355902	0.785671	-0.171539	-0.301038	0.765622	0.946472
7.02_601.9068m/z	0.122224	0.574496	0.570244	0.872825	-0.281589	-0.615037	0.543524	0.997872	0.0380829	0.0376926	0.970202	0.990799	-0.27877	-0.681223	0.501357	0.833432
7.02_668.8016m/z	-0.057764	-0.516409	0.609646	0.87843	0.10643	0.442136	0.661806	0.997872	0.994288	1.87174	0.0717811	0.575309	-0.220037	-1.02269	0.315256	0.714273
7.02_503.9288m/z	0.0751497	0.406826	0.687246	0.90856	-0.155598	-0.391418	0.698468	0.997872	-1.23792	-1.41114	0.169278	0.614924	-0.302147	-0.850382	0.402366	0.787237
7.02_500.8624m/z	-0.0757027	-0.232608	0.817767	0.944992	-0.379564	-0.541943	0.592168	0.997872	-0.636904	-0.412082	0.683434	0.975138	-1.00706	-1.60873	0.118955	0.665764
7.02_498.8775m/z	0.0716164	0.44949	0.656558	0.900521	-0.0351344	-0.10247	0.919118	0.997872	-0.444477	-0.587427	0.56165	0.905139	-0.365033	-1.19111	0.243663	0.685345
7.02_496.9043m/z	0.18398	1.50037	0.144773	0.680764	-0.352166	-1.33453	0.192839	0.997872	-0.303136	-0.520548	0.606796	0.93943	-0.432604	-1.83414	0.0773411	0.665764
7.02_400.9023m/z	0.131056	0.666775	0.510403	0.872825	-0.313206	-0.740471	0.465213	0.997872	-0.360701	-0.386427	0.702118	0.980284	0.0539779	0.142775	0.887496	0.962027
7.02_398.9257m/z	0.160218	1.41137	0.169211	0.73872	-0.181627	-0.743472	0.463423	0.997872	1.59326	2.95539	0.00629125	0.575309	-0.526974	-2.41342	0.0226341	0.665764
7.02_351.1027m/z	0.151917	1.78691	0.0848439	0.651585	0.178064	0.973259	0.338803	0.997872	0.157668	0.390514	0.699128	0.978445	-0.277325	-1.69589	0.10106	0.665764
7.02_225.9707m/z	0.0376215	0.206809	0.837664	0.944992	-0.0133	-0.0339734	0.973141	0.997872	-0.771396	-0.89291	0.379557	0.80614	-0.364887	-1.04281	0.306006	0.714273
7.02_594.8791m/z	0.14911	1.18546	0.245854	0.834986	-0.0596212	-0.22026	0.827275	0.997872	0.0100662	0.0168516	0.986675	0.990799	-0.186945	-0.772692	0.446214	0.8034
7.03_656.8334m/z	-0.0286946	-0.134166	0.894236	0.956359	-0.352501	-0.765876	0.450194	0.997872	0.0469225	0.0461977	0.963482	0.990799	0.258631	0.628691	0.534675	0.839176
7.03_671.7854n	0.200307	1.2428	0.224305	0.825911	-0.213285	-0.614923	0.543598	0.997872	-0.185971	-0.242967	0.809812	0.990799	-0.0579178	-0.186823	0.853154	0.954292
7.03_755.7906m/z	-0.165161	-0.647744	0.522456	0.872825	-0.322477	-0.587694	0.561474	0.997872	-0.0301267	-0.0248797	0.980328	0.990799	0.0260098	0.0530331	0.958084	0.993551
7.03_750.7465n	0.231043	1.31236	0.200115	0.788557	0.509882	1.34581	0.189218	0.997872	-0.0233556	-0.027935	0.977913	0.990799	0.0486928	0.143793	0.886699	0.962027
7.03_994.7082m/z	-0.0903347	-0.713443	0.481509	0.870659	-0.310769	-1.14051	0.263789	0.997872	-0.209284	-0.348047	0.730422	0.981548	0.231488	0.950488	0.350041	0.742018
7.03_801.7692m/z	0.0342656	0.230574	0.819332	0.944992	0.0501877	0.156929	0.876433	0.997872	-1.03049	-1.46013	0.155445	0.614428	-0.235946	-0.825426	0.416146	0.795572
7.03_877.7204n	0.135213	0.75143	0.458698	0.870659	-0.213368	-0.551004	0.586025	0.997872	-0.302578	-0.354083	0.725944	0.981548	-0.00946017	-0.0273328	0.978389	0.993677
7.03_930.6904n	-0.451835	-1.64381	0.111459	0.651585	0.446861	0.755443	0.456326	0.997872	-0.833187	-0.638282	0.528505	0.8957	0.0900086	0.170244	0.866049	0.954995
7.03_601.7893n	-0.00987907	-0.0783628	0.9381	0.973029	-0.106885	-0.393973	0.696602	0.997872	-0.751884	-1.25586	0.219602	0.669099	-0.268279	-1.10635	0.27804	0.69777
7.03_769.7682n	-0.0449314	-0.167116	0.868486	0.952936	-0.425286	-0.735032	0.468466	0.997872	-0.362054	-0.283556	0.778848	0.985885	0.227886	0.440657	0.662864	0.923274
7.03_617.8782m/z	0.107487	0.750814	0.459063	0.870659	-0.0714999	-0.232079	0.818173	0.997872	-0.757867	-1.11472	0.274499	0.704307	-0.352558	-1.28032	0.210994	0.678194
7.03_849.7586m/z	0.151251	0.527218	0.602218	0.872825	-1.20018	-1.94399	0.0620641	0.997872	2.82192	2.07125	0.0477169	0.575309	0.111064	0.20127	0.84195	0.953069
7.03_604.7858m/z	-0.0250859	-0.210814	0.834568	0.944992	-0.00408351	-0.0159463	0.987391	0.997872	-1.05651	-1.86956	0.0720944	0.575309	-0.257925	-1.12688	0.269411	0.69777
7.03_323.9481m/z	0.0541005	0.313646	0.756128	0.925386	0.0536745	0.144598	0.88607	0.997872	-0.838749	-1.02392	0.314684	0.750624	-0.276452	-0.833244	0.411797	0.791164
7.03_307.8453n	0.031992	0.224944	0.823665	0.944992	-0.107649	-0.351721	0.727695	0.997872	-1.10277	-1.63274	0.113782	0.576998	-0.48384	-1.76868	0.0879015	0.665764
7.03_416.8831m/z	0.0698259	1.3234	0.196467	0.788557	-0.0150498	-0.132544	0.895507	0.997872	0.35945	1.43452	0.162559	0.614924	-0.133296	-1.31342	0.199762	0.665764
7.03_227.9692m/z	0.0343861	0.18227	0.856691	0.94823	-0.045066	-0.111004	0.91241	0.997872	-1.14183	-1.27447	0.213029	0.665731	-0.333273	-0.918432	0.36628	0.76254
7.03_423.9243m/z	0.124045	0.619311	0.540746	0.872825	0.0206281	0.0478569	0.962172	0.997872	-1.15873	-1.21817	0.23338	0.681951	-0.397243	-1.0311	0.311369	0.714273
7.03_519.9026m/z	0.066315	0.409338	0.685423	0.90856	-0.0364687	-0.104603	0.91744	0.997872	-1.19521	-1.5535	0.131596	0.595054	-0.183155	-0.587765	0.561426	0.862033
7.03_503.8259n	0.100409	0.664706	0.511706	0.872825	-0.061954	-0.190582	0.850235	0.997872	-1.03776	-1.44661	0.15917	0.614924	-0.261186	-0.898922	0.376402	0.772614
7.03_596.8517m/z	0.150141	1.20583	0.238028	0.834986	0.127748	0.476757	0.637255	0.997872	0.662903	1.12107	0.271831	0.704307	-0.205616	-0.858533	0.397928	0.783998
7.03_421.9256m/z	0.0499176	0.300355	0.766137	0.93373	-0.022262	-0.0622445	0.950813	0.997872	-0.969395	-1.22823	0.229642	0.681951	-0.352602	-1.10301	0.279464	0.69777
7.05_318.8963m/z	0.0483664	0.96661	0.342059	0.84776	0.0205156	0.190523	0.850281	0.997872	0.281015	1.18259	0.246971	0.694751	-0.157352	-1.63491	0.113323	0.665764
7.05_320.8821m/z	0.0625627	1.12758	0.269121	0.836895	-0.101149	-0.847124	0.404148	0.997872	0.235859	0.895117	0.378397	0.80614	-0.0645641	-0.604973	0.550096	0.851339
7.05_362.9069m/z	-0.069727	-0.325872	0.746958	0.918005	-0.722888	-1.5699	0.127733	0.997872	-0.244305	-0.240422	0.811764	0.990799	0.190007	0.461668	0.647906	0.918944
7.05_514.8540m/z	0.0624455	1.31993	0.197605	0.788557	-0.00495693	-0.0486877	0.961516	0.997872	0.351143	1.5629	0.12937	0.595054	-0.129754	-1.42589	0.165015	0.665764
7.05_516.8409m/z	0.0544904	1.06437	0.296302	0.836895	-0.0250273	-0.227166	0.821954	0.997872	0.318934	1.31181	0.200296	0.656764	-0.130721	-1.32749	0.195126	0.665764
7.05_715.8509m/z	0.0834374	0.694649	0.493031	0.872825	-0.12413	-0.480216	0.634825	0.997872	-0.769116	-1.34832	0.18842	0.637144	-0.289465	-1.25289	0.220664	0.678199
7.05_717.8553m/z	0.0792153	0.467668	0.643661	0.900521	-0.167394	-0.459224	0.649638	0.997872	-0.805461	-1.00131	0.325297	0.761195	-0.364021	-1.1173	0.273415	0.69777
7.05_815.8239m/z	0.00100218	0.00700602	0.99446	0.996833	-0.220322	-0.715712	0.480128	0.997872	-0.950844	-1.39968	0.17265	0.614924	-0.00992634	-0.0360767	0.971479	0.993677
7.05_996.7053m/z	-0.0120766	-0.113039	0.910811	0.966165	-0.0258737	-0.112537	0.911205	0.997872	0.618501	1.21904	0.233054	0.681951	-0.00773548	-0.0376429	0.970241	0.993677
7.07_694.3003m/z	0.0535457	0.559752	0.580124	0.872825	-0.070078	-0.340415	0.736099	0.997872	0.767506	1.68947	0.102298	0.575309	0.0479001	0.260328	0.796526	0.95201
7.07_614.8173m/z	0.0672557	1.24992	0.221732	0.825911	-0.0222661	-0.192288	0.848912	0.997872	0.362947	1.42034	0.166608	0.614924	-0.155378	-1.50126	0.144542	0.665764
7.07_913.7787m/z	0.0287158	0.451419	0.655183	0.900521	0.0379727	0.277387	0.783532	0.997872	0.23824	0.788627	0.436993	0.867761	-0.143183	-1.17021	0.251832	0.691653
7.07_220.9188m/z	0.0547339	0.787518	0.437631	0.870659	-0.0245596	-0.164203	0.870757	0.997872	0.209411	0.634453	0.530963	0.8957	-0.148662	-1.11203	0.275632	0.69777
7.07_612.8286m/z	0.0863333	1.6338	0.113558	0.651585	-0.0289578	-0.254649	0.800866	0.997872	0.45221	1.80201	0.0823803	0.575309	-0.151541	-1.49096	0.147215	0.665764
7.08_810.7715m/z	0.0506697	1.18604	0.245629	0.834986	-0.0777069	-0.845212	0.405196	0.997872	0.27625	1.3616	0.18424	0.629177	-0.155303	-1.88992	0.0692194	0.665764
7.08_842.2643m/z	0.0595575	0.345257	0.732495	0.913187	0.30563	0.823301	0.417332	0.997872	1.98665	2.42508	0.0220458	0.575309	-0.103917	-0.313189	0.756471	0.946472
7.08_940.2410m/z	-0.218258	-1.19709	0.241363	0.834986	-0.118293	-0.301489	0.765282	0.997872	1.00203	1.15727	0.256994	0.700267	-0.533953	-1.52256	0.139145	0.665764
7.08_962.7381m/z	0.0659394	1.36802	0.182243	0.750791	-0.122299	-1.17903	0.24836	0.997872	0.338424	1.47845	0.15051	0.608124	-0.0402146	-0.433757	0.667807	0.924798
7.08_988.7370m/z	0.0811269	1.58311	0.124689	0.65253	0.0458148	0.41544	0.681004	0.997872	0.396618	1.62973	0.11442	0.576998	-0.012472	-0.126531	0.900221	0.962027
7.10_726.8031m/z	0.120644	1.82298	0.0790603	0.651585	-0.113831	-0.799271	0.430899	0.997872	0.710292	2.26001	0.0318346	0.575309	-0.137913	-1.08342	0.287915	0.701793
7.10_728.8018m/z	0.109825	1.72883	0.0949135	0.651585	-0.0933615	-0.682926	0.500296	0.997872	0.655504	2.17281	0.0384613	0.575309	-0.16551	-1.35453	0.186458	0.665764
7.10_763.2689m/z	-0.320227	-1.19948	0.240448	0.834986	-0.260416	-0.453271	0.653866	0.997872	1.75937	1.38768	0.176238	0.614924	0.349065	0.679761	0.502268	0.833432
7.10_822.7816m/z	0.116367	1.7249	0.0956296	0.651585	-0.104438	-0.719361	0.477913	0.997872	0.722803	2.25606	0.032111	0.575309	-0.155928	-1.20163	0.239626	0.680492
7.10_824.7801m/z	0.11127	1.62187	0.1161	0.651585	-0.111623	-0.756045	0.455971	0.997872	0.716607	2.19946	0.0363157	0.575309	-0.14788	-1.12063	0.272019	0.69777
7.10_826.7788m/z	0.123979	1.827	0.0784372	0.651585	-0.103923	-0.711636	0.48261	0.997872	0.645007	2.00149	0.0551702	0.575309	-0.155465	-1.19107	0.243678	0.685345
7.10_871.7661m/z	0.111108	1.29638	0.205486	0.800798	-0.0204631	-0.110947	0.912454	0.997872	0.233544	0.573789	0.570716	0.911316	-0.127038	-0.770606	0.447429	0.8034
7.10_872.7679m/z	0.133258	1.63182	0.113977	0.651585	-0.252512	-1.43686	0.161899	0.997872	0.677366	1.74661	0.0917277	0.575309	-0.149749	-0.953355	0.348613	0.742018
7.10_873.2694m/z	0.110467	1.07347	0.292274	0.836895	-0.160257	-0.723655	0.475313	0.997872	0.991052	2.02792	0.0522335	0.575309	-0.0851751	-0.430312	0.670281	0.924798
7.10_891.2530m/z	0.0231081	0.170832	0.865591	0.952936	0.0806396	0.277019	0.783811	0.997872	1.51212	2.35391	0.0258682	0.575309	-0.502493	-1.9313	0.0636827	0.665764
7.10_890.2543m/z	-0.0359146	-0.0990078	0.921841	0.96939	-0.466087	-0.597064	0.555289	0.997872	-1.32264	-0.767781	0.449079	0.867761	0.491083	0.703829	0.487383	0.833356
7.10_908.7506m/z	0.0860536	1.67772	0.104593	0.651585	-0.0268473	-0.243223	0.809615	0.997872	0.286553	1.17639	0.249398	0.694751	-0.189429	-1.92004	0.0651497	0.665764
7.10_920.7584m/z	0.125253	1.67111	0.105904	0.651585	-0.129353	-0.801951	0.429372	0.997872	0.780744	2.19342	0.0367921	0.575309	-0.154542	-1.07196	0.292942	0.702555
7.10_922.7580m/z	0.114358	1.58605	0.12402	0.65253	-0.110446	-0.711799	0.48251	0.997872	0.730974	2.13477	0.0417216	0.575309	-0.144215	-1.03986	0.30735	0.714273
7.10_969.7443m/z	0.123892	1.50776	0.142879	0.680764	-0.0971016	-0.549125	0.587296	0.997872	0.670822	1.71907	0.096701	0.575309	-0.0719816	-0.455433	0.652329	0.918944
7.10_970.2467m/z	0.216596	2.18641	0.0373525	0.651585	-0.141735	-0.664835	0.511625	0.997872	1.05858	2.25011	0.0325313	0.575309	-0.254047	-1.33324	0.193258	0.665764
7.10_970.7449m/z	0.129942	1.57344	0.12691	0.65253	-0.126419	-0.711329	0.482797	0.997872	0.777144	1.98153	0.0574822	0.575309	-0.162886	-1.02542	0.313992	0.714273
7.10_724.8046m/z	0.114227	1.7146	0.0975284	0.651585	-0.113034	-0.788422	0.437111	0.997872	0.718815	2.272	0.031009	0.575309	-0.147483	-1.15093	0.259547	0.69777
7.10_971.2463m/z	0.114269	1.22137	0.232188	0.834986	-0.247009	-1.22684	0.230156	0.997872	0.766035	1.7241	0.0957753	0.575309	-0.0551775	-0.306616	0.761417	0.946472
7.10_714.2798m/z	-0.0406738	-0.365955	0.717164	0.913187	0.219555	0.917934	0.366536	0.997872	0.671317	1.27185	0.213944	0.665731	-0.240845	-1.12658	0.269533	0.69777
7.10_332.8961m/z	0.10906	1.85684	0.0739414	0.651585	-0.0956559	-0.756792	0.45553	0.997872	0.632539	2.26774	0.0313002	0.575309	-0.139934	-1.23864	0.225818	0.678199
7.10_628.8262m/z	0.112445	1.69301	0.101613	0.651585	-0.100895	-0.705904	0.486112	0.997872	0.734189	2.32768	0.0274229	0.575309	-0.143691	-1.12476	0.270291	0.69777
7.10_630.8246m/z	0.115352	1.78856	0.0845707	0.651585	-0.0887642	-0.639547	0.527694	0.997872	0.713687	2.33015	0.0272733	0.575309	-0.152685	-1.2308	0.228693	0.678199
7.10_79.9906m/z	0.107867	1.8597	0.0735226	0.651585	-0.109119	-0.874204	0.389485	0.997872	0.453854	1.64766	0.110661	0.576998	-0.216518	-1.94073	0.0624766	0.665764
7.10_137.0431m/z	0.116026	1.72629	0.0953767	0.651585	-0.0571253	-0.394951	0.695888	0.997872	0.614236	1.92438	0.0645809	0.575309	-0.140893	-1.08983	0.285128	0.701201
7.10_138.9388m/z	0.104916	1.91766	0.0654637	0.651585	-0.0793952	-0.674343	0.505653	0.997872	0.553019	2.12847	0.0422844	0.575309	-0.164778	-1.56583	0.128684	0.665764
7.10_140.9379m/z	0.104455	1.74976	0.0911734	0.651585	-0.049832	-0.387894	0.701044	0.997872	0.54784	1.93241	0.063539	0.575309	-0.122189	-1.06413	0.296411	0.70488
7.10_234.9184m/z	0.109149	1.9053	0.0671142	0.651585	-0.0881923	-0.715371	0.480336	0.997872	0.593577	2.18182	0.0377235	0.575309	-0.159105	-1.44392	0.159919	0.665764
7.10_236.9163m/z	0.103595	1.83519	0.0771804	0.651585	-0.0847315	-0.697497	0.491275	0.997872	0.598442	2.23234	0.0338164	0.575309	-0.149007	-1.37234	0.180912	0.665764
7.10_238.9152m/z	0.0991065	1.69127	0.101949	0.651585	-0.128197	-1.01659	0.318099	0.997872	0.565394	2.0317	0.0518246	0.575309	-0.197879	-1.7556	0.0901536	0.665764
7.10_136.9409m/z	0.0992825	1.82321	0.0790241	0.651585	-0.0782984	-0.668149	0.509539	0.997872	0.546618	2.11371	0.0436303	0.575309	-0.160765	-1.53486	0.136103	0.665764
7.10_336.8927m/z	0.11199	1.92469	0.0645408	0.651585	-0.0852399	-0.680735	0.501661	0.997872	0.649411	2.35015	0.0260859	0.575309	-0.157089	-1.40359	0.171496	0.665764
7.10_430.8730m/z	0.104646	1.72956	0.0947815	0.651585	-0.0960018	-0.737309	0.467102	0.997872	0.650746	2.26476	0.0315051	0.575309	-0.155373	-1.33506	0.192668	0.665764
7.10_432.8712m/z	0.112469	1.87583	0.0711978	0.651585	-0.0805913	-0.624607	0.537314	0.997872	0.66555	2.33744	0.026835	0.575309	-0.152239	-1.32009	0.197555	0.665764
7.10_434.8700m/z	0.106829	1.91482	0.0658393	0.651585	-0.1103	-0.918689	0.366148	0.997872	0.585533	2.20998	0.0354988	0.575309	-0.172934	-1.61151	0.118347	0.665764
7.10_528.8506m/z	0.10507	1.65418	0.109321	0.651585	-0.105051	-0.768524	0.448645	0.997872	0.695519	2.30574	0.0287888	0.575309	-0.151899	-1.24329	0.224127	0.678199
7.10_530.8488m/z	0.108474	1.73401	0.093975	0.651585	-0.0893235	-0.663513	0.512458	0.997872	0.69043	2.32405	0.0276451	0.575309	-0.146857	-1.22049	0.232512	0.678199
7.10_626.8281m/z	0.109889	1.62061	0.116371	0.651585	-0.103951	-0.712377	0.482158	0.997872	0.721209	2.23967	0.0332812	0.575309	-0.140858	-1.07999	0.289412	0.702514
7.10_532.8474m/z	0.107946	1.77084	0.0875338	0.651585	-0.10692	-0.815059	0.421955	0.997872	0.657226	2.27032	0.0311237	0.575309	-0.154199	-1.31513	0.199192	0.665764
7.10_334.8940m/z	0.107888	1.83766	0.0768046	0.651585	-0.0861844	-0.682143	0.500784	0.997872	0.633051	2.27053	0.0311094	0.575309	-0.153593	-1.36012	0.184702	0.665764
7.12_914.2604m/z	0.220863	0.688907	0.496582	0.872825	-0.842403	-1.22099	0.232327	0.997872	-2.50605	-1.64597	0.111011	0.576998	-0.0275551	-0.044684	0.964678	0.993551
7.12_987.7308m/z	0.0264004	0.229272	0.820333	0.944992	0.0827867	0.334086	0.740818	0.997872	0.916121	1.6753	0.105071	0.575309	-0.353234	-1.59484	0.122036	0.665764
7.12_859.7381n	0.0534416	0.759557	0.453902	0.870659	-0.0229317	-0.151451	0.880711	0.997872	0.482879	1.44516	0.159572	0.614924	-0.18016	-1.33123	0.19391	0.665764
7.13_692.7938n	0.077855	1.5067	0.14315	0.680764	-0.0791551	-0.711826	0.482494	0.997872	0.391676	1.59611	0.121751	0.588632	-0.133452	-1.3427	0.190214	0.665764
7.13_712.7931m/z	0.0828001	1.49368	0.146504	0.680764	-0.0271647	-0.227713	0.821533	0.997872	0.511405	1.94263	0.0622354	0.575309	-0.125869	-1.18049	0.247792	0.688541
7.13_792.7838m/z	0.0404034	0.817415	0.42063	0.85997	-0.0748935	-0.704084	0.487227	0.997872	0.469576	2.00045	0.0552885	0.575309	-0.0835937	-0.87925	0.38679	0.779031
7.13_890.7599m/z	0.0443168	0.770599	0.447434	0.870659	0.000333016	0.00269079	0.997872	0.997872	0.403558	1.47762	0.150732	0.608124	-0.187182	-1.69214	0.101781	0.665764
7.13_941.1954n	0.023451	0.151944	0.880327	0.955832	-0.224759	-0.676698	0.50418	0.997872	0.244114	0.333052	0.74159	0.985885	-0.248162	-0.835931	0.41031	0.791164
7.13_989.2304m/z	-0.305881	-1.52018	0.139739	0.680764	0.395711	0.913855	0.368638	0.997872	0.0996108	0.104243	0.917724	0.990799	-0.69157	-1.78687	0.0848496	0.665764
7.15_957.7160n	0.0576817	0.958198	0.346209	0.84776	-0.122652	-0.946773	0.351898	0.997872	0.441171	1.5432	0.134072	0.598502	-0.148869	-1.28568	0.209143	0.678179
7.15_888.7478n	0.0830496	1.40499	0.171082	0.741355	-0.0170213	-0.133809	0.894516	0.997872	0.402925	1.43535	0.162326	0.614924	-0.176926	-1.55612	0.130973	0.665764
7.15_904.7829m/z	0.14589	2.14182	0.0410993	0.651585	-0.0368204	-0.251188	0.803513	0.997872	0.377356	1.16655	0.253285	0.700267	-0.251424	-1.91901	0.0652858	0.665764
7.15_864.7565m/z	0.0548797	0.764629	0.450924	0.870659	0.0253262	0.16397	0.870939	0.997872	0.222695	0.653351	0.518889	0.8957	-0.0943413	-0.683368	0.500021	0.833432
7.15_790.7718n	0.0888523	1.8148	0.0803414	0.651585	-0.0768397	-0.729292	0.471913	0.997872	0.416198	1.79002	0.0843315	0.575309	-0.136115	-1.44537	0.159515	0.665764
7.15_664.7920m/z	0.0616987	1.0798	0.289495	0.836895	-0.0548217	-0.445837	0.659162	0.997872	0.408296	1.50466	0.143669	0.604651	-0.221676	-2.01697	0.0534329	0.665764
7.15_685.7854n	0.0702065	1.04948	0.302979	0.836895	0.00926812	0.0643792	0.949128	0.997872	0.367755	1.15759	0.256865	0.700267	-0.183594	-1.42683	0.164747	0.665764
7.15_694.8073m/z	0.0469752	0.875601	0.388738	0.85997	-0.0147539	-0.127791	0.899233	0.997872	0.3152	1.23715	0.226364	0.679092	-0.0238482	-0.231104	0.818924	0.953069
7.15_371.9662m/z	-0.329786	-1.39138	0.175126	0.742382	-0.156355	-0.306537	0.761476	0.997872	-1.19966	-1.06578	0.295675	0.736042	-0.564779	-1.23882	0.225754	0.678199
7.15_176.0114m/z	-0.330165	-1.24172	0.224698	0.825911	-0.858003	-1.49947	0.145006	0.997872	-1.43977	-1.1402	0.263914	0.701771	-1.04516	-2.04357	0.05056	0.665764
7.15_761.7608n	0.0655457	1.15761	0.256858	0.836895	-0.114299	-0.938028	0.356295	0.997872	0.452492	1.68277	0.103601	0.575309	-0.136973	-1.25766	0.218958	0.678199
7.16_661.7869n	0.0534984	0.624523	0.537368	0.872825	0.0106713	0.0578872	0.954252	0.997872	0.564049	1.38651	0.176593	0.614924	-0.1872	-1.13613	0.265587	0.69777
7.16_792.2776m/z	0.0817916	0.713192	0.481662	0.870659	-0.0666504	-0.270058	0.789107	0.997872	1.00925	1.85308	0.0744964	0.575309	-0.122738	-0.556404	0.582379	0.878373
7.16_950.7413m/z	0.0176691	0.186082	0.853729	0.94823	-0.0291586	-0.142696	0.887558	0.997872	0.492869	1.093	0.283761	0.712943	-0.147296	-0.806485	0.426798	0.802819
7.16_955.7205n	0.0508048	0.832234	0.412357	0.85997	0.0169646	0.129134	0.89818	0.997872	0.583829	2.01383	0.053781	0.575309	-0.202201	-1.72202	0.0961582	0.665764
7.18_949.7336m/z	-0.0134004	-0.0846364	0.933156	0.973029	-0.0802924	-0.235651	0.815428	0.997872	0.652923	0.868356	0.392622	0.826201	-0.231223	-0.759247	0.454084	0.803403
7.18_857.7429n	0.0451565	0.573628	0.570824	0.872825	0.0990536	0.584704	0.563455	0.997872	0.679546	1.81772	0.0798823	0.575309	-0.129969	-0.858346	0.39803	0.783998
7.18_840.7694m/z	0.031755	0.568031	0.574566	0.872825	0.00145481	0.0120927	0.990438	0.997872	0.455153	1.71441	0.0975647	0.575309	-0.0259032	-0.240895	0.811401	0.953069
7.18_812.2536m/z	-0.00936849	-0.0467684	0.963032	0.984115	-0.66514	-1.54295	0.134132	0.997872	0.295974	0.311123	0.758024	0.985885	-0.73746	-1.91397	0.0659528	0.665764
7.18_798.7482m/z	-0.105689	-0.859365	0.397477	0.85997	0.357877	1.35219	0.187196	0.997872	-0.595211	-1.0191	0.31693	0.750624	-0.0974267	-0.41185	0.683603	0.92786
7.18_759.7649n	0.0426551	0.611829	0.545614	0.872825	-0.0198943	-0.1326	0.895463	0.997872	0.462458	1.39678	0.173513	0.614924	-0.196195	-1.46305	0.154649	0.665764
7.18_666.7804m/z	0.056887	0.787064	0.437892	0.870659	-0.172352	-1.10808	0.277308	0.997872	0.29021	0.845486	0.405046	0.848119	-0.10479	-0.753756	0.457322	0.803403
7.18_586.8163m/z	-0.0134018	-0.138948	0.890491	0.955848	0.166679	0.803016	0.428766	0.997872	0.167055	0.364707	0.718085	0.981495	-0.244897	-1.32004	0.197572	0.665764
7.18_290.8870m/z	0.0536107	0.373984	0.711249	0.913187	0.136721	0.443192	0.661051	0.997872	-0.306127	-0.449675	0.656425	0.950517	0.105785	0.383654	0.704148	0.941168
7.18_742.7926m/z	0.0576741	0.848097	0.403615	0.85997	-0.0350168	-0.239275	0.812645	0.997872	0.214139	0.663067	0.512739	0.8957	-0.10912	-0.834223	0.411255	0.791164
7.20_642.8240m/z	-0.0354694	-0.187756	0.85243	0.94823	0.377964	0.929706	0.360513	0.997872	-0.464627	-0.517894	0.608622	0.93943	0.00294431	0.00810282	0.993593	0.995294
7.20_644.8214m/z	0.00366896	0.022152	0.982485	0.991056	0.371872	1.04332	0.305773	0.997872	0.0430552	0.0547383	0.956738	0.990799	-0.106532	-0.334396	0.740586	0.946472
7.20_646.8151m/z	0.0381507	0.336137	0.739287	0.913187	0.0876918	0.359028	0.722282	0.997872	0.587955	1.09083	0.284698	0.712943	-0.16465	-0.754206	0.457057	0.803403
7.20_936.7541m/z	-0.295861	-1.58643	0.123934	0.65253	0.602361	1.50088	0.144641	0.997872	-1.69802	-1.91722	0.0655222	0.575309	0.061523	0.171508	0.865065	0.954995
7.20_938.7468m/z	0.0286471	0.482857	0.632972	0.898622	0.0797987	0.625014	0.53705	0.997872	0.34252	1.21568	0.234311	0.681951	-0.151685	-1.32922	0.194565	0.665764
7.20_996.7023m/z	-0.0278867	-0.378256	0.708109	0.913187	0.30756	1.93854	0.062754	0.997872	-0.101505	-0.289917	0.774028	0.985885	-0.103642	-0.730866	0.470966	0.817552
7.21_585.8797m/z	-0.119964	-0.609436	0.547176	0.872825	0.139516	0.329348	0.744357	0.997872	-0.037635	-0.0402592	0.968174	0.990799	0.303511	0.801611	0.429565	0.802862
7.21_488.8385m/z	-0.0646397	-0.55278	0.584825	0.872825	0.128794	0.511803	0.612824	0.997872	-0.113414	-0.204229	0.83966	0.990799	-0.0343473	-0.152707	0.87973	0.960154
7.21_566.8163m/z	0.00869946	0.119428	0.905794	0.96519	-0.0674977	-0.430584	0.670086	0.997872	0.457274	1.32186	0.196971	0.654703	-0.292808	-2.08982	0.0458894	0.665764
7.21_389.9232m/z	-0.184945	-0.980215	0.33542	0.845779	0.144851	0.356743	0.723973	0.997872	-1.58769	-1.77191	0.0873531	0.575309	0.295222	0.813468	0.422851	0.797961
7.21_291.9528m/z	-0.0834603	-0.569002	0.573916	0.872825	0.219841	0.696463	0.491912	0.997872	-1.12705	-1.61799	0.116938	0.576998	0.49363	1.74964	0.0911945	0.665764
7.21_487.9040m/z	-0.145247	-0.547754	0.588225	0.872825	0.0872218	0.152848	0.879621	0.997872	-0.24227	-0.192387	0.848835	0.990799	0.396575	0.777529	0.443403	0.8034
7.23_564.8194m/z	0.0490726	0.90598	0.372719	0.848407	-0.126556	-1.08572	0.286913	0.997872	0.297632	1.15706	0.257076	0.700267	-0.14894	-1.42957	0.163963	0.665764
7.23_588.8387m/z	-0.0541497	-0.532516	0.598593	0.872825	-0.0162293	-0.0741639	0.94141	0.997872	-0.244206	-0.505697	0.617049	0.940889	0.0550941	0.28168	0.780272	0.95201
7.23_601.8880m/z	-0.0311592	-0.154261	0.878516	0.955832	0.319618	0.735289	0.468312	0.997872	-0.532327	-0.554941	0.583365	0.919862	-0.258157	-0.66446	0.511861	0.833432
7.23_610.8527m/z	0.121893	1.98049	0.0576052	0.651585	-0.00453471	-0.0342374	0.972932	0.997872	0.335198	1.14682	0.261216	0.700971	-0.217505	-1.83729	0.0768609	0.665764
7.23_656.8292m/z	-0.0209732	-0.144972	0.885777	0.955832	-0.344242	-1.1057	0.278317	0.997872	-0.370168	-0.538784	0.594318	0.934612	0.0657718	0.236359	0.814884	0.953069
7.23_806.8070m/z	0.103174	1.62184	0.116106	0.651585	-0.0353497	-0.258213	0.798141	0.997872	0.329332	1.09011	0.28501	0.712943	-0.20816	-1.70117	0.100053	0.665764
7.23_833.7564n	-0.103012	-1.11054	0.276262	0.836895	-0.00195612	-0.0097994	0.992251	0.997872	0.289974	0.65827	0.51577	0.8957	0.136567	0.765433	0.450453	0.8034
7.25_900.7369m/z	0.0294954	0.350663	0.72848	0.913187	-0.139591	-0.771166	0.447103	0.997872	0.377014	0.943822	0.353378	0.783409	-0.244792	-1.51303	0.141541	0.665764
7.25_833.7610m/z	-0.0839592	-0.238319	0.813379	0.944992	-0.0583522	-0.0769669	0.9392	0.997872	-0.30382	-0.181595	0.857216	0.990799	-0.101549	-0.149858	0.881957	0.960791
7.25_800.7458m/z	-0.0805389	-0.95539	0.347601	0.84776	-0.132531	-0.730545	0.471159	0.997872	0.158565	0.396076	0.695067	0.977874	-0.196994	-1.2149	0.234604	0.678199
7.25_754.7925m/z	-0.0746946	-0.651657	0.519965	0.872825	-0.257138	-1.04244	0.306173	0.997872	0.19938	0.366276	0.716927	0.981495	0.0106125	0.0481352	0.961952	0.993551
7.25_895.7240n	-0.197882	-1.37855	0.179009	0.742697	0.0783271	0.253561	0.801697	0.997872	-0.804902	-1.18074	0.247692	0.694751	-0.0080347	-0.0291004	0.976992	0.993677
7.25_702.7715m/z	0.119266	1.02715	0.313192	0.836895	-0.101384	-0.405731	0.688041	0.997872	-0.892593	-1.6187	0.116785	0.576998	-0.150543	-0.674045	0.50584	0.833432
7.25_306.9522m/z	0.397968	0.524235	0.604263	0.872825	1.19511	0.731548	0.470557	0.997872	-0.263786	-0.0731688	0.942195	0.990799	0.263628	0.180544	0.858033	0.954995
7.25_736.7883m/z	0.363528	1.15472	0.258019	0.836895	0.422034	0.622933	0.538397	0.997872	0.479948	0.321018	0.750594	0.985885	-0.255506	-0.421943	0.676306	0.926555
7.26_888.7954m/z	0.279382	2.00675	0.0545741	0.651585	0.389673	1.30062	0.204049	0.997872	0.309219	0.46769	0.643646	0.943217	-0.0719382	-0.268638	0.790188	0.95201
7.26_771.7707m/z	0.0379606	0.190693	0.85015	0.94823	0.214203	0.500014	0.620993	0.997872	-1.33832	-1.41565	0.167965	0.614924	0.13868	0.362184	0.719949	0.945245
7.26_766.7664m/z	-0.104423	-1.31952	0.197742	0.788557	0.163425	0.959603	0.345514	0.997872	-0.708882	-1.88621	0.0697366	0.575309	-0.253747	-1.66699	0.106726	0.665764
7.26_704.7808m/z	-0.0355259	-0.335295	0.739915	0.913187	-0.0212835	-0.0933429	0.926299	0.997872	0.671937	1.33539	0.192562	0.647408	-0.0523449	-0.256845	0.799187	0.95201
7.26_672.8040m/z	-0.0724937	-0.510153	0.613964	0.882479	0.163099	0.533345	0.598026	0.997872	-0.561975	-0.832749	0.412072	0.849408	-0.376204	-1.37638	0.179672	0.665764
7.26_558.8606m/z	0.197647	0.60377	0.550884	0.872825	0.668539	0.948994	0.350787	0.997872	-0.222534	-0.143144	0.887207	0.990799	-0.208216	-0.33068	0.743361	0.946472
7.26_512.8758m/z	0.0850531	1.43101	0.163555	0.730378	-0.0438767	-0.343039	0.734146	0.997872	0.471269	1.66963	0.106199	0.575309	-0.200146	-1.75071	0.0910069	0.665764
7.26_414.8984m/z	0.0999286	1.73727	0.0933897	0.651585	-0.0522921	-0.422445	0.675944	0.997872	0.350587	1.28343	0.209921	0.663805	-0.215941	-1.95177	0.0610894	0.665764
7.26_193.9846m/z	-0.234638	-1.28839	0.208214	0.800798	-0.0307356	-0.0784232	0.938052	0.997872	-0.448048	-0.518047	0.608517	0.93943	0.349595	0.997992	0.326877	0.723711
7.26_604.7844m/z	-0.029113	-0.260521	0.796379	0.938724	-0.0204138	-0.0848858	0.93296	0.997872	-0.311827	-0.587579	0.56155	0.905139	-0.167039	-0.777118	0.443641	0.8034
7.28_668.8035m/z	-0.0427341	-0.565092	0.576536	0.872825	0.057518	0.353431	0.726427	0.997872	0.280756	0.781755	0.440955	0.867761	-0.239646	-1.64751	0.110692	0.665764
7.28_876.7064m/z	-0.356329	-2.29599	0.0294152	0.651585	0.511583	1.53176	0.136865	0.997872	-0.226177	-0.306877	0.76122	0.985885	0.154573	0.517805	0.608684	0.894674
7.28_790.8274m/z	0.22804	1.71309	0.0978109	0.651585	-0.0336803	-0.117571	0.907252	0.997872	0.484604	0.766571	0.449787	0.867761	-0.293636	-1.14681	0.261218	0.69777
7.28_768.7865m/z	-0.0925004	-0.731343	0.47068	0.870659	0.0741362	0.272373	0.787345	0.997872	-0.267217	-0.444875	0.659849	0.953115	-0.327828	-1.34753	0.188674	0.665764
7.28_692.8528m/z	0.0971599	0.835939	0.410305	0.85997	0.143086	0.572057	0.571873	0.997872	0.455694	0.825577	0.416061	0.851034	-0.246705	-1.10352	0.279248	0.69777
7.28_631.7754n	-0.327547	-1.58677	0.123856	0.65253	0.493031	1.10986	0.27655	0.997872	0.0936221	0.0955026	0.9246	0.990799	-0.766855	-1.93138	0.0636726	0.665764
7.28_720.7763m/z	0.435637	1.11285	0.275288	0.836895	-0.651931	-0.773871	0.445527	0.997872	0.87313	0.469664	0.642252	0.943217	1.76895	2.34932	0.0261346	0.665764
7.28_596.8556m/z	0.0551723	0.483496	0.632524	0.898622	0.137209	0.55874	0.580805	0.997872	0.319799	0.590128	0.559863	0.905139	-0.46813	-2.13281	0.0418956	0.665764
7.28_276.9072m/z	-0.77039	-4.18037	0.000260885	0.076309	0.283953	0.715989	0.47996	0.997872	-0.250711	-0.286467	0.776641	0.985885	-0.202102	-0.57015	0.573148	0.870887
7.28_316.9223m/z	0.0643833	1.10235	0.279746	0.836895	-0.00593054	-0.0471843	0.962703	0.997872	0.31404	1.13222	0.2672	0.704307	-0.211151	-1.87955	0.0706716	0.665764
7.28_598.8263m/z	-0.0686214	-0.478617	0.635948	0.898622	-0.0753513	-0.244216	0.808854	0.997872	-0.460249	-0.675955	0.504644	0.8957	0.0610137	0.221243	0.826518	0.953069
7.28_567.3316m/z	0.244539	2.09876	0.0450327	0.651585	0.088676	0.353651	0.726264	0.997872	0.483678	0.874111	0.389534	0.822662	-0.281506	-1.25607	0.219525	0.678199
7.28_361.8869m/z	-0.0177655	-0.0934986	0.926177	0.970992	-0.180051	-0.44033	0.663097	0.997872	0.29465	0.326536	0.74646	0.985885	-0.166316	-0.455068	0.652589	0.918944
7.29_166.9518m/z	-0.0594577	-0.316048	0.754323	0.925113	-0.541982	-1.33871	0.191493	0.997872	-0.120877	-0.135296	0.893351	0.990799	-0.0948682	-0.262168	0.795122	0.95201
7.29_218.9446m/z	-0.640963	-4.22895	0.000228852	0.076309	-0.350205	-1.07369	0.292178	0.997872	-0.0803953	-0.111693	0.911868	0.990799	0.11164	0.382943	0.704669	0.941168
7.29_330.0554m/z	-0.668503	-2.12391	0.0426966	0.651585	1.14883	1.69607	0.101026	0.997872	-4.65607	-3.11493	0.00423487	0.575309	-0.879095	-1.45205	0.157663	0.665764
7.29_498.8804m/z	0.0974775	0.900683	0.375481	0.85138	0.225523	0.968312	0.341224	0.997872	0.10227	0.198982	0.843722	0.990799	-0.337266	-1.62015	0.116472	0.665764
7.29_594.8789m/z	0.1119	1.13094	0.267726	0.836895	0.129598	0.608646	0.547692	0.997872	0.1946	0.414144	0.681941	0.975138	-0.315	-1.65514	0.109125	0.665764
7.29_652.8289m/z	-0.185569	-0.677939	0.503405	0.872825	0.752514	1.27749	0.211979	0.997872	-0.734477	-0.565016	0.576587	0.914101	-0.260515	-0.494803	0.624621	0.91123
7.29_960.9579m/z	-0.044673	-0.455041	0.652608	0.900521	0.147178	0.696634	0.491806	0.997872	0.034288	0.0735435	0.941899	0.990799	-0.240987	-1.27618	0.212433	0.678199
7.29_220.9307m/z	-0.283433	-3.04901	0.00499177	0.648352	-0.124522	-0.622457	0.538705	0.997872	-0.563935	-1.27742	0.212001	0.665731	0.233227	1.30437	0.202786	0.666459
7.31_500.8637m/z	-0.066389	-0.287182	0.776099	0.936124	1.15981	2.33132	0.0272025	0.997872	0.436748	0.397821	0.693795	0.977874	-0.197789	-0.444813	0.659893	0.923274
7.31_400.9061m/z	-0.105629	-1.09179	0.284282	0.836895	0.127841	0.614023	0.544184	0.997872	0.485748	1.05722	0.299497	0.742396	-0.232514	-1.24945	0.221899	0.678199
7.31_496.9014m/z	0.0967797	1.04803	0.303636	0.836895	0.187648	0.944257	0.35316	0.997872	-0.0502907	-0.114676	0.909524	0.990799	-0.0817363	-0.46017	0.648967	0.918944
7.31_398.9248m/z	0.153586	1.55794	0.130541	0.664057	-0.00102851	-0.00484801	0.996166	0.997872	-0.0588666	-0.125738	0.900843	0.990799	-0.222832	-1.17514	0.249888	0.689549
7.31_308.8508m/z	0.375111	0.84338	0.406203	0.85997	0.095191	0.0994525	0.921492	0.997872	0.955491	0.452363	0.654512	0.950098	-0.188547	-0.220393	0.827173	0.953069
7.31_232.0763m/z	-0.0317647	-0.565485	0.576272	0.872825	-0.0878659	-0.726864	0.473376	0.997872	-0.108995	-0.408585	0.685969	0.975138	-0.0259091	-0.239796	0.812244	0.953069
7.31_98.0013m/z	0.143557	1.57237	0.12716	0.65253	-0.19354	-0.985045	0.333084	0.997872	0.60659	1.39901	0.172849	0.614924	-0.149703	-0.85246	0.401231	0.787237
7.33_120.9666m/z	0.0414003	0.71744	0.479078	0.870659	-0.0104864	-0.0844431	0.933308	0.997872	-0.16922	-0.61749	0.541929	0.8957	-0.0766132	-0.690238	0.495757	0.833432
7.33_300.9514m/z	-0.21323	-2.53002	0.0173473	0.651585	0.0333261	0.183745	0.855545	0.997872	-0.371735	-0.928763	0.360993	0.788019	-0.107574	-0.663581	0.512415	0.833432
7.33_351.1025m/z	0.0281688	0.425801	0.673526	0.905777	-0.0609553	-0.428159	0.671829	0.997872	-0.03925	-0.124932	0.901475	0.990799	-0.138283	-1.08673	0.286474	0.701201
7.33_435.2554m/z	0.128982	1.72201	0.0961594	0.651585	-0.000736669	-0.00457021	0.996386	0.997872	0.274225	0.770925	0.447244	0.867761	-0.29959	-2.07945	0.0469021	0.665764
7.33_437.2109m/z	0.130223	1.37968	0.178665	0.742697	0.0248602	0.122391	0.903468	0.997872	0.115444	0.257548	0.79865	0.990799	-0.308236	-1.69781	0.100694	0.665764
7.34_603.5230m/z	-0.0245361	-0.348527	0.730065	0.913187	0.102183	0.674479	0.505568	0.997872	0.0378261	0.113141	0.91073	0.990799	-0.0166841	-0.123211	0.902825	0.962027
7.34_575.4919m/z	0.0460367	0.735853	0.467973	0.870659	-0.0512104	-0.380365	0.70656	0.997872	-0.00679253	-0.0228621	0.981923	0.990799	-0.146823	-1.2201	0.23266	0.678199
7.34_156.0435m/z	0.0482906	0.879801	0.386497	0.85997	-0.0313261	-0.265206	0.792804	0.997872	0.2537	0.973284	0.338791	0.771179	-0.0829844	-0.786016	0.438496	0.8034
7.34_277.1088m/z	0.0431055	0.584592	0.563529	0.872825	0.122043	0.769111	0.448302	0.997872	-0.528979	-1.51063	0.142149	0.604443	-0.045628	-0.321711	0.750074	0.946472
7.36_317.0003m/z	0.710706	3.12086	0.00417245	0.648352	-0.00646144	-0.0131847	0.989574	0.997872	2.82394	2.61118	0.0143683	0.575309	-0.657585	-1.50124	0.144549	0.665764
7.36_453.1774m/z	0.125098	1.39974	0.172634	0.742382	0.0385317	0.200342	0.842669	0.997872	0.0687268	0.161928	0.872532	0.990799	-0.254969	-1.4832	0.149251	0.665764
7.37_301.0305m/z	0.232681	2.68151	0.0121786	0.651585	-0.0711188	-0.380855	0.706201	0.997872	1.06722	2.58981	0.0151027	0.575309	-0.0870934	-0.521817	0.605924	0.894674
7.39_241.0121m/z	-0.0766699	-0.727535	0.472971	0.870659	0.238668	1.0524	0.301664	0.997872	0.407815	0.814873	0.42206	0.857308	-0.27984	-1.38055	0.178399	0.665764
7.39_394.3065m/z	0.0329414	0.356836	0.723905	0.913187	-0.185336	-0.932917	0.358882	0.997872	-0.0197544	-0.0450596	0.964381	0.990799	-0.173565	-0.977471	0.336752	0.729629
7.42_701.4112m/z	0.1616	1.6425	0.111733	0.651585	-0.0750369	-0.3544	0.725709	0.997872	0.288204	0.616823	0.542362	0.8957	-0.373473	-1.9735	0.0584372	0.665764
7.44_802.3974m/z	0.110005	0.633139	0.531809	0.872825	0.227498	0.608444	0.547824	0.997872	0.170645	0.206812	0.837661	0.990799	0.0192301	0.0575416	0.954525	0.993551
7.44_774.3616m/z	0.0308026	0.232792	0.817626	0.944992	0.0856586	0.300821	0.765786	0.997872	0.0172849	0.0275071	0.978251	0.990799	0.0768719	0.302038	0.764867	0.946472
7.44_261.0544m/z	-0.0198685	-0.145181	0.885613	0.955832	-0.240774	-0.817548	0.420556	0.997872	-0.741092	-1.14029	0.263877	0.701771	0.0287115	0.109073	0.913927	0.965797
7.44_746.3333m/z	0.0472211	0.470425	0.641715	0.900248	-0.00103746	-0.00480265	0.996202	0.997872	0.340863	0.715042	0.480535	0.88945	-0.320836	-1.6617	0.107792	0.665764
7.46_226.1065m/z	0.331665	1.89116	0.0690475	0.651585	-0.539283	-1.4289	0.164154	0.997872	-0.0493824	-0.0592924	0.953143	0.990799	-0.400586	-1.18752	0.245055	0.68592
7.46_690.2692m/z	0.0556683	0.54765	0.588296	0.872825	-0.117887	-0.538911	0.594231	0.997872	0.134297	0.278201	0.782913	0.985885	-0.153772	-0.786474	0.438232	0.8034
7.46_718.3011m/z	0.0129558	0.157761	0.875784	0.955832	-0.0796069	-0.450445	0.655877	0.997872	-0.0121497	-0.0311529	0.97537	0.990799	-0.157327	-0.995983	0.327835	0.723711
7.49_593.3465m/z	0.011268	0.0723752	0.942821	0.97447	0.105309	0.314313	0.755626	0.997872	0.365313	0.494087	0.62512	0.943217	0.202703	0.676887	0.504062	0.833432
7.50_362.1582m/z	-0.0203127	-0.201045	0.842125	0.94689	-0.173534	-0.798117	0.431557	0.997872	-0.817558	-1.70389	0.0995377	0.575309	-0.16169	-0.832	0.412487	0.791164
7.50_219.1556m/z	-0.103776	-0.657558	0.516221	0.872825	-0.197018	-0.580096	0.566514	0.997872	1.07416	1.43319	0.162935	0.614924	-0.376893	-1.24157	0.224753	0.678199
7.50_219.0272m/z	-0.065855	-0.472311	0.640386	0.900248	-0.184042	-0.613354	0.54462	0.997872	0.354921	0.536004	0.596211	0.935077	-0.253249	-0.944279	0.353149	0.74582
7.50_162.0531n	-0.0713843	-0.607905	0.548176	0.872825	-0.132569	-0.524603	0.604011	0.997872	0.1763	0.316143	0.754251	0.985885	-0.109769	-0.485989	0.630778	0.915645
7.50_97.0294m/z	0.22421	0.895881	0.377996	0.853774	0.00632876	0.0117509	0.990708	0.997872	1.74375	1.46716	0.153537	0.611016	-0.303921	-0.63135	0.53296	0.839176
7.50_180.0640n	-0.0365469	-0.309602	0.759168	0.927168	-0.198282	-0.780538	0.441659	0.997872	0.12959	0.231165	0.818877	0.990799	-0.000707934	-0.00311789	0.997535	0.997535
7.52_145.0514m/z	-0.0779114	-0.717966	0.478759	0.870659	-0.0333442	-0.142784	0.887489	0.997872	0.119515	0.231911	0.818303	0.990799	-0.081176	-0.388906	0.700304	0.939707
7.52_383.1179m/z	-0.198548	-0.99347	0.329036	0.836895	-0.113616	-0.26417	0.793594	0.997872	-0.628973	-0.662702	0.51297	0.8957	-0.0664559	-0.172877	0.863999	0.954995
7.52_559.5165m/z	0.0652922	0.558316	0.581091	0.872825	0.0670125	0.266275	0.791989	0.997872	0.0227454	0.0409551	0.967624	0.990799	-0.290529	-1.29158	0.207119	0.676898
7.52_663.0263n	-0.364718	-1.00026	0.325799	0.836895	-0.014287	-0.0182076	0.985603	0.997872	-0.288445	-0.166577	0.868907	0.990799	1.47746	2.10661	0.0442912	0.665764
7.54_593.5196m/z	-0.449917	-1.94265	0.0622333	0.651585	0.14329	0.287496	0.775861	0.997872	-0.0299011	-0.0271861	0.978505	0.990799	0.694686	1.55942	0.13019	0.665764
7.54_865.5017m/z	0.0569303	0.41257	0.683081	0.90856	-0.0322961	-0.108757	0.914175	0.997872	-0.182329	-0.278232	0.78289	0.985885	-0.236713	-0.891846	0.380117	0.7772
7.54_516.1788n	-0.246735	-1.98926	0.0565772	0.651585	-0.0573402	-0.21482	0.831473	0.997872	-0.107169	-0.181939	0.856948	0.990799	0.510422	2.13945	0.041307	0.665764
7.54_328.0685m/z	-0.118329	-0.937221	0.356703	0.84776	0.0575945	0.211977	0.833669	0.997872	-0.170504	-0.28437	0.778231	0.985885	0.140102	0.576915	0.568632	0.868537
7.54_176.0103m/z	0.329723	1.24839	0.222283	0.825911	-0.346542	-0.609695	0.547007	0.997872	-1.73156	-1.3805	0.178415	0.61759	0.135615	0.266945	0.791479	0.95201
7.54_414.0105m/z	-0.160165	-0.719585	0.477777	0.870659	0.0608554	0.127049	0.899815	0.997872	0.532872	0.504122	0.618141	0.940889	0.720562	1.68306	0.103543	0.665764
7.55_160.0444m/z	0.18283	0.997032	0.327334	0.836895	-0.373742	-0.947089	0.35174	0.997872	-1.56096	-1.79247	0.0839287	0.575309	0.0597419	0.169378	0.866724	0.954995
7.55_381.2905m/z	0.086562	0.772082	0.446569	0.870659	-0.108452	-0.449498	0.656552	0.997872	-0.393307	-0.738694	0.466273	0.88115	-0.444623	-2.06177	0.0486739	0.665764
7.55_446.1424m/z	0.0572581	0.666997	0.510263	0.872825	-0.156515	-0.847224	0.404093	0.997872	-0.0484627	-0.118875	0.906228	0.990799	-0.142827	-0.864992	0.394434	0.783998
7.55_789.0501m/z	-0.627388	-1.42585	0.165025	0.73136	0.318119	0.335957	0.739421	0.997872	1.37416	0.65762	0.516182	0.8957	1.91787	2.26607	0.031415	0.665764
7.57_72.0817m/z	-0.0408835	-0.257035	0.799041	0.938724	0.0657695	0.192143	0.849024	0.997872	-0.269273	-0.35648	0.724168	0.981548	-0.192159	-0.628087	0.535065	0.839176
7.57_118.0882m/z	-0.0412227	-0.346374	0.731665	0.913187	0.0773582	0.302045	0.764862	0.997872	-0.263672	-0.46652	0.644473	0.943217	-0.144679	-0.632015	0.532532	0.839176
7.57_148.0966m/z	-0.0545959	-0.429733	0.670697	0.904135	0.154649	0.56564	0.576168	0.997872	-0.421565	-0.698716	0.490524	0.8957	0.0880427	0.360285	0.721353	0.945245
7.57_186.0572m/z	0.1498	1.44722	0.159	0.726679	-0.0855417	-0.384022	0.703879	0.997872	0.408664	0.831353	0.412846	0.849408	-0.270172	-1.35699	0.185683	0.665764
7.57_268.1242m/z	0.162413	0.739306	0.465908	0.870659	-0.0946389	-0.200185	0.842791	0.997872	-0.671922	-0.644052	0.524812	0.8957	-0.57651	-1.36435	0.183383	0.665764
7.57_670.2943m/z	-0.195101	-0.812872	0.423187	0.85997	0.0304157	0.0588867	0.953463	0.997872	-0.225855	-0.198148	0.844369	0.990799	1.07991	2.33918	0.0267315	0.665764
7.58_492.1486n	-0.201262	-1.15508	0.257874	0.836895	0.232037	0.618819	0.541065	0.997872	-0.867379	-1.04823	0.303545	0.744143	0.55629	1.65984	0.108168	0.665764
7.58_618.1488m/z	-0.735573	-1.78988	0.0843544	0.651585	0.0404596	0.0457484	0.963837	0.997872	-1.51323	-0.775353	0.444666	0.867761	1.69589	2.1454	0.0407864	0.665764
7.58_811.0337m/z	-0.358579	-1.10302	0.279461	0.836895	0.0949035	0.135655	0.89307	0.997872	-1.02665	-0.664991	0.511527	0.8957	1.40202	2.24215	0.0331011	0.665764
7.58_467.2446m/z	0.177315	1.10652	0.277969	0.836895	-0.420759	-1.22012	0.232651	0.997872	-0.301094	-0.395651	0.695377	0.977874	-0.404429	-1.31211	0.200197	0.665764
7.58_599.2548m/z	-0.472456	-1.86229	0.0731458	0.651585	-0.207635	-0.380313	0.706598	0.997872	-1.00043	-0.830364	0.413395	0.849408	0.0156671	0.0321061	0.974616	0.993677
7.58_280.1328n	-0.182755	-1.61793	0.116951	0.651585	-0.00864079	-0.0355467	0.971897	0.997872	-0.647153	-1.20641	0.23781	0.682493	0.0384991	0.177196	0.860637	0.954995
7.58_243.1015m/z	-0.0450378	-0.495511	0.624127	0.890523	0.0144635	0.0739445	0.941583	0.997872	-0.320946	-0.743541	0.463382	0.880124	0.153478	0.877885	0.387518	0.779031
7.58_151.0567m/z	0.0210161	0.181761	0.857087	0.94823	-0.071408	-0.286981	0.776252	0.997872	0.831878	1.51498	0.141047	0.604443	-0.483386	-2.1735	0.0384049	0.665764
7.58_392.2019m/z	0.17207	1.20402	0.238716	0.834986	-0.100607	-0.327124	0.746021	0.997872	0.566975	0.835389	0.410609	0.849408	-0.05463	-0.198734	0.843914	0.953069
7.60_224.1255m/z	0.115391	0.846037	0.404744	0.85997	-0.00647816	-0.0220711	0.982549	0.997872	-0.772957	-1.19335	0.242799	0.692865	0.366681	1.39772	0.173234	0.665764
7.60_501.1363m/z	-0.230906	-1.24314	0.224182	0.825911	0.228613	0.571927	0.57196	0.997872	-0.0703761	-0.0797822	0.936981	0.990799	0.588525	1.64726	0.110745	0.665764
7.62_572.0833m/z	0.972788	2.45199	0.0207404	0.651585	-0.841532	-0.985661	0.332787	0.997872	-0.907805	-0.481826	0.633695	0.943217	-0.548889	-0.719282	0.47796	0.824799
7.62_729.9986m/z	0.263442	0.705927	0.486098	0.872825	0.0197035	0.0245344	0.980601	0.997872	2.55817	1.44345	0.16005	0.614924	-0.341805	-0.476176	0.637664	0.918944
7.63_833.0162m/z	0.108675	0.367884	0.715741	0.913187	-0.0226297	-0.0355974	0.971857	0.997872	0.0314042	0.0223855	0.9823	0.990799	-0.135519	-0.238505	0.813236	0.953069
7.67_307.0998m/z	-0.0424433	-0.34075	0.73585	0.913187	-0.0859348	-0.32059	0.750914	0.997872	-1.05796	-1.78851	0.0845793	0.575309	0.428745	1.78953	0.0844119	0.665764
7.67_517.0460m/z	0.117235	0.331032	0.743098	0.915184	0.114139	0.149762	0.882032	0.997872	-0.52425	-0.311708	0.757585	0.985885	-1.11871	-1.64227	0.111782	0.665764
7.67_557.1252m/z	-0.508685	-2.28697	0.0300055	0.651585	-0.587459	-1.22728	0.229991	0.997872	-1.79827	-1.70241	0.0998187	0.575309	1.79871	4.20423	0.000244638	0.143113
7.67_667.0303m/z	-0.850162	-1.71812	0.0968757	0.651585	-0.692552	-0.65037	0.520783	0.997872	-4.22282	-1.79702	0.0831878	0.575309	3.36689	3.53749	0.00143766	0.420515
7.68_845.0271m/z	0.670935	2.01422	0.0537379	0.651585	0.134147	0.187139	0.852909	0.997872	2.42363	1.53211	0.136778	0.598502	0.711965	1.11122	0.275977	0.69777
7.68_854.0023n	0.265001	0.856271	0.399156	0.85997	-0.675114	-1.01367	0.319467	0.997872	-0.0871717	-0.0593111	0.953128	0.990799	0.649783	1.09156	0.284383	0.701201
7.68_182.0816m/z	0.126374	0.73526	0.468329	0.870659	-0.224725	-0.607564	0.5484	0.997872	-1.26968	-1.55553	0.131114	0.595054	0.314204	0.95041	0.35008	0.742018
7.68_136.0727m/z	0.158867	1.57253	0.127121	0.65253	0.0642018	0.295304	0.769952	0.997872	-1.10335	-2.29972	0.0291738	0.575309	-0.0262109	-0.134885	0.893673	0.962027
7.68_708.0006m/z	0.541991	1.72535	0.0955474	0.651585	0.0937514	0.138682	0.8907	0.997872	1.47034	0.985599	0.332817	0.770106	-0.164507	-0.27226	0.787431	0.95201
7.70_203.1170n	0.107163	0.922376	0.364256	0.84776	0.0924839	0.369902	0.714254	0.997872	0.149763	0.271436	0.788058	0.987182	0.221876	0.992861	0.329327	0.724273
7.70_204.2473m/z	0.163688	0.931377	0.359663	0.84776	0.119121	0.314958	0.755141	0.997872	0.0635978	0.076199	0.939806	0.990799	0.469794	1.38973	0.175621	0.665764
7.70_388.1136m/z	0.355184	1.88941	0.0692912	0.651585	-0.227644	-0.56271	0.578135	0.997872	0.121781	0.136411	0.892478	0.990799	-1.04452	-2.88871	0.00740599	0.665764
7.70_407.2296m/z	0.46993	2.01468	0.0536869	0.651585	0.153927	0.30665	0.761391	0.997872	0.691821	0.624545	0.537354	0.8957	0.441919	0.984984	0.333113	0.727132
7.70_420.0176m/z	0.348469	1.73865	0.0931425	0.651585	-0.0885544	-0.205312	0.838822	0.997872	-0.591128	-0.621051	0.539617	0.8957	-0.615771	-1.59728	0.12149	0.665764
7.71_839.0236m/z	0.309578	1.03838	0.308024	0.836895	-0.16266	-0.253527	0.801723	0.997872	0.078775	0.0556383	0.956027	0.990799	-0.439303	-0.766067	0.450081	0.8034
7.71_799.0675n	0.0495572	0.266031	0.792175	0.938724	0.115589	0.288334	0.775227	0.997872	-0.988454	-1.11732	0.273404	0.704307	0.316788	0.884114	0.384205	0.777716
7.71_807.1194m/z	0.101456	0.28479	0.777912	0.936124	-0.188451	-0.24581	0.807632	0.997872	-0.320653	-0.18953	0.851052	0.990799	0.831617	1.21362	0.235086	0.678199
7.71_241.0896m/z	0.103637	0.591291	0.559095	0.872825	-0.23723	-0.628944	0.534512	0.997872	-0.109876	-0.132003	0.895931	0.990799	-0.316765	-0.939588	0.355508	0.748102
7.71_138.0567m/z	0.088364	0.735784	0.468015	0.870659	-0.122607	-0.474403	0.638912	0.997872	-0.671546	-1.17746	0.248976	0.694751	-0.413239	-1.78891	0.084513	0.665764
7.71_70.0661m/z	0.150623	0.955496	0.347549	0.84776	-0.316086	-0.93175	0.359474	0.997872	-0.559416	-0.747258	0.461172	0.87878	-0.113677	-0.37491	0.710568	0.944732
7.71_174.1231m/z	0.0344082	0.262591	0.794799	0.938724	-0.283479	-1.0053	0.32341	0.997872	-1.043	-1.6761	0.104913	0.575309	-0.0756634	-0.300205	0.766251	0.946472
7.73_318.1284m/z	0.200589	1.07239	0.292752	0.836895	-0.205842	-0.511368	0.613124	0.997872	0.0475182	0.0534935	0.957721	0.990799	-0.872051	-2.42382	0.0221085	0.665764
7.73_490.1124n	0.0949947	0.563997	0.577271	0.872825	-0.314699	-0.868218	0.392696	0.997872	-0.74709	-0.934001	0.358332	0.788019	0.0885062	0.27319	0.786723	0.95201
7.73_785.0966m/z	-0.136341	-0.540691	0.59302	0.872825	-0.56895	-1.04846	0.303442	0.997872	-1.25124	-1.04487	0.305071	0.744143	0.146375	0.301788	0.765056	0.946472
7.75_607.5273m/z	-0.0993157	-0.412589	0.683067	0.90856	0.286787	0.553624	0.584255	0.997872	0.340298	0.297684	0.768154	0.985885	-0.00909718	-0.0196481	0.984464	0.994442
7.75_795.0588m/z	-0.222556	-1.05557	0.300239	0.836895	0.0468325	0.103217	0.918531	0.997872	-1.30947	-1.30779	0.201639	0.656764	1.01617	2.50569	0.0183461	0.665764
7.78_746.3405m/z	-0.11688	-0.351439	0.727904	0.913187	0.227018	0.317194	0.753463	0.997872	0.58114	0.367948	0.715694	0.981495	-1.13927	-1.78095	0.0858338	0.665764
7.78_719.5193m/z	0.0764908	0.601747	0.552211	0.872825	-0.182639	-0.667657	0.509849	0.997872	-0.0456839	-0.0756772	0.940217	0.990799	-0.320738	-1.3118	0.200298	0.665764
7.78_523.0497m/z	-0.323951	-1.62741	0.114913	0.651585	0.115682	0.270047	0.789116	0.997872	-0.941385	-0.995824	0.327911	0.764254	0.88834	2.32012	0.0278866	0.665764
7.78_493.3151m/z	-0.286984	-2.38278	0.0242498	0.651585	-0.304912	-1.1764	0.249393	0.997872	-0.807233	-1.41131	0.169229	0.614924	0.148618	0.641524	0.526428	0.839176
7.78_229.1544m/z	-0.31442	-1.6785	0.104438	0.651585	-0.486785	-1.20755	0.237377	0.997872	-0.874587	-0.983134	0.334007	0.770106	0.113435	0.314828	0.755239	0.946472
7.78_510.3083m/z	0.206464	0.71229	0.482211	0.870659	-0.12566	-0.201449	0.841812	0.997872	-0.283793	-0.206163	0.838163	0.990799	0.0920149	0.165038	0.870106	0.954995
7.78_125.0149n	-0.243878	-1.31016	0.200846	0.788557	0.0847807	0.211643	0.833927	0.997872	-0.426831	-0.482842	0.632983	0.943217	0.745462	2.08205	0.0466466	0.665764
8.25_201.9887m/z	0.287603	1.77589	0.0866813	0.651585	-0.0675842	-0.19392	0.847646	0.997872	0.544427	0.70788	0.484903	0.88945	-0.658084	-2.1126	0.0437329	0.665764
8.26_575.4859m/z	0.0396865	0.184355	0.855071	0.94823	0.312928	0.67548	0.504942	0.997872	1.32287	1.29397	0.206304	0.663805	-0.601626	-1.45296	0.157412	0.665764
8.85_110.0275m/z	0.352538	0.737453	0.467016	0.870659	-0.373611	-0.363164	0.719224	0.997872	0.0312806	0.0137785	0.989105	0.990799	0.581487	0.632386	0.532293	0.839176
8.99_169.0201n	0.0727032	0.627053	0.535732	0.872825	-0.276971	-1.11005	0.276473	0.997872	-1.00982	-1.83397	0.0773666	0.575309	0.0256869	0.11518	0.909129	0.965214
9.01_89.0484n	0.057715	0.380842	0.70621	0.913187	-0.46103	-1.41365	0.168548	0.997872	-0.403229	-0.56028	0.579769	0.916661	-0.431274	-1.47953	0.150224	0.665764
9.01_495.1601m/z	0.149457	0.959065	0.34578	0.84776	-0.494125	-1.47342	0.151854	0.997872	0.757763	1.02391	0.31469	0.750624	-0.640307	-2.13617	0.0415976	0.665764
9.01_581.3490m/z	0.429575	1.72577	0.09547	0.651585	0.0933869	0.174336	0.862863	0.997872	-0.101438	-0.085811	0.932231	0.990799	-0.833421	-1.7407	0.0927774	0.665764
9.15_700.3293m/z	-0.366038	-2.13009	0.0421388	0.651585	-0.103499	-0.279876	0.781641	0.997872	0.629552	0.771438	0.446945	0.867761	0.233181	0.705472	0.486376	0.833356
9.15_613.3117m/z	0.800167	1.82977	0.0780093	0.651585	0.556323	0.591152	0.559187	0.997872	-0.953325	-0.459045	0.649765	0.947912	-0.558888	-0.664439	0.511874	0.833432
9.17_132.0766m/z	-0.120016	-0.618502	0.541271	0.872825	-0.287488	-0.688459	0.49686	0.997872	-0.255525	-0.277289	0.783606	0.985885	0.543902	1.45726	0.15623	0.665764
9.17_190.1283m/z	-0.0264143	-0.187904	0.852314	0.94823	-0.277226	-0.916404	0.367324	0.997872	-0.786604	-1.17829	0.248654	0.694751	0.0993968	0.367607	0.715945	0.945245
9.17_262.1394n	-0.210242	-0.8271	0.415212	0.85997	-0.327969	-0.599551	0.553653	0.997872	-0.400863	-0.332071	0.742323	0.985885	0.685925	1.4029	0.171697	0.665764
9.17_524.2788n	-0.259324	-0.998527	0.326622	0.836895	-0.386112	-0.690856	0.495375	0.997872	-0.158843	-0.12879	0.898449	0.990799	0.855047	1.71168	0.0980739	0.665764
9.17_554.3155n	-0.0552591	-0.292248	0.772264	0.93535	-0.309891	-0.761573	0.452717	0.997872	1.55259	1.72902	0.0948782	0.575309	0.658259	1.80991	0.0811149	0.665764
9.17_692.3510n	-0.177722	-0.733681	0.469276	0.870659	-1.07322	-2.05878	0.0489799	0.997872	0.0429924	0.0373727	0.970454	0.990799	0.507435	1.08908	0.285454	0.701201
9.17_708.3723m/z	-0.229294	-0.812548	0.42337	0.85997	-0.585442	-0.964044	0.343322	0.997872	2.48485	1.85419	0.0743319	0.575309	1.1308	2.08333	0.0465208	0.665764
9.17_808.3991n	-0.228325	-0.929901	0.360414	0.84776	-0.409693	-0.775349	0.444668	0.997872	-0.176866	-0.151679	0.880534	0.990799	0.889412	1.88322	0.0701552	0.665764
9.19_787.4323m/z	-0.317095	-0.986759	0.332258	0.841432	-0.25715	-0.371846	0.712822	0.997872	0.315521	0.20675	0.837709	0.990799	0.590089	0.954668	0.34796	0.742018
9.19_839.4405m/z	-0.26815	-0.479321	0.635453	0.898622	-0.404841	-0.336271	0.739187	0.997872	-2.73924	-1.03104	0.311394	0.750624	1.47518	1.37091	0.181352	0.665764
9.19_656.3566m/z	-0.0670272	-0.236659	0.814654	0.944992	-0.21465	-0.352175	0.727359	0.997872	-0.00861175	-0.00640266	0.994937	0.994937	0.437675	0.80341	0.428542	0.802862
9.19_162.1122m/z	0.0808805	0.724846	0.474594	0.870659	-0.0670872	-0.279381	0.782017	0.997872	0.101103	0.190793	0.850072	0.990799	0.184989	0.861912	0.396098	0.783998
9.36_74.0566m/z	0.0875243	0.56131	0.579076	0.872825	-0.277229	-0.826169	0.415731	0.997872	-0.25427	-0.343373	0.733897	0.982448	-0.200036	-0.666955	0.51029	0.833432
9.36_102.0513m/z	0.0720952	0.524607	0.604008	0.872825	-0.144735	-0.489392	0.628397	0.997872	-0.233551	-0.357853	0.723151	0.981548	-0.399013	-1.50948	0.14244	0.665764
9.36_446.1124m/z	-0.0209357	-0.165354	0.86986	0.952936	-0.0870671	-0.319549	0.751695	0.997872	-0.208363	-0.346533	0.731547	0.981548	-0.10101	-0.41477	0.681489	0.92786
9.36_555.1743m/z	0.167526	0.69821	0.490836	0.872825	-0.042385	-0.0820864	0.935165	0.997872	0.776726	0.681659	0.501085	0.8957	-0.533479	-1.15594	0.257529	0.69777
9.38_577.1509m/z	0.123675	0.584983	0.56327	0.872825	-0.309682	-0.680665	0.501704	0.997872	0.369801	0.368322	0.715419	0.981495	-0.598578	-1.47196	0.152244	0.665764
9.48_175.1060m/z	0.00884661	0.049355	0.960989	0.984115	-0.249739	-0.647436	0.522652	0.997872	-0.893765	-1.04996	0.302762	0.744143	-0.3977	-1.15352	0.258503	0.69777
9.49_233.1589m/z	0.152196	0.717524	0.479027	0.870659	-0.315311	-0.690761	0.495434	0.997872	-1.56219	-1.55083	0.132234	0.595054	-0.573344	-1.40528	0.170997	0.665764
9.56_98.0215m/z	-0.0416473	-0.342596	0.734475	0.913187	-0.284216	-1.08642	0.286607	0.997872	0.396533	0.686865	0.497849	0.8957	-0.0139877	-0.0598213	0.952725	0.993484
9.56_229.1543m/z	-0.418426	-1.97418	0.0583551	0.651585	-0.626293	-1.3731	0.180677	0.997872	-0.73181	-0.727051	0.473263	0.887369	-0.0194387	-0.0476815	0.96231	0.993551
9.83_310.0310m/z	0.0929575	0.659233	0.515161	0.872825	-0.150315	-0.495351	0.624239	0.997872	0.747552	1.11633	0.273821	0.704307	-0.0963613	-0.35528	0.725057	0.945245
9.88_188.0390m/z	-0.00502794	-0.0318007	0.974858	0.99009	0.0300538	0.0883289	0.930247	0.997872	-0.0716239	-0.0953898	0.924688	0.990799	-0.754506	-2.48098	0.0194141	0.665764
9.88_521.1525m/z	-0.36671	-1.71452	0.0975441	0.651585	0.36879	0.801227	0.429784	0.997872	-2.02332	-1.99196	0.0562633	0.575309	0.509001	1.23724	0.226332	0.678199
9.91_129.0430n	-0.00823647	-0.0741257	0.94144	0.97447	-0.146979	-0.614664	0.543767	0.997872	-0.0447005	-0.0847105	0.933098	0.990799	0.0427125	0.199847	0.843053	0.953069
9.91_579.1369n	0.044319	0.218535	0.828606	0.944992	-0.271987	-0.62321	0.538218	0.997872	1.17563	1.22067	0.232448	0.681951	-0.140707	-0.360711	0.721037	0.945245
9.91_608.1867n	0.0760065	0.613714	0.544385	0.872825	-0.0946201	-0.355022	0.725248	0.997872	0.951722	1.61817	0.1169	0.576998	-0.310891	-1.30508	0.202547	0.666459
9.91_504.1542n	-0.0923304	-0.664895	0.511587	0.872825	0.217647	0.728313	0.472503	0.997872	-0.0667224	-0.101176	0.920136	0.990799	-0.0464396	-0.173864	0.86323	0.954995
9.91_83.0379n	0.00284758	0.0220249	0.982585	0.991056	-0.226935	-0.815635	0.421631	0.997872	-0.288894	-0.470515	0.641652	0.943217	0.147463	0.592973	0.557985	0.859003
9.91_222.1154m/z	0.0162806	0.109032	0.913959	0.966846	0.126872	0.394826	0.695979	0.997872	-0.356462	-0.502683	0.619139	0.940889	-0.226556	-0.788813	0.436886	0.8034
9.91_205.1210m/z	0.0346224	0.446285	0.658842	0.900521	-0.144074	-0.862975	0.395523	0.997872	-0.25395	-0.689288	0.496346	0.8957	-0.0204658	-0.137151	0.891898	0.962027
9.91_314.1208n	-0.0810624	-0.844662	0.405498	0.85997	0.00154427	0.00747727	0.994087	0.997872	0.595441	1.30647	0.202081	0.656764	-0.116144	-0.629181	0.534359	0.839176
9.93_169.0591m/z	0.124133	1.17362	0.250489	0.834986	0.00296673	0.0130339	0.989694	0.997872	0.00706399	0.0140633	0.98888	0.990799	-0.0681681	-0.335069	0.740084	0.946472
9.93_809.5338m/z	0.0824641	0.678161	0.503267	0.872825	-0.251132	-0.959678	0.345476	0.997872	0.803441	1.39129	0.175153	0.614924	-0.126701	-0.541702	0.592332	0.883965
9.95_185.0336m/z	0.0281022	0.294675	0.770428	0.935063	0.0055294	0.0269424	0.978698	0.997872	0.616786	1.36187	0.184156	0.629177	-0.179651	-0.979371	0.335829	0.729629
9.95_672.1729n	-0.225954	-0.909545	0.370868	0.84776	0.231175	0.432415	0.66877	0.997872	0.802311	0.680055	0.502085	0.8957	-0.264494	-0.553521	0.584324	0.878373
9.98_106.0502m/z	0.112918	0.939053	0.355778	0.84776	-0.299768	-1.15843	0.256528	0.997872	-0.0698826	-0.122375	0.903481	0.990799	-0.236053	-1.02059	0.316234	0.714273
9.98_409.1558m/z	0.00394371	0.0177887	0.985934	0.99133	0.351303	0.736336	0.467684	0.997872	0.888457	0.843863	0.405937	0.848119	-0.449282	-1.05359	0.301128	0.710322
9.98_668.1408m/z	-0.136753	-0.68046	0.501832	0.872825	-0.0980592	-0.226731	0.822289	0.997872	1.2258	1.28435	0.209602	0.663805	0.185473	0.4798	0.635117	0.918944
9.99_477.1034n	-0.057744	-0.472673	0.640131	0.900248	-0.0571217	-0.217275	0.829578	0.997872	1.02375	1.76459	0.0885995	0.575309	0.0441193	0.187757	0.852429	0.954292
9.99_720.1997n	-0.127383	-0.460379	0.648819	0.900521	-0.366251	-0.61509	0.543489	0.997872	1.03841	0.790264	0.436052	0.867761	0.158456	0.297734	0.768116	0.946472
9.99_765.1661m/z	0.00714379	0.0173939	0.986246	0.99133	-0.352262	-0.398556	0.69326	0.997872	0.0689294	0.0353403	0.972061	0.990799	-0.0982268	-0.12434	0.901939	0.962027
9.99_794.1505m/z	0.12532	0.429646	0.67076	0.904135	0.0284682	0.0453531	0.96415	0.997872	2.90627	2.09808	0.0450966	0.575309	-0.218147	-0.388825	0.700363	0.939707
10.01_928.1546m/z	-0.169606	-0.381805	0.705504	0.913187	-0.031463	-0.0329122	0.973979	0.997872	0.738935	0.350271	0.728771	0.981548	0.760131	0.889617	0.381293	0.7772
10.01_641.0927m/z	-0.0567653	-0.298205	0.767761	0.933763	-0.00894366	-0.0218325	0.982737	0.997872	1.04522	1.15621	0.257417	0.700267	0.506683	1.38383	0.177403	0.665764
10.01_619.1094m/z	-0.298176	-2.12686	0.042429	0.651585	0.340489	1.12856	0.268711	0.997872	-0.613384	-0.921292	0.364811	0.790425	0.477011	1.76893	0.0878595	0.665764
10.01_228.1472m/z	0.266817	2.31367	0.0282881	0.651585	-0.193508	-0.779727	0.442128	0.997872	-1.08831	-1.98718	0.0568197	0.575309	-0.0907545	-0.409139	0.685568	0.928373
10.01_393.1230m/z	0.0238007	0.16611	0.86927	0.952936	-0.176681	-0.572998	0.571244	0.997872	0.0254603	0.0374169	0.97042	0.990799	0.190685	0.691889	0.494736	0.833432
10.03_287.0674n	-0.179839	-0.912203	0.369492	0.84776	-0.206344	-0.486357	0.63052	0.997872	-0.0462262	-0.0493734	0.960974	0.990799	0.615959	1.62433	0.115573	0.665764
10.07_177.0492m/z	-0.403027	-1.70578	0.0991807	0.651585	-0.789861	-1.55344	0.13161	0.997872	0.561986	0.500854	0.62041	0.940889	-0.348595	-0.767049	0.449507	0.8034
10.09_87.0562m/z	0.111824	0.608377	0.547868	0.872825	-0.400757	-1.01315	0.31971	0.997872	-0.265723	-0.304414	0.763076	0.985885	-0.466976	-1.32083	0.197311	0.665764
10.09_257.1037n	-0.270341	-2.1096	0.0440115	0.651585	-0.0950146	-0.344536	0.733032	0.997872	-0.399969	-0.657221	0.516434	0.8957	0.521382	2.11523	0.0434896	0.665764
10.09_316.1646m/z	-0.147477	-1.03519	0.309489	0.836895	-0.408497	-1.33241	0.193528	0.997872	-0.874249	-1.29219	0.206913	0.663805	0.560346	2.04486	0.0504247	0.665764
10.09_603.1428m/z	0.199717	0.57214	0.571818	0.872825	-1.12238	-1.49411	0.146393	0.997872	1.2861	0.775817	0.444397	0.867761	-1.16028	-1.72809	0.0950487	0.665764
10.11_133.0612m/z	0.106652	0.751442	0.458691	0.870659	-0.401626	-1.31494	0.199257	0.997872	0.0318696	0.0472826	0.962625	0.990799	-0.358326	-1.31256	0.200046	0.665764
10.11_595.1355n	-0.0650862	-0.275227	0.785174	0.938724	-0.329926	-0.648299	0.522102	0.997872	1.67902	1.49505	0.146148	0.60636	-0.354408	-0.779148	0.442464	0.8034
10.28_492.1599m/z	0.223111	1.73001	0.0947	0.651585	0.260724	0.939428	0.355589	0.997872	-0.450203	-0.735074	0.46844	0.88115	-0.203795	-0.821549	0.418312	0.796061
10.41_749.0650m/z	0.00989682	0.0652747	0.948422	0.976808	0.57098	1.74995	0.0911402	0.997872	1.9079	2.64973	0.0131263	0.575309	-0.478182	-1.63967	0.112324	0.665764
10.43_267.1369m/z	-0.244312	-0.843289	0.406253	0.85997	-0.219995	-0.352859	0.726851	0.997872	-0.896637	-0.651697	0.51994	0.8957	-0.377603	-0.677613	0.503609	0.833432
10.43_706.0440m/z	0.152628	1.19434	0.242418	0.834986	-0.20712	-0.753136	0.457689	0.997872	1.13603	1.87189	0.0717598	0.575309	-0.611568	-2.48802	0.0191042	0.665764
10.45_336.0592n	0.07432	0.742449	0.464033	0.870659	-0.185991	-0.863396	0.395296	0.997872	0.646139	1.3592	0.184989	0.629177	-0.379165	-1.96926	0.058946	0.665764
10.49_310.1616m/z	-0.000112548	-0.000770362	0.999391	0.999391	-0.364241	-1.15852	0.256492	0.997872	-1.46891	-2.11715	0.0433137	0.575309	-0.0321193	-0.114298	0.909822	0.965214
10.49_274.0220m/z	0.0692255	0.430151	0.670397	0.904135	-0.135438	-0.391066	0.698724	0.997872	-0.013254	-0.017342	0.986287	0.990799	-0.253863	-0.820102	0.419122	0.796061
10.53_689.0180m/z	0.0926307	0.672288	0.506941	0.872825	-0.319755	-1.07838	0.290115	0.997872	1.11401	1.7025	0.0998004	0.575309	-0.561079	-2.11708	0.0433195	0.665764
10.54_344.0150m/z	0.0979796	0.872492	0.390401	0.85997	-0.255161	-1.05583	0.300118	0.997872	0.898558	1.68488	0.103188	0.575309	-0.453961	-2.10164	0.0447591	0.665764
10.54_345.0033n	0.0945345	0.751716	0.458529	0.870659	-0.210882	-0.779218	0.442423	0.997872	1.0105	1.69199	0.10181	0.575309	-0.466934	-1.93033	0.0638072	0.665764
10.54_501.0808m/z	0.143987	0.888049	0.382121	0.856479	0.16494	0.472711	0.640104	0.997872	1.17874	1.53083	0.137093	0.598502	-0.702246	-2.25173	0.0324166	0.665764
10.54_690.0047n	0.0669898	0.544972	0.590111	0.872825	-0.126173	-0.476966	0.637108	0.997872	1.27413	2.1826	0.0376599	0.575309	-0.428229	-1.81115	0.080918	0.665764
10.56_405.0524m/z	0.067175	0.564844	0.576703	0.872825	-0.132679	-0.518415	0.608264	0.997872	0.940597	1.66541	0.107043	0.575309	-0.426499	-1.86446	0.0728304	0.665764
10.56_862.5053n	-0.0594073	-0.339524	0.736762	0.913187	-0.102619	-0.272529	0.787226	0.997872	1.99257	2.39796	0.0234367	0.575309	-0.254983	-0.757628	0.455038	0.803403
10.56_883.0162m/z	-0.15146	-1.51592	0.140811	0.680764	0.350052	1.62804	0.11478	0.997872	1.61778	3.40952	0.00200279	0.575309	-0.174928	-0.910229	0.370514	0.765903
10.58_550.0863m/z	-0.606089	-1.79485	0.0835401	0.651585	0.383608	0.527881	0.601763	0.997872	-0.149208	-0.0930422	0.926536	0.990799	-0.255258	-0.392993	0.697317	0.939707
10.61_187.0728m/z	0.00681529	0.0975462	0.922991	0.96939	0.00306434	0.0203807	0.983885	0.997872	0.208273	0.627706	0.535311	0.8957	-0.136741	-1.01751	0.317669	0.714755
10.62_661.9097m/z	0.263867	1.28722	0.208614	0.800798	-0.396871	-0.899649	0.376021	0.997872	0.922116	0.947219	0.351675	0.783409	-0.107538	-0.272737	0.787067	0.95201
10.64_507.0816m/z	0.113824	0.602881	0.551466	0.872825	-0.412787	-1.01597	0.318392	0.997872	-1.08124	-1.20591	0.237997	0.682493	-0.353836	-0.974348	0.338272	0.730219
10.69_351.1521m/z	0.179011	2.39725	0.0234744	0.651585	-0.267123	-1.66227	0.107677	0.997872	0.660882	1.86361	0.072954	0.575309	-0.131409	-0.914899	0.368099	0.763611
10.70_148.0642m/z	-0.265588	-1.92737	0.0641919	0.651585	-0.03586	-0.120927	0.904617	0.997872	-0.19472	-0.297553	0.768253	0.985885	0.593718	2.24001	0.0332563	0.665764
10.70_249.1164m/z	-0.108671	-0.640901	0.526827	0.872825	-0.0328867	-0.0901268	0.928832	0.997872	-1.27445	-1.58269	0.124784	0.590981	0.0343305	0.105262	0.916923	0.966462
10.70_441.9918m/z	0.16433	0.943078	0.353752	0.84776	-0.321397	-0.857094	0.398709	0.997872	0.431337	0.521248	0.606315	0.93943	-0.350686	-1.04632	0.304412	0.714273
10.70_442.9792n	0.161401	1.04078	0.306929	0.836895	-0.263569	-0.78978	0.43633	0.997872	0.356419	0.483965	0.632195	0.943217	-0.307531	-1.031	0.311414	0.714273
10.72_435.0039m/z	0.323985	2.88099	0.00754641	0.651585	-0.221775	-0.9164	0.367325	0.997872	1.04847	1.96322	0.0596786	0.575309	-0.461466	-2.13339	0.0418441	0.665764
10.72_120.9656m/z	0.16765	0.813623	0.422764	0.85997	-0.243885	-0.549995	0.586708	0.997872	-0.455875	-0.465867	0.644934	0.943217	-0.114101	-0.287886	0.775566	0.95201
10.72_308.1227n	0.073044	0.447928	0.657671	0.900521	-0.24741	-0.705012	0.486659	0.997872	-0.0654526	-0.0845176	0.93325	0.990799	0.00418632	0.0133466	0.989446	0.994442
10.79_217.0841m/z	0.0677371	0.356854	0.723891	0.913187	-0.071748	-0.175643	0.861846	0.997872	-0.249905	-0.277228	0.783652	0.985885	-0.0822632	-0.225312	0.823382	0.953069
10.79_660.0613m/z	0.16328	0.868671	0.392452	0.85997	-0.262074	-0.647893	0.522361	0.997872	0.215732	0.241677	0.810802	0.990799	-0.15809	-0.437262	0.665294	0.924458
10.80_275.1358m/z	0.126149	0.701154	0.489025	0.872825	-0.0138819	-0.0358539	0.971655	0.997872	0.137717	0.161182	0.873114	0.990799	-0.242873	-0.701818	0.488618	0.833356
10.80_561.0759n	0.154105	0.920841	0.365043	0.84776	-0.122838	-0.341079	0.735604	0.997872	0.735988	0.926051	0.362376	0.788067	-0.298953	-0.928716	0.361017	0.756971
10.88_576.0159n	0.00884856	0.045634	0.963928	0.984115	-0.0583274	-0.13978	0.88984	0.997872	0.091128	0.0989612	0.921878	0.990799	-0.185636	-0.497728	0.622584	0.910529
10.98_810.9722m/z	0.179361	1.07249	0.292706	0.836895	-0.184373	-0.512296	0.612484	0.997872	1.36224	1.71521	0.0974153	0.575309	-0.270925	-0.842226	0.406837	0.791164
11.11_289.1169m/z	-0.11608	-0.432393	0.668786	0.904135	0.0322768	0.0558686	0.955845	0.997872	-0.33244	-0.260755	0.7962	0.990799	0.011016	0.0213335	0.983132	0.994442
11.13_701.0085n	-0.0814794	-0.742302	0.46412	0.870659	-0.0271694	-0.115019	0.909256	0.997872	-1.06984	-2.05234	0.0496433	0.575309	-0.0981662	-0.464953	0.645581	0.918944
11.14_242.1174m/z	-0.23916	-0.502927	0.61897	0.885324	0.170758	0.166861	0.868686	0.997872	-0.265377	-0.117511	0.907299	0.990799	-0.173692	-0.189894	0.85077	0.954292
11.17_733.0475m/z	0.257132	0.99974	0.326045	0.836895	-0.391425	-0.707189	0.485326	0.997872	-0.111992	-0.0916888	0.927602	0.990799	-0.509949	-1.03079	0.311508	0.714273
11.30_361.2132m/z	0.00342405	0.0270158	0.97864	0.991056	-0.395923	-1.45159	0.15779	0.997872	-0.294729	-0.489662	0.628208	0.943217	-0.159351	-0.653651	0.518698	0.833622
11.32_351.0256m/z	0.111961	1.13236	0.267139	0.836895	-0.0207418	-0.0974808	0.923043	0.997872	0.842265	1.79375	0.0837195	0.575309	-0.362698	-1.90711	0.0668709	0.665764
11.32_353.0305m/z	0.109417	1.65332	0.109497	0.651585	-0.0678494	-0.476401	0.637505	0.997872	-0.280592	-0.892779	0.379626	0.80614	-0.12593	-0.989271	0.331049	0.725332
11.34_291.0133m/z	0.239094	1.12391	0.270647	0.836895	-0.279266	-0.610009	0.546802	0.997872	-0.613422	-0.607181	0.54865	0.901574	-0.0790119	-0.193094	0.848287	0.954292
11.35_276.1231m/z	0.0181797	0.0882234	0.930331	0.973029	-0.0523012	-0.117941	0.906961	0.997872	-1.62904	-1.66466	0.107194	0.575309	0.748728	1.88901	0.0693461	0.665764
11.37_497.0594m/z	0.0672799	0.222897	0.825243	0.944992	-0.672121	-1.03472	0.309703	0.997872	1.01445	0.707694	0.485016	0.88945	-0.375117	-0.6461	0.523504	0.839041
11.40_360.0382m/z	0.131803	0.825063	0.416348	0.85997	-0.0255761	-0.0743965	0.941227	0.997872	-0.102836	-0.135551	0.893151	0.990799	-0.623446	-2.02896	0.0521203	0.665764
11.43_247.1245m/z	-0.0910458	-0.595507	0.556314	0.872825	0.0520733	0.15827	0.875387	0.997872	1.02982	1.41836	0.167181	0.614924	-0.328461	-1.11693	0.273571	0.69777
11.43_365.1788m/z	0.19591	1.73626	0.0935711	0.651585	-0.166955	-0.687564	0.497415	0.997872	0.0428734	0.0800098	0.936802	0.990799	-0.14924	-0.687636	0.49737	0.833432
11.45_980.0667m/z	-0.105538	-0.835014	0.410817	0.85997	0.0950064	0.349296	0.729495	0.997872	-0.72426	-1.20664	0.237723	0.682493	-0.0375932	-0.154635	0.878224	0.960154
11.46_641.1074m/z	0.0233615	0.134412	0.894044	0.956359	-0.00990094	-0.0264709	0.979071	0.997872	0.914673	1.10815	0.277277	0.707262	-0.0850284	-0.254339	0.801102	0.95201
11.48_166.0132n	-0.174179	-1.8461	0.0755333	0.651585	0.0386071	0.190144	0.850575	0.997872	0.416136	0.928736	0.361007	0.788019	-0.00205585	-0.0113283	0.991042	0.994442
11.50_142.0357m/z	-0.210814	-2.19771	0.0364527	0.651585	0.0815727	0.395159	0.695737	0.997872	-0.0626197	-0.137461	0.891656	0.990799	0.0989076	0.536061	0.596173	0.887432
11.50_607.1579m/z	-0.201404	-1.17179	0.251209	0.834986	0.0814924	0.220321	0.827228	0.997872	1.57238	1.92636	0.064323	0.575309	-0.0373896	-0.113096	0.910766	0.965214
11.55_937.1979m/z	0.0561533	0.261094	0.795941	0.938724	-0.0711959	-0.153827	0.878855	0.997872	-0.0754426	-0.0738645	0.941646	0.990799	-0.105347	-0.254659	0.800857	0.95201
11.58_160.0617m/z	0.0425546	0.442333	0.661665	0.90227	-0.0677717	-0.327346	0.745854	0.997872	-0.811429	-1.77603	0.0866571	0.575309	-0.212259	-1.14705	0.261121	0.69777
11.58_293.0995m/z	0.100538	0.923626	0.363616	0.84776	-0.149897	-0.639907	0.527463	0.997872	0.953722	1.84496	0.0757048	0.575309	-0.238674	-1.13995	0.264017	0.69777
11.72_351.1514m/z	-0.0237873	-0.214062	0.832058	0.944992	0.0685548	0.286674	0.776484	0.997872	1.23451	2.3393	0.0267241	0.575309	-0.140475	-0.657216	0.516438	0.833622
11.82_177.0896m/z	0.104529	0.53312	0.59818	0.872825	-0.0406156	-0.0962584	0.924005	0.997872	0.0759967	0.0816172	0.935535	0.990799	-0.112093	-0.297222	0.768503	0.946472
11.82_247.1385m/z	-0.087352	-0.683712	0.499807	0.872825	0.0946636	0.344302	0.733206	0.997872	1.88695	3.10999	0.00428757	0.575309	-0.22164	-0.90191	0.37484	0.772117
11.82_469.1749m/z	0.046499	0.247543	0.806305	0.944406	-0.0587997	-0.145458	0.885397	0.997872	-0.589415	-0.660731	0.514214	0.8957	0.15275	0.422768	0.675711	0.926555
11.85_980.0637m/z	0.0179952	0.219432	0.827914	0.944992	0.0983942	0.55753	0.58162	0.997872	-0.259396	-0.666045	0.510863	0.8957	-0.167893	-1.06436	0.296307	0.70488
11.92_241.0347m/z	0.161453	1.43532	0.162334	0.730378	0.146596	0.605594	0.549689	0.997872	-0.892256	-1.67028	0.106069	0.575309	0.215866	0.997702	0.327015	0.723711
12.18_370.0750m/z	0.109338	0.366169	0.717006	0.913187	0.25039	0.389657	0.699754	0.997872	-2.77648	-1.95796	0.0603234	0.575309	1.0621	1.84923	0.0750666	0.665764
12.19_684.2574m/z	-0.604469	-1.18127	0.247487	0.834986	-1.34657	-1.22281	0.231652	0.997872	0.88655	0.364816	0.718005	0.981495	-1.26349	-1.28369	0.20983	0.678179
12.27_426.0877n	-0.0537101	-0.282956	0.779303	0.936124	0.0823272	0.201541	0.841741	0.997872	-1.672	-1.8548	0.0742422	0.575309	0.168661	0.461946	0.647709	0.918944
12.27_465.0432m/z	-0.0179988	-0.127202	0.899695	0.960441	-0.02957	-0.0971082	0.923336	0.997872	-0.935101	-1.39157	0.17507	0.614924	0.0604246	0.222012	0.825925	0.953069
12.52_388.0448m/z	0.163553	1.61833	0.116865	0.651585	-0.313825	-1.44294	0.160191	0.997872	0.1161	0.2419	0.81063	0.990799	-0.209136	-1.07585	0.291229	0.702555
13.05_551.9468m/z	0.146307	1.02409	0.314606	0.836895	0.126067	0.410046	0.68491	0.997872	-0.842169	-1.24128	0.224856	0.678046	0.0353871	0.128775	0.898461	0.962027
13.29_393.9642m/z	-0.0160922	-0.102148	0.919371	0.96939	0.167771	0.494866	0.624577	0.997872	0.0197349	0.0263782	0.979144	0.990799	-0.211724	-0.698712	0.490527	0.833432
13.45_496.9619m/z	0.0396421	0.376819	0.709164	0.913187	-0.203443	-0.898618	0.376561	0.997872	0.299075	0.598622	0.554263	0.905139	0.0464151	0.229377	0.820253	0.953069
13.45_414.9557m/z	0.0387654	0.643789	0.524979	0.872825	-0.0866304	-0.668536	0.509296	0.997872	-0.25917	-0.906319	0.372543	0.801241	-0.0289684	-0.250114	0.804335	0.952502
13.45_338.9836m/z	0.0237651	0.405759	0.688021	0.90856	-0.0661288	-0.524656	0.603974	0.997872	-0.114487	-0.411607	0.683778	0.975138	0.0511266	0.453826	0.653471	0.918944
13.45_237.9806m/z	0.146385	1.71991	0.0965453	0.651585	0.201344	1.09927	0.281064	0.997872	0.0863197	0.213558	0.832448	0.990799	-0.150472	-0.91913	0.365921	0.76254
13.45_98.9759m/z	0.0377068	0.800462	0.43022	0.867858	0.0168528	0.166245	0.869165	0.997872	-0.134005	-0.599016	0.554004	0.905139	-0.0695157	-0.767215	0.44941	0.8034
13.45_297.9915m/z	0.00633539	0.117015	0.907688	0.96545	-0.0375392	-0.322189	0.749716	0.997872	-0.385554	-1.49952	0.144992	0.605859	0.0208329	0.200048	0.842897	0.953069
13.47_138.9952n	0.0353411	0.68334	0.500038	0.872825	-0.0263684	-0.236917	0.814455	0.997872	-0.323112	-1.31555	0.199053	0.656764	-0.0298056	-0.299619	0.766693	0.946472
13.47_256.9663m/z	0.0516749	1.05845	0.298948	0.836895	-0.0172865	-0.164532	0.870501	0.997872	-0.0330467	-0.142533	0.887686	0.990799	-0.107072	-1.14019	0.26392	0.69777
13.47_316.0022m/z	0.0754247	1.59457	0.122097	0.65253	-0.0472448	-0.46413	0.646162	0.997872	-0.00342558	-0.0152497	0.987942	0.990799	-0.125557	-1.38001	0.178563	0.665764
13.49_532.9402m/z	0.0596818	1.01284	0.319855	0.836895	-0.0539648	-0.425565	0.673696	0.997872	-0.139989	-0.500256	0.620826	0.940889	-0.160413	-1.41531	0.168064	0.665764
13.49_433.9769m/z	0.116515	1.47324	0.151901	0.6997	0.00273699	0.0160814	0.987284	0.997872	0.14861	0.395675	0.69536	0.977874	-0.234823	-1.54365	0.133962	0.665764
13.49_492.9445m/z	0.103293	0.933681	0.358495	0.84776	0.16755	0.703764	0.487423	0.997872	0.251751	0.479176	0.635555	0.943217	-0.257592	-1.21052	0.236254	0.678199
13.52_452.9325m/z	0.106899	0.637958	0.528713	0.872825	-0.0668516	-0.185389	0.854267	0.997872	0.379518	0.476921	0.63714	0.943217	-0.3915	-1.21468	0.234687	0.678199

## Sheet: Rev Rad Strain Rate -pos mode
metabolites	I_R_Old_Reverse.Radial.Strain.Rate.logFC	I_R_Old_Reverse.Radial.Strain.Rate.t	I_R_Old_Reverse.Radial.Strain.Rate.P.Value	I_R_Old_Reverse.Radial.Strain.Rate.FDR	I_R_Young_Reverse.Radial.Strain.Rate.logFC	I_R_Young_Reverse.Radial.Strain.Rate.t	I_R_Young_Reverse.Radial.Strain.Rate.P.Value	I_R_Young_Reverse.Radial.Strain.Rate.FDR	Sham_Old_Reverse.Radial.Strain.Rate.logFC	Sham_Old_Reverse.Radial.Strain.Rate.t	Sham_Old_Reverse.Radial.Strain.Rate.P.Value	Sham_Old_Reverse.Radial.Strain.Rate.FDR	Sham_Young_Reverse.Radial.Strain.Rate.logFC	Sham_Young_Reverse.Radial.Strain.Rate.t	Sham_Young_Reverse.Radial.Strain.Rate.P.Value	Sham_Young_Reverse.Radial.Strain.Rate.FDR
2.20_729.5482n	0.027743	0.774278	0.445243	0.855633	0.0158206	0.220896	0.826773	0.999483	0.18757	2.0891	0.045889	0.645803	0.00285564	0.0761177	0.939866	0.999351
2.20_758.5707m/z	-0.00734234	-0.249287	0.804955	0.932246	0.0182575	0.310121	0.758761	0.999483	0.0550937	0.746485	0.461585	0.928654	-0.00925403	-0.30008	0.766329	0.999351
2.20_778.5615m/z	0.0334447	0.853131	0.400812	0.855633	-0.0468077	-0.597349	0.555066	0.999483	0.000426247	0.00433913	0.996569	0.996569	-0.0192915	-0.469995	0.641992	0.999351
2.20_782.5708m/z	0.0162349	0.518024	0.608503	0.901705	-0.0035717	-0.0570164	0.954936	0.999483	0.0238028	0.303098	0.764051	0.959673	0.00426938	0.130109	0.897409	0.999351
2.20_796.5907m/z	0.000346338	0.00894598	0.992926	0.996467	-0.0950507	-1.2283	0.229538	0.999483	-0.058733	-0.605429	0.549761	0.936831	0.00404485	0.099786	0.921224	0.999351
2.20_815.6164n	0.00261883	0.0781139	0.938292	0.987232	0.041354	0.617109	0.542139	0.999483	0.0483285	0.575279	0.569688	0.939857	-0.00466442	-0.13288	0.895237	0.999351
2.20_834.6024m/z	-0.0217229	-0.872653	0.39026	0.855633	0.027456	0.551803	0.585452	0.999483	0.0009454	0.0151563	0.988015	0.993555	0.00555688	0.213204	0.83271	0.999351
2.20_840.6243m/z	0.0244878	0.916667	0.36713	0.855633	-0.0112207	-0.210139	0.835078	0.999483	0.0368113	0.549915	0.586729	0.939857	0.0143499	0.51304	0.61194	0.999351
2.20_844.6542m/z	0.018819	0.535394	0.596596	0.899741	-0.00432797	-0.0616005	0.951318	0.999483	0.0159163	0.180706	0.857898	0.959673	0.00953392	0.259053	0.797486	0.999351
2.30_520.3415m/z	0.0792436	1.84481	0.0756465	0.722354	-0.0747566	-0.870684	0.391316	0.999483	-0.0568472	-0.528142	0.601554	0.939857	-0.00947047	-0.210571	0.834744	0.999351
2.39_495.3348n	0.0334848	1.20415	0.238594	0.845681	-0.0468267	-0.842458	0.406657	0.999483	-0.151269	-2.17087	0.0385554	0.645803	-0.0173881	-0.597205	0.55516	0.999351
2.39_991.6727m/z	0.0174582	0.403434	0.689687	0.926281	-0.0502292	-0.580699	0.566079	0.999483	-0.25255	-2.32902	0.0272835	0.628378	-0.0159109	-0.351161	0.728091	0.999351
2.41_553.3875n	0.0437523	1.47698	0.150818	0.838294	-0.0374464	-0.632424	0.532231	0.999483	-0.121824	-1.6412	0.111921	0.818423	-0.022335	-0.720114	0.477412	0.999351
2.49_886.5576n	0.0567905	2.7647	0.00995608	0.540204	-0.0143494	-0.349485	0.729335	0.999483	0.0438479	0.851875	0.401497	0.917484	0.0390585	1.81605	0.0800636	0.999351
2.49_989.6580m/z	-0.0441562	-0.883704	0.384366	0.855633	0.0382424	0.382898	0.704681	0.999483	-0.0231802	-0.185134	0.854456	0.959673	0.00495538	0.0947179	0.925212	0.999351
2.52_884.5423n	0.00170757	0.111251	0.912209	0.970259	-0.036264	-1.18202	0.247121	0.999483	0.0446707	1.16145	0.255245	0.857122	0.0248784	1.54806	0.132815	0.999351
2.64_494.3259m/z	-0.0376204	-1.22519	0.230692	0.845681	0.0290505	0.473321	0.639647	0.999483	0.106303	1.38158	0.178004	0.842748	0.00877368	0.272898	0.78693	0.999351
2.69_909.5526m/z	0.040172	1.94315	0.0620933	0.676987	-0.0261243	-0.632195	0.532378	0.999483	0.0276829	0.534377	0.59729	0.939857	0.0386619	1.7861	0.0848968	0.999351
2.73_881.5448m/z	-0.0409082	-2.4616	0.020241	0.59205	-0.00766756	-0.230827	0.819124	0.999483	-0.0253776	-0.609411	0.547156	0.936831	0.0156478	0.899291	0.376152	0.999351
2.73_60.0332n	-0.0460369	-1.56704	0.128316	0.809635	-0.0187522	-0.319338	0.751836	0.999483	-0.0203262	-0.276111	0.784486	0.959673	0.000132383	0.00430374	0.996597	0.999351
2.78_858.5294n	-0.0386706	-2.47479	0.0196404	0.59205	0.0116544	0.373137	0.711851	0.999483	-0.00822543	-0.210073	0.835129	0.959673	0.0110015	0.672433	0.506809	0.999351
3.70_533.3359m/z	-0.0343499	-1.66913	0.106214	0.741639	0.0377961	0.91883	0.366017	0.999483	-0.00362748	-0.0703435	0.944419	0.979351	-0.0212124	-0.984454	0.333307	0.999351
3.74_626.3942m/z	-0.017528	-0.362628	0.7196	0.926338	-0.0192243	-0.198976	0.843716	0.999483	0.0981036	0.809966	0.424777	0.920338	-0.014049	-0.277596	0.783358	0.999351
3.75_538.3866m/z	0.00823949	0.335213	0.739958	0.927113	-0.00615143	-0.125205	0.901254	0.999483	-0.00735688	-0.119445	0.905774	0.959673	-0.0246494	-0.957782	0.346354	0.999351
3.75_568.3428m/z	-0.0278704	-0.677963	0.503349	0.871181	0.00253165	0.0308097	0.975639	0.999483	0.0336946	0.327096	0.746023	0.959673	0.00469278	0.109026	0.913958	0.999351
3.79_543.3342n	0.0051982	0.131775	0.896103	0.965414	-0.0340773	-0.432185	0.668911	0.999483	0.0726583	0.735054	0.468407	0.928654	0.0261027	0.631985	0.532513	0.999351
3.79_602.3941m/z	0.00766082	0.18041	0.858127	0.950766	-0.0522153	-0.615187	0.54339	0.999483	0.115067	1.08141	0.288723	0.876428	0.0141479	0.318212	0.752681	0.999351
3.82_637.4402m/z	-0.0321527	-0.581919	0.565269	0.892525	0.0881583	0.798236	0.431439	0.999483	-0.190789	-1.37801	0.179093	0.842748	0.0178247	0.308111	0.760274	0.999351
3.85_600.3933m/z	-0.0258272	-1.21467	0.234616	0.845681	-0.0341121	-0.802627	0.428938	0.999483	0.0985878	1.85037	0.0748177	0.663157	-0.010871	-0.488307	0.629128	0.999351
3.85_226.1200n	-0.0188099	-0.230706	0.819218	0.940172	0.0135403	0.083085	0.934374	0.999483	-0.0875213	-0.428388	0.67164	0.959673	0.110573	1.29527	0.205785	0.999351
3.85_113.0596n	-0.0229397	-0.320971	0.750611	0.927113	0.00829156	0.0580414	0.954127	0.999483	-0.0467089	-0.260815	0.79614	0.959673	0.0887605	1.18615	0.245513	0.999351
3.85_172.1205m/z	0.013181	0.282878	0.779347	0.932246	0.0223642	0.24012	0.811983	0.999483	-0.0369767	-0.316689	0.753824	0.959673	0.0582262	1.19346	0.242682	0.999351
3.90_520.3416m/z	-0.0102419	-0.451602	0.655028	0.926281	-0.00786977	-0.173604	0.863423	0.999483	0.0537909	0.946535	0.351957	0.895783	-0.000400554	-0.0168685	0.986661	0.999351
3.90_789.9890m/z	-0.0123095	-0.359802	0.721689	0.926338	-0.0133162	-0.194727	0.84701	0.999483	0.0432965	0.505043	0.617473	0.945606	-0.0232178	-0.648161	0.522151	0.999351
3.91_578.3941m/z	8.85708e-05	0.00446762	0.996467	0.996467	-0.00600083	-0.151433	0.880718	0.999483	0.0868924	1.74913	0.0912034	0.721	-0.0203687	-0.98127	0.334847	0.999351
3.93_777.9892m/z	-0.0144781	-0.476734	0.637244	0.918196	-0.00368548	-0.0607131	0.952018	0.999483	0.0752196	0.988439	0.331386	0.895783	0.0147474	0.46379	0.646377	0.999351
3.95_991.6729m/z	-0.031055	-0.791705	0.435176	0.855633	-0.027968	-0.356711	0.723977	0.999483	0.115605	1.17615	0.249419	0.857122	-0.0123062	-0.299637	0.766663	0.999351
3.95_495.3346n	-0.0150021	-0.648483	0.521946	0.881482	-0.0158009	-0.341705	0.735119	0.999483	0.0423584	0.7307	0.471021	0.928654	-0.0142368	-0.587757	0.561397	0.999351
3.95_553.3871n	0.00612516	0.296364	0.769135	0.932246	0.00284279	0.0688139	0.945626	0.999483	0.0751592	1.45126	0.1578	0.842748	-0.037422	-1.72932	0.0947424	0.999351
3.96_989.6577m/z	-0.0624083	-1.21542	0.234337	0.845681	0.021889	0.213271	0.832658	0.999483	0.316199	2.45752	0.0204299	0.628378	0.0146322	0.272165	0.787488	0.999351
3.98_926.5794m/z	-0.0317752	-0.786316	0.438274	0.855633	0.0652164	0.807399	0.426229	0.999483	0.0150038	0.148171	0.883268	0.959673	-0.00202777	-0.0479256	0.962115	0.999351
4.00_494.3257m/z	-0.039132	-1.10412	0.278921	0.845681	0.0188128	0.26556	0.79252	0.999483	0.241222	2.71616	0.0111803	0.613329	0.00690455	0.186063	0.853734	0.999351
4.08_525.2910n	-0.0176219	-0.765293	0.450487	0.855633	0.017808	0.386913	0.70174	0.999483	0.0612776	1.06202	0.297286	0.876428	-0.00789077	-0.327291	0.745877	0.999351
4.11_836.5503m/z	-0.0532581	-0.87015	0.391603	0.855633	-0.000456277	-0.00372958	0.997051	0.999483	-0.112662	-0.734583	0.468689	0.928654	-0.00403	-0.0628859	0.950303	0.999351
4.12_502.3094m/z	-0.00826475	-0.364772	0.718017	0.926338	-0.0171108	-0.377821	0.708407	0.999483	0.0601112	1.05877	0.298736	0.876428	0.00328917	0.13865	0.890717	0.999351
4.12_560.3389m/z	0.0215249	0.380388	0.706522	0.926338	0.0188249	0.166434	0.869009	0.999483	-0.0444775	-0.313675	0.756088	0.959673	0.0227053	0.383225	0.704441	0.999351
4.14_213.1070m/z	-0.0880594	-1.04366	0.305553	0.845681	0.0810995	0.480865	0.634341	0.999483	-0.282919	-1.33813	0.191599	0.842748	-0.0068874	-0.077961	0.938412	0.999351
4.17_480.2973m/z	-0.0182527	-0.78567	0.438646	0.855633	0.0116019	0.249842	0.80453	0.999483	0.00149747	0.0257233	0.97966	0.991525	-0.0264772	-1.08849	0.285639	0.999351
4.21_516.3086m/z	-0.027034	-1.07236	0.292696	0.845681	0.0391578	0.777092	0.443608	0.999483	0.0335328	0.530829	0.599715	0.939857	-0.0277152	-1.05	0.302679	0.999351
4.21_632.4221m/z	0.0465665	0.863756	0.395047	0.855633	0.0182327	0.169197	0.866856	0.999483	-0.115564	-0.855447	0.399551	0.917484	-0.0275283	-0.487683	0.629564	0.999351
4.22_515.3018n	-0.0212167	-0.908027	0.371598	0.855633	0.072691	1.55641	0.130821	0.999483	-0.0258283	-0.441132	0.662498	0.95931	-0.0353407	-1.44456	0.159659	0.999351
4.30_928.5922m/z	-0.0379109	-1.70455	0.0993307	0.741639	-0.0394788	-0.88804	0.38207	0.999483	0.1069	1.91813	0.0653242	0.645803	0.0302319	1.29823	0.20478	0.999351
4.32_944.6111n	0.0673938	3.45145	0.0017849	0.311961	0.02463	0.631059	0.53311	0.999483	0.131128	2.67998	0.0121831	0.613329	0.0240664	1.17715	0.249025	0.999351
4.32_931.5415m/z	0.0230352	0.878406	0.387185	0.855633	-0.02762	-0.526926	0.602387	0.999483	0.135949	2.06887	0.0478848	0.645803	0.0461412	1.68048	0.103968	0.999351
4.32_902.5761m/z	-0.0148262	-0.64844	0.521973	0.881482	-0.0255809	-0.55973	0.580105	0.999483	0.118857	2.07451	0.0473203	0.645803	0.0259629	1.08451	0.287372	0.999351
4.32_886.5574n	0.0278554	1.34277	0.19011	0.845681	-0.006078	-0.14658	0.884511	0.999483	0.0984172	1.89329	0.068676	0.645803	0.0332461	1.53064	0.137058	0.999351
4.32_867.6317n	-0.0148167	-0.842314	0.406736	0.855633	-0.0485614	-1.38113	0.178141	0.999483	0.10045	2.2789	0.0304817	0.628378	0.0283842	1.54112	0.134492	0.999351
4.32_627.5352m/z	0.0373899	1.79852	0.0828638	0.736894	0.00174668	0.0420337	0.96677	0.999483	0.0990586	1.90154	0.0675466	0.645803	0.0216798	0.995991	0.327768	0.999351
4.32_625.5293m/z	-0.00989898	-0.458051	0.650444	0.926281	-0.00457654	-0.105946	0.916379	0.999483	0.121969	2.2523	0.0323143	0.628378	0.0149527	0.660819	0.514119	0.999351
4.33_925.5316m/z	-0.0134758	-0.255545	0.800166	0.932246	-0.0182155	-0.172814	0.864039	0.999483	0.146083	1.10552	0.278325	0.870695	0.0149843	0.271387	0.78808	0.999351
4.35_873.5537m/z	0.0395443	1.13879	0.264422	0.845681	-0.0630563	-0.908469	0.371369	0.999483	-0.194785	-2.23856	0.0332986	0.628378	0.113381	3.11846	0.0041761	0.999351
4.35_900.5680m/z	-0.0671715	-2.83211	0.00846349	0.540204	-0.00129057	-0.0272226	0.978475	0.999483	0.0450032	0.75722	0.455231	0.928654	0.00285104	0.114807	0.909416	0.999351
4.37_158.0442n	-0.0339104	-1.01834	0.317218	0.845681	0.0404504	0.607723	0.548259	0.999483	-0.0955335	-1.1449	0.261923	0.857122	0.0452888	1.29894	0.204538	0.999351
4.37_599.5036m/z	-0.0419473	-1.75533	0.0901174	0.741639	0.00811132	0.169813	0.866376	0.999483	0.0431893	0.721249	0.476724	0.929168	0.00524576	0.209654	0.835453	0.999351
4.37_858.5284n	-0.0464572	-2.00888	0.0542613	0.676987	-0.00388667	-0.0840816	0.933589	0.999483	0.0448316	0.77364	0.445614	0.925266	0.0179447	0.7411	0.464791	0.999351
4.38_197.0100m/z	-0.00213504	-0.0328996	0.973988	0.993205	0.0441292	0.340199	0.736241	0.999483	-0.108805	-0.669095	0.508904	0.936831	0.0815805	1.20063	0.239933	0.999351
4.38_917.5872m/z	-0.04473	-1.10492	0.278579	0.845681	0.0192594	0.238011	0.813602	0.999483	0.131233	1.29369	0.206322	0.857122	0.0279534	0.659488	0.51496	0.999351
4.40_287.9998m/z	0.0270399	0.639887	0.527437	0.881482	-0.0255173	-0.302103	0.764802	0.999483	0.10714	1.01182	0.32027	0.887952	0.00461461	0.104297	0.917675	0.999351
4.40_383.0520m/z	0.0107654	0.246472	0.807111	0.932246	0.0478427	0.547998	0.588027	0.999483	-0.004681	-0.0427693	0.966188	0.987394	0.0619735	1.35515	0.186183	0.999351
4.40_598.4755m/z	-0.0304041	-0.785261	0.438882	0.855633	0.06952	0.898287	0.376678	0.999483	-0.0103784	-0.106971	0.915573	0.965063	-0.0580079	-1.4309	0.163504	0.999351
4.43_603.5330m/z	-0.000848632	-0.0350899	0.972257	0.993205	-0.0548507	-1.13467	0.266117	0.999483	0.0521861	0.861135	0.396464	0.917484	0.00819834	0.323764	0.748518	0.999351
4.43_863.5660m/z	0.000629502	0.0208972	0.983476	0.993667	-0.0511545	-0.849565	0.402758	0.999483	0.013083	0.173321	0.863644	0.959673	0.0112578	0.356929	0.723816	0.999351
4.48_575.4991m/z	-0.05407	-2.30758	0.0286124	0.649729	-0.0204563	-0.436767	0.665624	0.999483	-0.0520305	-0.88616	0.383065	0.917484	-0.0323977	-1.32055	0.197324	0.999351
4.48_857.5194m/z	-0.0733097	-2.65552	0.0129078	0.540204	-0.00206108	-0.0373513	0.970469	0.999483	0.0678207	0.980401	0.335268	0.895783	-0.00672844	-0.232778	0.817624	0.999351
4.50_632.4200m/z	0.0391521	0.788273	0.437148	0.855633	0.0188466	0.189836	0.850805	0.999483	-0.151575	-1.21788	0.233415	0.857122	-0.038631	-0.742843	0.463752	0.999351
4.50_533.3347m/z	-0.056382	-1.12173	0.271487	0.845681	0.168491	1.67706	0.104641	0.999483	-0.0304036	-0.241393	0.811006	0.959673	-0.0633457	-1.20366	0.238779	0.999351
4.51_163.0607m/z	-0.0237607	-0.980284	0.335324	0.845681	0.00602495	0.124357	0.90192	0.999483	0.0291535	0.479994	0.634953	0.949104	0.0257269	1.01373	0.319377	0.999351
4.53_145.0545m/z	-0.0260183	-0.998473	0.326585	0.845681	-0.0224682	-0.431367	0.669498	0.999483	0.0167579	0.256644	0.799327	0.959673	0.0148973	0.546013	0.589373	0.999351
4.58_576.3680m/z	0.0557591	0.864114	0.394853	0.855633	-0.215928	-1.67412	0.105222	0.999483	0.106528	0.658827	0.515378	0.936831	0.091295	1.35127	0.187406	0.999351
4.63_480.2889m/z	-0.0221276	-0.697885	0.490993	0.869356	-0.000385875	-0.00608863	0.995185	0.999483	0.0580359	0.730466	0.471162	0.928654	-0.0198302	-0.597332	0.555077	0.999351
4.72_80.9490m/z	-0.0296918	-1.01465	0.318945	0.845681	-0.00990502	-0.169339	0.866745	0.999483	0.0539217	0.735353	0.468228	0.928654	0.0228809	0.746777	0.461411	0.999351
4.80_153.0900m/z	0.0106252	0.723489	0.475369	0.864047	-0.000103091	-0.00351186	0.997223	0.999483	0.0129773	0.352641	0.726993	0.959673	-0.00224233	-0.145825	0.885102	0.999351
4.98_515.2995n	-0.0310744	-0.623597	0.53793	0.881482	0.0482196	0.484115	0.632062	0.999483	-0.0403073	-0.322804	0.749237	0.959673	-0.0552894	-1.0597	0.298319	0.999351
5.11_713.0673m/z	0.00639883	0.387622	0.701221	0.926281	0.018444	0.558967	0.580619	0.999483	0.00921972	0.222884	0.82524	0.959673	-0.00150499	-0.0870729	0.931232	0.999351
5.11_709.0732m/z	0.00436854	0.245383	0.807946	0.932246	0.00296581	0.0833439	0.93417	0.999483	0.0113601	0.254649	0.800852	0.959673	0.00427133	0.229145	0.820418	0.999351
5.13_711.0702m/z	0.00543325	0.313856	0.755952	0.930044	0.0100443	0.290277	0.773739	0.999483	0.0163287	0.376422	0.709435	0.959673	-0.00307363	-0.169575	0.866561	0.999351
5.13_715.0645m/z	0.0129586	0.723115	0.475595	0.864047	0.0135203	0.377451	0.708679	0.999483	0.0156982	0.349587	0.729259	0.959673	-0.000981944	-0.0523331	0.958634	0.999351
5.13_717.0615m/z	0.00466735	0.2744	0.785788	0.932246	0.0154796	0.455298	0.652399	0.999483	0.0188227	0.441621	0.662149	0.95931	0.000363827	0.0204291	0.983846	0.999351
5.13_719.0592m/z	0.0148335	0.824987	0.416339	0.855633	-0.0162702	-0.45271	0.654239	0.999483	0.0322503	0.715799	0.480031	0.929168	-0.0216319	-1.14905	0.260237	0.999351
5.13_721.0538m/z	-0.00766603	-0.208943	0.836002	0.946154	0.0349155	0.4761	0.63769	0.999483	0.0588196	0.639785	0.527503	0.936831	-0.0155283	-0.404223	0.689114	0.999351
5.14_391.0573m/z	0.0455816	1.24128	0.22478	0.845681	0.0909265	1.23878	0.225691	0.999483	0.0794441	0.863369	0.395256	0.917484	0.0801127	2.08364	0.0464206	0.999351
5.16_155.0873m/z	0.0114128	0.771852	0.446656	0.855633	0.00102404	0.0346481	0.972606	0.999483	0.0137017	0.369801	0.714308	0.959673	-0.00332404	-0.214708	0.831548	0.999351
5.21_688.3495m/z	-0.0128463	-0.394234	0.696389	0.926281	0.0104239	0.16004	0.873996	0.999483	-0.0468602	-0.573896	0.570611	0.939857	0.0270577	0.793059	0.434399	0.999351
5.24_138.0559m/z	-0.0241395	-0.298679	0.767386	0.932246	0.0388975	0.24078	0.811476	0.999483	0.0352414	0.174014	0.863104	0.959673	-0.0721497	-0.852611	0.401095	0.999351
5.26_80.9488m/z	-0.018015	-0.884065	0.384175	0.855633	0.0112492	0.276183	0.784432	0.999483	-0.0265209	-0.51939	0.607563	0.939857	0.0207484	0.972466	0.339129	0.999351
5.29_160.1329m/z	-0.0750052	-1.92207	0.0648056	0.676987	-0.0732942	-0.939662	0.355412	0.999483	-0.121452	-1.24204	0.224505	0.857122	-0.0272515	-0.666974	0.510238	0.999351
5.39_640.3614m/z	-0.0246811	-0.767032	0.449469	0.855633	0.0321063	0.499186	0.62154	0.999483	0.0184655	0.229015	0.820519	0.959673	0.0181433	0.538523	0.594463	0.999351
5.43_616.3560m/z	-0.0353561	-1.22613	0.230342	0.845681	0.0659206	1.14371	0.262409	0.999483	-0.0264229	-0.365685	0.717343	0.959673	-0.00507381	-0.168053	0.867747	0.999351
5.53_688.3517m/z	0.00357488	0.118859	0.906234	0.96919	0.0455394	0.757497	0.455068	0.999483	0.0273058	0.362309	0.719836	0.959673	-0.00130454	-0.0414253	0.96725	0.999351
5.60_943.5870n	0.222214	1.43594	0.162393	0.845681	-0.0731812	-0.236585	0.814747	0.999483	0.0900284	0.232165	0.818143	0.959673	-0.00434239	-0.0267999	0.978814	0.999351
5.60_939.5872n	0.398319	2.1573	0.0399833	0.649729	-0.0426786	-0.115641	0.908787	0.999483	0.153806	0.332436	0.74211	0.959673	0.0164781	0.0852367	0.932698	0.999351
5.60_941.5903n	0.222238	1.84449	0.0759951	0.722354	-0.0671075	-0.278646	0.782617	0.999483	0.238503	0.789963	0.436361	0.925266	-0.00460312	-0.0364881	0.971159	0.999351
5.61_479.8329m/z	0.276871	0.897014	0.377774	0.855633	-0.0446451	-0.0723634	0.942855	0.999483	-0.106898	-0.138211	0.891116	0.959673	0.0181861	0.0562732	0.955546	0.999351
5.61_982.5596m/z	0.335103	1.5239	0.139087	0.838294	0.0262606	0.0597454	0.952796	0.999483	0.141849	0.257427	0.798788	0.959673	0.024576	0.10674	0.915779	0.999351
5.61_986.5585m/z	0.223901	1.04482	0.30531	0.845681	-0.0448929	-0.104806	0.917299	0.999483	0.582217	1.08424	0.287785	0.876428	0.0867003	0.386408	0.702203	0.999351
5.61_988.5570m/z	0.0253313	0.162181	0.872359	0.958758	-0.0144414	-0.0462569	0.963443	0.999483	0.189567	0.48435	0.632005	0.949104	0.0205603	0.125722	0.900874	0.999351
5.82_112.0522m/z	0.0114133	0.122205	0.903608	0.968151	0.1006	0.53889	0.594213	0.999483	0.0297579	0.127156	0.899724	0.959673	0.195167	1.99584	0.0557421	0.999351
5.89_603.2964m/z	0.00799561	0.187115	0.852917	0.949663	0.0149804	0.17539	0.862033	0.999483	0.126767	1.18391	0.246383	0.857122	0.00267626	0.059817	0.952725	0.999351
5.89_620.3001n	0.00428563	0.0839649	0.933681	0.985926	0.0298343	0.29243	0.77211	0.999483	0.159852	1.24984	0.221684	0.857122	0.0196072	0.366892	0.716452	0.999351
6.13_603.2958m/z	-0.0238992	-0.662975	0.512757	0.881482	0.00277498	0.0385121	0.969552	0.999483	0.0232742	0.257657	0.798552	0.959673	0.0064017	0.169609	0.866535	0.999351
6.13_621.3083m/z	-0.0165433	-0.34631	0.731693	0.926495	0.0187728	0.196605	0.845554	0.999483	0.0342578	0.28619	0.776835	0.959673	0.031852	0.636823	0.529403	0.999351
6.15_583.3317m/z	-0.0182295	-0.71461	0.480754	0.869356	3.33352e-05	0.000653762	0.999483	0.999483	-0.0167096	-0.261404	0.79569	0.959673	0.0213134	0.797969	0.431591	0.999351
6.19_166.0863m/z	-0.00887053	-0.346351	0.731663	0.926495	-0.0422828	-0.82595	0.415801	0.999483	0.0380095	0.592259	0.55842	0.936831	0.0024393	0.0909645	0.928167	0.999351
6.24_204.0898n	0.00540625	0.200707	0.842375	0.949663	-0.130196	-2.41817	0.0223394	0.999483	-0.0315775	-0.467841	0.643512	0.950344	-0.029585	-1.04901	0.303128	0.999351
6.26_249.0627m/z	-0.00798417	-0.41177	0.683637	0.926281	-0.102171	-2.63617	0.0135092	0.999483	-0.0132234	-0.272159	0.787493	0.959673	-0.013388	-0.659448	0.514985	0.999351
6.26_579.3001m/z	-0.0185412	-0.689131	0.496401	0.869356	-0.0872232	-1.62188	0.116014	0.999483	-0.0588323	-0.872637	0.390268	0.917484	-0.0264459	-0.938777	0.355858	0.999351
6.26_596.3168n	-0.00548242	-0.150876	0.881153	0.960655	-0.0315517	-0.434403	0.667319	0.999483	0.0031782	0.0349046	0.972403	0.988024	-0.0255676	-0.672011	0.507073	0.999351
6.32_86.0970m/z	-0.0741494	-2.08025	0.0467532	0.676987	-0.00933642	-0.131042	0.896677	0.999483	-0.0327752	-0.366949	0.71641	0.959673	-0.0196341	-0.526089	0.602961	0.999351
6.32_132.1025m/z	-0.0753242	-2.01668	0.0533917	0.676987	-0.0127378	-0.170615	0.865751	0.999483	-0.0364547	-0.389502	0.699846	0.959673	-0.0167757	-0.428965	0.671225	0.999351
6.34_176.0638m/z	-0.0745307	-2.24394	0.0329099	0.649729	-0.011614	-0.174937	0.862386	0.999483	-0.0244682	-0.293989	0.77093	0.959673	-0.029428	-0.846208	0.404597	0.999351
6.39_137.0684m/z	-0.0824046	-1.81024	0.0809825	0.736894	0.0395284	0.434427	0.667301	0.999483	0.145547	1.27597	0.212429	0.857122	0.0121137	0.254156	0.801228	0.999351
6.52_158.1178m/z	-0.0158727	-0.527345	0.6021	0.901705	-0.0816663	-1.3574	0.185473	0.999483	-0.00689441	-0.09141	0.927816	0.970971	0.0267679	0.849369	0.402866	0.999351
6.52_216.1711m/z	-0.0115656	-0.389833	0.699604	0.926281	-0.0809214	-1.36457	0.183235	0.999483	0.000667193	0.00897457	0.992903	0.994603	0.0294791	0.948992	0.350728	0.999351
6.61_110.0606m/z	0.211188	1.72332	0.0958375	0.741639	-0.131913	-0.538527	0.594461	0.999483	-0.311951	-1.01586	0.318375	0.887039	-0.140412	-1.09431	0.283127	0.999351
6.66_86.0971m/z	-0.0661241	-1.936	0.0630016	0.676987	-0.0164798	-0.241392	0.811007	0.999483	-0.0208639	-0.243779	0.809176	0.959673	-0.00300704	-0.0840864	0.933585	0.999351
6.66_132.1022m/z	-0.0708722	-1.98764	0.0566917	0.676987	-0.0154139	-0.21627	0.830342	0.999483	-0.048143	-0.538826	0.594257	0.939857	-0.00481146	-0.128878	0.898374	0.999351
6.68_190.1538m/z	-0.14647	-2.59796	0.0147748	0.540204	-0.147519	-1.30904	0.201141	0.999483	-0.531367	-3.76123	0.000792186	0.250597	0.0257275	0.435833	0.666293	0.999351
6.73_202.1561m/z	-0.025392	-1.04207	0.306277	0.845681	-0.0931538	-1.91259	0.0660587	0.999483	-0.154023	-2.52254	0.0176009	0.628378	0.00249137	0.0976511	0.922904	0.999351
6.74_309.1807m/z	-0.0409051	-1.10331	0.279267	0.845681	-0.00701746	-0.0946942	0.925231	0.999483	0.0267992	0.288466	0.77511	0.959673	0.0180167	0.464124	0.64614	0.999351
6.74_144.1019m/z	-0.0357178	-1.40507	0.170976	0.845681	-0.0938917	-1.84784	0.075194	0.999483	-0.14891	-2.33772	0.0267606	0.628378	0.00938195	0.35249	0.727105	0.999351
6.76_573.2155m/z	0.166351	1.11939	0.272556	0.845681	-0.222041	-0.747499	0.46104	0.999483	0.438612	1.17785	0.248844	0.857122	0.0451748	0.29033	0.773719	0.999351
6.76_881.2974m/z	-0.208952	-0.994139	0.328653	0.845681	-0.469658	-1.11791	0.273088	0.999483	0.637361	1.21015	0.236318	0.857122	0.0846881	0.384825	0.703269	0.999351
6.79_218.1403m/z	-0.0105581	-0.208721	0.836174	0.946154	-0.000710269	-0.00702467	0.994445	0.999483	-0.141357	-1.11519	0.274229	0.862874	0.0290831	0.549113	0.587272	0.999351
6.82_595.2520n	-0.0551958	-0.611992	0.545471	0.88822	0.0793149	0.439964	0.663334	0.999483	-0.0810441	-0.358604	0.722576	0.959673	0.0687373	0.727901	0.472706	0.999351
6.99_84.9122m/z	-0.0259102	-0.599062	0.553939	0.892392	0.0158869	0.183766	0.855519	0.999483	0.0868433	0.801294	0.429696	0.924163	-0.0125545	-0.27723	0.783636	0.999351
6.99_209.9998m/z	0.0134625	0.351588	0.727774	0.926495	0.0067321	0.0879593	0.930534	0.999483	-0.0714792	-0.744975	0.462483	0.928654	0.00760399	0.189666	0.850937	0.999351
7.00_405.9518m/z	0.0182496	0.535167	0.596751	0.899741	0.0307491	0.451119	0.655371	0.999483	-0.0346757	-0.405803	0.687966	0.959673	-0.0272855	-0.764202	0.451127	0.999351
7.00_307.9747m/z	0.0256818	0.758037	0.45475	0.857944	-0.0239181	-0.353194	0.726583	0.999483	-0.0109971	-0.129537	0.897857	0.959673	-0.0128892	-0.363354	0.719064	0.999351
7.00_575.4923m/z	-0.0064072	-0.337361	0.738356	0.927113	-0.0522596	-1.37662	0.179516	0.999483	0.0848819	1.78359	0.0853124	0.700608	-0.0132754	-0.667597	0.509846	0.999351
7.00_300.9479m/z	-0.000876074	-0.038498	0.969563	0.993205	0.0105432	0.23179	0.818384	0.999483	0.0289624	0.507907	0.615489	0.945041	0.028158	1.18178	0.247212	0.999351
7.00_188.0162m/z	0.00121691	0.0352252	0.97215	0.993205	0.000108246	0.00156758	0.99876	0.999483	-0.0631896	-0.729953	0.47147	0.928654	-0.0268965	-0.743586	0.463309	0.999351
7.00_202.9728m/z	0.00784651	0.254768	0.800761	0.932246	-0.00581152	-0.094402	0.925461	0.999483	0.104074	1.34854	0.188271	0.842748	0.00213147	0.0660979	0.947769	0.999351
7.00_234.0889m/z	0.0141585	0.691126	0.495166	0.869356	-0.0025074	-0.0612329	0.951608	0.999483	-0.0480759	-0.936525	0.356995	0.904079	0.0190645	0.888797	0.38167	0.999351
7.00_156.0440m/z	-0.0110878	-0.569968	0.573236	0.893734	-0.0152113	-0.391197	0.698607	0.999483	0.0931433	1.91078	0.0663011	0.645803	0.0322184	1.58179	0.124907	0.999351
7.00_120.9665m/z	0.00761342	0.495323	0.62423	0.908394	-0.0298885	-0.972829	0.338952	0.999483	0.0252255	0.654941	0.51784	0.936831	0.0146412	0.909755	0.370702	0.999351
7.02_959.9668m/z	-0.0103725	-0.74397	0.46308	0.857944	-0.0169219	-0.607216	0.548591	0.999483	0.0252665	0.723219	0.475532	0.929168	0.0149442	1.02372	0.314712	0.999351
7.02_790.8372m/z	0.0627577	1.40182	0.171938	0.845681	0.000405782	0.00453461	0.996414	0.999483	0.0753988	0.672112	0.50701	0.936831	0.0139208	0.296981	0.768669	0.999351
7.02_701.8578m/z	0.00501999	0.171876	0.864769	0.952712	0.0364996	0.625203	0.53689	0.999483	-0.0946662	-1.29348	0.206394	0.857122	0.0336998	1.10199	0.27983	0.999351
7.02_699.8823m/z	0.016719	0.385709	0.702622	0.926281	0.00624659	0.0720965	0.943037	0.999483	-0.0316274	-0.291182	0.773054	0.959673	0.0381919	0.841509	0.407179	0.999351
7.02_692.8571m/z	0.0127666	0.469928	0.642039	0.920571	0.00344777	0.0634918	0.949825	0.999483	0.0320311	0.470525	0.641618	0.950344	0.0583944	2.0529	0.0495139	0.999351
7.02_652.8159n	0.0300557	1.11012	0.276371	0.845681	-0.0127148	-0.234951	0.815953	0.999483	-0.0641841	-0.946075	0.352188	0.895783	0.0478207	1.68694	0.102705	0.999351
7.02_654.7984m/z	-0.00966422	-0.137815	0.891371	0.962088	-0.00832609	-0.0594011	0.953054	0.999483	-0.288599	-1.6424	0.111671	0.818423	-0.0642005	-0.874397	0.389326	0.999351
7.02_603.8853m/z	0.00973056	0.158686	0.875053	0.958758	0.147577	1.20404	0.238633	0.999483	0.001643	0.0106928	0.991544	0.994603	0.0283897	0.44218	0.661749	0.999351
7.02_601.9068m/z	0.0403658	0.927	0.361833	0.855633	0.0216456	0.248691	0.805412	0.999483	-0.0572422	-0.524609	0.603976	0.939857	-0.0170696	-0.374395	0.710925	0.999351
7.02_668.8016m/z	-0.00133846	-0.0543528	0.957039	0.993205	0.0257643	0.52343	0.604786	0.999483	-0.0172377	-0.27935	0.782025	0.959673	0.0175252	0.679704	0.502262	0.999351
7.02_503.9288m/z	0.0249427	0.637479	0.528981	0.881482	0.00229292	0.029318	0.976819	0.999483	-0.092767	-0.946171	0.35214	0.895783	0.00374479	0.0914092	0.927817	0.999351
7.02_500.8624m/z	-0.0829745	-1.23095	0.22856	0.845681	-0.0519228	-0.38537	0.70287	0.999483	0.107945	0.639077	0.527957	0.936831	-0.0441128	-0.625031	0.537002	0.999351
7.02_498.8775m/z	0.0336213	1.02088	0.316033	0.845681	-0.00547313	-0.0831418	0.934329	0.999483	0.0642564	0.778629	0.442716	0.925266	0.0208216	0.603829	0.550809	0.999351
7.02_496.9043m/z	0.000324866	0.0116878	0.990757	0.996467	-0.0509282	-0.91666	0.367134	0.999483	0.0522678	0.750438	0.459239	0.928654	0.0098958	0.34003	0.736366	0.999351
7.02_400.9023m/z	0.0174507	0.435373	0.666623	0.926281	-0.0681769	-0.85096	0.401997	0.999483	-0.0519197	-0.516933	0.609254	0.939857	0.0308901	0.736051	0.46781	0.999351
7.02_398.9257m/z	0.0440471	1.67975	0.10411	0.741639	-0.0285917	-0.545495	0.589724	0.999483	0.130019	1.97873	0.057739	0.645803	0.00391047	0.142428	0.88776	0.999351
7.02_351.1027m/z	0.0258102	1.38926	0.175681	0.845681	0.0249539	0.671976	0.507095	0.999483	0.0249407	0.535741	0.59636	0.939857	0.0117963	0.606428	0.549107	0.999351
7.02_225.9707m/z	0.00713621	0.187378	0.852713	0.949663	0.0173572	0.22801	0.821292	0.999483	-0.0735716	-0.770932	0.447192	0.925266	-0.0161784	-0.405721	0.688025	0.999351
7.02_594.8791m/z	0.0366925	1.47889	0.150311	0.838294	0.0231848	0.467503	0.643751	0.999483	0.0601604	0.96766	0.341483	0.895783	-0.0327346	-1.2601	0.218014	0.999351
7.03_656.8334m/z	-0.0689516	-1.67467	0.105112	0.741639	0.00757156	0.0920013	0.927351	0.999483	-0.10697	-1.03681	0.308678	0.877167	0.0419081	0.972129	0.339294	0.999351
7.03_671.7854n	0.0545692	1.74191	0.0924803	0.741639	-0.0526255	-0.840419	0.407779	0.999483	-0.0428714	-0.546132	0.589292	0.939857	0.034075	1.03885	0.307745	0.999351
7.03_755.7906m/z	-0.0521488	-1.0467	0.304173	0.845681	-0.0277211	-0.278363	0.782775	0.999483	-0.0220568	-0.176674	0.861034	0.959673	0.0834586	1.59988	0.120827	0.999351
7.03_750.7465n	0.0436985	1.23785	0.226031	0.845681	0.0776811	1.10088	0.280304	0.999483	-0.127317	-1.43928	0.161137	0.842748	-0.0137722	-0.372603	0.712244	0.999351
7.03_994.7082m/z	-0.0273991	-1.09817	0.281468	0.845681	0.0106206	0.212964	0.832895	0.999483	0.0923354	1.47691	0.150838	0.842748	0.0421304	1.61275	0.117992	0.999351
7.03_801.7692m/z	0.00578658	0.185869	0.853885	0.949663	-0.0230425	-0.370287	0.71395	0.999483	-0.077749	-0.99663	0.327463	0.895783	0.0232395	0.712937	0.481773	0.999351
7.03_877.7204n	-0.0374393	-1.02976	0.31192	0.845681	-0.0539645	-0.742572	0.463913	0.999483	-0.0283833	-0.311547	0.757688	0.959673	0.0237691	0.624395	0.537413	0.999351
7.03_930.6904n	-0.0765567	-1.4763	0.151	0.838294	0.228274	2.20228	0.0360305	0.999483	0.0167023	0.128535	0.898643	0.959673	-0.0759807	-1.39938	0.17266	0.999351
7.03_601.7893n	0.00612608	0.228231	0.821122	0.940172	0.0172459	0.321441	0.750259	0.999483	-0.0553521	-0.822961	0.417471	0.917864	-0.0123897	-0.440851	0.662699	0.999351
7.03_769.7682n	-0.039698	-0.740913	0.464903	0.857944	-0.0389848	-0.364013	0.718577	0.999483	-0.0860259	-0.640739	0.526892	0.936831	0.0664484	1.18447	0.246166	0.999351
7.03_617.8782m/z	0.0196399	0.646502	0.523208	0.881482	0.0297832	0.490485	0.627605	0.999483	-0.0654067	-0.859226	0.397498	0.917484	-0.0146783	-0.461472	0.648018	0.999351
7.03_849.7586m/z	0.0322451	0.524835	0.603821	0.901705	-0.109622	-0.892647	0.379639	0.999483	-0.103401	-0.671642	0.507305	0.936831	-0.134436	-2.08985	0.045817	0.999351
7.03_604.7858m/z	-0.0129969	-0.531475	0.599273	0.90122	0.0475516	0.972816	0.338958	0.999483	-0.0724335	-1.18205	0.247108	0.857122	0.034971	1.36581	0.182848	0.999351
7.03_323.9481m/z	0.0156016	0.43133	0.669525	0.926281	0.0243997	0.337479	0.738268	0.999483	-0.0486161	-0.536381	0.595923	0.939857	-0.0108673	-0.286948	0.776261	0.999351
7.03_307.8453n	0.00116291	0.0362464	0.971343	0.993205	0.00169395	0.0264145	0.979114	0.999483	-0.0535966	-0.666667	0.510431	0.936831	-0.00665756	-0.198186	0.844329	0.999351
7.03_416.8831m/z	0.00850976	0.743868	0.463141	0.857944	-0.00313491	-0.137096	0.891934	0.999483	0.0347556	1.21243	0.23546	0.857122	-0.0043234	-0.360947	0.720843	0.999351
7.03_227.9692m/z	0.0112445	0.28193	0.780067	0.932246	0.0466221	0.584813	0.563348	0.999483	-0.0638253	-0.638629	0.528244	0.936831	-0.00583477	-0.139722	0.889878	0.999351
7.03_423.9243m/z	0.0269174	0.631518	0.532814	0.881482	0.0275384	0.323231	0.748917	0.999483	-0.0593216	-0.555416	0.583012	0.939857	-0.0050551	-0.113272	0.910622	0.999351
7.03_519.9026m/z	0.0112677	0.330691	0.743335	0.927113	0.0127002	0.186476	0.853413	0.999483	-0.0985827	-1.15463	0.257982	0.857122	-0.0124319	-0.348471	0.730088	0.999351
7.03_503.8259n	0.0103544	0.320478	0.750981	0.927113	0.028461	0.440703	0.662805	0.999483	-0.0673988	-0.832491	0.412163	0.917864	-0.00114112	-0.0337322	0.97333	0.999351
7.03_596.8517m/z	0.0132644	0.550074	0.586622	0.896184	0.0409314	0.849204	0.402956	0.999483	0.141197	2.33675	0.0268184	0.628378	0.0363084	1.43807	0.161477	0.999351
7.03_421.9256m/z	0.00753789	0.212914	0.832934	0.946148	0.012306	0.173897	0.863195	0.999483	-0.0653737	-0.736903	0.4673	0.928654	-0.0139336	-0.375888	0.709828	0.999351
7.05_318.8963m/z	0.00421239	0.38516	0.703024	0.926281	0.00486339	0.222471	0.825559	0.999483	0.028961	1.05677	0.299634	0.876428	-0.00423937	-0.370215	0.714003	0.999351
7.05_320.8821m/z	0.000536486	0.0464246	0.963301	0.993205	-0.0205112	-0.887978	0.382102	0.999483	0.0411076	1.4196	0.166742	0.842748	-0.00135089	-0.111648	0.911898	0.999351
7.05_362.9069m/z	-0.0851015	-2.11925	0.0430518	0.673009	-0.0518067	-0.645438	0.523887	0.999483	-0.212808	-2.11489	0.0434526	0.645803	0.00885046	0.2105	0.834799	0.999351
7.05_514.8540m/z	0.00357184	0.343537	0.733756	0.9271	-0.00367808	-0.176981	0.860795	0.999483	0.0354521	1.36075	0.184426	0.842748	-0.00255687	-0.234871	0.816015	0.999351
7.05_516.8409m/z	0.00865264	0.798856	0.431085	0.855633	-0.0139348	-0.643643	0.525034	0.999483	0.0398822	1.46944	0.152838	0.842748	0.000583285	0.0514328	0.959345	0.999351
7.05_715.8509m/z	0.0107517	0.410661	0.684441	0.926281	0.00968538	0.185075	0.854502	0.999483	-0.038808	-0.591539	0.558896	0.936831	-0.0103421	-0.377274	0.708809	0.999351
7.05_717.8553m/z	0.00704143	0.193986	0.847585	0.949663	0.0164353	0.226522	0.822438	0.999483	-0.0207699	-0.228348	0.821032	0.959673	-0.0102151	-0.268777	0.790068	0.999351
7.05_815.8239m/z	-0.00760654	-0.253384	0.801819	0.932246	-0.0213999	-0.356637	0.724032	0.999483	-0.074322	-0.988013	0.331591	0.895783	-0.00986296	-0.31379	0.756002	0.999351
7.05_996.7053m/z	-0.000101467	-0.00455495	0.996398	0.996467	-0.0176102	-0.395502	0.695464	0.999483	-0.038526	-0.690189	0.495746	0.934474	0.0102225	0.438284	0.664537	0.999351
7.07_694.3003m/z	0.0182236	0.964599	0.342987	0.845681	0.00339236	0.0898333	0.929058	0.999483	0.111518	2.35564	0.025712	0.628378	0.00843745	0.426543	0.672967	0.999351
7.07_614.8173m/z	0.0030794	0.269564	0.789469	0.932246	-0.00115521	-0.0505917	0.960009	0.999483	0.0537589	1.87802	0.0708096	0.647244	-0.00222015	-0.185617	0.854081	0.999351
7.07_913.7787m/z	-0.00194858	-0.147282	0.883963	0.960655	0.0270793	1.02398	0.314593	0.999483	0.0171168	0.516305	0.609687	0.939857	0.0109882	0.793228	0.434303	0.999351
7.07_220.9188m/z	0.010117	0.694408	0.493137	0.869356	0.000790579	0.0271476	0.978534	0.999483	0.0302384	0.828277	0.414504	0.917864	0.00983495	0.644726	0.524342	0.999351
7.07_612.8286m/z	0.00937046	0.79798	0.431585	0.855633	-0.00562757	-0.239759	0.81226	0.999483	0.0432638	1.47031	0.152604	0.842748	-0.000156707	-0.0127455	0.989921	0.999351
7.08_810.7715m/z	0.00408924	0.414141	0.68192	0.926281	-0.000202429	-0.0102566	0.991889	0.999483	0.0173108	0.699642	0.489912	0.930472	0.000426063	0.0412116	0.967419	0.999351
7.08_842.2643m/z	-0.000959179	-0.025404	0.979913	0.993205	0.0451324	0.598017	0.554626	0.999483	-0.128378	-1.3569	0.185631	0.842748	-0.0131724	-0.333201	0.74146	0.999351
7.08_940.2410m/z	-0.00923454	-0.225985	0.822852	0.940172	0.00491612	0.0601879	0.952433	0.999483	-0.0175922	-0.171805	0.864824	0.959673	-0.0112034	-0.26185	0.79535	0.999351
7.08_962.7381m/z	0.0147948	1.43769	0.161583	0.845681	-0.011016	-0.535558	0.596485	0.999483	-0.020044	-0.777311	0.443481	0.925266	0.00736665	0.683703	0.499771	0.999351
7.08_988.7370m/z	0.0136436	1.21451	0.234677	0.845681	0.00628746	0.280009	0.781525	0.999483	0.0184095	0.653988	0.518445	0.936831	0.00129383	0.11	0.913193	0.999351
7.10_726.8031m/z	0.0148414	0.957809	0.346341	0.845681	0.010005	0.323029	0.749069	0.999483	0.00979223	0.252196	0.802728	0.959673	0.003941	0.242912	0.809841	0.999351
7.10_728.8018m/z	0.0146903	0.993367	0.329022	0.845681	0.0149684	0.506381	0.616546	0.999483	0.00532228	0.143626	0.886823	0.959673	0.00153006	0.098816	0.921987	0.999351
7.10_763.2689m/z	-0.0182088	-0.312789	0.756754	0.930044	0.0419058	0.360136	0.721442	0.999483	-0.0313767	-0.215095	0.831249	0.959673	-0.0346843	-0.569041	0.573856	0.999351
7.10_822.7816m/z	0.0151089	0.961098	0.344714	0.845681	0.0112942	0.35943	0.721965	0.999483	0.0115982	0.294427	0.770599	0.959673	0.0049629	0.301516	0.765245	0.999351
7.10_824.7801m/z	0.0141164	0.886685	0.382787	0.855633	0.00867233	0.272524	0.787215	0.999483	0.00896224	0.224655	0.823876	0.959673	0.00295412	0.17722	0.860609	0.999351
7.10_826.7788m/z	0.0167636	1.07537	0.29137	0.845681	0.0144581	0.464008	0.646223	0.999483	-0.0052915	-0.135464	0.893212	0.959673	0.00104619	0.0640979	0.949347	0.999351
7.10_871.7661m/z	0.00539935	0.299325	0.766898	0.932246	0.0214575	0.59512	0.556534	0.999483	-0.0354505	-0.784292	0.439441	0.925266	0.00217637	0.115232	0.909082	0.999351
7.10_872.7679m/z	0.0102999	0.547649	0.588264	0.896184	-0.0105172	-0.279766	0.78171	0.999483	-0.0292075	-0.619752	0.540423	0.936831	0.00473344	0.240373	0.811789	0.999351
7.10_873.2694m/z	0.0228169	1.01232	0.320036	0.845681	-0.00836733	-0.185725	0.853996	0.999483	0.0466746	0.826411	0.415544	0.917864	0.00781635	0.331211	0.742946	0.999351
7.10_891.2530m/z	0.0173986	0.580775	0.566029	0.892525	-0.040663	-0.679071	0.502657	0.999483	-0.0424937	-0.566071	0.575846	0.939857	-0.0521809	-1.66358	0.107328	0.999351
7.10_890.2543m/z	-0.00465746	-0.0624499	0.950647	0.993087	-0.148085	-0.993381	0.329015	0.999483	0.0662969	0.354756	0.725426	0.959673	-0.000137749	-0.00176405	0.998605	0.999351
7.10_908.7506m/z	0.00487077	0.413453	0.682418	0.926281	0.012794	0.543321	0.5912	0.999483	0.0169955	0.575727	0.569389	0.939857	-0.000567107	-0.0459761	0.963655	0.999351
7.10_920.7584m/z	0.0171927	0.994473	0.328493	0.845681	0.0145328	0.420553	0.677286	0.999483	0.00566793	0.130835	0.896839	0.959673	0.00544024	0.300542	0.76598	0.999351
7.10_922.7580m/z	0.0159694	0.967702	0.341462	0.845681	0.0142568	0.432213	0.668891	0.999483	0.00820697	0.198468	0.84411	0.959673	0.00490404	0.283823	0.77863	0.999351
7.10_969.7443m/z	0.0139344	0.768403	0.448668	0.855633	0.026653	0.735309	0.468254	0.999483	-0.00139941	-0.0307963	0.97565	0.989177	0.000333686	0.0175743	0.986103	0.999351
7.10_970.2467m/z	0.0249682	1.07	0.293739	0.845681	0.0123955	0.265757	0.79237	0.999483	0.0130241	0.222739	0.825352	0.959673	0.0161162	0.659629	0.514871	0.999351
7.10_970.7449m/z	0.0168482	0.905514	0.372905	0.855633	0.0162192	0.436108	0.666096	0.999483	-0.0161651	-0.346717	0.731391	0.959673	0.00813582	0.417622	0.679402	0.999351
7.10_724.8046m/z	0.014933	0.959319	0.345593	0.845681	0.00835305	0.268463	0.790307	0.999483	0.012472	0.319747	0.751529	0.959673	0.0028555	0.175202	0.86218	0.999351
7.10_971.2463m/z	0.00819203	0.391906	0.698089	0.926281	0.00432764	0.103577	0.918242	0.999483	-0.0339549	-0.648256	0.52209	0.936831	0.00333279	0.152278	0.880057	0.999351
7.10_714.2798m/z	0.0136757	0.610001	0.546771	0.88822	0.0635161	1.41739	0.167381	0.999483	0.0759167	1.35136	0.187376	0.842748	-0.0246497	-1.0501	0.302633	0.999351
7.10_332.8961m/z	0.0136073	0.981719	0.334629	0.845681	0.00672954	0.242898	0.809851	0.999483	0.00787938	0.226862	0.822176	0.959673	0.00216144	0.148936	0.882669	0.999351
7.10_628.8262m/z	0.0148394	0.957523	0.346482	0.845681	0.0117166	0.378232	0.708105	0.999483	0.00537893	0.13851	0.890827	0.959673	0.00472589	0.291243	0.773008	0.999351
7.10_630.8246m/z	0.0155187	1.02752	0.312952	0.845681	0.011418	0.378224	0.708111	0.999483	0.00844283	0.223088	0.825083	0.959673	0.00429639	0.271693	0.787847	0.999351
7.10_79.9906m/z	0.0113958	0.831185	0.412888	0.855633	-0.000186012	-0.00678765	0.994632	0.999483	0.0165869	0.482807	0.632979	0.949104	-0.000972748	-0.0677633	0.946455	0.999351
7.10_137.0431m/z	0.0159989	1.05776	0.299187	0.845681	0.0180052	0.595551	0.55625	0.999483	0.0222356	0.586678	0.562111	0.939529	-0.0010891	-0.0687711	0.94566	0.999351
7.10_138.9388m/z	0.0135013	1.04445	0.305196	0.845681	0.00519385	0.201013	0.842139	0.999483	0.0160078	0.494193	0.625017	0.948518	-0.000624166	-0.0461159	0.963545	0.999351
7.10_140.9379m/z	0.01476	1.09519	0.282748	0.845681	0.00163972	0.0608687	0.951895	0.999483	0.0280742	0.83131	0.412818	0.917864	0.00381811	0.270577	0.788697	0.999351
7.10_234.9184m/z	0.0137112	1.01264	0.319887	0.845681	0.0069933	0.258395	0.797989	0.999483	0.0113388	0.334194	0.740719	0.959673	0.00101734	0.0717601	0.943302	0.999351
7.10_236.9163m/z	0.0131976	0.99205	0.329653	0.845681	0.00744283	0.279898	0.781609	0.999483	0.0140242	0.420699	0.67718	0.959673	0.00191919	0.137783	0.891396	0.999351
7.10_238.9152m/z	0.00823374	0.587486	0.561576	0.892392	-0.00147874	-0.0527858	0.958277	0.999483	0.0146351	0.416724	0.680051	0.959673	0.00157345	0.107225	0.915374	0.999351
7.10_136.9409m/z	0.012276	0.956588	0.346946	0.845681	0.00652119	0.254224	0.801177	0.999483	0.0145666	0.452981	0.654047	0.956543	-0.000249997	-0.0186055	0.985288	0.999351
7.10_336.8927m/z	0.0142293	1.02914	0.312206	0.845681	0.00968238	0.350345	0.728696	0.999483	0.0120028	0.346439	0.731598	0.959673	0.00245187	0.169367	0.866723	0.999351
7.10_430.8730m/z	0.0132521	0.930864	0.359865	0.855633	0.00899939	0.316255	0.75415	0.999483	0.00929324	0.260508	0.796374	0.959673	0.00223261	0.14978	0.88201	0.999351
7.10_432.8712m/z	0.0137937	0.972523	0.339101	0.845681	0.0114379	0.403449	0.689677	0.999483	0.00998832	0.281038	0.780744	0.959673	0.00200497	0.13501	0.893568	0.999351
7.10_434.8700m/z	0.0117451	0.876204	0.38836	0.855633	0.00564625	0.210732	0.83462	0.999483	-0.00443837	-0.132137	0.895819	0.959673	0.002054	0.146348	0.884693	0.999351
7.10_528.8506m/z	0.0133025	0.892492	0.379721	0.855633	0.00941751	0.316105	0.754263	0.999483	0.00669858	0.179353	0.85895	0.959673	0.00385299	0.246894	0.806788	0.999351
7.10_530.8488m/z	0.014246	0.971365	0.339667	0.845681	0.0107081	0.365278	0.717643	0.999483	0.00781446	0.212639	0.833146	0.959673	0.00283255	0.184462	0.854978	0.999351
7.10_626.8281m/z	0.0144261	0.919304	0.365773	0.855633	0.0120634	0.384594	0.703438	0.999483	0.00686847	0.174673	0.862591	0.959673	0.00507633	0.308959	0.759635	0.999351
7.10_532.8474m/z	0.014392	1.00294	0.324461	0.845681	0.0103119	0.359515	0.721902	0.999483	0.0007612	0.0211694	0.98326	0.991737	0.00141624	0.0942611	0.925572	0.999351
7.10_334.8940m/z	0.0138045	0.996107	0.327712	0.845681	0.00895689	0.323344	0.748833	0.999483	0.00754712	0.21733	0.829524	0.959673	0.00157841	0.108778	0.914152	0.999351
7.12_914.2604m/z	-0.0471791	-0.683832	0.499691	0.869998	-0.146074	-1.05924	0.298525	0.999483	-0.00792085	-0.0458168	0.963781	0.987394	0.0369791	0.511913	0.612718	0.999351
7.12_987.7308m/z	0.0204753	0.823672	0.417073	0.855633	-0.00844249	-0.169909	0.866301	0.999483	-0.0705	-1.13179	0.267305	0.857122	-0.00119746	-0.046007	0.963631	0.999351
7.12_859.7381n	0.0108961	0.710595	0.483201	0.869356	-0.00267531	-0.0872868	0.931064	0.999483	-0.0148825	-0.387329	0.701436	0.959673	0.00250372	0.155947	0.877192	0.999351
7.13_692.7938n	0.00474011	0.413542	0.682354	0.926281	-0.00920379	-0.401717	0.690936	0.999483	0.0375969	1.30899	0.201159	0.857122	-0.00231733	-0.193089	0.84828	0.999351
7.13_712.7931m/z	0.00855164	0.697131	0.491457	0.869356	0.00474872	0.193671	0.847829	0.999483	0.0421712	1.37194	0.180954	0.842748	-0.00354327	-0.275873	0.784667	0.999351
7.13_792.7838m/z	0.00474874	0.435829	0.666296	0.926281	-0.0106881	-0.490749	0.62742	0.999483	0.0313426	1.14796	0.26068	0.857122	-0.00374128	-0.327942	0.74539	0.999351
7.13_890.7599m/z	0.00765339	0.637902	0.52871	0.881482	0.00857345	0.357502	0.723391	0.999483	0.0635175	2.11275	0.0436504	0.645803	0.00561383	0.446889	0.658386	0.999351
7.13_941.1954n	-0.0220855	-0.703638	0.487457	0.869356	0.0707368	1.12749	0.269088	0.999483	0.00780503	0.0992363	0.921656	0.966253	-0.00432714	-0.131669	0.896186	0.999351
7.13_989.2304m/z	-0.0473559	-1.07149	0.293081	0.845681	0.0867469	0.98195	0.334517	0.999483	-0.00250678	-0.0226351	0.982102	0.991737	0.0118377	0.255812	0.799963	0.999351
7.15_957.7160n	0.00701058	0.523819	0.604518	0.901705	-0.0131886	-0.493	0.625849	0.999483	-0.020941	-0.624422	0.537395	0.936831	-0.00517354	-0.369194	0.714755	0.999351
7.15_888.7478n	0.00771249	0.585498	0.562893	0.892392	0.00371504	0.141097	0.888802	0.999483	0.029212	0.885005	0.383677	0.917484	0.00515481	0.373752	0.711399	0.999351
7.15_904.7829m/z	0.0243885	1.63617	0.112975	0.768493	0.00746682	0.250612	0.80394	0.999483	0.0449285	1.20287	0.23908	0.857122	-0.0118364	-0.758406	0.454533	0.999351
7.15_864.7565m/z	0.0136287	0.928268	0.361187	0.855633	-0.0029292	-0.0998136	0.921202	0.999483	-0.0355335	-0.965849	0.342372	0.895783	-0.00494012	-0.321362	0.750318	0.999351
7.15_790.7718n	0.00873338	0.779022	0.442489	0.855633	-0.00479596	-0.214026	0.832075	0.999483	0.0304681	1.08459	0.287335	0.876428	-0.002128	-0.181292	0.857442	0.999351
7.15_664.7920m/z	0.00353343	0.272541	0.787202	0.932246	-0.00585851	-0.226071	0.822785	0.999483	0.0237659	0.731547	0.470512	0.928654	-0.00941603	-0.693654	0.493603	0.999351
7.15_685.7854n	0.0141275	0.974644	0.338066	0.845681	-0.00221099	-0.0763113	0.939713	0.999483	-0.0037652	-0.103662	0.918175	0.965693	-0.00588704	-0.387897	0.70102	0.999351
7.15_694.8073m/z	-0.00206446	-0.187798	0.852387	0.949663	0.00857636	0.39031	0.699255	0.999483	0.0446421	1.62063	0.116285	0.820668	0.00975737	0.847728	0.403764	0.999351
7.15_371.9662m/z	-0.083535	-1.7227	0.0959505	0.741639	-0.0482494	-0.497801	0.622504	0.999483	-0.188129	-1.54828	0.132762	0.842748	-0.00911927	-0.179614	0.858746	0.999351
7.15_176.0114m/z	-0.0903391	-1.56535	0.128711	0.809635	-0.167379	-1.45098	0.157876	0.999483	-0.161231	-1.11491	0.27435	0.862874	-0.047234	-0.781684	0.440948	0.999351
7.15_761.7608n	0.00691333	0.54801	0.588019	0.896184	-0.0265094	-1.0513	0.302094	0.999483	-0.0101489	-0.32105	0.750552	0.959673	-0.00187471	-0.14193	0.888149	0.999351
7.16_661.7869n	0.0134647	0.733863	0.469121	0.862504	-0.00191395	-0.0521882	0.958749	0.999483	-0.024303	-0.528605	0.601237	0.939857	0.000269604	0.0140341	0.988902	0.999351
7.16_792.2776m/z	0.00599136	0.238703	0.813071	0.936312	0.00316878	0.0631609	0.950086	0.999483	0.0313292	0.498122	0.62228	0.948098	0.00686148	0.26109	0.79593	0.999351
7.16_950.7413m/z	-0.0209849	-1.07018	0.293659	0.845681	0.0164192	0.418914	0.678469	0.999483	-0.027921	-0.568243	0.57439	0.939857	0.00134045	0.0652892	0.948407	0.999351
7.16_955.7205n	0.0141981	1.02698	0.313201	0.845681	0.000499644	0.0180807	0.985702	0.999483	0.0118745	0.342768	0.734328	0.959673	0.00427201	0.295124	0.770072	0.999351
7.18_949.7336m/z	-0.0106585	-0.330582	0.743417	0.927113	-0.0673182	-1.04457	0.30514	0.999483	0.0551112	0.682141	0.500743	0.936831	0.015398	0.456126	0.651811	0.999351
7.18_857.7429n	0.0163916	0.971839	0.339436	0.845681	0.0162636	0.482406	0.63326	0.999483	-0.0325528	-0.770219	0.447607	0.925266	-0.00281285	-0.159279	0.87459	0.999351
7.18_840.7694m/z	0.00389544	0.321329	0.750343	0.927113	-0.0108216	-0.446588	0.658601	0.999483	-0.00210976	-0.0694513	0.945123	0.979351	-0.00689524	-0.543229	0.591263	0.999351
7.18_812.2536m/z	0.0294898	0.692187	0.49451	0.869356	-0.149347	-1.75377	0.09039	0.999483	-0.0391218	-0.366458	0.716773	0.959673	-0.020598	-0.461761	0.647813	0.999351
7.18_798.7482m/z	-0.0252029	-1.00758	0.322267	0.845681	0.0866577	1.73325	0.0940318	0.999483	0.0378505	0.603886	0.550772	0.936831	-0.00923695	-0.352694	0.726954	0.999351
7.18_759.7649n	0.0118648	0.78777	0.437437	0.855633	-0.00538693	-0.178938	0.859272	0.999483	-0.0294841	-0.781232	0.441209	0.925266	-0.00392077	-0.248627	0.80546	0.999351
7.18_666.7804m/z	-0.00388297	-0.247773	0.806115	0.932246	-0.0125063	-0.399245	0.692736	0.999483	-0.011437	-0.291243	0.773008	0.959673	-0.00203921	-0.124277	0.901982	0.999351
7.18_586.8163m/z	0.00402942	0.196895	0.845329	0.949663	0.0343508	0.839756	0.408144	0.999483	-0.00968055	-0.188776	0.851627	0.959673	-0.00039645	-0.0185021	0.985369	0.999351
7.18_290.8870m/z	-0.0170995	-0.587893	0.561307	0.892392	0.0275412	0.47372	0.639365	0.999483	-0.0647986	-0.889068	0.381526	0.917484	-0.0168693	-0.553927	0.584017	0.999351
7.18_742.7926m/z	0.00798123	0.563621	0.57749	0.893734	-0.0138238	-0.488393	0.629067	0.999483	-0.0238266	-0.671481	0.507406	0.936831	-0.00943058	-0.636057	0.529895	0.999351
7.20_642.8240m/z	0.025241	0.65946	0.514978	0.881482	-0.00204835	-0.0267738	0.97883	0.999483	-0.10918	-1.13836	0.264599	0.857122	-0.0149901	-0.374048	0.711181	0.999351
7.20_644.8214m/z	0.055481	1.71978	0.096488	0.741639	0.0146821	0.227687	0.821541	0.999483	-0.0840839	-1.04015	0.307154	0.877167	-0.0133072	-0.393963	0.696587	0.999351
7.20_646.8151m/z	0.00613988	0.257762	0.798472	0.932246	-0.00859048	-0.180426	0.858115	0.999483	-0.0410955	-0.688505	0.496789	0.934474	-0.00790738	-0.317053	0.753551	0.999351
7.20_936.7541m/z	-0.0214091	-0.51753	0.608843	0.901705	0.0328207	0.396924	0.694427	0.999483	-0.162329	-1.56598	0.128564	0.842748	-0.00693406	-0.16009	0.873957	0.999351
7.20_938.7468m/z	0.0121756	0.958027	0.346233	0.845681	0.0206623	0.813371	0.422855	0.999483	0.00424987	0.13345	0.894791	0.959673	-0.00124877	-0.0938451	0.925899	0.999351
7.20_996.7023m/z	-0.00830637	-0.541284	0.592584	0.898088	0.0353167	1.15138	0.259296	0.999483	-0.0530689	-1.38009	0.178458	0.842748	-0.0144161	-0.897228	0.377233	0.999351
7.21_585.8797m/z	-0.00193742	-0.0489049	0.961342	0.993205	0.0563164	0.711191	0.482838	0.999483	0.101514	1.0226	0.315232	0.887039	0.0422922	1.0196	0.316631	0.999351
7.21_488.8385m/z	-0.0107795	-0.460621	0.648621	0.926281	0.00308737	0.066002	0.947844	0.999483	-0.0844917	-1.44083	0.160701	0.842748	-0.00166283	-0.0678628	0.946376	0.999351
7.21_566.8163m/z	-0.00835444	-0.512499	0.612313	0.902275	0.00219371	0.0673252	0.9468	0.999483	0.0112923	0.276446	0.784232	0.959673	-0.014465	-0.847486	0.403897	0.999351
7.21_389.9232m/z	-0.0139192	-0.364771	0.718018	0.926338	0.031373	0.411324	0.68396	0.999483	-0.117845	-1.23245	0.228011	0.857122	0.0677309	1.69524	0.101102	0.999351
7.21_291.9528m/z	-0.0292694	-0.9686	0.341021	0.845681	0.106707	1.76663	0.0881702	0.999483	-0.0688864	-0.90974	0.370709	0.916019	0.0220175	0.695885	0.492226	0.999351
7.21_487.9040m/z	-0.0223562	-0.425982	0.673372	0.926281	0.0603729	0.575517	0.569529	0.999483	0.200573	1.52517	0.138411	0.842748	0.0377353	0.686721	0.497896	0.999351
7.23_564.8194m/z	0.00302408	0.262817	0.794612	0.932246	-0.022671	-0.985719	0.332696	0.999483	0.0405743	1.40723	0.170342	0.842748	-0.0067721	-0.562113	0.578503	0.999351
7.23_588.8387m/z	-0.0173016	-0.830781	0.413112	0.855633	-0.00212585	-0.0510689	0.959632	0.999483	-0.0129357	-0.247881	0.806032	0.959673	-0.0103066	-0.472665	0.640109	0.999351
7.23_601.8880m/z	-0.00742632	-0.177989	0.860011	0.951051	0.0790641	0.948029	0.35121	0.999483	-0.0272061	-0.260219	0.796595	0.959673	0.00122165	0.0279644	0.977889	0.999351
7.23_610.8527m/z	0.0178732	1.3219	0.196881	0.845681	-0.000778673	-0.0288119	0.977219	0.999483	0.0481417	1.42092	0.16636	0.842748	-0.000137141	-0.0096873	0.992339	0.999351
7.23_656.8292m/z	-0.0545732	-1.9292	0.0638766	0.676987	-0.0541474	-0.957634	0.346428	0.999483	-0.00850917	-0.120044	0.905304	0.959673	0.0106237	0.358687	0.722515	0.999351
7.23_806.8070m/z	0.012705	0.906332	0.372479	0.855633	-0.000355132	-0.0126743	0.989977	0.999483	0.0302111	0.860068	0.397042	0.917484	-0.00898988	-0.612499	0.54514	0.999351
7.23_833.7564n	-0.0262159	-1.36733	0.182377	0.845681	0.0134875	0.351936	0.727516	0.999483	0.00891757	0.185613	0.854084	0.959673	0.0052002	0.259041	0.797495	0.999351
7.25_900.7369m/z	-0.000506898	-0.0276873	0.978108	0.993205	-0.0147622	-0.403399	0.689713	0.999483	0.0267902	0.58397	0.563907	0.939844	0.00342453	0.178649	0.859497	0.999351
7.25_833.7610m/z	0.0816929	1.16649	0.253238	0.845681	-0.0271556	-0.193989	0.847582	0.999483	-0.0926985	-0.528228	0.601495	0.939857	0.0263476	0.359316	0.722049	0.999351
7.25_800.7458m/z	-0.0262274	-1.56779	0.128142	0.809635	-0.04284	-1.28116	0.210626	0.999483	0.0501296	1.19586	0.241762	0.857122	-0.000154497	-0.00882044	0.993025	0.999351
7.25_754.7925m/z	-0.0395928	-1.77615	0.0865566	0.741639	-0.037028	-0.831028	0.412975	0.999483	0.0148241	0.26539	0.79265	0.959673	0.0302457	1.29588	0.205576	0.999351
7.25_895.7240n	-0.0861263	-3.29555	0.00266634	0.311961	0.0356104	0.681698	0.501019	0.999483	0.0152504	0.232878	0.817547	0.959673	-0.00168523	-0.0615873	0.951328	0.999351
7.25_702.7715m/z	-0.00237367	-0.0931662	0.926434	0.9836	-0.00190662	-0.0374391	0.9704	0.999483	0.0502632	0.787301	0.437707	0.925266	0.00525743	0.197083	0.845183	0.999351
7.25_306.9522m/z	-0.116507	-0.767933	0.448942	0.855633	0.220948	0.728595	0.472288	0.999483	-0.33844	-0.890242	0.380907	0.917484	-0.114595	-0.721407	0.476629	0.999351
7.25_736.7883m/z	-0.0177327	-0.269119	0.789807	0.932246	-0.0630265	-0.478538	0.635976	0.999483	-0.105996	-0.641965	0.526107	0.936831	0.00705581	0.102272	0.919268	0.999351
7.26_888.7954m/z	0.0322867	1.08704	0.286272	0.845681	0.0886675	1.49351	0.146466	0.999483	0.0524187	0.704304	0.487049	0.930472	-0.00459666	-0.14781	0.88355	0.999351
7.26_771.7707m/z	0.0232288	0.551322	0.585778	0.896184	0.0469751	0.557789	0.581413	0.999483	0.0180012	0.170503	0.865838	0.959673	0.00667031	0.151205	0.880896	0.999351
7.26_766.7664m/z	0.00136359	0.0746395	0.941031	0.987555	0.00971522	0.266049	0.792147	0.999483	-0.0156248	-0.341314	0.735411	0.959673	-0.0268125	-1.40172	0.171965	0.999351
7.26_704.7808m/z	-0.0285727	-1.3216	0.196979	0.845681	-0.0285989	-0.661789	0.513506	0.999483	0.0121217	0.22375	0.824573	0.959673	-0.0113541	-0.50158	0.619876	0.999351
7.26_672.8040m/z	0.00875332	0.28378	0.778663	0.932246	9.26529e-05	0.00150276	0.998812	0.999483	-0.0128299	-0.165992	0.869354	0.959673	-0.004721	-0.146178	0.884826	0.999351
7.26_558.8606m/z	-0.0519936	-0.815369	0.42173	0.855633	0.206885	1.62315	0.115743	0.999483	-0.144875	-0.906676	0.3723	0.916019	-0.0370672	-0.55518	0.583172	0.999351
7.26_512.8758m/z	0.00993675	0.74609	0.461819	0.857944	-0.00188729	-0.0708939	0.943985	0.999483	0.0382353	1.14568	0.261605	0.857122	-0.00429289	-0.307848	0.760472	0.999351
7.26_414.8984m/z	0.0114615	0.890293	0.38088	0.855633	-0.00979393	-0.380601	0.706366	0.999483	0.036931	1.14481	0.261959	0.857122	-0.006208	-0.460555	0.648668	0.999351
7.26_193.9846m/z	-0.0239399	-0.629282	0.534256	0.881482	0.0431717	0.567735	0.57473	0.999483	0.0769488	0.807195	0.426345	0.920338	0.0264256	0.663419	0.512477	0.999351
7.26_604.7844m/z	-0.0266267	-1.25036	0.221497	0.845681	0.0695001	1.63278	0.113691	0.999483	0.0326066	0.611051	0.546085	0.936831	0.0270849	1.21475	0.234588	0.999351
7.28_668.8035m/z	0.000490859	0.0298479	0.9764	0.993205	-0.0090896	-0.276519	0.784176	0.999483	-0.0212273	-0.515118	0.610506	0.939857	-0.0133796	-0.777033	0.443642	0.999351
7.28_876.7064m/z	-0.0658618	-1.95825	0.0602116	0.676987	0.0236499	0.351793	0.727622	0.999483	0.00532641	0.0632009	0.950055	0.980215	0.00796382	0.22615	0.822725	0.999351
7.28_790.8274m/z	0.031598	1.1169	0.27351	0.845681	-0.00900993	-0.159331	0.87455	0.999483	0.0441091	0.622212	0.538827	0.936831	-0.0255348	-0.862043	0.395973	0.999351
7.28_768.7865m/z	-0.00532446	-0.196427	0.845692	0.949663	-0.0149346	-0.27564	0.784845	0.999483	-0.0403394	-0.593894	0.557342	0.936831	-0.0048687	-0.171545	0.865026	0.999351
7.28_692.8528m/z	-0.000583804	-0.0236233	0.98132	0.993205	0.0221296	0.447991	0.6576	0.999483	0.0488028	0.788082	0.437257	0.925266	-0.00553162	-0.213779	0.832265	0.999351
7.28_631.7754n	-0.017666	-0.43795	0.664776	0.926281	0.210716	2.61342	0.0142501	0.999483	-0.0981915	-0.971437	0.339632	0.895783	-0.0859827	-2.03581	0.051311	0.999351
7.28_720.7763m/z	0.0556801	0.680112	0.502008	0.871181	-0.19342	-1.18196	0.247142	0.999483	-0.0842452	-0.410657	0.684444	0.959673	0.177455	2.07018	0.0477528	0.999351
7.28_596.8556m/z	0.000824657	0.0343993	0.972802	0.993205	-0.00647763	-0.135181	0.893434	0.999483	-0.0142184	-0.236691	0.814616	0.959673	-0.0486513	-1.93825	0.0627147	0.999351
7.28_276.9072m/z	-0.0649303	-1.42624	0.164832	0.845681	0.0362522	0.398386	0.693362	0.999483	-0.163642	-1.43448	0.162488	0.842748	0.0136088	0.285499	0.777359	0.999351
7.28_316.9223m/z	0.0093282	0.72941	0.471797	0.862504	0.00496403	0.194192	0.847425	0.999483	0.0362056	1.12981	0.268125	0.857122	-0.00454823	-0.33967	0.736635	0.999351
7.28_598.8263m/z	-0.0313286	-1.08464	0.287314	0.845681	0.0340703	0.590126	0.55983	0.999483	0.0355127	0.490662	0.627481	0.948518	0.00903594	0.298785	0.767306	0.999351
7.28_567.3316m/z	0.0485511	1.9603	0.0599595	0.676987	0.0108268	0.218699	0.828468	0.999483	0.00823189	0.132641	0.895424	0.959673	-0.00754	-0.29076	0.773373	0.999351
7.28_361.8869m/z	-0.0693625	-1.92404	0.0645485	0.676987	0.0555596	0.771029	0.447135	0.999483	-0.0541078	-0.598966	0.554002	0.936831	0.0295999	0.784186	0.439502	0.999351
7.29_166.9518m/z	-0.0674227	-1.79683	0.0831367	0.736894	-0.0563566	-0.751397	0.458671	0.999483	-0.0436144	-0.463858	0.646328	0.950344	0.00276969	0.0704974	0.944298	0.999351
7.29_218.9446m/z	-0.0944854	-2.6227	0.0139433	0.540204	-0.0403539	-0.560394	0.579659	0.999483	-0.0271174	-0.30039	0.766094	0.959673	0.0113242	0.300215	0.766226	0.999351
7.29_330.0554m/z	-0.0412672	-0.518584	0.608117	0.901705	0.201977	1.26981	0.214584	0.999483	-0.178853	-0.896939	0.377384	0.917484	-0.075723	-0.908826	0.371183	0.999351
7.29_498.8804m/z	0.026862	1.17246	0.250873	0.845681	0.0346917	0.757546	0.455039	0.999483	0.0409955	0.714084	0.481074	0.929168	-0.0148438	-0.618791	0.541046	0.999351
7.29_594.8789m/z	0.00665859	0.320282	0.751128	0.927113	0.00818261	0.196909	0.845319	0.999483	0.0762192	1.46308	0.15456	0.842748	0.0244728	1.12428	0.270423	0.999351
7.29_652.8289m/z	-0.00635231	-0.127494	0.899459	0.966064	0.317824	3.19131	0.00347576	0.999483	-0.0621795	-0.498035	0.622341	0.948098	0.0183429	0.351615	0.727754	0.999351
7.29_960.9579m/z	-0.006036	-0.291528	0.772792	0.932246	0.00246471	0.0595552	0.952932	0.999483	0.00612549	0.118066	0.906857	0.959673	-0.0200761	-0.926081	0.362302	0.999351
7.29_220.9307m/z	-0.0464428	-2.21426	0.0351065	0.649729	0.0127664	0.30451	0.762987	0.999483	-0.020256	-0.385406	0.702843	0.959673	-0.000648813	-0.0295441	0.97664	0.999351
7.31_500.8637m/z	-0.0523971	-1.04453	0.305155	0.845681	0.0998108	0.995443	0.32803	0.999483	-0.0360498	-0.286795	0.776376	0.959673	0.0179473	0.341708	0.735117	0.999351
7.31_400.9061m/z	-0.0223696	-1.16058	0.255594	0.845681	0.0249833	0.64847	0.521954	0.999483	0.111467	2.3079	0.0285922	0.628378	0.00670693	0.332338	0.742104	0.999351
7.31_496.9014m/z	0.0192066	0.988656	0.331282	0.845681	0.019612	0.505054	0.617466	0.999483	0.00323161	0.0663845	0.947543	0.979351	0.0046538	0.228792	0.82069	0.999351
7.31_398.9248m/z	0.0137831	0.647318	0.522688	0.881482	-0.00158127	-0.0371536	0.970626	0.999483	-0.0163088	-0.305667	0.762115	0.959673	0.0125567	0.563233	0.577751	0.999351
7.31_308.8508m/z	-0.113883	-1.31762	0.19829	0.845681	0.107795	0.623957	0.537696	0.999483	0.263142	1.215	0.234492	0.857122	0.0775717	0.857188	0.398604	0.999351
7.31_232.0763m/z	0.000375472	0.0317133	0.974925	0.993205	-0.0117203	-0.495253	0.624279	0.999483	-0.0167849	-0.565767	0.57605	0.939857	0.00253205	0.204257	0.839627	0.999351
7.31_98.0013m/z	0.0153541	0.811272	0.424039	0.855633	-0.0180629	-0.477476	0.636722	0.999483	0.0814279	1.71699	0.0970026	0.744172	-0.0211116	-1.06538	0.295789	0.999351
7.33_120.9666m/z	-0.00720925	-0.589714	0.560102	0.892392	-0.00646262	-0.264474	0.793348	0.999483	0.00612743	0.200025	0.842904	0.959673	0.00122719	0.0958741	0.924302	0.999351
7.33_300.9514m/z	-0.0283535	-1.50415	0.143718	0.838294	0.0147976	0.392736	0.697483	0.999483	-0.0107117	-0.226776	0.822242	0.959673	0.0055923	0.283345	0.778993	0.999351
7.33_351.1025m/z	0.00020062	0.0143111	0.988683	0.996467	-0.0135103	-0.482154	0.633437	0.999483	0.0074373	0.211722	0.833854	0.959673	-0.000831195	-0.0566291	0.955242	0.999351
7.33_435.2554m/z	0.0260917	1.57415	0.126663	0.809635	-0.000537233	-0.0162155	0.987177	0.999483	0.00824067	0.198409	0.844156	0.959673	-0.000228591	-0.0131717	0.989584	0.999351
7.33_437.2109m/z	0.0360185	1.83877	0.0765572	0.722354	-0.023684	-0.604896	0.55011	0.999483	0.00367907	0.0749537	0.940783	0.979285	-0.00695342	-0.339032	0.73711	0.999351
7.34_603.5230m/z	-0.00163307	-0.112798	0.910994	0.970259	0.0241732	0.835323	0.410593	0.999483	0.0190526	0.525175	0.603588	0.939857	-0.00529961	-0.349607	0.729244	0.999351
7.34_575.4919m/z	0.0102324	0.774329	0.445213	0.855633	-0.0184215	-0.697422	0.491278	0.999483	-0.00365261	-0.110307	0.912951	0.964037	0.000577628	0.041748	0.966995	0.999351
7.34_156.0435m/z	-0.00413613	-0.360103	0.721467	0.926338	-0.00294498	-0.128274	0.898847	0.999483	0.0301255	1.0467	0.304174	0.877167	0.00993778	0.826346	0.41558	0.999351
7.34_277.1088m/z	0.0036374	0.227378	0.821778	0.940172	0.00437984	0.136974	0.89203	0.999483	-0.0340321	-0.848986	0.403076	0.917507	-0.0038564	-0.230239	0.819576	0.999351
7.36_317.0003m/z	0.112255	2.21109	0.0353492	0.649729	0.0211808	0.208721	0.836174	0.999483	0.226985	1.78423	0.0852065	0.700608	-0.0707383	-1.33074	0.193989	0.999351
7.36_453.1774m/z	0.0264004	1.38947	0.175619	0.845681	0.000344199	0.009063	0.992833	0.999483	0.00745539	0.15659	0.87669	0.959673	-0.00264023	-0.132715	0.895366	0.999351
7.37_301.0305m/z	0.0267418	1.28704	0.2086	0.845681	-0.0307342	-0.740024	0.465434	0.999483	0.0345449	0.663496	0.512428	0.936831	-0.00287925	-0.132349	0.895653	0.999351
7.39_241.0121m/z	-0.00990602	-0.439177	0.663897	0.926281	0.00734581	0.162931	0.871741	0.999483	-0.0686824	-1.21518	0.234426	0.857122	-0.0157529	-0.667024	0.510206	0.999351
7.39_394.3065m/z	0.00966343	0.503695	0.618408	0.906223	-0.042567	-1.11002	0.276412	0.999483	-0.00565622	-0.117657	0.907178	0.959673	0.00551535	0.274568	0.78566	0.999351
7.42_701.4112m/z	0.0422569	2.03095	0.0518332	0.676987	-0.0160613	-0.386193	0.702267	0.999483	-0.00205042	-0.0393276	0.968908	0.987476	-0.0105409	-0.483857	0.632243	0.999351
7.44_802.3974m/z	0.0542373	1.59234	0.122514	0.809635	0.016876	0.247874	0.806037	0.999483	-0.0420471	-0.492637	0.626103	0.948518	0.0236387	0.662827	0.51285	0.999351
7.44_774.3616m/z	0.0272052	1.0533	0.301189	0.845681	-0.0434339	-0.841306	0.40729	0.999483	-0.079922	-1.23487	0.22712	0.857122	-0.00319448	-0.118125	0.90681	0.999351
7.44_261.0544m/z	-0.0165616	-0.607944	0.548115	0.88822	-0.0606832	-1.11443	0.274552	0.999483	-0.0665223	-0.974498	0.338137	0.895783	0.0323213	1.13315	0.26674	0.999351
7.44_746.3333m/z	0.0187849	0.876535	0.388183	0.855633	-0.00298541	-0.0696926	0.944933	0.999483	-0.0216074	-0.402361	0.690467	0.959673	0.00518648	0.231138	0.818885	0.999351
7.46_226.1065m/z	0.0655969	1.8504	0.0748127	0.722354	-0.138164	-1.94985	0.0612519	0.999483	0.0159587	0.179653	0.858716	0.959673	-0.0211883	-0.570848	0.572647	0.999351
7.46_690.2692m/z	0.0242245	1.21186	0.235674	0.845681	-0.0303412	-0.759372	0.453964	0.999483	-0.0675084	-1.34775	0.188522	0.842748	-0.0094735	-0.452635	0.654292	0.999351
7.46_718.3011m/z	0.0316646	1.99667	0.0556468	0.676987	-0.0347834	-1.09731	0.281837	0.999483	-0.00870107	-0.218957	0.828269	0.959673	0.00276101	0.16628	0.869129	0.999351
7.49_593.3465m/z	0.0121006	0.380601	0.706366	0.926338	-0.0263279	-0.414289	0.681813	0.999483	-0.0302906	-0.380212	0.706652	0.959673	0.0265166	0.796565	0.432393	0.999351
7.50_362.1582m/z	-0.0140601	-0.686817	0.497836	0.869356	-0.0715932	-1.74964	0.0911126	0.999483	-0.0784882	-1.53007	0.137197	0.842748	0.0055796	0.260314	0.796523	0.999351
7.50_219.1556m/z	0.0242509	0.754559	0.456801	0.857944	-0.00789294	-0.122864	0.90309	0.999483	0.118407	1.47027	0.152616	0.842748	-0.0445522	-1.32396	0.196204	0.999351
7.50_219.0272m/z	0.0255527	0.899947	0.375809	0.855633	-0.05689	-1.0024	0.32472	0.999483	-0.0238044	-0.334573	0.740436	0.959673	-0.0188326	-0.633478	0.531552	0.999351
7.50_162.0531n	0.0134065	0.56672	0.575411	0.893734	-0.0440158	-0.930862	0.359866	0.999483	0.0316913	0.534622	0.597123	0.939857	-0.0175733	-0.709492	0.483875	0.999351
7.50_97.0294m/z	0.0851651	1.69852	0.100476	0.741639	-0.025146	-0.2509	0.80372	0.999483	-0.114117	-0.908266	0.371474	0.916019	-0.0607579	-1.15731	0.256903	0.999351
7.50_180.0640n	0.0187483	0.799866	0.43051	0.855633	-0.0608828	-1.29949	0.204355	0.999483	-0.0362108	-0.616518	0.542524	0.936831	0.00461365	0.187992	0.852236	0.999351
7.52_145.0514m/z	0.00345543	0.15761	0.875893	0.958758	-0.0169474	-0.386731	0.701873	0.999483	0.062834	1.14375	0.262393	0.857122	-0.00933576	-0.406698	0.687316	0.999351
7.52_383.1179m/z	0.00323401	0.0793639	0.937307	0.987232	-0.101162	-1.242	0.224521	0.999483	-0.0265163	-0.259686	0.797002	0.959673	-0.0179695	-0.421168	0.676841	0.999351
7.52_559.5165m/z	0.0219198	0.928517	0.36106	0.855633	-0.0604409	-1.28087	0.210726	0.999483	0.00748224	0.126485	0.90025	0.959673	-0.0162997	-0.659437	0.514992	0.999351
7.52_663.0263n	-0.0774233	-1.08219	0.288384	0.845681	0.210178	1.46974	0.152758	0.999483	0.290409	1.61992	0.116437	0.820668	0.12448	1.66177	0.107694	0.999351
7.54_593.5196m/z	-0.100486	-2.08239	0.0465423	0.676987	0.0337685	0.3501	0.728879	0.999483	-0.0732157	-0.605501	0.549714	0.936831	0.00563159	0.111462	0.912043	0.999351
7.54_865.5017m/z	0.0409808	1.50404	0.143746	0.838294	-0.0524866	-0.963717	0.343421	0.999483	-0.00852076	-0.124799	0.901573	0.959673	-0.00758448	-0.265855	0.792295	0.999351
7.54_516.1788n	-0.0490177	-1.8832	0.0700789	0.719231	0.0495811	0.952978	0.34874	0.999483	0.0520797	0.798482	0.431298	0.924211	0.0325615	1.19478	0.242176	0.999351
7.54_328.0685m/z	-0.0261331	-1.01011	0.321073	0.845681	-0.0110155	-0.213014	0.832856	0.999483	0.0294721	0.454617	0.652883	0.956543	-0.00106998	-0.0394998	0.968772	0.999351
7.54_176.0103m/z	-0.0328542	-0.588488	0.560913	0.892392	0.0272186	0.243913	0.809073	0.999483	-0.187834	-1.34268	0.190137	0.842748	-0.00350827	-0.0600177	0.952567	0.999351
7.54_414.0105m/z	-0.0193009	-0.426172	0.673234	0.926281	0.0977449	1.07975	0.289448	0.999483	0.139899	1.23275	0.227898	0.857122	0.0605727	1.27739	0.211935	0.999351
7.55_160.0444m/z	-0.0484705	-1.24911	0.221945	0.845681	-0.0388534	-0.50093	0.620328	0.999483	-0.122445	-1.25927	0.218308	0.857122	-0.020157	-0.496123	0.623672	0.999351
7.55_381.2905m/z	0.0368029	1.5786	0.125637	0.809635	-0.0581184	-1.24718	0.222644	0.999483	-0.0485259	-0.83065	0.413185	0.917864	-0.000793273	-0.0324978	0.974305	0.999351
7.55_446.1424m/z	0.0101613	0.56453	0.57688	0.893734	-0.0103881	-0.288731	0.77491	0.999483	-0.032463	-0.719743	0.477636	0.929168	-0.0068307	-0.362444	0.719736	0.999351
7.55_789.0501m/z	-0.181123	-2.01041	0.0540893	0.676987	0.286536	1.59116	0.12278	0.999483	-0.0522744	-0.231555	0.818564	0.959673	0.0766423	0.812493	0.42335	0.999351
7.57_72.0817m/z	-0.0329258	-1.03916	0.307604	0.845681	-0.0190858	-0.301355	0.765366	0.999483	-0.0587867	-0.740419	0.465197	0.928654	-0.0311921	-0.94022	0.35513	0.999351
7.57_118.0882m/z	-0.0294971	-1.24085	0.224936	0.845681	-0.0171597	-0.36114	0.7207	0.999483	-0.0379518	-0.63713	0.529205	0.936831	-0.0199724	-0.80244	0.429044	0.999351
7.57_148.0966m/z	-0.0579798	-2.48355	0.0192507	0.59205	0.00221799	0.0475311	0.962427	0.999483	-0.0836416	-1.42979	0.163821	0.842748	-0.0204766	-0.837709	0.409274	0.999351
7.57_186.0572m/z	0.0326677	1.49253	0.146721	0.838294	-0.00951731	-0.217541	0.829361	0.999483	-0.0224329	-0.409019	0.685631	0.959673	-0.00746305	-0.325657	0.7471	0.999351
7.57_268.1242m/z	0.0770084	1.73364	0.0939608	0.741639	0.062689	0.706048	0.48598	0.999483	0.0536037	0.48158	0.633839	0.949104	0.0213124	0.458239	0.65031	0.999351
7.57_670.2943m/z	-0.0466377	-0.932698	0.358934	0.855633	0.0729823	0.730204	0.471319	0.999483	-0.135516	-1.08155	0.28866	0.876428	0.0682337	1.30329	0.203069	0.999351
7.58_492.1486n	-0.0838909	-2.61101	0.0143305	0.540204	0.12444	1.93765	0.0627909	0.999483	-0.0485206	-0.602663	0.551574	0.936831	0.0388413	1.15459	0.257998	0.999351
7.58_618.1488m/z	-0.228194	-2.85858	0.00793723	0.540204	0.228689	1.43322	0.162846	0.999483	-0.063683	-0.318363	0.752568	0.959673	0.0777249	0.929918	0.360346	0.999351
7.58_811.0337m/z	-0.0720593	-1.08395	0.287614	0.845681	0.152962	1.15113	0.259395	0.999483	0.221499	1.32968	0.194336	0.84729	0.108303	1.55597	0.130926	0.999351
7.58_467.2446m/z	0.00824763	0.24819	0.805795	0.932246	-0.0226169	-0.340496	0.73602	0.999483	-0.160265	-1.92463	0.0644711	0.645803	-0.0141632	-0.407056	0.687056	0.999351
7.58_599.2548m/z	-0.0684887	-1.28815	0.208215	0.845681	-0.0444535	-0.41829	0.67892	0.999483	-0.130908	-0.982579	0.334213	0.895783	0.0211419	0.37978	0.706968	0.999351
7.58_280.1328n	-0.0260037	-1.14382	0.262366	0.845681	-0.0702724	-1.54642	0.133209	0.999483	-0.0342972	-0.602051	0.551975	0.936831	-0.027679	-1.16282	0.254699	0.999351
7.58_243.1015m/z	-0.0483236	-2.88872	0.00737558	0.540204	-0.00259681	-0.0776619	0.938648	0.999483	-0.0268427	-0.640363	0.527132	0.936831	0.0086736	0.495205	0.624312	0.999351
7.58_151.0567m/z	0.0203094	0.797666	0.431764	0.855633	-0.0353588	-0.694775	0.49291	0.999483	0.0578006	0.905963	0.372671	0.916019	-0.0141881	-0.532215	0.598767	0.999351
7.58_392.2019m/z	0.0474271	1.66396	0.107253	0.741639	-0.0320819	-0.563117	0.577828	0.999483	0.0127015	0.177837	0.860129	0.959673	0.0252298	0.845414	0.405032	0.999351
7.60_224.1255m/z	0.011678	0.39704	0.694342	0.926281	-0.0148467	-0.252533	0.80247	0.999483	0.0320077	0.434283	0.667404	0.959673	0.0298551	0.969447	0.340606	0.999351
7.60_501.1363m/z	-0.0706955	-1.84957	0.0749362	0.722354	0.0556575	0.728495	0.472348	0.999483	-0.0131019	-0.136794	0.89217	0.959673	0.00705204	0.176212	0.861394	0.999351
7.62_572.0833m/z	0.213508	2.66042	0.0127594	0.540204	-0.167562	-1.04456	0.305141	0.999483	0.0898854	0.44697	0.658328	0.95931	0.0378208	0.450097	0.6561	0.999351
7.62_729.9986m/z	0.157533	2.23909	0.0332602	0.649729	0.0862856	0.613568	0.544444	0.999483	0.248981	1.41228	0.168864	0.842748	0.090128	1.22349	0.231321	0.999351
7.63_833.0162m/z	0.0446177	0.780966	0.441363	0.855633	0.0981738	0.859692	0.397245	0.999483	0.222109	1.55147	0.131997	0.842748	0.0372619	0.622915	0.538372	0.999351
7.67_307.0998m/z	-0.0302827	-1.12372	0.270657	0.845681	-0.0178988	-0.332285	0.742144	0.999483	-0.0148904	-0.220507	0.827073	0.959673	0.0335289	1.18829	0.244682	0.999351
7.67_517.0460m/z	0.0788672	1.06828	0.294498	0.845681	-0.101705	-0.689219	0.496347	0.999483	0.111961	0.605217	0.5499	0.936831	-0.0134897	-0.174515	0.862714	0.999351
7.67_557.1252m/z	-0.137907	-2.55091	0.0164837	0.567233	-0.0397817	-0.368142	0.71553	0.999483	-0.0784677	-0.579233	0.567054	0.939857	0.092444	1.63316	0.113611	0.999351
7.67_667.0303m/z	-0.173716	-1.42762	0.164437	0.845681	0.0278735	0.114601	0.909577	0.999483	0.269804	0.884863	0.383751	0.917484	0.0938711	0.736794	0.467365	0.999351
7.68_845.0271m/z	0.137534	2.04626	0.0502059	0.676987	-0.0351796	-0.261857	0.795345	0.999483	0.361915	2.14887	0.0404181	0.645803	-0.0348321	-0.494959	0.624483	0.999351
7.68_854.0023n	0.0876761	1.37969	0.178579	0.845681	-0.0399197	-0.314277	0.755636	0.999483	0.0401957	0.252426	0.802552	0.959673	0.0603455	0.906955	0.372155	0.999351
7.68_182.0816m/z	0.00958919	0.260902	0.796074	0.932246	-0.0746517	-1.01615	0.318241	0.999483	-0.00428775	-0.0465563	0.963197	0.987394	0.0285299	0.74137	0.46463	0.999351
7.68_136.0727m/z	0.0117173	0.51435	0.611036	0.902275	-0.0105018	-0.230631	0.819275	0.999483	-0.042918	-0.751837	0.45841	0.928654	0.0276641	1.15981	0.255901	0.999351
7.68_708.0006m/z	0.179102	3.32142	0.00249555	0.311961	-0.0310578	-0.28815	0.77535	0.999483	0.355692	2.6324	0.0136295	0.613329	0.0184235	0.326314	0.746609	0.999351
7.70_203.1170n	-0.00430303	-0.180422	0.858118	0.950766	0.0517246	1.08501	0.287152	0.999483	0.0571194	0.955768	0.347353	0.895783	0.0148444	0.594454	0.556972	0.999351
7.70_204.2473m/z	-0.0130339	-0.359289	0.722069	0.926338	0.0800713	1.10426	0.278862	0.999483	0.0764413	0.840917	0.407505	0.917864	0.0354505	0.933327	0.358615	0.999351
7.70_388.1136m/z	0.0504491	1.14868	0.260389	0.845681	-0.0820938	-0.935142	0.357695	0.999483	-0.0179417	-0.163028	0.871665	0.959673	-0.0164207	-0.357088	0.723698	0.999351
7.70_407.2296m/z	0.0145091	0.288782	0.774871	0.932246	0.0979474	0.975316	0.337738	0.999483	0.00700847	0.0556681	0.956001	0.984613	0.0628465	1.19468	0.242216	0.999351
7.70_420.0176m/z	0.0968548	2.36545	0.0251536	0.639777	-0.043582	-0.532505	0.598569	0.999483	-0.0148702	-0.144932	0.885801	0.959673	0.00952825	0.222252	0.825728	0.999351
7.71_839.0236m/z	0.111513	1.99684	0.0556271	0.676987	-0.0574185	-0.514391	0.611007	0.999483	0.114799	0.820367	0.418923	0.917864	0.0958264	1.63887	0.112409	0.999351
7.71_799.0675n	0.0303954	0.800577	0.430104	0.855633	0.0384669	0.50688	0.6162	0.999483	0.0935093	0.982886	0.334064	0.895783	0.0407136	1.02418	0.314503	0.999351
7.71_807.1194m/z	-0.0554615	-0.804989	0.427596	0.855633	0.0123021	0.0893308	0.929454	0.999483	0.175364	1.01576	0.318424	0.887039	0.147204	2.04059	0.0508027	0.999351
7.71_241.0896m/z	-0.0516583	-1.46234	0.154762	0.838294	0.0235489	0.333504	0.741234	0.999483	0.0460494	0.520217	0.606993	0.939857	0.000652093	0.0176302	0.986059	0.999351
7.71_138.0567m/z	-0.021867	-0.83105	0.412963	0.855633	-0.033757	-0.641838	0.526188	0.999483	-0.0169394	-0.256915	0.799119	0.959673	-0.0168473	-0.611518	0.54578	0.999351
7.71_70.0661m/z	-0.0187358	-0.563745	0.577407	0.893734	-0.0116615	-0.175544	0.861913	0.999483	-0.0588413	-0.706554	0.485671	0.930472	0.0106341	0.305597	0.762168	0.999351
7.71_174.1231m/z	-0.0338907	-1.24535	0.223306	0.845681	-0.00747593	-0.137435	0.891668	0.999483	-0.0892134	-1.30826	0.201403	0.857122	0.00911392	0.319856	0.751447	0.999351
7.73_318.1284m/z	0.0481979	1.17471	0.249984	0.845681	-0.0710816	-0.866729	0.393443	0.999483	-0.0476567	-0.463533	0.646559	0.950344	-0.0168788	-0.392902	0.697362	0.999351
7.73_490.1124n	-0.0483984	-1.51253	0.141582	0.838294	0.0620817	0.970645	0.340019	0.999483	-0.106322	-1.32602	0.195529	0.84729	0.0403969	1.20576	0.23798	0.999351
7.73_785.0966m/z	-0.0631239	-1.2828	0.210061	0.845681	-0.0689787	-0.701297	0.488894	0.999483	0.0323344	0.26223	0.79506	0.959673	0.0994063	1.92938	0.0638539	0.999351
7.75_607.5273m/z	0.0145072	0.298599	0.767446	0.932246	0.0568418	0.585323	0.563009	0.999483	0.126169	1.03636	0.308883	0.877167	0.0251343	0.494097	0.625084	0.999351
7.75_795.0588m/z	-0.0485709	-1.04649	0.30427	0.845681	0.0720564	0.776698	0.443836	0.999483	0.0248198	0.213407	0.832553	0.959673	0.0630856	1.29816	0.204804	0.999351
7.78_746.3405m/z	0.0607708	0.881996	0.385273	0.855633	0.0296369	0.215193	0.831174	0.999483	0.216112	1.25171	0.221012	0.857122	-0.0482265	-0.668494	0.509282	0.999351
7.78_719.5193m/z	0.031031	1.30943	0.20101	0.845681	0.00891392	0.188182	0.852088	0.999483	-0.139403	-2.34754	0.0261814	0.628378	0.0172764	0.696275	0.491985	0.999351
7.78_523.0497m/z	-0.0702742	-1.6161	0.117265	0.788504	0.0546019	0.628206	0.53495	0.999483	0.0506364	0.464716	0.645721	0.950344	0.0353084	0.775513	0.444525	0.999351
7.78_493.3151m/z	-0.0565026	-2.16646	0.0389226	0.649729	-0.00423958	-0.0813258	0.93576	0.999483	-0.0464284	-0.710428	0.483303	0.93004	-0.0111911	-0.40982	0.68505	0.999351
7.78_229.1544m/z	-0.0745746	-2.11203	0.0437168	0.673009	0.00210667	0.029849	0.976399	0.999483	-0.166958	-1.887	0.069548	0.645803	0.0606333	1.64006	0.112159	0.999351
7.78_510.3083m/z	-0.00401329	-0.0714567	0.943541	0.987555	0.0661092	0.58888	0.560654	0.999483	-0.223964	-1.59138	0.12273	0.834849	0.0461997	0.785635	0.438667	0.999351
7.78_125.0149n	-0.0980652	-2.71669	0.0111662	0.540204	0.0895709	1.24141	0.224734	0.999483	-0.0132974	-0.14701	0.884176	0.959673	0.0286483	0.757992	0.454776	0.999351
8.25_201.9887m/z	0.0492137	1.40293	0.171609	0.845681	0.0342801	0.488893	0.628718	0.999483	0.119408	1.35843	0.185152	0.842748	0.00528635	0.143928	0.886586	0.999351
8.26_575.4859m/z	0.0292283	0.741276	0.464686	0.857944	0.126255	1.60194	0.12037	0.999483	0.310358	3.14118	0.0039443	0.384569	0.00236377	0.0572561	0.954747	0.999351
8.85_110.0275m/z	-0.00523596	-0.0533052	0.957867	0.993205	0.0033188	0.0169035	0.986633	0.999483	-0.00359195	-0.0145934	0.98846	0.993555	0.101332	0.985281	0.332908	0.999351
8.99_169.0201n	-0.014608	-0.623922	0.53772	0.881482	0.00540355	0.115463	0.908901	0.999483	-0.132387	-2.25651	0.0320173	0.628378	0.0151799	0.619225	0.540764	0.999351
9.01_89.0484n	-0.0532727	-1.6769	0.104671	0.741639	-0.0228058	-0.359145	0.722175	0.999483	-0.0554927	-0.697095	0.49148	0.930472	-0.0114811	-0.345165	0.732544	0.999351
9.01_495.1601m/z	0.0176926	0.501428	0.619982	0.906223	-0.052424	-0.743308	0.463475	0.999483	-0.0205071	-0.231939	0.818269	0.959673	-0.0377734	-1.02245	0.315304	0.999351
9.01_581.3490m/z	0.0600127	1.11839	0.272887	0.845681	0.121344	1.13133	0.267495	0.999483	-0.0090519	-0.0673197	0.946805	0.979351	0.00525093	0.0934597	0.926203	0.999351
9.15_700.3293m/z	-0.022082	-0.623877	0.537749	0.881482	0.0550204	0.777689	0.443261	0.999483	0.157704	1.7781	0.0862287	0.700608	-0.0362826	-0.979034	0.335931	0.999351
9.15_613.3117m/z	0.320784	4.38357	0.000148606	0.0869342	0.0629756	0.430537	0.670095	0.999483	0.214994	1.17245	0.250877	0.857122	-0.0597443	-0.779742	0.442071	0.999351
9.17_132.0766m/z	-0.0259261	-0.634503	0.530893	0.881482	0.0329268	0.403152	0.689892	0.999483	0.01317	0.128628	0.89857	0.959673	0.0335585	0.784402	0.439377	0.999351
9.17_190.1283m/z	-0.014026	-0.472829	0.639993	0.919892	0.00845234	0.142551	0.887664	0.999483	-0.0384581	-0.517382	0.608945	0.939857	0.00664889	0.214072	0.832039	0.999351
9.17_262.1394n	-0.0374474	-0.698154	0.490828	0.869356	0.0410029	0.382444	0.705014	0.999483	0.00581977	0.0433001	0.965769	0.987394	0.0356094	0.634066	0.531174	0.999351
9.17_524.2788n	-0.0460962	-0.83187	0.412507	0.855633	0.0391266	0.353252	0.72654	0.999483	0.0378168	0.272351	0.787347	0.959673	0.0498573	0.859328	0.397443	0.999351
9.17_554.3155n	-0.0268948	-0.636598	0.529547	0.881482	0.0639135	0.756856	0.455446	0.999483	0.0887458	0.838299	0.408948	0.917864	0.016911	0.382303	0.705117	0.999351
9.17_692.3510n	-0.0382636	-0.778649	0.442705	0.855633	-0.0906357	-0.922737	0.364012	0.999483	0.232783	1.89043	0.0690706	0.645803	-0.0365813	-0.710975	0.482969	0.999351
9.17_708.3723m/z	-0.112968	-1.81516	0.0802045	0.736894	0.0208941	0.16796	0.86782	0.999483	0.167137	1.07173	0.292974	0.876428	0.0109939	0.168714	0.867232	0.999351
9.17_808.3991n	-0.0526939	-0.996931	0.327319	0.845681	0.0271955	0.25741	0.798741	0.999483	0.0499327	0.377001	0.709009	0.959673	0.0374405	0.676527	0.504246	0.999351
9.19_787.4323m/z	-0.0261095	-0.38831	0.700718	0.926281	0.00424687	0.031599	0.975016	0.999483	-0.069621	-0.413214	0.682591	0.959673	0.043655	0.620089	0.540204	0.999351
9.19_839.4405m/z	0.00778937	0.0713014	0.943664	0.987555	-0.156039	-0.714584	0.48077	0.999483	0.626791	2.28967	0.0297675	0.628378	0.0624112	0.54563	0.589633	0.999351
9.19_656.3566m/z	0.0104044	0.186517	0.853382	0.949663	0.123203	1.10495	0.278567	0.999483	0.0775257	0.554623	0.583548	0.939857	0.0790348	1.35318	0.186801	0.999351
9.19_162.1122m/z	-0.0177433	-0.783757	0.43975	0.855633	0.0125624	0.277615	0.783344	0.999483	0.0680935	1.20035	0.240042	0.857122	0.00742454	0.313225	0.756426	0.999351
9.36_74.0566m/z	-0.0138458	-0.440503	0.662949	0.926281	-0.0447315	-0.711977	0.482358	0.999483	-0.0930811	-1.1818	0.247205	0.857122	-0.03223	-0.979331	0.335786	0.999351
9.36_102.0513m/z	-0.0119912	-0.41869	0.67863	0.926281	-0.00944155	-0.164929	0.870182	0.999483	-0.0747646	-1.04179	0.306403	0.877167	-0.0311547	-1.03895	0.3077	0.999351
9.36_446.1124m/z	-0.0284874	-1.15119	0.259373	0.845681	-0.0150465	-0.304194	0.763225	0.999483	-0.0957884	-1.54475	0.133613	0.842748	-0.0113162	-0.436749	0.665637	0.999351
9.36_555.1743m/z	0.0157389	0.310348	0.75859	0.930346	-0.0380856	-0.375715	0.709954	0.999483	-0.0313226	-0.246483	0.807103	0.959673	-0.00424599	-0.079964	0.936834	0.999351
9.38_577.1509m/z	0.0406071	0.960572	0.344973	0.845681	-0.12319	-1.45789	0.155974	0.999483	0.0309033	0.291734	0.772637	0.959673	-0.0481355	-1.08751	0.286066	0.999351
9.48_175.1060m/z	-0.0600313	-1.68121	0.103823	0.741639	-0.0216876	-0.303864	0.763474	0.999483	-0.12068	-1.34876	0.188202	0.842748	-0.0291391	-0.779401	0.442269	0.999351
9.49_233.1589m/z	-0.0312076	-0.687634	0.497329	0.869356	-0.0233962	-0.257908	0.79836	0.999483	-0.163196	-1.43502	0.162335	0.842748	-0.0375051	-0.789273	0.436572	0.999351
9.56_98.0215m/z	-0.00556818	-0.216204	0.830393	0.945097	-0.0262299	-0.50953	0.614366	0.999483	0.0426228	0.66046	0.514345	0.936831	0.00460158	0.170647	0.865726	0.999351
9.56_229.1543m/z	-0.0930756	-2.23717	0.0334001	0.649729	-0.00732316	-0.0880611	0.930454	0.999483	-0.148701	-1.42636	0.164798	0.842748	0.0646688	1.48456	0.148811	0.999351
9.83_310.0310m/z	0.00255111	0.085796	0.932238	0.985926	-0.0181505	-0.305385	0.762327	0.999483	-0.00636539	-0.0854311	0.932525	0.974156	0.0173602	0.557612	0.581531	0.999351
9.88_188.0390m/z	0.0402204	1.21772	0.233473	0.845681	-0.0452081	-0.684763	0.499112	0.999483	-0.103265	-1.24769	0.222457	0.857122	-0.0476942	-1.37913	0.17875	0.999351
9.88_521.1525m/z	-0.0619276	-1.29516	0.205822	0.845681	0.0457045	0.478212	0.636205	0.999483	-0.0646257	-0.539383	0.593878	0.939857	0.0331976	0.66311	0.512672	0.999351
9.91_129.0430n	-0.0385441	-1.93781	0.0627712	0.676987	0.00111612	0.0280729	0.977803	0.999483	0.112783	2.26282	0.0315778	0.628378	0.00638459	0.306567	0.761437	0.999351
9.91_579.1369n	-0.0167158	-0.409673	0.685157	0.926281	0.0476519	0.584269	0.563709	0.999483	0.124075	1.21352	0.235048	0.857122	-0.0392525	-0.918791	0.366037	0.999351
9.91_608.1867n	0.00922616	0.350032	0.728929	0.926495	-0.0240164	-0.455845	0.65201	0.999483	0.0893698	1.3531	0.186827	0.842748	0.00432766	0.156812	0.876516	0.999351
9.91_504.1542n	-0.029477	-1.0389	0.307724	0.845681	0.0171589	0.302554	0.764462	0.999483	-0.0251624	-0.353912	0.726051	0.959673	-0.00194512	-0.065475	0.94826	0.999351
9.91_83.0379n	-0.042787	-1.73764	0.0932416	0.741639	0.0106771	0.216933	0.82983	0.999483	0.0897743	1.45497	0.156777	0.842748	0.0261734	1.01519	0.31869	0.999351
9.91_222.1154m/z	-0.00342902	-0.113702	0.910284	0.970259	-0.0298164	-0.494627	0.624714	0.999483	-0.104246	-1.37947	0.178646	0.842748	-0.000225622	-0.00714532	0.994349	0.999351
9.91_205.1210m/z	-0.00703548	-0.445031	0.659712	0.926281	-0.0125836	-0.398221	0.693481	0.999483	0.0472694	1.19325	0.242766	0.857122	0.0123947	0.74881	0.460204	0.999351
9.91_314.1208n	-0.0237932	-1.22062	0.232391	0.845681	-0.0134543	-0.34531	0.732437	0.999483	0.065784	1.34679	0.188827	0.842748	-0.00158409	-0.0776149	0.938685	0.999351
9.93_169.0591m/z	-0.00790575	-0.37055	0.713756	0.926338	-0.0506339	-1.18732	0.245057	0.999483	0.0437003	0.817412	0.420581	0.918059	0.0139475	0.624365	0.537432	0.999351
9.93_809.5338m/z	0.00115507	0.0458672	0.963741	0.993205	-0.023936	-0.47552	0.638098	0.999483	0.0790273	1.25235	0.220782	0.857122	-0.0250981	-0.951864	0.349295	0.999351
9.95_185.0336m/z	0.00295395	0.144592	0.886067	0.960655	0.0198333	0.485692	0.630957	0.999483	-0.0100052	-0.195443	0.846455	0.959673	-0.00135328	-0.0632657	0.950004	0.999351
9.95_672.1729n	-0.0153299	-0.295975	0.769429	0.932246	-0.0205821	-0.198805	0.843849	0.999483	-0.114382	-0.881309	0.385639	0.917484	-0.00360471	-0.06647	0.947475	0.999351
9.98_106.0502m/z	-0.012317	-0.491869	0.626638	0.909636	-0.0566783	-1.13236	0.267068	0.999483	0.0515324	0.821257	0.418424	0.917864	0.0104822	0.399794	0.692336	0.999351
9.98_409.1558m/z	0.0156818	0.335994	0.739375	0.927113	-0.0566689	-0.607439	0.548445	0.999483	-0.00401996	-0.0343724	0.972824	0.988024	-0.0172303	-0.352587	0.727033	0.999351
9.98_668.1408m/z	-0.0261803	-0.62385	0.537766	0.881482	0.0337245	0.402045	0.690698	0.999483	0.075059	0.713777	0.481261	0.929168	0.0336081	0.764875	0.450733	0.999351
9.99_477.1034n	-0.0291057	-1.33125	0.193823	0.845681	-0.0170517	-0.390187	0.699345	0.999483	0.178079	3.2505	0.00299102	0.349949	0.027513	1.20188	0.239457	0.999351
9.99_720.1997n	-0.0365924	-0.651891	0.519776	0.881482	0.0336034	0.299496	0.766769	0.999483	0.128064	0.910467	0.370333	0.916019	-0.0356473	-0.606528	0.549041	0.999351
9.99_765.1661m/z	-0.0299766	-0.373138	0.71185	0.926338	0.000694693	0.00432617	0.996579	0.999483	0.321653	1.59782	0.121286	0.834733	0.0469599	0.558284	0.581079	0.999351
9.99_794.1505m/z	0.00253858	0.0423694	0.966504	0.993205	-0.0906434	-0.756867	0.455439	0.999483	0.2721	1.81236	0.0806472	0.693803	-0.0189042	-0.301342	0.765376	0.999351
10.01_928.1546m/z	-0.083263	-0.962454	0.344044	0.845681	0.219039	1.26669	0.21568	0.999483	0.245234	1.13126	0.267522	0.857122	0.061942	0.683837	0.499688	0.999351
10.01_641.0927m/z	-0.0321485	-0.858138	0.398089	0.855633	-0.0578483	-0.772521	0.446265	0.999483	0.178506	1.90153	0.0675476	0.645803	0.0507068	1.29271	0.206655	0.999351
10.01_619.1094m/z	-0.0633349	-2.17095	0.0385489	0.649729	0.0740529	1.26991	0.214549	0.999483	0.0816193	1.11649	0.273685	0.862874	0.0164973	0.540082	0.593402	0.999351
10.01_228.1472m/z	0.0131546	0.506283	0.616614	0.906223	-0.0545435	-1.05022	0.302578	0.999483	-0.106404	-1.63428	0.113373	0.818807	0.00328208	0.120644	0.904833	0.999351
10.01_393.1230m/z	-0.0317926	-1.136	0.26557	0.845681	-0.00830631	-0.148485	0.883022	0.999483	-0.0746008	-1.06377	0.296504	0.876428	0.033986	1.15982	0.255897	0.999351
10.03_287.0674n	-0.0586344	-1.4822	0.149434	0.838294	0.0348525	0.440769	0.662758	0.999483	-0.114042	-1.15047	0.259664	0.857122	0.0388565	0.938116	0.356191	0.999351
10.07_177.0492m/z	-0.111205	-2.32529	0.0275106	0.649729	-0.115504	-1.2083	0.237018	0.999483	-0.110365	-0.920957	0.364925	0.916019	0.039156	0.781975	0.440779	0.999351
10.09_87.0562m/z	-0.0187085	-0.499692	0.621189	0.906223	-0.105344	-1.40764	0.17022	0.999483	0.100714	1.07351	0.292189	0.876428	-0.00828028	-0.211226	0.834238	0.999351
10.09_257.1037n	-0.0486025	-1.74714	0.0915526	0.741639	-0.0198365	-0.356744	0.723952	0.999483	-0.048674	-0.698265	0.490759	0.930472	-0.0320648	-1.10087	0.280308	0.999351
10.09_316.1646m/z	-0.0415888	-1.38152	0.178023	0.845681	-0.0543657	-0.903501	0.373953	0.999483	-0.135701	-1.79894	0.0827947	0.700608	-0.024506	-0.777488	0.443378	0.999351
10.09_603.1428m/z	-0.0266694	-0.350755	0.728392	0.926495	-0.12892	-0.848271	0.403467	0.999483	0.173205	0.909085	0.371049	0.916019	-0.0298479	-0.374925	0.710536	0.999351
10.11_133.0612m/z	-0.0254574	-0.8459	0.404766	0.855633	-0.0565595	-0.940228	0.355126	0.999483	0.0306052	0.405838	0.68794	0.959673	-0.00395418	-0.125487	0.901033	0.999351
10.11_595.1355n	0.0200373	0.455241	0.652439	0.926281	-0.122839	-1.39625	0.173591	0.999483	0.290637	2.63517	0.0135412	0.613329	-0.0139927	-0.303629	0.763651	0.999351
10.28_492.1599m/z	0.0153656	0.563708	0.577432	0.893734	0.0623945	1.14518	0.26181	0.999483	-0.0865393	-1.26698	0.215578	0.857122	-0.00775826	-0.271837	0.787738	0.999351
10.41_749.0650m/z	0.017316	0.548394	0.587759	0.896184	0.143756	2.27769	0.0305632	0.999483	0.197069	2.49067	0.018939	0.628378	-0.0066549	-0.201292	0.841923	0.999351
10.43_267.1369m/z	-0.0229117	-0.394989	0.695838	0.926281	-0.126826	-1.09386	0.283321	0.999483	-0.179247	-1.2332	0.227734	0.857122	0.0378546	0.623285	0.538132	0.999351
10.43_706.0440m/z	0.0269943	0.960161	0.345177	0.845681	0.00936031	0.166565	0.868907	0.999483	0.142746	2.02623	0.0523444	0.645803	-0.0213865	-0.726525	0.473535	0.999351
10.45_336.0592n	0.0261061	1.20575	0.237985	0.845681	-0.0386472	-0.89301	0.379448	0.999483	-0.0516675	-0.952329	0.349063	0.895783	-0.0018208	-0.0803188	0.936554	0.999351
10.49_310.1616m/z	-0.0300006	-1.00315	0.324364	0.845681	-0.0938711	-1.57032	0.127551	0.999483	-0.119789	-1.59847	0.121142	0.834733	0.0190353	0.607904	0.548141	0.999351
10.49_274.0220m/z	0.0612846	2.39714	0.0234256	0.639777	-0.0631166	-1.23512	0.22703	0.999483	-0.222117	-3.4672	0.00171348	0.250597	-0.0003075	-0.0114875	0.990916	0.999351
10.53_689.0180m/z	0.0145728	0.487617	0.62961	0.911688	-0.0490191	-0.820587	0.418799	0.999483	0.111773	1.49255	0.146717	0.842748	-0.0297397	-0.950414	0.350018	0.999351
10.54_344.0150m/z	0.0240105	0.981091	0.334933	0.845681	-0.00925104	-0.189113	0.851366	0.999483	0.078591	1.28155	0.210492	0.857122	-0.0307424	-1.19974	0.240276	0.999351
10.54_345.0033n	0.0239832	0.871882	0.390673	0.855633	0.000822182	0.0149534	0.988175	0.999483	0.0718538	1.04245	0.306105	0.877167	-0.0286674	-0.995355	0.328071	0.999351
10.54_501.0808m/z	0.0136856	0.392596	0.697585	0.926281	0.0118053	0.169426	0.866677	0.999483	0.17131	1.96119	0.0598512	0.645803	-0.0149515	-0.409644	0.685178	0.999351
10.54_690.0047n	0.0209118	0.785666	0.438649	0.855633	0.00244548	0.0459655	0.963663	0.999483	0.103196	1.54725	0.13301	0.842748	-0.0282112	-1.0123	0.320047	0.999351
10.56_405.0524m/z	0.0139935	0.543692	0.590948	0.897934	-0.00105652	-0.0205365	0.983761	0.999483	0.0903796	1.40136	0.172071	0.842748	-0.0185984	-0.690148	0.495771	0.999351
10.56_862.5053n	-0.0147187	-0.385469	0.702798	0.926281	0.018424	0.241395	0.811005	0.999483	0.113191	1.183	0.246736	0.857122	-0.0308318	-0.771186	0.447043	0.999351
10.56_883.0162m/z	-0.0330197	-1.47143	0.152303	0.838294	0.0792623	1.76708	0.0880921	0.999483	0.125938	2.23964	0.03322	0.628378	0.0130296	0.554545	0.5836	0.999351
10.58_550.0863m/z	0.0201027	0.273698	0.786322	0.932246	0.0148988	0.101482	0.919889	0.999483	0.00764994	0.0415651	0.96714	0.987394	0.0197098	0.256294	0.799594	0.999351
10.61_187.0728m/z	-0.00207194	-0.141172	0.888742	0.961025	0.00225272	0.0767897	0.939336	0.999483	0.0218184	0.593267	0.557755	0.936831	-0.00164973	-0.107356	0.915271	0.999351
10.62_661.9097m/z	0.0427274	1.13082	0.267704	0.845681	-0.235713	-3.12101	0.00414942	0.999483	-0.0335525	-0.354379	0.725705	0.959673	3.24727e-05	0.000820819	0.999351	0.999351
10.64_507.0816m/z	-0.0268656	-0.671541	0.507368	0.875547	-0.0650524	-0.813509	0.422777	0.999483	-0.0967826	-0.965444	0.342572	0.895783	-0.0182132	-0.434813	0.667024	0.999351
10.69_351.1521m/z	0.0213728	1.24084	0.22494	0.845681	-0.0178772	-0.519251	0.607658	0.999483	0.054622	1.26554	0.216087	0.857122	-0.0097397	-0.540057	0.593419	0.999351
10.70_148.0642m/z	-0.067466	-2.38387	0.0241354	0.639777	0.0214439	0.379074	0.707487	0.999483	0.0057012	0.0803929	0.936496	0.976559	0.0448616	1.51395	0.141224	0.999351
10.70_249.1164m/z	-0.037527	-1.07599	0.291097	0.845681	-0.0236374	-0.339069	0.737082	0.999483	-0.0139364	-0.159467	0.874444	0.959673	0.0426729	1.16858	0.252408	0.999351
10.70_441.9918m/z	-0.01402	-0.415927	0.680628	0.926281	0.0589458	0.874875	0.389071	0.999483	0.165791	1.96283	0.0596501	0.645803	-0.0388239	-1.10004	0.280664	0.999351
10.70_442.9792n	-0.00676039	-0.222493	0.825542	0.941407	0.0528923	0.870884	0.391209	0.999483	0.138913	1.82449	0.0787449	0.687548	-0.0337789	-1.06177	0.297394	0.999351
10.72_435.0039m/z	0.0472253	1.77237	0.0871936	0.741639	-0.0389882	-0.732042	0.470214	0.999483	0.068174	1.02106	0.31595	0.887039	-0.00865521	-0.310239	0.758672	0.999351
10.72_120.9656m/z	-0.0308818	-0.729668	0.471642	0.862504	-0.0409791	-0.484404	0.631859	0.999483	0.0507497	0.47853	0.635981	0.949104	0.0226214	0.510484	0.613706	0.999351
10.72_308.1227n	0.00421759	0.126794	0.900008	0.966064	-0.056326	-0.847161	0.404074	0.999483	0.00850294	0.102013	0.919472	0.965693	0.0175005	0.502487	0.619246	0.999351
10.79_217.0841m/z	0.0500103	1.46969	0.152771	0.838294	-0.060266	-0.886059	0.383118	0.999483	-0.186932	-2.19232	0.0368144	0.645803	0.0227055	0.637291	0.529102	0.999351
10.79_660.0613m/z	0.0529613	1.42599	0.164903	0.845681	-0.024189	-0.325837	0.746965	0.999483	-0.0990615	-1.06443	0.296209	0.876428	-0.0221556	-0.569747	0.573384	0.999351
10.80_275.1358m/z	0.0998841	3.42764	0.00189839	0.311961	-0.0496835	-0.852971	0.400899	0.999483	-0.156172	-2.13873	0.0413031	0.645803	0.00541706	0.177543	0.860358	0.999351
10.80_561.0759n	0.0717811	2.20764	0.0356145	0.649729	-0.0348938	-0.536895	0.595573	0.999483	-0.0339708	-0.416944	0.679893	0.959673	-0.0244521	-0.718247	0.478544	0.999351
10.88_576.0159n	0.0491831	1.29884	0.204571	0.845681	-0.0618744	-0.817477	0.420544	0.999483	-0.0597297	-0.629485	0.534124	0.936831	0.0161311	0.40686	0.687198	0.999351
10.98_810.9722m/z	0.00472011	0.143708	0.886758	0.960655	-0.0143078	-0.217934	0.829058	0.999483	0.200583	2.43712	0.0214002	0.628378	-0.029178	-0.848447	0.403371	0.999351
11.11_289.1169m/z	0.043187	0.796245	0.432576	0.855633	-0.0160394	-0.147947	0.883443	0.999483	-0.0515097	-0.378997	0.707543	0.959673	0.0187407	0.330005	0.743848	0.999351
11.13_701.0085n	-0.0135048	-0.585934	0.562605	0.892392	0.0310892	0.674827	0.505309	0.999483	0.0108662	0.188144	0.852118	0.959673	-0.0396704	-1.64387	0.111365	0.999351
11.14_242.1174m/z	0.105949	1.13886	0.264392	0.845681	-0.0710704	-0.382198	0.705194	0.999483	-0.198692	-0.852335	0.401246	0.917484	0.0681306	0.699453	0.490028	0.999351
11.17_733.0475m/z	-0.000339696	-0.0066274	0.994759	0.996467	0.0341578	0.3334	0.741311	0.999483	0.26047	2.02798	0.0521539	0.645803	-0.00161905	-0.0301684	0.976146	0.999351
11.30_361.2132m/z	-0.00893042	-0.346455	0.731586	0.926495	-0.0486984	-0.945175	0.352639	0.999483	-0.0285419	-0.441887	0.661958	0.95931	-0.0423114	-1.56773	0.128155	0.999351
11.32_351.0256m/z	0.030928	1.50561	0.143344	0.838294	-0.00213102	-0.0519005	0.958976	0.999483	0.0981459	1.90672	0.0668463	0.645803	-0.0157502	-0.732297	0.470062	0.999351
11.32_353.0305m/z	0.00839757	0.613449	0.544521	0.88822	-0.0403731	-1.4755	0.151213	0.999483	-0.0507629	-1.47987	0.150049	0.842748	0.00275062	0.191909	0.849196	0.999351
11.34_291.0133m/z	0.0269982	0.706716	0.485572	0.869356	-0.137159	-1.79621	0.0832378	0.999483	-0.240298	-2.51023	0.0181071	0.628378	0.0346108	0.865291	0.394218	0.999351
11.35_276.1231m/z	-0.0549981	-1.22649	0.230209	0.845681	-0.00181512	-0.0202508	0.983987	0.999483	0.0531138	0.472691	0.640091	0.950344	0.0355902	0.758029	0.454754	0.999351
11.37_497.0594m/z	0.0160336	0.256881	0.799145	0.932246	-0.0951072	-0.762319	0.452231	0.999483	-0.148652	-0.950438	0.350006	0.895783	0.00167497	0.02563	0.979734	0.999351
11.40_360.0382m/z	0.0848166	2.74748	0.0103753	0.540204	0.0283404	0.459286	0.649568	0.999483	-0.0664679	-0.85925	0.397485	0.917484	-0.0175521	-0.54303	0.591398	0.999351
11.43_247.1245m/z	0.00883074	0.284242	0.778312	0.932246	-0.0799407	-1.28731	0.208506	0.999483	0.115962	1.48957	0.147494	0.842748	0.00314392	0.0966502	0.923691	0.999351
11.43_365.1788m/z	0.0179549	0.744915	0.462518	0.857944	-0.0399368	-0.828935	0.414138	0.999483	-0.0174014	-0.288112	0.775379	0.959673	-0.0133134	-0.527537	0.601968	0.999351
11.45_980.0667m/z	-0.0314302	-1.38844	0.175929	0.845681	0.0672199	1.4856	0.148537	0.999483	0.0984391	1.73541	0.0936423	0.73041	-0.0443122	-1.86958	0.0720129	0.999351
11.46_641.1074m/z	-0.00933676	-0.272634	0.787131	0.932246	-0.0130168	-0.190156	0.850556	0.999483	0.145733	1.69823	0.10053	0.753976	-0.0175941	-0.490671	0.627475	0.999351
11.48_166.0132n	-0.0394952	-2.20944	0.0354754	0.649729	-0.023366	-0.653953	0.518467	0.999483	0.0871088	1.94471	0.0618965	0.645803	-0.00791468	-0.422875	0.67561	0.999351
11.50_142.0357m/z	-0.0408029	-2.15758	0.0396716	0.649729	-0.00902337	-0.238708	0.813067	0.999483	0.0811238	1.71189	0.0979509	0.744172	0.00623126	0.314695	0.755322	0.999351
11.50_607.1579m/z	-0.035637	-1.16557	0.253603	0.845681	-0.0721478	-1.18055	0.247695	0.999483	0.266756	3.48181	0.00164968	0.250597	-0.00240721	-0.0751955	0.940593	0.999351
11.55_937.1979m/z	0.0465237	1.11691	0.273509	0.845681	-0.0992113	-1.19159	0.243405	0.999483	-0.0917273	-0.87881	0.386969	0.917484	-0.0103716	-0.23781	0.813757	0.999351
11.58_160.0617m/z	-0.0105383	-0.553558	0.584266	0.896184	-0.0191618	-0.503564	0.618499	0.999483	-0.12781	-2.67924	0.0122044	0.613329	0.00464524	0.233046	0.817417	0.999351
11.58_293.0995m/z	0.00874826	0.377109	0.70893	0.926338	-0.063215	-1.36329	0.183632	0.999483	0.0551922	0.949459	0.350495	0.895783	0.00742707	0.305775	0.762033	0.999351
11.72_351.1514m/z	-0.00777758	-0.386375	0.702134	0.926281	-0.0276119	-0.686253	0.498186	0.999483	0.183746	3.64281	0.00108292	0.250597	-0.0106093	-0.503374	0.618631	0.999351
11.82_177.0896m/z	0.0171955	0.483969	0.632164	0.913126	-0.135038	-1.90143	0.0675612	0.999483	-0.168551	-1.89316	0.0686942	0.645803	0.0311308	0.836821	0.409765	0.999351
11.82_247.1385m/z	-0.00845504	-0.320187	0.751199	0.927113	-0.0395022	-0.748398	0.460449	0.999483	0.197795	2.98922	0.00576221	0.481556	-0.00622989	-0.225324	0.82336	0.999351
11.82_469.1749m/z	-0.0295736	-0.867685	0.392928	0.855633	-0.124641	-1.82954	0.0779651	0.999483	-0.163747	-1.91728	0.0654372	0.645803	0.0399115	1.1184	0.272882	0.999351
11.85_980.0637m/z	0.00263584	0.156431	0.876813	0.958758	0.01968	0.584324	0.563672	0.999483	0.0601944	1.42566	0.165	0.842748	-0.00362271	-0.205342	0.838787	0.999351
11.92_241.0347m/z	0.00116525	0.0466937	0.963088	0.993205	-0.00793269	-0.159032	0.874783	0.999483	-0.0712452	-1.13933	0.2642	0.857122	0.0132975	0.508922	0.614786	0.999351
12.18_370.0750m/z	-0.0525322	-0.80833	0.425702	0.855633	-0.0281998	-0.217086	0.829712	0.999483	-0.174153	-1.06942	0.293995	0.876428	0.0808828	1.18866	0.244537	0.999351
12.19_684.2574m/z	0.0185321	0.174306	0.862877	0.95242	-0.117767	-0.554158	0.583861	0.999483	-0.495887	-1.86134	0.0732047	0.658842	-0.100202	-0.900133	0.375712	0.999351
12.27_426.0877n	-0.0527927	-1.32292	0.196543	0.845681	-0.00994475	-0.124674	0.90167	0.999483	-0.060438	-0.6044	0.550435	0.936831	0.00706533	0.169096	0.866935	0.999351
12.27_465.0432m/z	-0.0418818	-1.46684	0.153541	0.838294	0.0103401	0.181178	0.857531	0.999483	-0.0609861	-0.852396	0.401213	0.917484	-0.0155289	-0.519441	0.607528	0.999351
12.52_388.0448m/z	0.0292454	1.50775	0.142798	0.838294	-0.0451073	-1.16343	0.254454	0.999483	-0.101256	-2.08328	0.0464554	0.645803	-0.0390382	-1.92221	0.0647873	0.999351
13.05_551.9468m/z	0.0162448	0.599576	0.5536	0.892392	-0.0349786	-0.645886	0.523601	0.999483	-0.187123	-2.7562	0.0101611	0.613329	-0.00621808	-0.219193	0.828087	0.999351
13.29_393.9642m/z	0.00263834	0.0879872	0.930512	0.985926	-0.00846455	-0.141226	0.8887	0.999483	-0.163571	-2.17694	0.0380552	0.645803	0.0148177	0.471966	0.640601	0.999351
13.45_496.9619m/z	-0.00818146	-0.372456	0.712352	0.926338	-0.0214174	-0.487791	0.629488	0.999483	0.0180364	0.327677	0.745588	0.959673	-0.00539299	-0.234484	0.816312	0.999351
13.45_414.9557m/z	-0.00925646	-0.752399	0.458078	0.857944	-0.00528174	-0.214785	0.831489	0.999483	-0.0412762	-1.33893	0.191343	0.842748	-0.010564	-0.820107	0.419068	0.999351
13.45_338.9836m/z	-0.00697795	-0.573534	0.570853	0.893734	-0.0136389	-0.560832	0.579364	0.999483	0.0105468	0.345943	0.731966	0.959673	-0.000794576	-0.0623744	0.950707	0.999351
13.45_237.9806m/z	0.0165934	0.906979	0.372142	0.855633	0.0267297	0.730934	0.47088	0.999483	0.044803	0.977288	0.336779	0.895783	-0.0102962	-0.537498	0.595162	0.999351
13.45_98.9759m/z	-0.00435922	-0.443194	0.661024	0.926281	0.00798881	0.406341	0.687575	0.999483	-0.0199437	-0.809178	0.425222	0.920338	-0.00987598	-0.958972	0.345765	0.999351
13.45_297.9915m/z	-0.0115426	-1.03532	0.309364	0.845681	0.000661198	0.0296704	0.97654	0.999483	-0.0402424	-1.44048	0.160801	0.842748	-0.00552351	-0.473177	0.639748	0.999351
13.47_138.9952n	-0.00467327	-0.44534	0.659492	0.926281	0.00524391	0.250005	0.804405	0.999483	-0.0518937	-1.97351	0.0583611	0.645803	-0.00568202	-0.517146	0.609107	0.999351
13.47_256.9663m/z	-0.00144028	-0.145565	0.885306	0.960655	-0.00216217	-0.109325	0.913723	0.999483	-0.0438085	-1.76693	0.0881177	0.706148	-0.0134792	-1.30111	0.203806	0.999351
13.47_316.0022m/z	0.0033814	0.322346	0.74958	0.927113	-0.00494275	-0.235732	0.815353	0.999483	-0.00976149	-0.37136	0.713159	0.959673	-0.00817885	-0.744659	0.46267	0.999351
13.49_532.9402m/z	-0.00318389	-0.252094	0.802806	0.932246	-0.00286942	-0.113664	0.910314	0.999483	-0.0340269	-1.07518	0.291455	0.876428	-0.00831071	-0.628467	0.534781	0.999351
13.49_433.9769m/z	0.0144352	0.895091	0.378354	0.855633	0.00239146	0.0741871	0.941388	0.999483	-0.0797293	-1.97294	0.0584285	0.645803	-0.00665022	-0.393839	0.696677	0.999351
13.49_492.9445m/z	0.0352887	1.66145	0.10776	0.741639	0.0062132	0.146349	0.884693	0.999483	-0.101794	-1.91261	0.0660571	0.645803	-0.0214324	-0.963743	0.343409	0.999351
13.52_452.9325m/z	0.0291216	0.90164	0.374924	0.855633	-0.0123905	-0.191924	0.849184	0.999483	-0.169047	-2.08872	0.0459263	0.645803	-0.0349795	-1.03436	0.309802	0.999351

## Sheet: Rev Long Strain Rate -pos mode 
metabolites	I_R_Old_Reverse.Longitudinal.Strain.Rate.logFC	I_R_Old_Reverse.Longitudinal.Strain.Rate.t	I_R_Old_Reverse.Longitudinal.Strain.Rate.P.Value	I_R_Old_Reverse.Longitudinal.Strain.Rate.FDR	I_R_Young_Reverse.Longitudinal.Strain.Rate.logFC	I_R_Young_Reverse.Longitudinal.Strain.Rate.t	I_R_Young_Reverse.Longitudinal.Strain.Rate.P.Value	I_R_Young_Reverse.Longitudinal.Strain.Rate.FDR	Sham_Old_Reverse.Longitudinal.Strain.Rate.logFC	Sham_Old_Reverse.Longitudinal.Strain.Rate.t	Sham_Old_Reverse.Longitudinal.Strain.Rate.P.Value	Sham_Old_Reverse.Longitudinal.Strain.Rate.FDR	Sham_Young_Reverse.Longitudinal.Strain.Rate.logFC	Sham_Young_Reverse.Longitudinal.Strain.Rate.t	Sham_Young_Reverse.Longitudinal.Strain.Rate.P.Value	Sham_Young_Reverse.Longitudinal.Strain.Rate.FDR
2.20_729.5482n	-0.100695	-1.18161	0.247298	0.930702	-0.0493222	-0.879436	0.386649	0.991787	-0.132397	-1.66089	0.107894	0.50283	0.106071	1.59273	0.122448	0.99941
2.20_758.5707m/z	-0.0169151	-0.255637	0.800099	0.939593	-0.0301104	-0.691453	0.494974	0.991787	-0.152548	-2.46463	0.0201138	0.319677	0.0429475	0.830552	0.413252	0.99941
2.20_778.5615m/z	-0.144048	-1.60072	0.120661	0.930702	-0.0325501	-0.549615	0.58694	0.991787	-0.0766228	-0.910255	0.370457	0.753936	0.109098	1.55134	0.13205	0.99941
2.20_782.5708m/z	0.0528957	0.738531	0.466337	0.930702	-0.0541127	-1.148	0.26068	0.991787	-0.127697	-1.906	0.0669614	0.420082	0.0384033	0.686114	0.498283	0.99941
2.20_796.5907m/z	0.0452178	0.455871	0.651998	0.937714	0.00902419	0.138241	0.891039	0.991787	-0.0365368	-0.393784	0.696723	0.899784	0.00382084	0.0492913	0.961037	0.99941
2.20_815.6164n	-0.0695468	-0.922282	0.36426	0.930702	-0.0307449	-0.61952	0.540582	0.991787	-0.160541	-2.27597	0.0306939	0.35504	0.0424545	0.720425	0.477234	0.99941
2.20_834.6024m/z	0.0613632	1.00949	0.321383	0.930702	-0.00294882	-0.0737122	0.941763	0.991787	-0.067418	-1.18567	0.245714	0.711826	0.0166405	0.3503	0.728735	0.99941
2.20_840.6243m/z	-0.0119946	-0.194409	0.847259	0.949514	-0.0212692	-0.523814	0.604529	0.991787	-0.122652	-2.12521	0.0425271	0.383261	0.052417	1.08713	0.286248	0.99941
2.20_844.6542m/z	-0.0804937	-0.95417	0.348162	0.930702	0.0036273	0.0653345	0.948372	0.991787	-0.0799248	-1.01284	0.319809	0.72797	0.0502247	0.761833	0.452529	0.99941
2.30_520.3415m/z	-0.1695	-1.84911	0.0750246	0.930702	0.0728792	1.20808	0.237122	0.991787	0.267977	3.12527	0.00411057	0.218607	0.106561	1.48755	0.148045	0.99941
2.39_495.3348n	-0.0621495	-0.997655	0.32699	0.930702	0.0255795	0.623923	0.537728	0.991787	0.213688	3.66706	0.00101803	0.193416	0.0501986	1.03113	0.311304	0.99941
2.39_991.6727m/z	-0.01135	-0.10451	0.91751	0.966313	0.00549105	0.0768268	0.939308	0.991787	0.237647	2.33932	0.0266796	0.35504	0.0488008	0.574999	0.569884	0.99941
2.41_553.3875n	-0.113513	-1.76059	0.0892272	0.930702	0.0265753	0.626304	0.536188	0.991787	0.214859	3.56255	0.0013391	0.193416	0.0336958	0.668752	0.509129	0.99941
2.49_886.5576n	-0.0966645	-1.68411	0.103277	0.930702	0.0292883	0.775341	0.444636	0.991787	0.031763	0.591589	0.558872	0.859719	-0.0123989	-0.276416	0.784258	0.99941
2.49_989.6580m/z	0.216816	1.88587	0.0697246	0.930702	-0.100453	-1.32763	0.195022	0.991787	-0.114171	-1.06162	0.297478	0.726598	-0.0125769	-0.139982	0.889676	0.99941
2.52_884.5423n	0.017317	0.423711	0.675013	0.937714	0.00352967	0.131228	0.896533	0.991787	-0.0288239	-0.753957	0.457168	0.810435	-0.00823713	-0.257901	0.798369	0.99941
2.64_494.3259m/z	0.153696	2.29766	0.0292621	0.930702	-0.0542649	-1.23264	0.227958	0.991787	-0.169611	-2.71064	0.0113376	0.255456	0.00707473	0.135335	0.893315	0.99941
2.69_909.5526m/z	-0.0593194	-1.05633	0.299847	0.930702	0.0228667	0.61873	0.541095	0.991787	0.0293064	0.557903	0.581344	0.859719	-0.0326646	-0.744316	0.462886	0.99941
2.73_881.5448m/z	0.0912523	2.1739	0.0383217	0.930702	-0.0167759	-0.607262	0.54857	0.991787	-0.0377934	-0.962513	0.34403	0.741677	-0.0161021	-0.490859	0.627351	0.99941
2.73_60.0332n	0.0487526	0.70678	0.485543	0.930702	0.0655908	1.44486	0.159595	0.991787	0.122236	1.89444	0.0685367	0.420323	-0.0139929	-0.25958	0.797086	0.99941
2.78_858.5294n	0.108482	2.97995	0.00590228	0.690567	-0.0276019	-1.15209	0.259025	0.991787	-0.0484216	-1.42195	0.166083	0.6309	0.00176718	0.062117	0.950911	0.99941
3.70_533.3359m/z	0.169127	3.73386	0.000853564	0.195864	-0.00935854	-0.313941	0.755893	0.991787	0.0116661	0.275338	0.785078	0.935378	0.0294176	0.831056	0.412972	0.99941
3.74_626.3942m/z	0.122213	1.14506	0.261875	0.930702	-0.0523902	-0.745865	0.461965	0.991787	-0.26941	-2.6985	0.0116693	0.255456	-0.0395358	-0.474005	0.639171	0.99941
3.75_538.3866m/z	0.0452829	0.740564	0.465122	0.930702	-0.0250479	-0.622437	0.53869	0.991787	-0.00366208	-0.0640253	0.949405	0.981275	0.0368156	0.77044	0.447491	0.99941
3.75_568.3428m/z	0.13572	1.44355	0.159961	0.930702	-0.0249856	-0.403806	0.689422	0.991787	-0.169137	-1.92318	0.0646792	0.420082	-0.0401007	-0.545781	0.589538	0.99941
3.79_543.3342n	0.121991	1.30005	0.204182	0.930702	-0.0277716	-0.449706	0.656384	0.991787	-0.13224	-1.50657	0.143119	0.577412	0.00789094	0.107607	0.915075	0.99941
3.79_602.3941m/z	0.128057	1.29809	0.204846	0.930702	-0.0409229	-0.630324	0.533593	0.991787	-0.193357	-2.09535	0.045305	0.383261	0.00877681	0.113846	0.910172	0.99941
3.82_637.4402m/z	0.0643835	0.447866	0.657696	0.937714	-0.0324796	-0.343305	0.733933	0.991787	0.0950906	0.707141	0.485322	0.83259	-0.0253568	-0.225707	0.823068	0.99941
3.85_600.3933m/z	0.0522272	0.953788	0.348352	0.930702	-0.0176975	-0.491091	0.627189	0.991787	-0.0947452	-1.84973	0.0749329	0.430078	0.0144677	0.33809	0.737817	0.99941
3.85_226.1200n	0.104726	0.498744	0.621855	0.937714	-0.0111055	-0.0803635	0.93652	0.991787	-0.0630703	-0.321102	0.750517	0.922203	-0.0352742	-0.21496	0.831356	0.99941
3.85_113.0596n	0.104652	0.575345	0.569652	0.937714	-0.0306349	-0.255913	0.799888	0.991787	-0.0852537	-0.50106	0.620245	0.859719	-0.0255114	-0.179471	0.85886	0.99941
3.85_172.1205m/z	0.0303163	0.252557	0.802455	0.939593	-0.0130976	-0.165795	0.869509	0.991787	0.0257809	0.229602	0.82007	0.953759	0.020784	0.22156	0.826264	0.99941
3.90_520.3416m/z	0.0394823	0.730291	0.471278	0.930702	-0.0143236	-0.402571	0.69032	0.991787	-0.0921429	-1.82201	0.0791506	0.432739	-0.00627757	-0.148581	0.882949	0.99941
3.90_789.9890m/z	0.0356535	0.417972	0.679155	0.937714	0.00552815	0.0984738	0.922258	0.991787	0.0782011	0.980061	0.335447	0.73857	0.00282388	0.0423614	0.966511	0.99941
3.91_578.3941m/z	0.0118536	0.239083	0.812782	0.939593	-0.0269099	-0.824722	0.416499	0.991787	-0.0877112	-1.89125	0.0689761	0.420323	0.0157596	0.406745	0.687287	0.99941
3.93_777.9892m/z	-0.0297422	-0.413031	0.682729	0.937714	0.0504818	1.06522	0.295874	0.991787	-0.0932154	-1.38386	0.177333	0.653146	-0.0829956	-1.47483	0.151412	0.99941
3.95_991.6729m/z	-0.0235639	-0.255003	0.800584	0.939593	-0.0530846	-0.872897	0.390143	0.991787	-0.201778	-2.33436	0.0269757	0.35504	-0.0199009	-0.275582	0.784892	0.99941
3.95_495.3346n	0.0236898	0.420578	0.677273	0.937714	-0.00996213	-0.268741	0.790099	0.991787	-0.0893378	-1.69557	0.101059	0.496804	-0.0140155	-0.3184	0.752544	0.99941
3.95_553.3871n	-0.0517772	-0.960704	0.344923	0.930702	-0.0393458	-1.10929	0.276741	0.991787	-0.0292884	-0.580954	0.565918	0.859719	0.0257968	0.612486	0.545158	0.99941
3.96_989.6577m/z	0.067236	0.555725	0.582812	0.937714	-0.0755791	-0.949196	0.350641	0.991787	-0.378314	-3.34276	0.00236629	0.197754	-0.000249088	-0.00263445	0.997917	0.99941
3.98_926.5794m/z	-0.137575	-1.38377	0.177361	0.930702	-0.0121753	-0.18608	0.853723	0.991787	-0.0465467	-0.500506	0.62063	0.859719	-0.0294064	-0.378482	0.707927	0.99941
4.00_494.3257m/z	0.107967	1.29492	0.205924	0.930702	-0.0373646	-0.680937	0.501503	0.991787	-0.266054	-3.41127	0.00198375	0.193416	0.0171718	0.263539	0.794064	0.99941
4.08_525.2910n	0.0227942	0.430488	0.670136	0.937714	-0.0430826	-1.23633	0.226605	0.991787	-0.115847	-2.33894	0.0267023	0.35504	-0.0265667	-0.642028	0.526077	0.99941
4.11_836.5503m/z	-0.141004	-1.03188	0.310959	0.930702	0.0472576	0.525493	0.603377	0.991787	0.254592	1.99176	0.0562304	0.383261	-0.192803	-1.80547	0.0817635	0.99941
4.12_502.3094m/z	0.0294118	0.564156	0.577139	0.937714	-0.0277297	-0.808198	0.42579	0.991787	-0.102472	-2.10125	0.0447435	0.383261	-0.0495447	-1.21605	0.234116	0.99941
4.12_560.3389m/z	-0.0729975	-0.524155	0.604295	0.937714	-0.0818263	-0.892773	0.379587	0.991787	0.0629398	0.48314	0.632752	0.859719	-0.0229107	-0.210508	0.834795	0.99941
4.14_213.1070m/z	-0.124723	-0.629184	0.534328	0.937714	-0.115963	-0.888894	0.381632	0.991787	0.310508	1.67456	0.105155	0.50283	0.302465	1.95248	0.0609432	0.99941
4.17_480.2973m/z	0.0852437	1.48982	0.147449	0.930702	0.015585	0.41388	0.682115	0.991787	-0.0252043	-0.470913	0.64135	0.863511	-0.014864	-0.332419	0.742048	0.99941
4.21_516.3086m/z	0.176694	3.22288	0.00321304	0.469907	-0.0457289	-1.26739	0.215456	0.991787	-0.068132	-1.32852	0.194732	0.666189	0.032348	0.755001	0.456551	0.99941
4.21_632.4221m/z	-0.0171788	-0.132348	0.895656	0.962091	-0.00506547	-0.0592977	0.953136	0.991787	0.199589	1.64382	0.111395	0.50283	0.129655	1.27818	0.211679	0.99941
4.22_515.3018n	0.079771	1.32645	0.195408	0.930702	-0.0569633	-1.43925	0.161164	0.991787	-0.00618682	-0.109979	0.913211	0.968545	0.0138751	0.295229	0.769997	0.99941
4.30_928.5922m/z	0.0492838	0.908108	0.37157	0.930702	-0.00137594	-0.0385237	0.969543	0.991787	-0.158703	-3.12617	0.00410126	0.218607	0.000456328	0.0107594	0.991492	0.99941
4.32_944.6111n	-0.138412	-2.48944	0.0190048	0.930702	-0.0321855	-0.879595	0.386565	0.991787	-0.0407945	-0.784374	0.439406	0.806616	0.0117102	0.269507	0.789515	0.99941
4.32_931.5415m/z	-0.0906092	-1.42863	0.164169	0.930702	0.0172776	0.41393	0.682078	0.991787	-0.159253	-2.6843	0.0120689	0.255456	-0.0504307	-1.01747	0.31764	0.99941
4.32_902.5761m/z	0.0110371	0.197897	0.844555	0.948301	-0.0218714	-0.595875	0.556044	0.991787	-0.139555	-2.67501	0.0123371	0.255456	0.00160769	0.0368863	0.970837	0.99941
4.32_886.5574n	-0.0500601	-0.967694	0.341481	0.930702	-0.000355537	-0.010443	0.991742	0.995144	-0.119154	-2.46235	0.0202189	0.319677	-0.0100708	-0.24911	0.805094	0.99941
4.32_867.6317n	-0.0122664	-0.276926	0.783871	0.939593	0.00260539	0.0893748	0.92942	0.991787	-0.124862	-3.0135	0.00543228	0.23991	-0.00214486	-0.0619618	0.951033	0.99941
4.32_627.5352m/z	-0.0515853	-0.980621	0.335176	0.930702	0.000445404	0.0128654	0.989826	0.995144	-0.112236	-2.28089	0.0303639	0.35504	-0.00363864	-0.08851	0.930101	0.99941
4.32_625.5293m/z	0.0169308	0.323022	0.749079	0.939593	-0.0283832	-0.822835	0.417554	0.991787	-0.127288	-2.59619	0.0148466	0.276801	0.0073735	0.180014	0.858438	0.99941
4.33_925.5316m/z	-0.113169	-1.00567	0.323187	0.930702	-0.0194098	-0.262086	0.795173	0.991787	-0.30034	-2.85323	0.00804877	0.247817	-0.176591	-2.00806	0.0543714	0.99941
4.35_873.5537m/z	-0.0150302	-0.136719	0.892231	0.962091	0.0546234	0.754987	0.45656	0.991787	0.0786095	0.764426	0.451007	0.808545	-0.0541711	-0.630538	0.533455	0.99941
4.35_900.5680m/z	0.0615228	1.00516	0.323428	0.930702	-0.0399096	-0.990763	0.330285	0.991787	-0.122831	-2.14536	0.0407394	0.383261	0.00956556	0.19998	0.842941	0.99941
4.37_158.0442n	0.0366911	0.421293	0.676757	0.937714	0.0502056	0.875934	0.388518	0.991787	0.048427	0.594436	0.556993	0.859719	-0.0556744	-0.818007	0.420259	0.99941
4.37_599.5036m/z	0.0828579	1.49746	0.145461	0.930702	-0.0302091	-0.829575	0.413795	0.991787	-0.128179	-2.47647	0.0195776	0.319677	0.0128279	0.296658	0.768917	0.99941
4.37_858.5284n	0.0809694	1.49232	0.146796	0.930702	-0.0263111	-0.736844	0.467346	0.991787	-0.133504	-2.63045	0.0137025	0.267198	0.002818	0.0664601	0.947484	0.99941
4.38_197.0100m/z	-0.128576	-0.78579	0.438589	0.930702	0.0943901	0.876537	0.388196	0.991787	0.0911535	0.595548	0.55626	0.859719	-0.0697692	-0.54562	0.589647	0.99941
4.38_917.5872m/z	0.101373	1.06684	0.295158	0.930702	-0.0882737	-1.41157	0.169092	0.991787	-0.185057	-2.08197	0.046601	0.383261	0.0319389	0.430104	0.670412	0.99941
4.40_287.9998m/z	-0.11864	-1.13683	0.265242	0.930702	0.0578693	0.842581	0.406602	0.991787	0.0298514	0.305793	0.762024	0.922948	0.0336172	0.4122	0.683331	0.99941
4.40_383.0520m/z	-0.138424	-1.25289	0.220606	0.930702	0.0213124	0.293111	0.771599	0.991787	0.0110851	0.10726	0.915347	0.968545	-0.0296897	-0.343865	0.733516	0.99941
4.40_598.4755m/z	0.0183933	0.202336	0.841117	0.94808	-0.116618	-1.94928	0.0613425	0.991787	-0.148413	-1.74534	0.0918914	0.473935	0.0637568	0.897466	0.377121	0.99941
4.43_603.5330m/z	-0.0910241	-1.54894	0.132626	0.930702	0.0175016	0.452534	0.654371	0.991787	-0.0498472	-0.906804	0.372248	0.753936	0.0260499	0.567233	0.575075	0.99941
4.43_863.5660m/z	-0.104272	-1.42499	0.16521	0.930702	-0.00773217	-0.160562	0.873591	0.991787	-0.0310446	-0.453552	0.653647	0.866685	0.0221171	0.38677	0.70185	0.99941
4.48_575.4991m/z	0.112318	1.82143	0.0792415	0.930702	0.0134753	0.332045	0.742328	0.991787	-0.0394976	-0.684745	0.499133	0.84112	0.0243264	0.5048	0.617649	0.99941
4.48_857.5194m/z	0.0722168	1.01482	0.318881	0.930702	-0.024542	-0.524029	0.604382	0.991787	-0.149018	-2.23865	0.033308	0.359969	0.0162515	0.292229	0.772266	0.99941
4.50_632.4200m/z	0.0465772	0.379235	0.707374	0.937714	-0.0217693	-0.269324	0.789655	0.991787	0.183896	1.60067	0.120672	0.518254	0.0871663	0.90816	0.371543	0.99941
4.50_533.3347m/z	0.193172	1.5037	0.143853	0.930702	-0.109984	-1.3009	0.203897	0.991787	-0.0730274	-0.607713	0.548275	0.859719	0.057966	0.57739	0.56829	0.99941
4.51_163.0607m/z	0.0219486	0.374114	0.711137	0.937714	-0.0139017	-0.360048	0.721513	0.991787	-0.107131	-1.95212	0.0609886	0.405435	-0.00143341	-0.0312642	0.975281	0.99941
4.53_145.0545m/z	-0.0206397	-0.328236	0.745175	0.939593	0.00892151	0.215585	0.830874	0.991787	-0.110206	-1.87363	0.071453	0.42653	-0.00228334	-0.0464658	0.963269	0.99941
4.58_576.3680m/z	-0.273006	-1.76673	0.0881734	0.930702	0.150974	1.48455	0.148832	0.991787	-0.216773	-1.49967	0.144889	0.57998	0.109646	0.907963	0.371645	0.99941
4.63_480.2889m/z	0.109514	1.4394	0.161123	0.930702	-0.0132667	-0.264955	0.792985	0.991787	-0.0949501	-1.33414	0.192906	0.666189	0.0333559	0.561001	0.579259	0.99941
4.72_80.9490m/z	0.0986123	1.35763	0.185423	0.930702	-0.0173041	-0.361989	0.720078	0.991787	-0.0263639	-0.388021	0.700935	0.899784	-0.0310929	-0.547759	0.588197	0.99941
4.80_153.0900m/z	-0.0217665	-0.640235	0.527224	0.937465	0.0150411	0.672241	0.506939	0.991787	0.063684	2.00252	0.0549975	0.383261	0.015318	0.576542	0.568855	0.99941
4.98_515.2995n	0.136283	1.11131	0.275885	0.930702	-0.0670449	-0.830722	0.413158	0.991787	0.0296948	0.258863	0.797635	0.942659	0.109771	1.14541	0.261734	0.99941
5.11_713.0673m/z	-0.0191515	-0.477374	0.6368	0.937714	0.00708818	0.268464	0.79031	0.991787	0.0489468	1.30429	0.202752	0.681622	0.00875125	0.279129	0.782197	0.99941
5.11_709.0732m/z	-0.00945135	-0.218065	0.82896	0.94808	0.010823	0.379432	0.707229	0.991787	0.0395972	0.976679	0.337091	0.73857	0.0228057	0.673309	0.50627	0.99941
5.13_711.0702m/z	-0.0179621	-0.429255	0.671022	0.937714	0.0166314	0.603924	0.550756	0.991787	0.0402563	1.02846	0.312536	0.727787	0.0253631	0.775602	0.444485	0.99941
5.13_715.0645m/z	-0.0320921	-0.736082	0.467802	0.930702	0.0120776	0.420925	0.677023	0.991787	0.0478309	1.17282	0.250746	0.711826	0.0146831	0.43095	0.669804	0.99941
5.13_717.0615m/z	-0.00472935	-0.114525	0.909639	0.966313	0.0121254	0.446159	0.658913	0.991787	0.0466603	1.20793	0.237176	0.711826	0.0196793	0.609801	0.54691	0.99941
5.13_719.0592m/z	-0.0492967	-1.08816	0.285801	0.930702	0.0181459	0.608624	0.547679	0.991787	-0.00525526	-0.124012	0.902191	0.968545	0.0282632	0.798318	0.431405	0.99941
5.13_721.0538m/z	0.0280414	0.303387	0.763837	0.939593	0.00775531	0.127495	0.89946	0.991787	-0.0155396	-0.179735	0.858655	0.959129	0.0396053	0.548315	0.587821	0.99941
5.14_391.0573m/z	-0.0778891	-0.801218	0.429751	0.930702	-0.0901052	-1.40838	0.170024	0.991787	0.0501332	0.551309	0.585794	0.859719	0.0759701	0.999991	0.325878	0.99941
5.16_155.0873m/z	-0.0248408	-0.720243	0.477344	0.930702	0.0155455	0.684879	0.49905	0.991787	0.0620332	1.9228	0.06473	0.420082	0.0122948	0.456158	0.651794	0.99941
5.21_688.3495m/z	0.01923	0.234998	0.81592	0.939593	0.0133227	0.247385	0.806415	0.991787	-0.0597454	-0.780522	0.441632	0.806616	0.0302894	0.473647	0.639423	0.99941
5.24_138.0559m/z	-0.114763	-0.593233	0.557787	0.937714	0.159738	1.25467	0.21997	0.991787	0.139454	0.770638	0.447375	0.808545	0.147853	0.977983	0.336456	0.99941
5.26_80.9488m/z	0.0340434	0.664942	0.511527	0.930702	-0.01539	-0.456758	0.651368	0.991787	-0.035761	-0.746717	0.461458	0.813036	-0.0314465	-0.785964	0.438489	0.99941
5.29_160.1329m/z	0.171731	1.73439	0.0938451	0.930702	0.0446365	0.68499	0.498982	0.991787	0.0949515	1.02517	0.314058	0.727787	0.0437901	0.565917	0.575957	0.99941
5.39_640.3614m/z	-0.0680111	-0.851912	0.40149	0.930702	0.0281568	0.535913	0.59625	0.991787	-0.0599297	-0.802514	0.429014	0.799278	-0.0248927	-0.398994	0.692924	0.99941
5.43_616.3560m/z	0.00195518	0.0259026	0.979519	0.991139	-0.00541278	-0.108961	0.91401	0.991787	-0.024427	-0.345956	0.731962	0.916737	0.0273503	0.463656	0.646478	0.99941
5.53_688.3517m/z	-0.0544665	-0.731708	0.470426	0.930702	0.0065898	0.134517	0.893956	0.991787	-0.0542308	-0.778842	0.442605	0.806616	0.0119966	0.206227	0.838106	0.99941
5.60_943.5870n	0.386152	0.997589	0.327221	0.930702	-0.132493	-0.520095	0.607181	0.991787	-0.248599	-0.686575	0.498129	0.84112	0.206094	0.6813	0.501408	0.99941
5.60_939.5872n	0.202923	0.411314	0.684117	0.937714	-0.173534	-0.534468	0.59743	0.991787	-0.313172	-0.67861	0.503211	0.84112	0.212692	0.551661	0.585758	0.99941
5.60_941.5903n	0.246671	0.799813	0.430667	0.930702	-0.102021	-0.502637	0.619216	0.991787	-0.298632	-1.03515	0.309608	0.727787	0.16114	0.668578	0.509332	0.99941
5.61_479.8329m/z	1.04094	1.40527	0.171441	0.930702	-0.29802	-0.611332	0.546137	0.991787	-0.469395	-0.677438	0.503942	0.84112	0.367191	0.634317	0.531259	0.99941
5.61_982.5596m/z	0.510508	0.920698	0.365433	0.930702	-0.182334	-0.499664	0.621395	0.991787	-0.506982	-0.977467	0.337091	0.73857	0.237824	0.548843	0.587663	0.99941
5.61_986.5585m/z	0.536127	1.05786	0.299572	0.930702	-0.277512	-0.832031	0.412754	0.991787	-0.90645	-1.91206	0.0666286	0.420082	0.332987	0.840753	0.407935	0.99941
5.61_988.5570m/z	0.669214	1.88418	0.0701402	0.930702	-0.131387	-0.562093	0.578601	0.991787	-0.419091	-1.26143	0.217739	0.685853	0.20595	0.741991	0.464376	0.99941
5.82_112.0522m/z	-0.202101	-0.82486	0.416422	0.930702	0.0109783	0.0680833	0.946203	0.991787	0.205509	0.896678	0.377535	0.753936	-0.0351554	-0.183604	0.855647	0.99941
5.89_603.2964m/z	0.168547	1.72997	0.094644	0.930702	-0.01306	-0.203684	0.840073	0.991787	-0.188348	-2.0667	0.0481212	0.383261	-0.0297548	-0.3908	0.698902	0.99941
5.89_620.3001n	0.219343	1.93237	0.0634867	0.930702	-0.0499731	-0.668958	0.509	0.991787	-0.245733	-2.31433	0.0282023	0.35504	-0.0224652	-0.253253	0.801922	0.99941
6.13_603.2958m/z	0.101397	1.15172	0.259175	0.930702	-0.00130129	-0.022459	0.982241	0.995144	-0.0610934	-0.741842	0.46436	0.813325	0.0174706	0.253927	0.801407	0.99941
6.13_621.3083m/z	0.124615	1.08299	0.288049	0.930702	-0.0709506	-0.936929	0.356806	0.991787	-0.0948133	-0.880885	0.385878	0.762631	0.0404928	0.45031	0.655954	0.99941
6.15_583.3317m/z	-0.0214003	-0.357292	0.723552	0.937714	-0.0320002	-0.811803	0.423752	0.991787	0.102681	1.83269	0.0775018	0.430078	-0.0375234	-0.801647	0.429507	0.99941
6.19_166.0863m/z	-0.022063	-0.339753	0.736577	0.939593	-0.0130197	-0.304646	0.762888	0.991787	0.0097017	0.159714	0.874253	0.966802	0.0208264	0.410385	0.684647	0.99941
6.24_204.0898n	-0.0680057	-0.924432	0.363159	0.930702	0.0361868	0.747439	0.461029	0.991787	-0.0222586	-0.323461	0.748749	0.922203	-0.0248448	-0.43216	0.668935	0.99941
6.26_249.0627m/z	-0.0294313	-0.558101	0.581211	0.937714	0.0438609	1.2638	0.216723	0.991787	-0.00739707	-0.149954	0.881876	0.968545	-0.0243271	-0.5903	0.559724	0.99941
6.26_579.3001m/z	0.0282692	0.402599	0.6903	0.937714	0.0267916	0.579768	0.566707	0.991787	0.0682905	1.03972	0.307366	0.727787	0.0111677	0.203518	0.840202	0.99941
6.26_596.3168n	-0.0677504	-0.746816	0.461399	0.930702	-0.0185601	-0.310869	0.758203	0.991787	-0.0201498	-0.237448	0.814038	0.951733	0.0150834	0.212755	0.83306	0.99941
6.32_86.0970m/z	0.0369357	0.390649	0.699013	0.937714	0.00826446	0.132816	0.895289	0.991787	0.0825612	0.933493	0.358545	0.751788	0.0078719	0.106536	0.915916	0.99941
6.32_132.1025m/z	0.0353384	0.358178	0.722896	0.937714	0.0113802	0.175267	0.862131	0.991787	0.0827566	0.896707	0.37752	0.753936	0.000453916	0.00588716	0.995344	0.99941
6.34_176.0638m/z	0.057206	0.641211	0.526599	0.937465	0.00333128	0.056737	0.955158	0.991787	0.0556022	0.666265	0.510694	0.843958	-0.0420345	-0.602899	0.551428	0.99941
6.39_137.0684m/z	0.115719	0.954314	0.348091	0.930702	-0.0398318	-0.49913	0.621587	0.991787	0.0653297	0.575961	0.569242	0.859719	0.00630569	0.0665424	0.947419	0.99941
6.52_158.1178m/z	-0.0357889	-0.458893	0.649853	0.937714	0.0302175	0.588733	0.56076	0.991787	-0.00577706	-0.0791891	0.937445	0.975195	-0.0206629	-0.339027	0.737119	0.99941
6.52_216.1711m/z	-0.0389828	-0.506054	0.61678	0.937714	0.0269967	0.532512	0.598571	0.991787	0.00384072	0.0533006	0.957871	0.98654	-0.0125879	-0.2091	0.835884	0.99941
6.61_110.0606m/z	0.0305392	0.0918257	0.92749	0.967057	0.0293897	0.134276	0.894145	0.991787	0.150467	0.483663	0.632386	0.859719	0.0836555	0.32187	0.749942	0.99941
6.66_86.0971m/z	0.0247749	0.274851	0.785448	0.939593	0.0195049	0.328794	0.744758	0.991787	0.045826	0.543491	0.591092	0.859719	-0.0114219	-0.162145	0.872356	0.99941
6.66_132.1022m/z	0.0356146	0.376958	0.709046	0.937714	0.0119836	0.192729	0.848562	0.991787	0.0562082	0.636003	0.529939	0.859719	-0.0082287	-0.111448	0.912056	0.99941
6.68_190.1538m/z	0.369391	2.24293	0.0329979	0.930702	0.0940178	0.867433	0.393077	0.991787	0.186176	1.20851	0.236959	0.711826	-0.0661015	-0.513594	0.611565	0.99941
6.73_202.1561m/z	0.102829	1.7079	0.0987189	0.930702	0.0519297	1.31057	0.200651	0.991787	0.134361	2.38571	0.0240497	0.351727	0.0240249	0.510608	0.613627	0.99941
6.74_309.1807m/z	-0.0217714	-0.229773	0.819938	0.942365	-0.0250533	-0.401766	0.690906	0.991787	-0.00774045	-0.087332	0.931029	0.972593	0.000184935	0.00249753	0.998025	0.99941
6.74_144.1019m/z	0.0973819	1.47932	0.150216	0.930702	0.0509947	1.17708	0.249072	0.991787	0.113939	1.85035	0.0748408	0.430078	0.00481137	0.093526	0.926152	0.99941
6.76_573.2155m/z	0.585755	1.5602	0.130009	0.930702	-0.016938	-0.0685523	0.945836	0.991787	-0.0959549	-0.273229	0.786694	0.935398	0.113053	0.385322	0.702927	0.99941
6.76_881.2974m/z	1.2141	2.4305	0.0217372	0.930702	0.015296	0.0465279	0.96322	0.991787	-0.58049	-1.24231	0.224424	0.696514	0.0714478	0.183024	0.856098	0.99941
6.79_218.1403m/z	-0.206855	-1.686	0.102908	0.930702	0.0594868	0.736728	0.467415	0.991787	-0.0264674	-0.230621	0.819286	0.953759	-0.0806064	-0.840696	0.407639	0.99941
6.82_595.2520n	0.0697283	0.325764	0.747025	0.939593	-0.0750228	-0.532578	0.598526	0.991787	0.195896	0.978395	0.336256	0.73857	-0.276789	-1.65471	0.10915	0.99941
6.99_84.9122m/z	-0.0376077	-0.360697	0.721032	0.937714	-0.0156459	-0.228014	0.821292	0.991787	-0.17633	-1.80795	0.081367	0.437075	0.00863632	0.105992	0.916344	0.99941
6.99_209.9998m/z	-0.0154549	-0.170095	0.866158	0.959664	-0.0249209	-0.416761	0.68003	0.991787	0.141529	1.6652	0.107023	0.50283	-0.0615598	-0.866968	0.393328	0.99941
7.00_405.9518m/z	0.0131314	0.154793	0.878095	0.962091	-0.00155965	-0.027936	0.977911	0.995144	0.095039	1.19767	0.241085	0.711826	0.00781258	0.117846	0.907031	0.99941
7.00_307.9747m/z	-0.0740937	-0.881099	0.385764	0.930702	-0.0248632	-0.449259	0.656703	0.991787	0.0373836	0.475247	0.638297	0.863511	0.00870014	0.132388	0.895624	0.99941
7.00_575.4923m/z	0.0394908	0.789597	0.436398	0.930702	0.0396952	1.20599	0.237911	0.991787	0.0140576	0.30048	0.76603	0.925784	0.0345877	0.884934	0.383728	0.99941
7.00_300.9479m/z	0.0316609	0.558375	0.581026	0.937714	0.0312104	0.836369	0.410028	0.991787	0.0404593	0.762808	0.451956	0.808545	-0.0043166	-0.0974144	0.923091	0.99941
7.00_188.0162m/z	-0.0399091	-0.466986	0.644123	0.937714	-0.00442468	-0.0786701	0.937854	0.991787	0.0757588	0.947678	0.3514	0.75001	0.0489797	0.733377	0.469424	0.99941
7.00_202.9728m/z	-0.0252703	-0.341731	0.735104	0.939593	-0.0130221	-0.26758	0.790984	0.991787	-0.138469	-2.00181	0.0550775	0.383261	-0.0322301	-0.557719	0.581467	0.99941
7.00_234.0889m/z	0.0209239	0.434412	0.667319	0.937714	0.0231976	0.731807	0.470367	0.991787	0.0824472	1.82991	0.0779287	0.430078	0.0606724	1.61186	0.118207	0.99941
7.00_156.0440m/z	-0.069935	-1.43461	0.162472	0.930702	0.00881113	0.274642	0.785607	0.991787	-0.0770752	-1.69024	0.102085	0.497664	-0.0457098	-1.19985	0.24025	0.99941
7.00_120.9665m/z	-0.0119052	-0.304031	0.763352	0.939593	0.0144687	0.561445	0.57896	0.991787	0.0290737	0.793739	0.434022	0.80349	0.0063311	0.20689	0.837593	0.99941
7.02_959.9668m/z	0.0390874	1.11366	0.274893	0.930702	0.0118976	0.515076	0.610542	0.991787	0.00794606	0.242026	0.810524	0.951005	-0.00523516	-0.190864	0.850009	0.99941
7.02_790.8372m/z	-0.189745	-1.73696	0.093384	0.930702	0.0471976	0.656501	0.516861	0.991787	0.0617691	0.604486	0.550387	0.859719	-0.0543929	-0.637149	0.529203	0.99941
7.02_701.8578m/z	-0.00860671	-0.118983	0.906139	0.966313	-0.0296255	-0.622312	0.538771	0.991787	0.134765	1.99167	0.0562409	0.383261	0.0425497	0.752699	0.457912	0.99941
7.02_699.8823m/z	-0.0909761	-0.841309	0.407302	0.930702	0.0331572	0.46591	0.644884	0.991787	0.0454994	0.449809	0.65631	0.866685	-0.0364479	-0.431299	0.669553	0.99941
7.02_692.8571m/z	-0.0250635	-0.353912	0.726056	0.937714	0.0278206	0.596918	0.555358	0.991787	0.0767837	1.15909	0.256208	0.711826	0.0177497	0.320717	0.750806	0.99941
7.02_652.8159n	-0.0730383	-1.04262	0.306044	0.930702	0.0295683	0.641351	0.52651	0.991787	0.015802	0.241146	0.811199	0.951005	-0.085404	-1.56002	0.129986	0.99941
7.02_654.7984m/z	-0.0699891	-0.394461	0.696229	0.937714	0.142815	1.22304	0.231506	0.991787	0.0129165	0.077824	0.938521	0.975195	0.108768	0.784427	0.439375	0.99941
7.02_603.8853m/z	-0.0212349	-0.134848	0.893697	0.962091	-0.0406148	-0.3919	0.698099	0.991787	-0.0085165	-0.0578165	0.954305	0.984601	-0.012032	-0.0977714	0.92281	0.99941
7.02_601.9068m/z	-0.0693855	-0.633737	0.531395	0.937714	0.0100793	0.139883	0.889754	0.991787	0.0719242	0.70228	0.488301	0.835252	-0.0273259	-0.319369	0.751817	0.99941
7.02_668.8016m/z	0.026235	0.424369	0.674539	0.937714	-0.0198459	-0.487785	0.629499	0.991787	-0.0287209	-0.496655	0.623309	0.859719	0.0139671	0.2891	0.774634	0.99941
7.02_503.9288m/z	-0.0455086	-0.470716	0.641489	0.937714	-0.0207289	-0.32579	0.747005	0.991787	0.122408	1.35354	0.186709	0.654042	0.0101617	0.134497	0.893972	0.99941
7.02_500.8624m/z	-0.0412465	-0.237195	0.814232	0.939593	0.0329316	0.287759	0.77565	0.991787	-0.0297594	-0.182953	0.856153	0.959129	0.114255	0.840765	0.407602	0.99941
7.02_498.8775m/z	0.0292216	0.345957	0.731961	0.939593	0.00828421	0.149027	0.8826	0.991787	0.022189	0.280835	0.780902	0.934208	-0.0213172	-0.322944	0.749136	0.99941
7.02_496.9043m/z	-0.065459	-0.946518	0.351981	0.930702	0.0452325	0.993816	0.328823	0.991787	0.00826663	0.127786	0.899232	0.968545	-0.00344661	-0.063772	0.949605	0.99941
7.02_400.9023m/z	-0.033051	-0.331904	0.742433	0.939593	0.0780366	1.19075	0.243746	0.991787	-0.0381561	-0.409626	0.685197	0.894733	-0.0726634	-0.933732	0.358424	0.99941
7.02_398.9257m/z	-0.0900248	-1.32775	0.194981	0.930702	0.04769	1.06876	0.294306	0.991787	-0.035596	-0.561245	0.579095	0.859719	0.0531455	1.003	0.32445	0.99941
7.02_351.1027m/z	-0.060163	-1.37266	0.180753	0.930702	-0.0077715	-0.269422	0.78958	0.991787	0.0827196	2.01761	0.0533074	0.383261	0.0261932	0.764717	0.450837	0.99941
7.02_225.9707m/z	-0.0261569	-0.276646	0.784084	0.939593	-0.00241449	-0.0388025	0.969323	0.991787	0.09481	1.07198	0.292881	0.724217	0.000828826	0.0112171	0.99113	0.99941
7.02_594.8791m/z	-0.0422844	-0.658704	0.515466	0.930702	-0.0181475	-0.429559	0.670804	0.991787	0.0404459	0.673564	0.50611	0.84112	0.0629299	1.25443	0.220057	0.99941
7.03_656.8334m/z	0.0287967	0.260959	0.796034	0.939593	0.00300082	0.0413205	0.967334	0.991787	0.0397742	0.385325	0.702908	0.899784	-0.0514923	-0.597105	0.555235	0.99941
7.03_671.7854n	-0.140575	-1.75097	0.090899	0.930702	0.035502	0.671926	0.507137	0.991787	-0.0163545	-0.217774	0.829184	0.958972	-0.0598169	-0.9534	0.348545	0.99941
7.03_755.7906m/z	0.0557473	0.448541	0.657215	0.937714	0.0873655	1.0681	0.294595	0.991787	-0.0796778	-0.685346	0.49876	0.84112	-0.147191	-1.51544	0.140869	0.99941
7.03_750.7465n	-0.0740386	-0.838758	0.408708	0.930702	-0.073623	-1.26732	0.215477	0.991787	0.115965	1.40443	0.171187	0.646092	0.0748972	1.08573	0.286856	0.99941
7.03_994.7082m/z	0.0448464	0.673259	0.506301	0.930702	-0.0245779	-0.560654	0.579492	0.991787	-0.0477083	-0.765673	0.450276	0.808545	0.0162265	0.311715	0.757566	0.99941
7.03_801.7692m/z	-0.0717668	-0.96346	0.343563	0.930702	0.0109258	0.222874	0.825252	0.991787	0.128737	1.84761	0.0752481	0.430078	-0.0270523	-0.464722	0.645724	0.99941
7.03_877.7204n	-0.0280298	-0.301849	0.764998	0.939593	0.0488746	0.799738	0.430594	0.991787	0.0145626	0.16765	0.868064	0.965432	-0.00761093	-0.104878	0.91722	0.99941
7.03_930.6904n	0.217294	1.58449	0.124311	0.930702	-0.117323	-1.29994	0.204222	0.991787	0.0227099	0.177033	0.860757	0.959129	0.152441	1.42241	0.165952	0.99941
7.03_601.7893n	-0.00737878	-0.112328	0.911364	0.966313	0.0329984	0.763295	0.45167	0.991787	0.0715061	1.1637	0.254364	0.711826	0.0255415	0.497541	0.622692	0.99941
7.03_769.7682n	0.0498125	0.368849	0.715014	0.937714	0.107268	1.20691	0.237563	0.991787	0.0329137	0.260545	0.79635	0.942659	-0.0660084	-0.625444	0.536744	0.99941
7.03_617.8782m/z	-0.0559764	-0.739973	0.465475	0.930702	-0.00290295	-0.0583104	0.953916	0.991787	0.0800227	1.13089	0.267695	0.711826	0.00805753	0.136299	0.89256	0.99941
7.03_849.7586m/z	-0.115251	-0.715346	0.480318	0.930702	0.0954803	0.900496	0.375536	0.991787	-0.109896	-0.729203	0.471933	0.81923	0.0935219	0.742786	0.463797	0.99941
7.03_604.7858m/z	0.00553038	0.0856657	0.932342	0.967057	0.0110091	0.259119	0.797439	0.991787	0.0781031	1.29335	0.206459	0.681622	0.0163749	0.324571	0.747918	0.99941
7.03_323.9481m/z	-0.0408663	-0.453834	0.653446	0.937714	0.0135923	0.229361	0.820255	0.991787	0.0685428	0.813745	0.422656	0.799213	-0.00647678	-0.0920384	0.927323	0.99941
7.03_307.8453n	-0.0234881	-0.298419	0.767586	0.939593	0.040831	0.788252	0.437171	0.991787	0.0681604	0.925777	0.362472	0.753936	-0.00202538	-0.0329279	0.973966	0.99941
7.03_416.8831m/z	-0.0124898	-0.434754	0.667073	0.937714	0.0237469	1.256	0.219493	0.991787	0.00662641	0.246582	0.80703	0.949925	-0.00535167	-0.238372	0.813328	0.99941
7.03_227.9692m/z	-0.0311084	-0.312455	0.757009	0.939593	-0.00563983	-0.086074	0.93202	0.991787	0.0876685	0.941345	0.354578	0.75001	-0.0099349	-0.127689	0.899308	0.99941
7.03_423.9243m/z	-0.0836528	-0.79224	0.434881	0.930702	0.0266482	0.383478	0.704261	0.991787	0.0815848	0.826	0.415786	0.792606	-0.00203677	-0.0246829	0.980483	0.99941
7.03_519.9026m/z	-0.0410116	-0.487173	0.629928	0.937714	0.0175596	0.316947	0.753635	0.991787	0.108597	1.37907	0.178788	0.653146	-0.0142961	-0.217307	0.829545	0.99941
7.03_503.8259n	-0.0463126	-0.591315	0.559053	0.937714	0.00422068	0.0818838	0.935322	0.991787	0.116854	1.59499	0.12194	0.518254	-0.00847557	-0.138474	0.890857	0.99941
7.03_596.8517m/z	-0.012807	-0.204372	0.839541	0.94808	0.00130847	0.0317273	0.974915	0.995144	-0.119656	-2.04128	0.0507476	0.383261	-0.0444618	-0.907902	0.371677	0.99941
7.03_421.9256m/z	-0.036871	-0.422167	0.676127	0.937714	0.0144647	0.251654	0.803146	0.991787	0.0918863	1.12472	0.270254	0.712157	0.00823688	0.120682	0.904805	0.99941
7.05_318.8963m/z	-0.00405863	-0.146678	0.884437	0.962091	0.0132479	0.727493	0.472963	0.991787	0.00367322	0.141915	0.888163	0.968545	0.000945921	0.0437441	0.965419	0.99941
7.05_320.8821m/z	5.2644e-05	0.00179971	0.998577	0.998957	0.0205453	1.06724	0.294977	0.991787	-0.0243775	-0.890921	0.380563	0.754675	0.0050073	0.219047	0.828202	0.99941
7.05_362.9069m/z	0.0839411	0.762356	0.452221	0.930702	0.0383524	0.529263	0.600794	0.991787	0.117024	1.1362	0.265505	0.711826	-0.0406346	-0.472235	0.640418	0.99941
7.05_514.8540m/z	-0.0116128	-0.444062	0.660411	0.937714	0.0202199	1.17484	0.24995	0.991787	-0.001601	-0.0654474	0.948283	0.981275	0.00154302	0.0755016	0.940352	0.99941
7.05_516.8409m/z	-0.00856427	-0.312158	0.757233	0.939593	0.025366	1.40486	0.17106	0.991787	-0.0125536	-0.489157	0.62854	0.859719	-0.00313999	-0.146451	0.884615	0.99941
7.05_715.8509m/z	-0.0336573	-0.519896	0.607222	0.937714	0.0110058	0.258317	0.798051	0.991787	0.0593159	0.979496	0.335722	0.73857	0.00685676	0.13553	0.893163	0.99941
7.05_717.8553m/z	-0.072315	-0.808497	0.42562	0.930702	0.0243625	0.413873	0.68212	0.991787	0.0416912	0.498298	0.622165	0.859719	0.00171559	0.0245438	0.980593	0.99941
7.05_815.8239m/z	-0.0396461	-0.529586	0.600573	0.937714	0.00608748	0.123557	0.902548	0.991787	0.0678542	0.968964	0.340858	0.741677	0.0124447	0.212716	0.83309	0.99941
7.05_996.7053m/z	0.0293649	0.550354	0.58644	0.937714	0.00134368	0.0382653	0.969748	0.991787	0.0811235	1.62538	0.115285	0.51482	-0.0205253	-0.492246	0.626382	0.99941
7.07_694.3003m/z	-0.00769995	-0.17123	0.865274	0.959664	0.0148241	0.500906	0.620352	0.991787	-0.125739	-2.98921	0.00576879	0.23991	0.0157694	0.448731	0.657079	0.99941
7.07_614.8173m/z	-0.00883562	-0.299025	0.767129	0.939593	0.0166675	0.85711	0.39866	0.991787	-0.0239238	-0.865557	0.394088	0.771302	-0.00130235	-0.0563997	0.955424	0.99941
7.07_913.7787m/z	-0.0167108	-0.496279	0.62357	0.937714	0.0108774	0.490853	0.627355	0.991787	0.0118365	0.375793	0.709902	0.900852	0.00501343	0.190521	0.850275	0.99941
7.07_220.9188m/z	-0.00475658	-0.128661	0.898546	0.962727	0.00182039	0.0748191	0.940891	0.991787	0.0194426	0.562213	0.578444	0.859719	0.00515086	0.178283	0.859784	0.99941
7.07_612.8286m/z	-0.0170019	-0.564844	0.576677	0.937714	0.0183427	0.925956	0.362381	0.991787	-0.00391299	-0.138975	0.890465	0.968545	-0.00171448	-0.0728856	0.942415	0.99941
7.08_810.7715m/z	-0.00892182	-0.364204	0.718441	0.937714	0.0124311	0.771078	0.447118	0.991787	0.00370599	0.16173	0.87268	0.966802	0.00259195	0.135393	0.893269	0.99941
7.08_842.2643m/z	-0.00673908	-0.073684	0.941786	0.971043	0.025294	0.420228	0.677526	0.991787	0.048786	0.570246	0.573058	0.859719	-0.138741	-1.94113	0.0623675	0.99941
7.08_940.2410m/z	0.174995	1.9176	0.0654132	0.930702	0.0496717	0.827059	0.415196	0.991787	-0.109822	-1.28652	0.208796	0.681622	0.0731053	1.02508	0.314097	0.99941
7.08_962.7381m/z	-0.00576694	-0.213319	0.832624	0.94808	0.00370078	0.208004	0.836731	0.991787	0.0156122	0.617365	0.541982	0.859719	0.0067611	0.320022	0.751327	0.99941
7.08_988.7370m/z	-0.0410446	-1.52962	0.13733	0.930702	0.0220273	1.24734	0.222605	0.991787	-0.000435601	-0.0173544	0.986277	0.994651	-0.0234819	-1.11979	0.272315	0.99941
7.10_726.8031m/z	-0.0298271	-0.791214	0.43547	0.930702	0.00802782	0.323576	0.748663	0.991787	0.0181752	0.515416	0.610308	0.859719	0.0351003	1.19144	0.243481	0.99941
7.10_728.8018m/z	-0.0286593	-0.799651	0.430644	0.930702	0.00565419	0.239718	0.812295	0.991787	0.0253454	0.756011	0.455955	0.810435	0.0353666	1.26272	0.217104	0.99941
7.10_763.2689m/z	0.154942	1.11528	0.27421	0.930702	-0.141116	-1.54344	0.133951	0.991787	-0.00300529	-0.0231258	0.981714	0.994634	0.0240249	0.221287	0.826475	0.99941
7.10_822.7816m/z	-0.0310444	-0.809464	0.425073	0.930702	0.00921544	0.365113	0.71777	0.991787	0.0192625	0.536936	0.595552	0.859719	0.0336284	1.12202	0.271383	0.99941
7.10_824.7801m/z	-0.0256052	-0.66333	0.512543	0.930702	0.00661511	0.260396	0.796464	0.991787	0.0218515	0.605171	0.549938	0.859719	0.0382686	1.26859	0.215031	0.99941
7.10_826.7788m/z	-0.0299784	-0.79628	0.432568	0.930702	0.00516275	0.20837	0.836449	0.991787	0.0338381	0.960856	0.344848	0.741677	0.0388039	1.3189	0.197887	0.99941
7.10_871.7661m/z	-0.0199517	-0.47583	0.637886	0.937714	0.0147004	0.53272	0.59843	0.991787	0.0681143	1.73662	0.093444	0.474393	0.0489911	1.49509	0.146075	0.99941
7.10_872.7679m/z	-0.0367529	-0.836071	0.410193	0.930702	0.0183992	0.635985	0.52995	0.991787	0.0515592	1.25387	0.220256	0.689036	0.0514462	1.49756	0.145437	0.99941
7.10_873.2694m/z	-0.033736	-0.597195	0.555175	0.937714	0.0295404	0.794575	0.433543	0.991787	-0.00079058	-0.0149611	0.988169	0.994651	0.0292743	0.663115	0.512679	0.99941
7.10_891.2530m/z	0.0156934	0.204231	0.83965	0.94808	0.0597319	1.18115	0.247476	0.991787	-0.0183649	-0.255499	0.800205	0.94379	0.0401428	0.668484	0.509298	0.99941
7.10_890.2543m/z	0.0254044	0.138708	0.890673	0.962091	0.115493	0.958177	0.346173	0.991787	-0.20106	-1.17358	0.250447	0.711826	-0.0404476	-0.282595	0.779566	0.99941
7.10_908.7506m/z	-0.0155955	-0.537451	0.595202	0.937714	0.0180868	0.947101	0.351689	0.991787	0.00496548	0.182935	0.856167	0.959129	0.00827155	0.364758	0.718032	0.99941
7.10_920.7584m/z	-0.0282	-0.666199	0.510735	0.930702	0.00383147	0.137536	0.891591	0.991787	0.0222331	0.5615	0.578923	0.859719	0.0408409	1.23461	0.227237	0.99941
7.10_922.7580m/z	-0.0261869	-0.653084	0.519029	0.934252	0.0061947	0.234747	0.816113	0.991787	0.0237451	0.633073	0.531822	0.859719	0.042025	1.34113	0.190655	0.99941
7.10_969.7443m/z	-0.0295158	-0.674626	0.505445	0.930702	-0.00296893	-0.103111	0.91861	0.991787	0.0258056	0.630549	0.533448	0.859719	0.0514596	1.50506	0.143505	0.99941
7.10_970.2467m/z	-0.0657245	-1.18804	0.244797	0.930702	0.0123686	0.339719	0.736603	0.991787	0.0164091	0.317091	0.753527	0.922203	0.0742689	1.71786	0.0968619	0.99941
7.10_970.7449m/z	-0.0300597	-0.673584	0.506098	0.930702	0.00757162	0.257805	0.798442	0.991787	0.0440279	1.0547	0.300576	0.726598	0.0526099	1.50853	0.14262	0.99941
7.10_724.8046m/z	-0.0284447	-0.750997	0.458919	0.930702	0.0114774	0.460446	0.648752	0.991787	0.0166137	0.468921	0.642756	0.863511	0.0341864	1.15497	0.257865	0.99941
7.10_971.2463m/z	-0.0216591	-0.428722	0.671405	0.937714	0.00569336	0.171238	0.865268	0.991787	0.0515543	1.09093	0.284603	0.720564	0.0453405	1.14842	0.260511	0.99941
7.10_714.2798m/z	0.028751	0.504203	0.618063	0.937714	-0.0474664	-1.26484	0.216355	0.991787	-0.0789539	-1.4802	0.149983	0.584933	0.00529528	0.118828	0.90626	0.99941
7.10_332.8961m/z	-0.0288265	-0.858989	0.39764	0.930702	0.0108189	0.489862	0.628047	0.991787	0.0180892	0.57625	0.569049	0.859719	0.0278663	1.06256	0.297058	0.99941
7.10_628.8262m/z	-0.0273796	-0.72547	0.474183	0.930702	0.0074426	0.299649	0.766658	0.991787	0.0212128	0.600876	0.552755	0.859719	0.0348688	1.18225	0.247049	0.99941
7.10_630.8246m/z	-0.0281292	-0.761093	0.452964	0.930702	0.00634625	0.260911	0.79607	0.991787	0.0198621	0.574514	0.570207	0.859719	0.0330768	1.1452	0.261819	0.99941
7.10_79.9906m/z	-0.0288432	-0.871012	0.391153	0.930702	0.017948	0.823554	0.417152	0.991787	0.025608	0.826706	0.415393	0.792606	0.0198364	0.766517	0.449783	0.99941
7.10_137.0431m/z	-0.0376236	-0.990465	0.330428	0.930702	0.00899127	0.359663	0.721797	0.991787	-0.00454788	-0.127992	0.89907	0.968545	0.00977085	0.329147	0.744494	0.99941
7.10_138.9388m/z	-0.0287756	-0.91494	0.368035	0.930702	0.0148308	0.716522	0.479603	0.991787	0.0161705	0.549651	0.586916	0.859719	0.0229213	0.932581	0.359008	0.99941
7.10_140.9379m/z	-0.03999	-1.20008	0.240162	0.930702	0.0196396	0.895546	0.378129	0.991787	0.00694572	0.222829	0.825286	0.957921	0.0057845	0.222128	0.825826	0.99941
7.10_234.9184m/z	-0.0301951	-0.919965	0.365448	0.930702	0.0117836	0.545519	0.589716	0.991787	0.0189357	0.616754	0.542379	0.859719	0.0247862	0.966324	0.342154	0.99941
7.10_236.9163m/z	-0.0264514	-0.814326	0.42233	0.930702	0.0116446	0.544714	0.590262	0.991787	0.0149092	0.490679	0.627476	0.859719	0.0250732	0.987729	0.331743	0.99941
7.10_238.9152m/z	-0.0236149	-0.69936	0.490096	0.930702	0.0166803	0.750608	0.45915	0.991787	0.0242449	0.767592	0.449154	0.808545	0.0240619	0.911848	0.369632	0.99941
7.10_136.9409m/z	-0.0258175	-0.828581	0.414348	0.930702	0.0133705	0.652022	0.519703	0.991787	0.0161113	0.552771	0.584806	0.859719	0.0222358	0.913168	0.368949	0.99941
7.10_336.8927m/z	-0.0302771	-0.892396	0.379785	0.930702	0.0125421	0.561706	0.578784	0.991787	0.015304	0.482216	0.6334	0.859719	0.0227791	0.85913	0.397564	0.99941
7.10_430.8730m/z	-0.0267054	-0.772756	0.446141	0.930702	0.00921189	0.405031	0.688532	0.991787	0.017041	0.527149	0.602242	0.859719	0.0306552	1.13508	0.265963	0.99941
7.10_432.8712m/z	-0.0288897	-0.835412	0.410557	0.930702	0.00768097	0.337497	0.738259	0.991787	0.018569	0.57404	0.570523	0.859719	0.0291236	1.07766	0.290381	0.99941
7.10_434.8700m/z	-0.0254022	-0.784099	0.439564	0.930702	0.00901502	0.422827	0.675651	0.991787	0.025823	0.852124	0.401374	0.78268	0.0271143	1.07097	0.293327	0.99941
7.10_528.8506m/z	-0.0251637	-0.694503	0.493089	0.930702	0.00837108	0.351056	0.728173	0.991787	0.0186695	0.550841	0.586111	0.859719	0.0324614	1.14643	0.261321	0.99941
7.10_530.8488m/z	-0.0270967	-0.757007	0.455368	0.930702	0.00783074	0.332416	0.74205	0.991787	0.0185542	0.554142	0.58388	0.859719	0.0307115	1.0979	0.281598	0.99941
7.10_626.8281m/z	-0.0265127	-0.694185	0.493285	0.930702	0.00710329	0.282603	0.779559	0.991787	0.0200408	0.560961	0.579285	0.859719	0.0357796	1.19877	0.240663	0.99941
7.10_532.8474m/z	-0.0255214	-0.735967	0.467871	0.930702	0.0100947	0.442327	0.66165	0.991787	0.0242752	0.748363	0.460481	0.813036	0.0343224	1.26652	0.215762	0.99941
7.10_334.8940m/z	-0.0281142	-0.837595	0.40935	0.930702	0.0107134	0.484987	0.631458	0.991787	0.0181753	0.578875	0.567301	0.859719	0.0299856	1.14314	0.26266	0.99941
7.12_914.2604m/z	-0.124097	-0.705888	0.486089	0.930702	-0.0369511	-0.319373	0.751814	0.991787	-0.00790089	-0.0480448	0.962022	0.987338	0.0212834	0.154916	0.877999	0.99941
7.12_987.7308m/z	0.0273885	0.434347	0.667365	0.937714	-0.0214966	-0.518005	0.608523	0.991787	0.0465258	0.788784	0.436865	0.806202	0.0293801	0.596213	0.555822	0.99941
7.12_859.7381n	-0.0260744	-0.683568	0.499865	0.930702	0.0106914	0.425891	0.673443	0.991787	0.0190777	0.534674	0.597095	0.859719	0.00414469	0.13904	0.890414	0.99941
7.13_692.7938n	-0.0136651	-0.471332	0.641055	0.937714	0.0204908	1.07391	0.29203	0.991787	-0.0048235	-0.177857	0.860116	0.959129	-0.00132139	-0.0583209	0.953907	0.99941
7.13_712.7931m/z	-0.0169599	-0.541867	0.592196	0.937714	0.0151121	0.733653	0.469258	0.991787	-0.0149708	-0.511339	0.613122	0.859719	0.00228332	0.0933499	0.92629	0.99941
7.13_792.7838m/z	-0.00538526	-0.198687	0.843943	0.948301	0.019628	1.10036	0.280543	0.991787	-0.0186386	-0.735142	0.468365	0.815458	0.009318	0.439911	0.663378	0.99941
7.13_890.7599m/z	-0.00859669	-0.273816	0.786236	0.939593	0.00839347	0.406223	0.687666	0.991787	-0.0306014	-1.04199	0.306329	0.727787	0.0128253	0.522725	0.605277	0.99941
7.13_941.1954n	0.0466002	0.60772	0.54827	0.937714	-0.0209631	-0.4154	0.681015	0.991787	0.110703	1.54337	0.133967	0.55582	0.0499574	0.833672	0.411521	0.99941
7.13_989.2304m/z	0.124365	1.11365	0.274899	0.930702	0.00537137	0.0730851	0.942258	0.991787	-0.000599965	-0.0057434	0.995458	0.997697	0.0622611	0.713418	0.481491	0.99941
7.15_957.7160n	-0.0257087	-0.769575	0.447995	0.930702	0.0112842	0.513261	0.611795	0.991787	0.0108784	0.348123	0.730351	0.916737	0.00215375	0.0824983	0.934837	0.99941
7.15_888.7478n	-0.0154808	-0.47035	0.641747	0.937714	0.011331	0.523107	0.605015	0.991787	0.0172186	0.55927	0.580424	0.859719	0.0116663	0.453565	0.653637	0.99941
7.15_904.7829m/z	-0.0551142	-1.49416	0.146317	0.930702	0.0254023	1.04641	0.304319	0.991787	0.0376627	1.09154	0.284337	0.720564	0.0227871	0.790498	0.435881	0.99941
7.15_864.7565m/z	-0.00955503	-0.255165	0.800461	0.939593	-0.00247802	-0.100552	0.920623	0.991787	0.0236089	0.674	0.505837	0.84112	0.0116228	0.397172	0.694251	0.99941
7.15_790.7718n	-0.0233034	-0.831532	0.412708	0.930702	0.0186346	1.01036	0.320975	0.991787	0.00276295	0.105397	0.916812	0.968545	0.0025175	0.11495	0.909305	0.99941
7.15_664.7920m/z	-0.00695807	-0.215578	0.830879	0.94808	0.0228154	1.07408	0.291953	0.991787	-0.0147338	-0.488006	0.629345	0.859719	-0.00436381	-0.173005	0.863892	0.99941
7.15_685.7854n	-0.0396502	-1.14282	0.26279	0.930702	0.00624227	0.273383	0.786565	0.991787	0.048334	1.4893	0.147586	0.57998	0.00524604	0.193483	0.847977	0.99941
7.15_694.8073m/z	0.00793358	0.285957	0.777015	0.939593	0.0103779	0.568378	0.574309	0.991787	-0.0301637	-1.16228	0.25493	0.711826	-0.0195029	-0.89952	0.376046	0.99941
7.15_371.9662m/z	0.219134	1.82544	0.0786173	0.930702	0.0599953	0.759404	0.453957	0.991787	0.125214	1.11509	0.274291	0.715267	-0.0425805	-0.453888	0.653408	0.99941
7.15_176.0114m/z	0.202552	1.40819	0.170079	0.930702	0.0935816	0.988582	0.331333	0.991787	0.220977	1.64236	0.111699	0.50283	0.000158465	0.00140974	0.998885	0.99941
7.15_761.7608n	-0.0272815	-0.883395	0.384544	0.930702	0.0288335	1.41867	0.167031	0.991787	0.00305964	0.105914	0.916406	0.968545	-0.00226767	-0.0939605	0.92581	0.99941
7.16_661.7869n	-0.0414062	-0.9113	0.369916	0.930702	0.00688035	0.230093	0.819692	0.991787	0.0283169	0.666251	0.510703	0.843958	0.0082171	0.231416	0.818674	0.99941
7.16_792.2776m/z	-0.0217883	-0.381027	0.706059	0.937714	0.0685966	1.82277	0.0790328	0.991787	-0.0878784	-1.6429	0.111588	0.50283	-0.0315866	-0.706829	0.485513	0.99941
7.16_950.7413m/z	0.0166349	0.332725	0.74182	0.939593	-0.0184185	-0.559778	0.580081	0.991787	0.00105395	0.0225362	0.98218	0.994634	-0.00541282	-0.138538	0.890807	0.99941
7.16_955.7205n	-0.0351044	-1.01972	0.31659	0.930702	-0.00376487	-0.166175	0.869213	0.991787	0.0118724	0.368684	0.715136	0.903574	0.00726683	0.270111	0.789055	0.99941
7.18_949.7336m/z	-0.0233578	-0.291951	0.772476	0.939593	-0.000819961	-0.0155728	0.987686	0.995144	-0.109764	-1.46668	0.153605	0.592686	0.0121544	0.194397	0.847269	0.99941
7.18_857.7429n	-0.0319225	-0.751485	0.45863	0.930702	-0.0062837	-0.224768	0.823792	0.991787	0.0329273	0.828655	0.414307	0.792606	0.00996705	0.30024	0.766212	0.99941
7.18_840.7694m/z	-0.0119996	-0.405478	0.688207	0.937714	0.0131497	0.675168	0.505106	0.991787	-0.0241713	-0.873164	0.39	0.768182	-0.0199219	-0.86141	0.396328	0.99941
7.18_812.2536m/z	0.0178012	0.15699	0.876379	0.962091	0.0181742	0.243541	0.809361	0.991787	0.0310376	0.29262	0.77197	0.929223	0.0164831	0.186011	0.853777	0.99941
7.18_798.7482m/z	0.0652332	1.02081	0.316084	0.930702	-0.0427195	-1.01577	0.318433	0.991787	-0.0669502	-1.12001	0.272224	0.714129	0.0116087	0.232453	0.817876	0.99941
7.18_759.7649n	-0.0227204	-0.603908	0.550766	0.937714	0.0171313	0.691899	0.494698	0.991787	0.0244275	0.694112	0.49333	0.84112	0.000210457	0.00715811	0.994339	0.99941
7.18_666.7804m/z	0.0054957	0.145125	0.885651	0.962091	0.0333443	1.33794	0.191679	0.991787	-0.0124637	-0.351853	0.727583	0.915346	0.00747383	0.252547	0.802463	0.99941
7.18_586.8163m/z	-0.0179642	-0.351789	0.72763	0.937714	-0.0256289	-0.762605	0.452075	0.991787	-0.00105717	-0.0221316	0.9825	0.994634	0.0132328	0.331593	0.742666	0.99941
7.18_290.8870m/z	0.00158713	0.0219192	0.982668	0.991139	-0.0583519	-1.22451	0.23096	0.991787	-0.013154	-0.194208	0.847415	0.959129	-0.0243249	-0.429876	0.670576	0.99941
7.18_742.7926m/z	-0.0048177	-0.135393	0.89327	0.962091	0.0167616	0.71576	0.480066	0.991787	-0.0212623	-0.638795	0.528147	0.859719	-0.00202899	-0.0729647	0.942353	0.99941
7.20_642.8240m/z	0.0688624	0.706862	0.485493	0.930702	-0.0289693	-0.451841	0.654864	0.991787	0.0363609	0.399008	0.692914	0.89879	-0.00137831	-0.0181041	0.985684	0.99941
7.20_644.8214m/z	0.00948389	0.110839	0.912535	0.966313	-0.0441641	-0.784279	0.439461	0.991787	0.0284626	0.355611	0.724797	0.913806	-0.00410075	-0.0613264	0.951535	0.99941
7.20_646.8151m/z	0.00306	0.0511017	0.959607	0.979704	0.0179121	0.454523	0.652956	0.991787	-0.0145573	-0.25989	0.79685	0.942659	-0.0035254	-0.0753358	0.940483	0.99941
7.20_936.7541m/z	0.193022	1.95343	0.0608256	0.930702	-0.067062	-1.03125	0.311249	0.991787	0.0953576	1.03167	0.311053	0.727787	-0.0136662	-0.176978	0.8608	0.99941
7.20_938.7468m/z	-0.00281411	-0.08696	0.931322	0.967057	-0.00872235	-0.409552	0.685251	0.991787	-0.00620572	-0.205006	0.83905	0.959129	0.0070445	0.278553	0.782634	0.99941
7.20_996.7023m/z	0.012633	0.336209	0.739219	0.939593	-0.0479907	-1.94069	0.0624239	0.991787	0.0190872	0.54305	0.591392	0.859719	-0.0267358	-0.910489	0.370336	0.99941
7.21_585.8797m/z	0.0621676	0.662774	0.512894	0.930702	-0.0244726	-0.396439	0.694786	0.991787	-0.150577	-1.71615	0.0971796	0.48178	0.105183	1.43491	0.162388	0.99941
7.21_488.8385m/z	0.00633428	0.105835	0.916468	0.966313	0.0179326	0.45527	0.652425	0.991787	0.0396109	0.707523	0.485089	0.83259	-0.0157755	-0.337281	0.73842	0.99941
7.21_566.8163m/z	0.00257747	0.0653738	0.948341	0.971043	0.0440295	1.69688	0.10081	0.991787	0.00656328	0.177962	0.860034	0.959129	-0.0125841	-0.408425	0.686068	0.99941
7.21_389.9232m/z	0.0917419	0.93935	0.355583	0.930702	-0.0218269	-0.339585	0.736703	0.991787	0.138106	1.51171	0.141813	0.577278	-0.047151	-0.617773	0.541717	0.99941
7.21_291.9528m/z	0.0536962	0.698269	0.490767	0.930702	-0.101922	-2.01392	0.0537157	0.991787	0.0393879	0.547567	0.588328	0.859719	0.0415046	0.690643	0.495475	0.99941
7.21_487.9040m/z	0.0370878	0.31027	0.758653	0.939593	0.00931896	0.11846	0.906549	0.991787	-0.243735	-2.17983	0.0378358	0.377909	0.183852	1.96814	0.0590251	0.99941
7.23_564.8194m/z	-0.0146418	-0.500277	0.620789	0.937714	0.0225943	1.17304	0.250663	0.991787	-0.0272535	-0.995484	0.328025	0.738057	-0.00798672	-0.349192	0.729557	0.99941
7.23_588.8387m/z	0.0106008	0.202384	0.84108	0.94808	0.0116669	0.338446	0.737551	0.991787	0.0162916	0.332503	0.741985	0.922021	-0.0199881	-0.4883	0.629139	0.99941
7.23_601.8880m/z	0.0677041	0.659283	0.5151	0.930702	0.0231821	0.343008	0.734154	0.991787	0.108907	1.13373	0.266521	0.711826	-0.0135118	-0.168364	0.867507	0.99941
7.23_610.8527m/z	-0.0413048	-1.21819	0.233316	0.930702	0.0123756	0.554598	0.583572	0.991787	0.0356974	1.1255	0.26993	0.712157	0.012223	0.461288	0.648155	0.99941
7.23_656.8292m/z	0.0300007	0.407794	0.686526	0.937714	0.0519303	1.07257	0.292619	0.991787	-0.059548	-0.86531	0.394221	0.771302	-0.00868553	-0.151072	0.881002	0.99941
7.23_806.8070m/z	-0.0208651	-0.598049	0.554613	0.937714	0.0140543	0.612103	0.545408	0.991787	0.0376896	1.15487	0.257902	0.711826	0.00748891	0.274672	0.785584	0.99941
7.23_833.7564n	0.0521677	1.09195	0.284159	0.930702	0.0260831	0.829578	0.413793	0.991787	-0.0192785	-0.431392	0.669486	0.878138	-0.0101687	-0.272362	0.787342	0.99941
7.25_900.7369m/z	-0.00658247	-0.147901	0.883481	0.962091	0.0415158	1.41739	0.167399	0.991787	-0.00781208	-0.187648	0.852506	0.959129	-0.0133495	-0.383818	0.704012	0.99941
7.25_833.7610m/z	0.0243218	0.1374	0.891698	0.962091	0.0532996	0.457521	0.650826	0.991787	0.0021881	0.0132146	0.98955	0.994651	0.142882	1.03287	0.310501	0.99941
7.25_800.7458m/z	0.0589694	1.43226	0.163137	0.930702	0.0318837	1.17669	0.249225	0.991787	-0.0463479	-1.20343	0.238885	0.711826	-0.045902	-1.42661	0.164746	0.99941
7.25_754.7925m/z	0.047237	0.85118	0.40189	0.930702	0.0526764	1.44228	0.160314	0.991787	-0.0608399	-1.17198	0.251078	0.711826	-0.0544774	-1.25613	0.219449	0.99941
7.25_895.7240n	0.117125	1.59	0.123063	0.930702	0.0071959	0.148432	0.883066	0.991787	-0.0536944	-0.779238	0.442376	0.806616	-0.00663299	-0.115222	0.909092	0.99941
7.25_702.7715m/z	-0.0402326	-0.650501	0.52067	0.934332	0.0347349	0.853358	0.400701	0.991787	-0.0675863	-1.16822	0.252569	0.711826	-0.0121753	-0.2519	0.802958	0.99941
7.25_306.9522m/z	-0.303111	-0.777292	0.443504	0.930702	0.0884842	0.344781	0.732835	0.991787	-0.0403311	-0.110565	0.91275	0.968545	0.0460186	0.151006	0.881054	0.99941
7.25_736.7883m/z	-0.155387	-0.968218	0.341224	0.930702	-0.0998066	-0.944959	0.352763	0.991787	-0.0295016	-0.196516	0.845625	0.959129	-0.0584533	-0.466064	0.644775	0.99941
7.26_888.7954m/z	-0.140278	-2.02188	0.0528371	0.930702	-0.0337865	-0.739953	0.465487	0.991787	0.0968225	1.49189	0.146909	0.57998	0.0579936	1.0696	0.29393	0.99941
7.26_771.7707m/z	-0.116862	-1.15918	0.256173	0.930702	-0.048105	-0.725042	0.474442	0.991787	-0.0222651	-0.2361	0.815074	0.951733	0.0825696	1.04803	0.303585	0.99941
7.26_766.7664m/z	0.0371307	0.805125	0.427531	0.930702	0.00878645	0.289494	0.774336	0.991787	0.00214141	0.0496393	0.960762	0.987338	0.0289333	0.802801	0.428851	0.99941
7.26_704.7808m/z	0.0409169	0.788329	0.437127	0.930702	0.0158243	0.46326	0.646758	0.991787	-0.00694622	-0.14307	0.887259	0.968545	-0.0820908	-2.02385	0.0526215	0.99941
7.26_672.8040m/z	-0.00581167	-0.0755267	0.940333	0.971043	-0.00425368	-0.0839963	0.933657	0.991787	0.0135492	0.188238	0.852047	0.959129	0.0292238	0.485976	0.630765	0.99941
7.26_558.8606m/z	-0.0411549	-0.242985	0.809788	0.939593	-0.085017	-0.76271	0.452013	0.991787	0.0685441	0.432637	0.668593	0.878138	0.0249055	0.188162	0.852107	0.99941
7.26_512.8758m/z	-0.0209782	-0.6265	0.536061	0.937714	0.0132094	0.599421	0.553711	0.991787	0.0280044	0.894076	0.378901	0.753936	-8.47416e-05	-0.00323839	0.997439	0.99941
7.26_414.8984m/z	-0.0328658	-1.02753	0.312967	0.930702	0.0151763	0.720959	0.476911	0.991787	0.0338616	1.13175	0.267338	0.711826	0.00351709	0.140706	0.88911	0.99941
7.26_193.9846m/z	0.103601	1.19329	0.242768	0.930702	-0.0129718	-0.227027	0.822052	0.991787	-0.133365	-1.64216	0.11174	0.50283	0.124779	1.83908	0.0765297	0.99941
7.26_604.7844m/z	0.036094	0.619402	0.540659	0.937714	0.00221805	0.057837	0.954289	0.991787	-0.00535638	-0.0982662	0.922421	0.968545	0.00758568	0.166575	0.868901	0.99941
7.28_668.8035m/z	0.02068	0.508499	0.615086	0.937714	0.00883131	0.329959	0.743887	0.991787	-0.000192836	-0.005069	0.995991	0.997697	0.0308835	0.971725	0.339507	0.99941
7.28_876.7064m/z	0.0814868	0.994331	0.328576	0.930702	0.0147599	0.273668	0.786348	0.991787	-0.106075	-1.38374	0.17737	0.653146	-0.109297	-1.70659	0.0989654	0.99941
7.28_790.8274m/z	-0.122024	-1.76789	0.0879741	0.930702	0.0179752	0.395714	0.695314	0.991787	0.0411932	0.638017	0.528646	0.859719	0.0240395	0.445672	0.659261	0.99941
7.28_768.7865m/z	-0.0167025	-0.247071	0.806656	0.939593	0.00910382	0.204625	0.839345	0.991787	0.030973	0.489798	0.628092	0.859719	-0.0266972	-0.505339	0.617275	0.99941
7.28_692.8528m/z	-0.0622811	-1.02745	0.313003	0.930702	0.00684475	0.171576	0.865005	0.991787	0.0518748	0.91486	0.368076	0.753936	0.00855287	0.180549	0.858022	0.99941
7.28_631.7754n	0.0951809	0.813298	0.422909	0.930702	-0.0656471	-0.852336	0.401259	0.991787	0.00239067	0.0218381	0.982732	0.994634	0.0599669	0.655677	0.517383	0.99941
7.28_720.7763m/z	-0.236511	-1.13751	0.264963	0.930702	0.200009	1.46167	0.154962	0.991787	-0.159762	-0.821439	0.418335	0.794565	-0.259051	-1.5943	0.122095	0.99941
7.28_596.8556m/z	0.0241961	0.388073	0.700896	0.937714	0.0389776	0.949903	0.350288	0.991787	-0.00410891	-0.0704514	0.944335	0.979497	-0.0268421	-0.550887	0.58608	0.99941
7.28_276.9072m/z	0.303311	2.90247	0.00713921	0.696073	-0.0290027	-0.42171	0.676457	0.991787	0.125495	1.28381	0.20973	0.681622	0.0743686	0.910641	0.370257	0.99941
7.28_316.9223m/z	-0.0128084	-0.398787	0.693075	0.937714	0.00988593	0.467692	0.643625	0.991787	0.030966	1.03069	0.311508	0.727787	0.0058065	0.231334	0.818738	0.99941
7.28_598.8263m/z	0.106709	1.54345	0.133947	0.930702	0.0578153	1.27067	0.214302	0.991787	-0.0373481	-0.577507	0.568212	0.859719	-0.00915531	-0.169451	0.86666	0.99941
7.28_567.3316m/z	-0.0989513	-1.677	0.104672	0.930702	0.0032621	0.0840049	0.93365	0.991787	0.114166	2.06844	0.0479453	0.383261	0.0116878	0.253469	0.801758	0.99941
7.28_361.8869m/z	0.0511222	0.532874	0.598325	0.937714	0.0129636	0.205322	0.838806	0.991787	0.0353307	0.393697	0.696786	0.899784	-0.0704201	-0.939268	0.355625	0.99941
7.29_166.9518m/z	0.039513	0.402483	0.690384	0.937714	0.0539405	0.83487	0.410857	0.991787	0.031541	0.343461	0.733817	0.916737	-0.00304426	-0.0396797	0.96863	0.99941
7.29_218.9446m/z	0.297275	3.76565	0.000784694	0.195864	0.0471606	0.907729	0.371767	0.991787	0.0996282	1.34915	0.188099	0.654986	-0.0100168	-0.162363	0.872186	0.99941
7.29_330.0554m/z	0.340086	1.75381	0.0904025	0.930702	-0.0614555	-0.48156	0.63386	0.991787	0.184472	1.017	0.317862	0.72797	-0.107698	-0.71069	0.483154	0.99941
7.29_498.8804m/z	-0.0704301	-1.24338	0.224037	0.930702	0.0332727	0.892545	0.379707	0.991787	0.037496	0.707662	0.485004	0.83259	0.0273138	0.61703	0.542199	0.99941
7.29_594.8789m/z	-0.0277405	-0.525578	0.603318	0.937714	-0.00207566	-0.0597552	0.952775	0.991787	0.0579428	1.17359	0.250443	0.711826	-0.0265231	-0.643023	0.52544	0.99941
7.29_652.8289m/z	0.118803	0.907641	0.371813	0.930702	-0.207483	-2.4086	0.0228411	0.991787	0.124473	1.01661	0.318042	0.72797	0.0803284	0.785298	0.438873	0.99941
7.29_960.9579m/z	0.0187065	0.358837	0.722408	0.937714	0.0174246	0.507885	0.615511	0.991787	-0.00584555	-0.119874	0.905439	0.968545	-0.0154183	-0.37846	0.707943	0.99941
7.29_220.9307m/z	0.16678	3.67217	0.00100443	0.195864	-0.0073111	-0.2446	0.808549	0.991787	0.0400723	0.943231	0.35363	0.75001	-0.0323222	-0.910665	0.370245	0.99941
7.31_500.8637m/z	0.118307	0.925022	0.362857	0.930702	0.0155547	0.184799	0.854719	0.991787	0.0711909	0.59506	0.556582	0.859719	0.00574951	0.0575241	0.954536	0.99941
7.31_400.9061m/z	0.0131088	0.247612	0.806241	0.939593	-0.016403	-0.47079	0.641438	0.991787	-0.0408906	-0.825708	0.415949	0.792606	0.0148357	0.358588	0.722593	0.99941
7.31_496.9014m/z	-0.0526526	-1.17943	0.248149	0.930702	-0.0106531	-0.362598	0.719628	0.991787	0.0931785	2.23133	0.0338433	0.359969	-0.00857069	-0.245667	0.807731	0.99941
7.31_398.9248m/z	-0.0323937	-0.673019	0.506452	0.930702	-0.0168141	-0.530804	0.599739	0.991787	0.11263	2.50158	0.0184828	0.319677	-0.0176398	-0.468962	0.642727	0.99941
7.31_308.8508m/z	-0.233367	-1.06486	0.296035	0.930702	0.114692	0.79521	0.43318	0.991787	-0.232982	-1.1365	0.265378	0.711826	-0.158735	-0.926839	0.36193	0.99941
7.31_232.0763m/z	0.0411208	1.44198	0.160399	0.930702	0.00815493	0.434525	0.667238	0.991787	0.000762386	0.0285804	0.977402	0.994634	-0.0050632	-0.227197	0.821921	0.99941
7.31_98.0013m/z	-0.0500773	-1.00463	0.323678	0.930702	0.0116704	0.35575	0.724693	0.991787	-0.000107297	-0.00230116	0.99818	0.99818	0.0368674	0.946424	0.352028	0.99941
7.33_120.9666m/z	0.0118075	0.400796	0.691612	0.937714	0.00865018	0.446156	0.658915	0.991787	0.0295921	1.07383	0.292064	0.724217	-0.0189319	-0.822317	0.417843	0.99941
7.33_300.9514m/z	0.110759	2.6175	0.0141251	0.930702	0.0118129	0.42419	0.674668	0.991787	0.0540811	1.36631	0.182714	0.653146	-0.0170511	-0.515632	0.610158	0.99941
7.33_351.1025m/z	0.0112055	0.351654	0.72773	0.937714	0.0214099	1.02092	0.316029	0.991787	0.0644106	2.16091	0.0394059	0.377909	-0.00127414	-0.0511656	0.959557	0.99941
7.33_435.2554m/z	-0.0477687	-1.24683	0.222787	0.930702	0.0195192	0.774144	0.445333	0.991787	0.0788682	2.2007	0.0361691	0.37121	0.0237623	0.793655	0.43407	0.99941
7.33_437.2109m/z	-0.0419323	-0.919573	0.365649	0.930702	0.0230675	0.768661	0.448529	0.991787	0.115225	2.70134	0.0115908	0.255456	-0.00539186	-0.151306	0.880819	0.99941
7.34_603.5230m/z	0.0159493	0.445531	0.659362	0.937714	-0.00913439	-0.387715	0.701159	0.991787	0.0369289	1.1028	0.2795	0.718254	-0.000237734	-0.00849779	0.99328	0.99941
7.34_575.4919m/z	0.0184367	0.581876	0.565306	0.937714	0.0104928	0.50319	0.618766	0.991787	0.037801	1.2754	0.212648	0.683512	-0.0237118	-0.957612	0.346453	0.99941
7.34_156.0435m/z	0.000938819	0.0329077	0.973982	0.99092	0.0111343	0.593029	0.557921	0.991787	-0.0312215	-1.16995	0.251884	0.711826	-0.0143826	-0.645106	0.524109	0.99941
7.34_277.1088m/z	-0.00249127	-0.0653791	0.948337	0.971043	0.0110182	0.439364	0.66377	0.991787	0.0472258	1.32493	0.195905	0.666305	-0.035836	-1.20341	0.238891	0.99941
7.36_317.0003m/z	-0.331888	-2.58227	0.0153364	0.930702	0.00618786	0.0731555	0.942202	0.991787	-0.121776	-1.0129	0.319778	0.72797	0.082998	0.826336	0.415599	0.99941
7.36_453.1774m/z	-0.0436825	-1.01833	0.317239	0.930702	0.0160256	0.567665	0.574786	0.991787	0.10818	2.69603	0.011738	0.255456	-0.0042304	-0.126195	0.90048	0.99941
7.37_301.0305m/z	-0.0996069	-2.01191	0.0539404	0.930702	-0.017806	-0.546488	0.589058	0.991787	-0.0511607	-1.10471	0.278685	0.718254	-0.015085	-0.389889	0.699568	0.99941
7.39_241.0121m/z	0.105373	1.95962	0.0600623	0.930702	-0.0321351	-0.908066	0.371592	0.991787	0.0160289	0.318669	0.752342	0.922203	-0.0158068	-0.376152	0.709639	0.99941
7.39_394.3065m/z	-0.00438541	-0.0956229	0.924501	0.967057	0.015961	0.528821	0.601097	0.991787	0.0817912	1.90657	0.0668846	0.420082	-0.0170752	-0.476426	0.637467	0.99941
7.42_701.4112m/z	-0.0522314	-1.06309	0.296823	0.930702	0.0132302	0.409167	0.68553	0.991787	0.122468	2.66474	0.01264	0.255456	0.0129034	0.336062	0.739329	0.99941
7.44_802.3974m/z	-0.072036	-0.92709	0.361802	0.930702	-0.00573622	-0.112174	0.911485	0.991787	0.209965	2.88878	0.00738186	0.23991	-0.0433463	-0.713843	0.481232	0.99941
7.44_774.3616m/z	0.0216766	0.326418	0.746535	0.939593	0.00829857	0.189881	0.850772	0.991787	0.0770677	1.24065	0.225028	0.696514	-0.00354564	-0.0683214	0.946015	0.99941
7.44_261.0544m/z	0.078131	1.15895	0.256263	0.930702	0.0530984	1.19679	0.241421	0.991787	-0.0313765	-0.497557	0.622681	0.859719	-0.0608712	-1.1554	0.25769	0.99941
7.44_746.3333m/z	0.0335798	0.659939	0.514685	0.930702	0.00987886	0.295004	0.770167	0.991787	0.0847274	1.7801	0.0859139	0.452789	-0.0189132	-0.47563	0.638027	0.99941
7.46_226.1065m/z	-0.173754	-2.02085	0.0529502	0.930702	0.132705	2.34521	0.0263315	0.991787	0.0470659	0.585194	0.563103	0.859719	0.0391539	0.58271	0.564752	0.99941
7.46_690.2692m/z	0.0218099	0.46963	0.642256	0.937714	0.0342159	1.1195	0.272436	0.991787	0.112416	2.58777	0.0151412	0.276801	-0.0229737	-0.63301	0.531863	0.99941
7.46_718.3011m/z	-0.0109763	-0.282599	0.779563	0.939593	0.0199529	0.780579	0.441599	0.991787	0.0785983	2.16333	0.0392016	0.377909	-0.0320999	-1.05754	0.299303	0.99941
7.49_593.3465m/z	-0.00825848	-0.107522	0.915142	0.966313	0.0226936	0.448946	0.656926	0.991787	-0.00972217	-0.135318	0.893329	0.968545	-0.107822	-1.79632	0.0832402	0.99941
7.50_362.1582m/z	0.0265768	0.527199	0.602208	0.937714	0.051942	1.56562	0.128669	0.991787	0.074777	1.58575	0.124025	0.521974	-0.0356463	-0.904827	0.373276	0.99941
7.50_219.1556m/z	0.031577	0.366459	0.716777	0.937714	0.0144567	0.254929	0.800641	0.991787	-0.0574121	-0.712284	0.482182	0.83259	0.00135021	0.0200509	0.984145	0.99941
7.50_219.0272m/z	0.0621576	0.868326	0.392597	0.930702	0.0405082	0.859859	0.397168	0.991787	0.0267386	0.399322	0.692685	0.89879	0.00424697	0.0759183	0.940024	0.99941
7.50_162.0531n	0.0456379	0.766892	0.449563	0.930702	0.0363251	0.927496	0.361595	0.991787	-0.0172657	-0.310162	0.758734	0.922948	-0.0219811	-0.472648	0.640128	0.99941
7.50_97.0294m/z	-0.134739	-1.01657	0.318061	0.930702	0.0679972	0.779527	0.442208	0.991787	0.0226279	0.182509	0.856498	0.959129	-0.0281078	-0.271363	0.788102	0.99941
7.50_180.0640n	0.0216854	0.380503	0.706443	0.937714	0.0665671	1.77478	0.0868064	0.991787	0.00541488	0.101572	0.91982	0.968545	-0.0501666	-1.12637	0.269567	0.99941
7.52_145.0514m/z	0.0237492	0.436562	0.665776	0.937714	0.0248933	0.695304	0.492595	0.991787	-0.0412454	-0.810527	0.424472	0.799213	-0.0446382	-1.04998	0.302704	0.99941
7.52_383.1179m/z	0.11807	1.18127	0.247429	0.930702	0.0538764	0.819038	0.419681	0.991787	0.0181016	0.193607	0.847881	0.959129	-0.0603581	-0.772723	0.44616	0.99941
7.52_559.5165m/z	0.0150559	0.251468	0.803288	0.939593	0.0241818	0.613704	0.544364	0.991787	0.011938	0.213158	0.832748	0.958972	-0.0609573	-1.30281	0.203253	0.99941
7.52_663.0263n	0.0268215	0.135036	0.893549	0.962091	-0.132975	-1.01726	0.317736	0.991787	-0.0250523	-0.134837	0.893705	0.968545	0.0920301	0.592891	0.558012	0.99941
7.54_593.5196m/z	0.203547	1.68923	0.102281	0.930702	-0.000618616	-0.00780085	0.993831	0.995533	-0.0570336	-0.506	0.616817	0.859719	-0.116296	-1.235	0.227093	0.99941
7.54_865.5017m/z	8.82e-05	0.00131844	0.998957	0.998957	0.0247022	0.561079	0.579206	0.991787	0.119022	1.90202	0.0675004	0.420082	-0.0333118	-0.637191	0.529176	0.99941
7.54_516.1788n	0.0813703	1.15881	0.256322	0.930702	-0.025525	-0.55234	0.585097	0.991787	-0.00103294	-0.0157258	0.987565	0.994651	0.00996543	0.181601	0.857204	0.99941
7.54_328.0685m/z	0.0584114	0.907044	0.372123	0.930702	0.0121551	0.286803	0.776375	0.991787	0.00800903	0.132955	0.89518	0.968545	-0.0367314	-0.729871	0.471531	0.99941
7.54_176.0103m/z	-0.101317	-0.755511	0.456251	0.930702	0.00593943	0.0672974	0.946823	0.991787	0.256287	2.04305	0.0505603	0.383261	-7.81994e-05	-0.000746173	0.99941	0.99941
7.54_414.0105m/z	0.0123821	0.103365	0.91841	0.966313	-0.059546	-0.755311	0.456369	0.991787	-0.0365097	-0.325822	0.746981	0.922203	0.00645015	0.068901	0.945558	0.99941
7.55_160.0444m/z	-0.0450383	-0.463291	0.646736	0.937714	0.0334737	0.523206	0.604947	0.991787	0.146106	1.6067	0.119338	0.518254	-0.0136499	-0.179672	0.858704	0.99941
7.55_381.2905m/z	0.00847741	0.14566	0.885233	0.962091	0.0194975	0.509041	0.614711	0.991787	0.110928	2.03759	0.0511399	0.383261	-0.0251491	-0.552942	0.584691	0.99941
7.55_446.1424m/z	-0.00663854	-0.159229	0.874631	0.962091	0.0295445	1.07677	0.290773	0.991787	0.0817198	2.09543	0.0452977	0.383261	0.000739684	0.0227025	0.982049	0.99941
7.55_789.0501m/z	0.204665	0.820703	0.418747	0.930702	-0.107718	-0.656338	0.516964	0.991787	-0.0504802	-0.216401	0.830244	0.958972	0.0328623	0.168624	0.867304	0.99941
7.57_72.0817m/z	-0.00773173	-0.0963815	0.923904	0.967057	0.00635212	0.120318	0.90509	0.991787	0.0945499	1.26001	0.218066	0.685853	-0.00299766	-0.0478165	0.962202	0.99941
7.57_118.0882m/z	0.000380566	0.00630859	0.995011	0.998425	0.00948606	0.238937	0.812894	0.991787	0.0688154	1.2195	0.232825	0.711826	-0.00621504	-0.131833	0.896059	0.99941
7.57_148.0966m/z	0.031553	0.491323	0.627027	0.937714	0.0195574	0.462735	0.64713	0.991787	0.0299385	0.49837	0.622115	0.859719	-0.0540196	-1.07636	0.290954	0.99941
7.57_186.0572m/z	-0.0433576	-0.822844	0.417549	0.930702	0.0263377	0.759499	0.453901	0.991787	0.0907933	1.84205	0.0760813	0.430078	-0.0219881	-0.533972	0.597575	0.99941
7.57_268.1242m/z	-0.0773558	-0.815625	0.421598	0.930702	0.0579274	0.928063	0.361305	0.991787	0.182421	2.05621	0.0491898	0.383261	0.23058	3.11099	0.00426046	0.99941
7.57_670.2943m/z	-0.0270201	-0.218056	0.828967	0.94808	0.0603586	0.740143	0.465374	0.991787	0.159376	1.37499	0.180036	0.653146	-0.160962	-1.66219	0.107629	0.99941
7.58_492.1486n	0.0844078	0.909442	0.370878	0.930702	-0.0608146	-0.995626	0.327958	0.991787	0.0817417	0.941524	0.354488	0.75001	-0.00367232	-0.0506304	0.959979	0.99941
7.58_618.1488m/z	0.293683	1.29909	0.204508	0.930702	-0.145077	-0.975111	0.337854	0.991787	0.0306958	0.145155	0.885628	0.968545	0.140123	0.793135	0.434368	0.99941
7.58_811.0337m/z	0.0759031	0.427833	0.672045	0.937714	-0.142411	-1.21971	0.23275	0.991787	-0.00487546	-0.0293782	0.976771	0.994634	0.115667	0.834261	0.411195	0.99941
7.58_467.2446m/z	-0.0603372	-0.75636	0.45575	0.930702	0.0737395	1.40456	0.171148	0.991787	0.149034	1.99722	0.0556023	0.383261	0.0173697	0.278622	0.782582	0.99941
7.58_599.2548m/z	0.202509	1.5536	0.131509	0.930702	0.0778759	0.90781	0.371725	0.991787	0.0605292	0.496428	0.623467	0.859719	-0.0456549	-0.44819	0.657465	0.99941
7.58_280.1328n	0.0673051	1.14781	0.260757	0.930702	0.0324933	0.842003	0.40692	0.991787	0.021223	0.386924	0.701737	0.899784	-0.0380039	-0.829334	0.413929	0.99941
7.58_243.1015m/z	0.0250901	0.545107	0.589996	0.937714	0.0191494	0.632164	0.532408	0.991787	-0.00361474	-0.083956	0.933689	0.973633	-0.0452713	-1.25858	0.218574	0.99941
7.58_151.0567m/z	0.00858352	0.131517	0.896307	0.962091	0.0369067	0.859248	0.397499	0.991787	-0.0285571	-0.467763	0.643574	0.863511	-0.00472462	-0.0926324	0.926855	0.99941
7.58_392.2019m/z	-0.08611	-1.21702	0.233752	0.930702	0.0254829	0.547256	0.588538	0.991787	0.105471	1.59359	0.122255	0.518254	0.0173413	0.313622	0.756132	0.99941
7.60_224.1255m/z	0.00497942	0.0687928	0.945643	0.971043	0.0230413	0.48369	0.632367	0.991787	-0.0353171	-0.521608	0.606044	0.859719	-0.0771917	-1.36463	0.183237	0.99941
7.60_501.1363m/z	0.1366	1.41992	0.166669	0.930702	-0.0134658	-0.212688	0.833111	0.991787	-0.0806002	-0.895663	0.378068	0.753936	-0.0641595	-0.853401	0.400678	0.99941
7.62_572.0833m/z	-0.442222	-2.10229	0.0446454	0.930702	0.0916512	0.662043	0.513356	0.991787	0.16697	0.848567	0.403318	0.783857	-0.0753094	-0.458121	0.650401	0.99941
7.62_729.9986m/z	-0.224238	-1.16502	0.25384	0.930702	-0.00789548	-0.06233	0.950743	0.991787	-0.100363	-0.557429	0.581663	0.859719	0.0851437	0.566049	0.575869	0.99941
7.63_833.0162m/z	-0.15591	-1.10262	0.279577	0.930702	-0.00871366	-0.0936372	0.926064	0.991787	0.167112	1.26344	0.216848	0.685853	0.134782	1.21972	0.232743	0.99941
7.67_307.0998m/z	0.00155393	0.0224381	0.982258	0.991139	0.0350942	0.76999	0.447753	0.991787	-0.0211997	-0.327249	0.745913	0.922203	-0.0384104	-0.709711	0.483752	0.99941
7.67_517.0460m/z	0.155492	0.84063	0.407676	0.930702	-0.0599456	-0.492435	0.626251	0.991787	-0.127852	-0.738923	0.466102	0.81394	0.119566	0.827145	0.415148	0.99941
7.67_557.1252m/z	0.147721	0.972141	0.339303	0.930702	0.0607623	0.6076	0.548349	0.991787	-0.0255767	-0.179939	0.858496	0.959129	-0.0477434	-0.402049	0.6907	0.99941
7.67_667.0303m/z	0.16388	0.515649	0.610147	0.937714	-0.0894422	-0.427629	0.672192	0.991787	-0.135762	-0.456671	0.65143	0.866685	0.0908253	0.365691	0.717344	0.99941
7.68_845.0271m/z	-0.364846	-2.21473	0.0350865	0.930702	0.0213049	0.196511	0.845629	0.991787	-0.350132	-2.27216	0.0309522	0.35504	-0.14085	-1.09408	0.283243	0.99941
7.68_854.0023n	-0.237387	-1.54956	0.132477	0.930702	0.0638217	0.633016	0.531859	0.991787	0.195616	1.36505	0.183104	0.653146	0.0920171	0.768595	0.448567	0.99941
7.68_182.0816m/z	-0.0878796	-0.959653	0.345443	0.930702	0.0490488	0.813861	0.422591	0.991787	-0.0117513	-0.137186	0.891866	0.968545	-0.055308	-0.772845	0.446089	0.99941
7.68_136.0727m/z	-0.0562832	-1.01993	0.316493	0.930702	0.00786516	0.216568	0.830115	0.991787	0.0663215	1.28482	0.209383	0.681622	-0.0584108	-1.35445	0.186421	0.99941
7.68_708.0006m/z	-0.335729	-2.201	0.0361464	0.930702	-0.097804	-0.974279	0.338259	0.991787	-0.137176	-0.961403	0.344578	0.741677	0.0413715	0.347065	0.731138	0.99941
7.70_203.1170n	-0.0568584	-0.962064	0.344252	0.930702	-0.00861861	-0.221586	0.826244	0.991787	-0.0498284	-0.901326	0.375102	0.753936	0.0367843	0.796436	0.432479	0.99941
7.70_204.2473m/z	-0.0961084	-1.07091	0.293352	0.930702	-0.0239805	-0.406019	0.687814	0.991787	-0.0679817	-0.809804	0.424881	0.799213	0.0724331	1.03278	0.310543	0.99941
7.70_388.1136m/z	-0.115445	-1.07795	0.290255	0.930702	0.0614568	0.871947	0.390652	0.991787	0.146786	1.46523	0.153997	0.592686	0.00165021	0.0197171	0.984409	0.99941
7.70_407.2296m/z	-0.240257	-1.95332	0.060839	0.930702	0.0086054	0.106308	0.916096	0.991787	0.0356099	0.309502	0.759231	0.922948	-0.00250239	-0.0260334	0.979415	0.99941
7.70_420.0176m/z	-0.0870295	-0.853163	0.400807	0.930702	0.0307597	0.458188	0.650353	0.991787	0.213762	2.24022	0.0331936	0.359969	0.0593788	0.744862	0.462561	0.99941
7.71_839.0236m/z	-0.16262	-1.0738	0.292078	0.930702	-0.00136638	-0.0137094	0.989159	0.995144	0.136532	0.963781	0.343405	0.741677	0.0291778	0.246536	0.807066	0.99941
7.71_799.0675n	-0.0976707	-1.05601	0.299988	0.930702	-0.00797599	-0.131034	0.896685	0.991787	0.150774	1.74272	0.0923565	0.473935	-0.0101118	-0.139899	0.889741	0.99941
7.71_807.1194m/z	-0.210486	-1.33604	0.192292	0.930702	0.00793524	0.0765338	0.939539	0.991787	-0.292612	-1.98557	0.0569519	0.383261	-0.335396	-2.72417	0.0109783	0.99941
7.71_241.0896m/z	-0.0167554	-0.182577	0.856446	0.956146	0.0106275	0.175961	0.861591	0.991787	0.0405776	0.472684	0.640102	0.863511	0.0232168	0.32372	0.748555	0.99941
7.71_138.0567m/z	-0.0223705	-0.332263	0.742165	0.939593	-0.00195239	-0.0440625	0.965167	0.991787	0.0102482	0.162723	0.871905	0.966802	0.00155211	0.0294991	0.976676	0.99941
7.71_70.0661m/z	-0.0777998	-0.939786	0.355363	0.930702	0.00576802	0.10587	0.91644	0.991787	0.035229	0.454932	0.652665	0.866685	-0.018084	-0.279527	0.781895	0.99941
7.71_174.1231m/z	-0.0016326	-0.0235477	0.98138	0.991139	0.0152829	0.334941	0.740166	0.991787	0.0905251	1.39583	0.173736	0.651511	0.0140692	0.259666	0.797021	0.99941
7.73_318.1284m/z	-0.0600047	-0.575904	0.56928	0.937714	0.0304623	0.444247	0.660278	0.991787	0.101123	1.03755	0.308354	0.727787	0.0154063	0.18921	0.851293	0.99941
7.73_490.1124n	-0.00769791	-0.0881847	0.930358	0.967057	-0.0141926	-0.247047	0.806674	0.991787	0.0941217	1.15267	0.25879	0.711826	0.0184273	0.270122	0.789047	0.99941
7.73_785.0966m/z	0.0514293	0.386471	0.702069	0.937714	0.0465473	0.531493	0.599269	0.991787	-0.0618925	-0.49721	0.622922	0.859719	0.0121843	0.117162	0.907568	0.99941
7.75_607.5273m/z	0.0305122	0.254258	0.801154	0.939593	-0.0997485	-1.263	0.217004	0.991787	-0.0473162	-0.421509	0.676601	0.885485	0.0705532	0.752311	0.458142	0.99941
7.75_795.0588m/z	0.0461027	0.380754	0.706259	0.937714	-0.0417819	-0.524326	0.604178	0.991787	0.0667381	0.589232	0.560429	0.859719	-0.027272	-0.288213	0.775306	0.99941
7.78_746.3405m/z	0.101721	0.586163	0.562461	0.937714	-0.0431061	-0.377435	0.708696	0.991787	0.194528	1.19836	0.240822	0.711826	0.126636	0.933774	0.358403	0.99941
7.78_719.5193m/z	-0.0254493	-0.450354	0.655923	0.937714	0.0241516	0.649411	0.521364	0.991787	0.181496	3.43353	0.00187287	0.193416	0.0219677	0.497442	0.622761	0.99941
7.78_523.0497m/z	0.118745	1.04692	0.304091	0.930702	-0.0240765	-0.322542	0.749438	0.991787	-0.0196993	-0.185671	0.854041	0.959129	-0.015289	-0.172486	0.864296	0.99941
7.78_493.3151m/z	0.153816	2.5853	0.0152286	0.930702	0.0585122	1.49435	0.146268	0.991787	0.0767926	1.37982	0.178559	0.653146	0.0322876	0.694422	0.493139	0.99941
7.78_229.1544m/z	0.135658	1.44864	0.158543	0.930702	0.0219652	0.356407	0.724207	0.991787	0.180278	2.05804	0.0490023	0.383261	-0.00524128	-0.0716194	0.943414	0.99941
7.78_510.3083m/z	-0.157442	-1.30085	0.203911	0.930702	-0.0548569	-0.688707	0.496674	0.991787	0.359114	3.17201	0.00365428	0.218607	-0.144735	-1.53024	0.137177	0.99941
7.78_125.0149n	0.102998	1.00389	0.324027	0.930702	-0.0288312	-0.426989	0.672652	0.991787	-0.00925748	-0.0964597	0.923842	0.968545	-0.0137397	-0.171361	0.865172	0.99941
8.25_201.9887m/z	-0.118844	-1.37698	0.179426	0.930702	-0.0295597	-0.520412	0.606867	0.991787	-0.0826444	-1.02367	0.314752	0.727787	0.0684809	1.01531	0.318649	0.99941
8.26_575.4859m/z	-0.0288898	-0.271229	0.788204	0.939593	-0.0712592	-1.01655	0.318071	0.991787	-0.055227	-0.554291	0.583779	0.859719	0.183679	2.20663	0.0357083	0.99941
8.85_110.0275m/z	-0.191846	-0.781247	0.441213	0.930702	-0.0885862	-0.548146	0.587935	0.991787	-0.0355709	-0.154855	0.878046	0.968545	-0.0441178	-0.229894	0.819845	0.99941
8.99_169.0201n	0.0449626	0.756987	0.45538	0.930702	-0.0288763	-0.738711	0.466229	0.991787	0.110298	1.98518	0.0569978	0.383261	0.0397411	0.856161	0.399176	0.99941
9.01_89.0484n	-0.0324959	-0.389772	0.699654	0.937714	-0.00300015	-0.054679	0.956782	0.991787	0.0362689	0.465063	0.645483	0.86409	0.0183567	0.281743	0.780212	0.99941
9.01_495.1601m/z	-0.0651153	-0.730653	0.47106	0.930702	-0.0249379	-0.425191	0.673947	0.991787	0.0379019	0.454658	0.65286	0.866685	0.0420895	0.604339	0.550484	0.99941
9.01_581.3490m/z	-0.242883	-2.17858	0.0379374	0.930702	-0.186031	-2.53547	0.0170948	0.991787	0.157533	1.51058	0.142099	0.577278	0.140243	1.60967	0.118686	0.99941
9.15_700.3293m/z	0.18972	2.24134	0.0331126	0.930702	-0.0288296	-0.517523	0.608855	0.991787	-0.0857304	-1.08274	0.288158	0.723486	0.112538	1.70128	0.0999711	0.99941
9.15_613.3117m/z	-0.440061	-1.94646	0.0616956	0.930702	0.0281237	0.189017	0.851443	0.991787	0.0396961	0.187705	0.852462	0.959129	0.0223371	0.126426	0.900298	0.99941
9.17_132.0766m/z	0.0885456	0.861504	0.396277	0.930702	0.0164231	0.242796	0.809933	0.991787	-0.0131948	-0.137243	0.891821	0.968545	-0.00380532	-0.0473763	0.96255	0.99941
9.17_190.1283m/z	0.030876	0.425378	0.673812	0.937714	0.00975515	0.204213	0.839664	0.991787	0.0856116	1.2609	0.217748	0.685853	0.00855939	0.150895	0.88114	0.99941
9.17_262.1394n	0.1414	1.05797	0.299112	0.930702	0.0169075	0.192219	0.848958	0.991787	-0.0385071	-0.308005	0.760358	0.922948	0.00256056	0.0245152	0.980616	0.99941
9.17_524.2788n	0.174769	1.26663	0.215721	0.930702	0.00107768	0.0118679	0.990615	0.995144	-0.0654402	-0.507022	0.616109	0.859719	0.00283924	0.026331	0.97918	0.99941
9.17_554.3155n	0.0959861	0.958018	0.346252	0.930702	0.0043609	0.0661359	0.94774	0.991787	-0.191949	-2.04808	0.0500333	0.383261	-0.00493893	-0.0630778	0.950153	0.99941
9.17_692.3510n	0.0907706	0.73312	0.469578	0.930702	0.0991481	1.21677	0.233846	0.991787	-0.122645	-1.05895	0.298674	0.726598	0.148956	1.53945	0.134919	0.99941
9.17_708.3723m/z	0.162981	1.06662	0.295252	0.930702	-0.0349866	-0.347914	0.730506	0.991787	-0.304831	-2.13269	0.0418549	0.383261	0.0450108	0.376937	0.709061	0.99941
9.17_808.3991n	0.171966	1.30966	0.200955	0.930702	0.0147358	0.170524	0.865824	0.991787	-0.0535292	-0.435815	0.666312	0.877911	-0.0202623	-0.197463	0.844892	0.99941
9.19_787.4323m/z	0.15133	0.910356	0.370404	0.930702	0.0627295	0.573395	0.570953	0.991787	0.0586859	0.377412	0.708713	0.900852	-0.0209492	-0.161262	0.873045	0.99941
9.19_839.4405m/z	-0.00663982	-0.0233713	0.98152	0.991139	-0.069649	-0.372509	0.712318	0.991787	-0.463515	-1.74415	0.0921011	0.473935	-0.146838	-0.661369	0.513781	0.99941
9.19_656.3566m/z	0.155177	1.08288	0.288096	0.930702	0.044897	0.476066	0.637721	0.991787	0.0132166	0.0985981	0.92216	0.968545	0.0449003	0.400942	0.691506	0.99941
9.19_162.1122m/z	-0.0420701	-0.803613	0.42839	0.930702	0.0171468	0.497681	0.622594	0.991787	-0.121295	-2.47692	0.0195572	0.319677	-0.0361661	-0.884002	0.384222	0.99941
9.36_74.0566m/z	-0.0736639	-0.928599	0.361032	0.930702	0.0061396	0.117601	0.907224	0.991787	0.0807532	1.08825	0.285762	0.720564	-0.00970606	-0.156565	0.876711	0.99941
9.36_102.0513m/z	-0.0631941	-0.8846	0.383905	0.930702	-0.0196055	-0.417008	0.679852	0.991787	0.0713587	1.06786	0.294705	0.724381	-0.0113959	-0.204125	0.839732	0.99941
9.36_446.1124m/z	0.0520123	0.842089	0.406873	0.930702	-0.0250141	-0.615364	0.543283	0.991787	-0.0177002	-0.306354	0.761601	0.922948	-0.0722194	-1.49618	0.145792	0.99941
9.36_555.1743m/z	-0.0955256	-0.775133	0.444758	0.930702	-0.00848514	-0.104619	0.917424	0.991787	0.123441	1.0708	0.293401	0.724217	0.047585	0.494089	0.625097	0.99941
9.38_577.1509m/z	-0.115357	-1.04611	0.304454	0.930702	0.0526812	0.725918	0.473913	0.991787	0.0526289	0.510217	0.613898	0.859719	0.0283333	0.328784	0.744765	0.99941
9.48_175.1060m/z	0.0180395	0.204982	0.839069	0.94808	0.03119	0.538521	0.594472	0.991787	0.184947	2.24665	0.0327314	0.359969	-0.0297285	-0.432258	0.668864	0.99941
9.49_233.1589m/z	-0.0498722	-0.473332	0.639645	0.937714	0.0229221	0.330566	0.743433	0.991787	0.266818	2.70719	0.011431	0.255456	0.0375134	0.455588	0.652199	0.99941
9.56_98.0215m/z	0.0298494	0.478089	0.636298	0.937714	-0.00992168	-0.241466	0.810954	0.991787	-0.0637581	-1.0917	0.284267	0.720564	0.0502768	1.03043	0.311624	0.99941
9.56_229.1543m/z	0.1724	1.59337	0.122304	0.930702	0.0558479	0.784296	0.439451	0.991787	0.175414	1.73316	0.0940677	0.474393	0.0313171	0.370372	0.713892	0.99941
9.83_310.0310m/z	-0.0594283	-0.89617	0.377802	0.930702	0.111569	2.55644	0.0162852	0.991787	0.00802782	0.129417	0.897953	0.968545	0.0266553	0.51435	0.611043	0.99941
9.88_188.0390m/z	-0.00570634	-0.0677976	0.946429	0.971043	-0.00674373	-0.121745	0.90397	0.991787	0.14555	1.84868	0.0750879	0.430078	0.0516277	0.784907	0.439098	0.99941
9.88_521.1525m/z	0.148329	1.23225	0.228102	0.930702	-0.027093	-0.341999	0.734905	0.991787	0.0854136	0.758566	0.45445	0.810435	-0.0234281	-0.249051	0.805139	0.99941
9.91_129.0430n	0.0132322	0.251836	0.803007	0.939593	0.0114244	0.330381	0.743571	0.991787	-0.113265	-2.30451	0.0288223	0.35504	-0.00907309	-0.220963	0.826724	0.99941
9.91_579.1369n	-0.0226125	-0.238065	0.813564	0.939593	0.0984803	1.5754	0.126395	0.991787	-0.202573	-2.27994	0.0304276	0.35504	0.025303	0.340876	0.735741	0.99941
9.91_608.1867n	-0.0259985	-0.39025	0.699304	0.937714	0.0100623	0.229502	0.820147	0.991787	-0.0722435	-1.15928	0.256132	0.711826	0.000695519	0.0133592	0.989436	0.99941
9.91_504.1542n	0.10063	1.48903	0.147656	0.930702	-0.0407493	-0.916209	0.36738	0.991787	0.0332704	0.526298	0.602825	0.859719	-0.0429581	-0.813397	0.422853	0.99941
9.91_83.0379n	0.0133181	0.205908	0.838352	0.94808	0.0343053	0.805915	0.427083	0.991787	-0.0900749	-1.48878	0.147721	0.57998	-0.0138016	-0.273048	0.78682	0.99941
9.91_222.1154m/z	0.0670813	0.92374	0.363513	0.930702	0.0531685	1.1125	0.275384	0.991787	0.0748434	1.10179	0.279935	0.718254	-0.0493554	-0.869684	0.391867	0.99941
9.91_205.1210m/z	0.00498088	0.125653	0.900904	0.96349	0.00789599	0.302671	0.764377	0.991787	-0.0423194	-1.14131	0.263407	0.711826	0.0186586	0.602319	0.551809	0.99941
9.91_314.1208n	0.045934	0.941454	0.354524	0.930702	-0.000718369	-0.0223722	0.98231	0.995144	-0.0701281	-1.53657	0.135622	0.558726	-0.0259928	-0.681705	0.501025	0.99941
9.93_169.0591m/z	-0.0456962	-0.889878	0.381113	0.930702	-0.00483318	-0.143014	0.887303	0.991787	-0.0653927	-1.36137	0.184252	0.653256	-0.0658426	-1.64073	0.11204	0.99941
9.93_809.5338m/z	-0.0228649	-0.359221	0.722124	0.937714	0.0233955	0.558497	0.580944	0.991787	-0.05567	-0.934995	0.357784	0.751788	-0.0628462	-1.26343	0.216853	0.99941
9.95_185.0336m/z	0.0215584	0.427049	0.672609	0.937714	-0.0201271	-0.60581	0.54952	0.991787	0.0291184	0.616627	0.542462	0.859719	0.0153282	0.388535	0.700559	0.99941
9.95_672.1729n	0.132807	1.05795	0.299119	0.930702	-0.0427484	-0.51744	0.608913	0.991787	0.0722942	0.615662	0.543089	0.859719	-0.0821253	-0.837143	0.4096	0.99941
9.98_106.0502m/z	-0.0404241	-0.6288	0.534576	0.937714	-0.00285538	-0.0674888	0.946672	0.991787	-0.0290614	-0.483264	0.632666	0.859719	0.015999	0.318452	0.752505	0.99941
9.98_409.1558m/z	0.00810512	0.0732634	0.942117	0.971043	0.106085	1.45706	0.156222	0.991787	-0.0520924	-0.503381	0.618633	0.859719	-0.119388	-1.38091	0.178229	0.99941
9.98_668.1408m/z	0.0398066	0.383122	0.704522	0.937714	-0.0340884	-0.498522	0.622009	0.991787	-0.0811096	-0.834545	0.411037	0.792606	0.0832508	1.0253	0.313999	0.99941
9.99_477.1034n	0.00938611	0.161135	0.873144	0.962091	0.0184902	0.482328	0.633322	0.991787	-0.15868	-2.9122	0.00697139	0.23991	-0.00553149	-0.121514	0.904152	0.99941
9.99_720.1997n	-0.0665816	-0.494116	0.625078	0.937714	0.0312434	0.352312	0.727242	0.991787	-0.148129	-1.17519	0.249813	0.711826	0.158663	1.5067	0.143086	0.99941
9.99_765.1661m/z	-0.106079	-0.522292	0.605575	0.937714	-0.00631171	-0.0472201	0.962673	0.991787	-0.217463	-1.14463	0.262051	0.711826	0.105999	0.667831	0.509709	0.99941
9.99_794.1505m/z	-0.191133	-1.41682	0.167564	0.930702	0.113113	1.27406	0.213114	0.991787	-0.365176	-2.89387	0.00729083	0.23991	0.0220869	0.209505	0.835571	0.99941
10.01_928.1546m/z	-0.0404855	-0.178458	0.859648	0.957893	-0.0770938	-0.51636	0.609656	0.991787	-0.146544	-0.690561	0.495526	0.84112	0.111893	0.631129	0.533074	0.99941
10.01_641.0927m/z	-0.00133736	-0.0132631	0.989512	0.994613	0.0320805	0.48343	0.632549	0.991787	-0.104994	-1.11316	0.275103	0.715267	0.0222303	0.282112	0.779932	0.99941
10.01_619.1094m/z	0.0774448	0.988977	0.331143	0.930702	-0.0692585	-1.34389	0.189772	0.991787	-0.0545315	-0.744451	0.462805	0.813036	0.0238076	0.389034	0.700193	0.99941
10.01_228.1472m/z	-0.0514721	-0.774651	0.445038	0.930702	0.0388155	0.887638	0.382296	0.991787	0.062476	1.00518	0.323418	0.733332	-0.031059	-0.598137	0.554556	0.99941
10.01_393.1230m/z	-0.0305649	-0.415781	0.680739	0.937714	-0.0175547	-0.362854	0.719438	0.991787	0.0375526	0.546107	0.589317	0.859719	0.0329273	0.57316	0.57111	0.99941
10.03_287.0674n	0.0698948	0.660038	0.514622	0.930702	0.016075	0.230659	0.819257	0.991787	-0.0274189	-0.276802	0.783965	0.935378	0.0220218	0.266106	0.792107	0.99941
10.07_177.0492m/z	0.194902	1.56115	0.129719	0.930702	-0.0300787	-0.366088	0.717051	0.991787	0.00464014	0.0397334	0.968588	0.992336	-0.131473	-1.34755	0.188605	0.99941
10.09_87.0562m/z	-0.0734175	-0.775773	0.444386	0.930702	0.0581157	0.933092	0.358749	0.991787	-0.0600833	-0.678709	0.502893	0.84112	0.0700323	0.946917	0.351781	0.99941
10.09_257.1037n	0.0499739	0.69684	0.491647	0.930702	0.0102845	0.217907	0.829082	0.991787	0.00807163	0.120322	0.905087	0.968545	-0.0783063	-1.39722	0.17332	0.99941
10.09_316.1646m/z	0.00868325	0.107362	0.915267	0.966313	0.00439779	0.0826228	0.934739	0.991787	0.069697	0.921253	0.364787	0.753936	-0.0327413	-0.518017	0.608515	0.99941
10.09_603.1428m/z	-0.0586032	-0.307657	0.76062	0.939593	-0.0264504	-0.210996	0.834418	0.991787	0.162375	0.911299	0.369916	0.753936	0.162252	1.08997	0.285018	0.99941
10.11_133.0612m/z	-0.0551907	-0.733039	0.469627	0.930702	-0.0211222	-0.426281	0.673162	0.991787	-0.038811	-0.551075	0.585953	0.859719	0.0471899	0.802026	0.429292	0.99941
10.11_595.1355n	-0.0689512	-0.547308	0.588503	0.937714	0.0492098	0.593523	0.557595	0.991787	-0.0531158	-0.450722	0.65566	0.866685	-0.0688765	-0.699584	0.489958	0.99941
10.28_492.1599m/z	-0.0597908	-0.856543	0.398968	0.930702	-0.0433997	-0.944707	0.352889	0.991787	0.0140102	0.214563	0.831663	0.958972	-0.0258012	-0.47297	0.639901	0.99941
10.41_749.0650m/z	0.0227494	0.264317	0.793471	0.939593	-0.0564514	-0.996613	0.327487	0.991787	-0.134071	-1.66527	0.107009	0.50283	0.0600551	0.892861	0.37954	0.99941
10.43_267.1369m/z	0.206281	1.43551	0.162217	0.930702	0.00711083	0.0751908	0.940597	0.991787	0.171964	1.27933	0.211281	0.682871	0.0423286	0.376931	0.709066	0.99941
10.43_706.0440m/z	-0.130135	-1.82205	0.0791445	0.930702	0.0430687	0.916268	0.36735	0.991787	-0.0199423	-0.298493	0.76753	0.925784	0.0320379	0.573995	0.570554	0.99941
10.45_336.0592n	-0.0219541	-0.408285	0.686169	0.937714	0.0316111	0.893272	0.379324	0.991787	0.0806624	1.60367	0.120008	0.518254	0.013048	0.310506	0.758475	0.99941
10.49_310.1616m/z	0.0435526	0.568463	0.574251	0.937714	0.0607128	1.20411	0.238628	0.991787	0.0578271	0.806891	0.42653	0.799278	-0.0779515	-1.30194	0.203544	0.99941
10.49_274.0220m/z	0.022931	0.298445	0.767567	0.939593	-0.0189797	-0.375343	0.710234	0.991787	0.164445	2.28801	0.0298911	0.35504	0.0189508	0.315608	0.75464	0.99941
10.53_689.0180m/z	-0.101481	-1.44251	0.160252	0.930702	0.107684	2.32586	0.0274905	0.991787	-0.061178	-0.92966	0.360492	0.753171	0.0351233	0.638862	0.528104	0.99941
10.54_344.0150m/z	-0.0849625	-1.42171	0.166152	0.930702	0.0637225	1.62022	0.116394	0.991787	0.0159542	0.285401	0.777438	0.933883	0.0467041	1.00004	0.325853	0.99941
10.54_345.0033n	-0.091635	-1.38653	0.176527	0.930702	0.0668957	1.53802	0.135269	0.991787	0.0235205	0.380459	0.706475	0.900852	0.0486321	0.941603	0.354448	0.99941
10.54_501.0808m/z	-0.129262	-1.46948	0.152848	0.930702	-0.0402559	-0.695373	0.492552	0.991787	-0.0751597	-0.913423	0.368818	0.753936	0.0124102	0.180529	0.858037	0.99941
10.54_690.0047n	-0.0896467	-1.36076	0.184441	0.930702	0.0669131	1.54332	0.133981	0.991787	-0.0239402	-0.388482	0.700597	0.899784	0.0350645	0.681073	0.501419	0.99941
10.56_405.0524m/z	-0.061697	-0.958509	0.346009	0.930702	0.0506691	1.19611	0.241683	0.991787	0.0245148	0.407152	0.686992	0.895079	0.0293446	0.583363	0.564318	0.99941
10.56_862.5053n	-0.0641729	-0.6815	0.501153	0.930702	0.0616208	0.994347	0.328569	0.991787	-0.0828191	-0.940244	0.355133	0.75001	0.0643824	0.874903	0.389069	0.99941
10.56_883.0162m/z	0.0155733	0.255149	0.800472	0.939593	-0.0352816	-0.878329	0.387239	0.991787	-0.104619	-1.8324	0.077546	0.430078	0.0205105	0.430001	0.670486	0.99941
10.58_550.0863m/z	0.36246	2.18413	0.0374868	0.930702	-0.0334614	-0.306379	0.761582	0.991787	-0.143004	-0.92122	0.364804	0.753936	0.137851	1.06294	0.296892	0.99941
10.61_187.0728m/z	0.0260242	0.739486	0.465766	0.930702	0.0146407	0.632134	0.532427	0.991787	0.0401528	1.21973	0.232742	0.711826	-0.0102073	-0.371145	0.713323	0.99941
10.62_661.9097m/z	-0.0703375	-0.67109	0.507661	0.930702	0.0922701	1.33768	0.191765	0.991787	-0.0880875	-0.89847	0.376595	0.753936	-0.10857	-1.32551	0.195715	0.99941
10.64_507.0816m/z	-0.0445381	-0.453225	0.653879	0.937714	0.107773	1.66644	0.106774	0.991787	-0.00820018	-0.0892074	0.929552	0.972593	-0.0461263	-0.600633	0.552915	0.99941
10.69_351.1521m/z	-0.0766426	-1.94297	0.062135	0.930702	0.0558778	2.15244	0.040127	0.991787	-0.0504067	-1.36609	0.182782	0.653146	0.00450789	0.146234	0.884784	0.99941
10.70_148.0642m/z	0.0953557	1.28403	0.209654	0.930702	-0.00388431	-0.0794765	0.937219	0.991787	-0.0587693	-0.846007	0.40472	0.783978	-0.0856637	-1.47606	0.151084	0.99941
10.70_249.1164m/z	0.161735	1.90045	0.0677146	0.930702	-0.0261437	-0.466783	0.644266	0.991787	0.0397166	0.498908	0.621741	0.859719	0.041337	0.621541	0.539271	0.99941
10.70_441.9918m/z	-0.0656077	-0.777088	0.443622	0.930702	0.0794791	1.43042	0.16366	0.991787	-0.102445	-1.29718	0.205156	0.681622	0.0815888	1.23659	0.226512	0.99941
10.70_442.9792n	-0.0739996	-0.986764	0.332208	0.930702	0.0723519	1.46599	0.153792	0.991787	-0.0727211	-1.03667	0.30876	0.727787	0.0777578	1.3268	0.195292	0.99941
10.72_435.0039m/z	-0.138644	-2.26427	0.031493	0.930702	0.078452	1.94682	0.0616498	0.991787	-0.0829709	-1.4486	0.158556	0.606243	0.0159782	0.333913	0.740933	0.99941
10.72_120.9656m/z	0.0685298	0.646249	0.52338	0.936321	-0.0226529	-0.324594	0.747901	0.991787	0.0759054	0.765223	0.45054	0.808545	0.0295312	0.356353	0.724247	0.99941
10.72_308.1227n	0.00722565	0.0897548	0.929121	0.967057	0.0550482	1.03901	0.307688	0.991787	-0.0993831	-1.31974	0.197609	0.668217	-0.0375558	-0.596948	0.555338	0.99941
10.79_217.0841m/z	0.07963	0.844383	0.405611	0.930702	-0.0147809	-0.238155	0.813495	0.991787	0.0878261	0.995592	0.327974	0.738057	0.0562997	0.763919	0.451305	0.99941
10.79_660.0613m/z	-0.0165755	-0.170858	0.865564	0.959664	0.0145931	0.228566	0.820867	0.991787	-0.00957347	-0.105495	0.916735	0.968545	0.066995	0.88367	0.384398	0.99941
10.80_275.1358m/z	-0.0230512	-0.255907	0.799893	0.939593	-0.0164097	-0.276812	0.783957	0.991787	0.11211	1.33054	0.194073	0.666189	0.0516688	0.734002	0.469049	0.99941
10.80_561.0759n	-0.0541819	-0.627846	0.535192	0.937714	0.0396813	0.698684	0.490512	0.991787	-0.0268023	-0.332022	0.742345	0.922021	0.0623212	0.924088	0.363335	0.99941
10.88_576.0159n	0.0924208	0.945231	0.352626	0.930702	-0.0057937	-0.0900368	0.928899	0.991787	-0.0189559	-0.207257	0.837309	0.959129	0.0446643	0.58453	0.563544	0.99941
10.98_810.9722m/z	-0.114311	-1.54483	0.133614	0.930702	0.0858599	1.7631	0.088794	0.991787	-0.226123	-3.26687	0.00287308	0.210094	0.000200288	0.00346359	0.997261	0.99941
11.11_289.1169m/z	0.169075	1.29876	0.204621	0.930702	0.00154781	0.018066	0.985714	0.995144	-0.0735668	-0.604123	0.550625	0.859719	0.126998	1.24832	0.222252	0.99941
11.13_701.0085n	-0.0262167	-0.447284	0.658111	0.937714	0.0447941	1.16124	0.255346	0.991787	0.044032	0.803099	0.428681	0.799278	0.0256356	0.559665	0.580157	0.99941
11.14_242.1174m/z	0.320958	1.36203	0.184046	0.930702	-0.0871541	-0.561982	0.578599	0.991787	0.0257999	0.117045	0.90766	0.968545	0.108178	0.587427	0.561624	0.99941
11.17_733.0475m/z	-0.0404636	-0.312446	0.757016	0.939593	0.0933265	1.09499	0.282849	0.991787	-0.187318	-1.54627	0.133266	0.55582	-0.00252949	-0.0249933	0.980238	0.99941
11.30_361.2132m/z	-0.0414742	-0.690931	0.495297	0.930702	0.111537	2.8234	0.00865183	0.991787	0.0191993	0.34193	0.734956	0.916737	-0.0223645	-0.476754	0.637237	0.99941
11.32_351.0256m/z	-0.0743034	-1.38003	0.178497	0.930702	0.0228315	0.644333	0.524603	0.991787	-0.026772	-0.531564	0.59922	0.859719	0.0300728	0.714714	0.480702	0.99941
11.32_353.0305m/z	-0.0360005	-1.10054	0.280467	0.930702	0.016141	0.749763	0.45965	0.991787	0.0614185	2.00721	0.054467	0.383261	-0.0355676	-1.39133	0.17508	0.99941
11.34_291.0133m/z	-0.0415533	-0.398732	0.693115	0.937714	-0.0181129	-0.264095	0.793641	0.991787	0.157851	1.61926	0.116599	0.51565	-0.106655	-1.3096	0.200975	0.99941
11.35_276.1231m/z	0.0177863	0.163575	0.871241	0.962091	0.0522315	0.729891	0.471519	0.991787	-0.107344	-1.05537	0.300278	0.726598	-0.144802	-1.70405	0.0994453	0.99941
11.37_497.0594m/z	-0.0737496	-0.495126	0.624374	0.937714	0.10534	1.0746	0.291726	0.991787	-0.225206	-1.61634	0.117233	0.51565	0.0570555	0.490153	0.627844	0.99941
11.40_360.0382m/z	-0.0229819	-0.26279	0.794636	0.939593	0.0109178	0.189694	0.850917	0.991787	0.0261674	0.319875	0.751438	0.922203	0.0486763	0.71223	0.482215	0.99941
11.43_247.1245m/z	0.0329903	0.399131	0.692824	0.937714	0.0106215	0.195259	0.8466	0.991787	-0.0382275	-0.494425	0.624863	0.859719	-0.0180441	-0.279346	0.782032	0.99941
11.43_365.1788m/z	-0.0601375	-0.989945	0.330678	0.930702	-0.000185958	-0.00465134	0.996322	0.996322	-0.0214881	-0.378145	0.708174	0.900852	-0.0119824	-0.2524	0.802575	0.99941
11.45_980.0667m/z	0.0152462	0.237728	0.813823	0.939593	0.00636369	0.150773	0.881236	0.991787	-0.0772498	-1.28769	0.208395	0.681622	0.0503066	1.00374	0.324099	0.99941
11.46_641.1074m/z	-0.0686472	-0.854886	0.399869	0.930702	0.0800368	1.51451	0.141104	0.991787	-0.173947	-2.31578	0.0281122	0.35504	-0.019234	-0.306502	0.76149	0.99941
11.48_166.0132n	0.0766781	1.69647	0.100888	0.930702	0.0255497	0.858925	0.397675	0.991787	-0.101389	-2.39806	0.0233904	0.350857	-0.00925707	-0.262075	0.795181	0.99941
11.50_142.0357m/z	0.0991383	1.99879	0.0554218	0.930702	0.00784437	0.240315	0.811837	0.991787	-0.0368961	-0.795247	0.433159	0.80349	-0.00190222	-0.0490755	0.961207	0.99941
11.50_607.1579m/z	0.0539816	0.690084	0.495821	0.930702	0.0421423	0.818597	0.419928	0.991787	-0.267618	-3.65735	0.00104439	0.193416	-0.015626	-0.255613	0.800118	0.99941
11.55_937.1979m/z	-0.0326382	-0.297064	0.76861	0.939593	0.00172416	0.023845	0.981145	0.995144	-0.0380167	-0.369908	0.714234	0.903574	-0.0345903	-0.402862	0.690109	0.99941
11.58_160.0617m/z	0.0645862	1.42843	0.164228	0.930702	0.0132341	0.444744	0.659923	0.991787	0.124178	2.93602	0.00657609	0.23991	0.0344398	0.97467	0.338069	0.99941
11.58_293.0995m/z	-0.013062	-0.235665	0.815408	0.939593	0.0656309	1.79924	0.0827667	0.991787	-0.085544	-1.64994	0.110128	0.50283	-0.00212778	-0.0491235	0.96117	0.99941
11.72_351.1514m/z	-0.0250288	-0.483079	0.632795	0.937714	0.0389102	1.14114	0.263478	0.991787	-0.166333	-3.43204	0.0018801	0.193416	-0.00942805	-0.232851	0.81757	0.99941
11.82_177.0896m/z	0.0538433	0.558162	0.581169	0.937714	0.0611856	0.963772	0.34341	0.991787	0.0930815	1.03154	0.311113	0.727787	-0.0384224	-0.509673	0.614274	0.99941
11.82_247.1385m/z	0.00306296	0.0457807	0.96381	0.98228	0.0415692	0.944077	0.353205	0.991787	-0.18517	-2.95874	0.00621903	0.23991	-0.00101247	-0.0193643	0.984688	0.99941
11.82_469.1749m/z	0.0839171	0.934451	0.35806	0.930702	0.066918	1.13226	0.267129	0.991787	0.0960095	1.14292	0.26275	0.711826	-0.0762633	-1.08668	0.286446	0.99941
11.85_980.0637m/z	-0.0378512	-0.906781	0.372259	0.930702	0.0224056	0.815595	0.421615	0.991787	0.0419238	1.07369	0.292127	0.724217	0.0143688	0.440476	0.662974	0.99941
11.92_241.0347m/z	-0.0683087	-1.13027	0.267949	0.930702	-0.022052	-0.554436	0.583681	0.991787	0.0767141	1.35699	0.185621	0.654042	-0.0203087	-0.429999	0.670487	0.99941
12.18_370.0750m/z	-0.0432572	-0.277808	0.783201	0.939593	0.0711078	0.693904	0.493459	0.991787	0.143876	0.987802	0.331708	0.73857	-0.262892	-2.16044	0.0394452	0.99941
12.19_684.2574m/z	0.498967	2.06438	0.0483556	0.930702	0.0390718	0.245628	0.807762	0.991787	0.543502	2.40388	0.0230854	0.350857	-0.0904637	-0.478928	0.635708	0.99941
12.27_426.0877n	0.0364555	0.375142	0.710381	0.937714	0.0510543	0.79829	0.43142	0.991787	0.0889855	0.97892	0.336001	0.73857	-0.100641	-1.32521	0.195813	0.99941
12.27_465.0432m/z	-0.00120751	-0.0165472	0.986915	0.99371	0.0333517	0.694462	0.493115	0.991787	0.0404756	0.592956	0.557969	0.859719	-0.0519463	-0.910892	0.370127	0.99941
12.52_388.0448m/z	-0.0194957	-0.353807	0.726134	0.937714	0.0218294	0.601956	0.552047	0.991787	0.0614872	1.19291	0.242914	0.711826	0.0141858	0.329427	0.744284	0.99941
13.05_551.9468m/z	-0.0764861	-1.07349	0.292216	0.930702	-0.0220935	-0.471167	0.641171	0.991787	0.125196	1.87846	0.0707666	0.42653	-0.00167439	-0.0300712	0.976224	0.99941
13.29_393.9642m/z	-0.00718842	-0.0954855	0.924609	0.967057	-0.0196076	-0.395752	0.695287	0.991787	0.156273	2.21913	0.0347529	0.363043	-0.00425613	-0.0723432	0.942843	0.99941
13.45_496.9619m/z	0.0229364	0.436152	0.66607	0.937714	0.0335165	0.96843	0.34112	0.991787	-0.00482754	-0.0981373	0.922522	0.968545	-0.059075	-1.43746	0.161668	0.99941
13.45_414.9557m/z	0.0091372	0.306449	0.761529	0.939593	0.00101724	0.0518401	0.959024	0.991787	0.0562984	2.01854	0.0532043	0.383261	-0.008516	-0.365477	0.717502	0.99941
13.45_338.9836m/z	0.0211799	0.705381	0.4864	0.930702	0.00401062	0.202958	0.840635	0.991787	0.000744485	0.0265064	0.979041	0.994634	-0.0201803	-0.860014	0.397085	0.99941
13.45_237.9806m/z	-0.0596956	-1.29879	0.204609	0.930702	0.0213444	0.705629	0.486248	0.991787	-0.0120816	-0.281006	0.780772	0.934208	-0.00491988	-0.136971	0.892033	0.99941
13.45_98.9759m/z	0.00156317	0.0639504	0.949464	0.971043	0.00632135	0.392954	0.697329	0.991787	0.0275794	1.20619	0.237837	0.711826	-0.00646493	-0.338438	0.737558	0.99941
13.45_297.9915m/z	0.0220349	0.812339	0.423449	0.930702	0.0032625	0.182756	0.856306	0.991787	0.0458626	1.80751	0.081438	0.437075	-0.0101424	-0.478459	0.636038	0.99941
13.47_138.9952n	0.0117605	0.476931	0.637112	0.937714	0.0071581	0.441085	0.662539	0.991787	0.0614472	2.66395	0.0126636	0.255456	-0.00727952	-0.377755	0.708461	0.99941
13.47_256.9663m/z	-0.0113593	-0.45454	0.652944	0.937714	0.00369369	0.224584	0.823933	0.991787	0.0402404	1.72139	0.0962111	0.481056	-0.00232706	-0.119154	0.906004	0.99941
13.47_316.0022m/z	-0.00941012	-0.3769	0.709089	0.937714	0.0104439	0.635611	0.53019	0.991787	0.0390248	1.67096	0.10587	0.50283	0.000868449	0.0445096	0.964814	0.99941
13.49_532.9402m/z	0.00569323	0.186991	0.853016	0.954139	-0.0108168	-0.53983	0.593581	0.991787	0.0509482	1.7889	0.0844551	0.449148	0.00171271	0.0719819	0.943128	0.99941
13.49_433.9769m/z	-0.0426817	-1.12075	0.271915	0.930702	-0.0145726	-0.581432	0.565601	0.991787	0.096097	2.69756	0.0116954	0.255456	0.00726571	0.244131	0.808909	0.99941
13.49_492.9445m/z	-0.0741565	-1.38212	0.17786	0.930702	-0.0189284	-0.536052	0.596155	0.991787	0.0997624	1.98774	0.0566981	0.383261	0.0276797	0.660141	0.514557	0.99941
13.52_452.9325m/z	-0.099572	-1.25071	0.221388	0.930702	-0.0301061	-0.574608	0.570144	0.991787	0.161593	2.16989	0.0386534	0.377909	0.0410518	0.65983	0.514753	0.99941

## Sheet: HWBW - pos mode
metabolites	I_R_Old_HW_BW.logFC	I_R_Old_HW_BW.t	I_R_Old_HW_BW.P.Value	I_R_Old_HW_BW.FDR	I_R_Young_HW_BW.logFC	I_R_Young_HW_BW.t	I_R_Young_HW_BW.P.Value	I_R_Young_HW_BW.FDR	Sham_Old_HW_BW.logFC	Sham_Old_HW_BW.t	Sham_Old_HW_BW.P.Value	Sham_Old_HW_BW.FDR	Sham_Young_HW_BW.logFC	Sham_Young_HW_BW.t	Sham_Young_HW_BW.P.Value	Sham_Young_HW_BW.FDR
2.20_729.5482n	0.0740138	0.461193	0.64822	0.98012	-0.0268268	-0.0956099	0.924511	0.993704	-0.0541202	-0.299248	0.766959	0.917804	0.320341	0.827191	0.415117	0.939642
2.20_758.5707m/z	0.0282768	0.240327	0.811826	0.98012	0.0491675	0.239009	0.812838	0.993704	-0.221498	-1.6705	0.105954	0.553418	0.184455	0.64966	0.521201	0.939642
2.20_778.5615m/z	0.187101	1.16437	0.25409	0.98012	0.125247	0.445806	0.659162	0.982318	-0.0936871	-0.517367	0.60896	0.864754	0.400805	1.03365	0.310139	0.926978
2.20_782.5708m/z	-0.00975916	-0.081257	0.935815	0.997395	-0.0355342	-0.169223	0.866837	0.993704	-0.295257	-2.18148	0.0376945	0.386865	0.212468	0.733104	0.469583	0.939642
2.20_796.5907m/z	-0.187717	-1.15024	0.259766	0.98012	0.09425	0.330316	0.743618	0.993704	0.0864948	0.470301	0.641779	0.88967	-0.0278602	-0.0707444	0.944104	0.999144
2.20_815.6164n	0.0851898	0.626198	0.536252	0.98012	0.0429438	0.180546	0.858023	0.993704	-0.207579	-1.35397	0.186563	0.636855	0.132329	0.403091	0.68994	0.970228
2.20_834.6024m/z	-0.0372199	-0.371238	0.713252	0.98012	-0.185507	-1.05828	0.298964	0.955896	-0.168736	-1.49343	0.146497	0.610845	0.12631	0.52208	0.605717	0.960788
2.20_840.6243m/z	0.0672896	0.650186	0.520867	0.98012	0.0160898	0.0889212	0.929777	0.993704	-0.233777	-2.00444	0.0547712	0.441989	0.234121	0.937462	0.35653	0.926978
2.20_844.6542m/z	0.0699026	0.483156	0.632738	0.98012	0.0637553	0.252043	0.802847	0.993704	-0.0870106	-0.533666	0.59778	0.858589	0.350776	1.00473	0.323624	0.926978
2.30_520.3415m/z	0.236712	1.41974	0.166712	0.98012	0.186984	0.641442	0.526447	0.973007	0.566294	3.01393	0.00542382	0.264249	0.0229793	0.0571149	0.954859	0.999144
2.39_495.3348n	0.105538	0.939823	0.355338	0.98012	0.279819	1.42521	0.165138	0.955896	0.369415	2.91915	0.00685081	0.264249	0.0446706	0.164848	0.870247	0.999144
2.39_991.6727m/z	0.0242428	0.130031	0.897471	0.997395	0.459688	1.41023	0.169474	0.955896	0.359514	1.71113	0.0981057	0.536373	0.0468724	0.104185	0.917765	0.999144
2.41_553.3875n	0.135922	1.21617	0.234065	0.98012	0.286579	1.46661	0.153615	0.955896	0.431466	3.42574	0.0019096	0.190481	0.000116448	0.000431778	0.999659	0.999659
2.49_886.5576n	0.080709	0.813188	0.422965	0.98012	-0.0316567	-0.182431	0.856558	0.993704	0.114021	1.01943	0.316719	0.730904	0.253631	1.059	0.298642	0.926978
2.49_989.6580m/z	-0.419192	-2.14178	0.0410449	0.98012	-0.196272	-0.573565	0.570836	0.982318	-0.270265	-1.22533	0.230649	0.661421	-0.0216689	-0.0458799	0.963731	0.999144
2.52_884.5423n	-0.0472836	-0.690497	0.495561	0.98012	-0.0367117	-0.306633	0.761389	0.993704	-0.0684924	-0.887557	0.382333	0.766711	0.0213357	0.129117	0.898188	0.999144
2.64_494.3259m/z	-0.134437	-1.09849	0.281339	0.98012	-0.39292	-1.83631	0.0769412	0.955896	-0.267922	-1.94263	0.0621698	0.453439	0.0600717	0.20341	0.840284	0.999144
2.69_909.5526m/z	0.0262014	0.272579	0.787175	0.98012	-0.0939988	-0.559311	0.580392	0.982318	0.0699673	0.6459	0.523598	0.821193	0.187814	0.80969	0.42494	0.939642
2.73_881.5448m/z	-0.0689389	-0.943843	0.353316	0.98012	-0.0063939	-0.0500686	0.960423	0.993704	-0.153153	-1.86064	0.0733175	0.476564	0.0200717	0.113879	0.910146	0.999144
2.73_60.0332n	0.0290028	0.249996	0.804414	0.98012	-0.383295	-1.88969	0.0691849	0.955896	0.183432	1.40304	0.171586	0.616318	-0.15902	-0.568026	0.574541	0.946778
2.78_858.5294n	-0.106612	-1.68014	0.104044	0.98012	0.0111846	0.100815	0.920415	0.993704	-0.190624	-2.66575	0.0126055	0.264249	0.00202067	0.0131965	0.989565	0.999144
3.70_533.3359m/z	-0.169361	-2.00472	0.0547395	0.98012	-0.0909417	-0.615698	0.543062	0.973007	-0.109991	-1.15532	0.257716	0.694764	0.15787	0.774399	0.445179	0.939642
3.74_626.3942m/z	-0.120207	-0.666554	0.510508	0.98012	-0.191909	-0.608644	0.547663	0.973007	-0.616496	-3.03345	0.00516734	0.264249	-0.31779	-0.730244	0.471302	0.939642
[truncated: 562 more rows]

## Sheet: EF - neg mode
metabolites	I_R_Old_Ejection.fraction.logFC	I_R_Old_Ejection.fraction.t	I_R_Old_Ejection.fraction.P.Value	I_R_Old_Ejection.fraction.FDR	I_R_Young_Ejection.fraction.logFC	I_R_Young_Ejection.fraction.t	I_R_Young_Ejection.fraction.P.Value	I_R_Young_Ejection.fraction.FDR	Sham_Old_Ejection.fraction.logFC	Sham_Old_Ejection.fraction.t	Sham_Old_Ejection.fraction.P.Value	Sham_Old_Ejection.fraction.FDR	Sham_Young_Ejection.fraction.logFC	Sham_Young_Ejection.fraction.t	Sham_Young_Ejection.fraction.P.Value	Sham_Young_Ejection.fraction.FDR
[truncated: 388 more rows]

[truncated: 4 more sheets: LVIDd - neg mode, Rev Rad Strain Rate - neg mode, Rev Long Strain Rate - neg mode, HWBW - neg mode]
